# Supplementary material for: Uncovering global metabolic response to cordycepin production in Cordyceps militaris through transcriptome and genome-scale network-driven analysis
Source: Sci Rep. 2018 Jun 18;8:9250. doi: 10.1038/s41598-018-27534-7 (PMC6006141; doi:10.1038/s41598-018-27534-7)
Supplement: Supplementary file 1 — Dataset 1 [file 41598_2018_27534_MOESM1_ESM.xlsx]

## Sheet: Index
Supplementary Information
Uncovering global metabolic response to cordycepin production in Cordyceps militaris through transcriptome and genome-scale network-driven analysis
Nachon Raethong1, Kobkul Laoteng2 and Wanwipa Vongsangnak3,4,*
1Interdisciplinary Graduate Program in Bioscience, Faculty of Science, Kasetsart University, Bangkok, 10900, Thailand. 2Bioprocess Technology Laboratory, Food Biotechnology Research Unit, National Center for Genetic Engineering and Biotechnology (BIOTEC), National Science and Technology Development Agency (NSTDA), Pathum Thani, 12120, Thailand. 3Department of Zoology, Faculty of Science, Kasetsar…
Supplementary file 1: List of the annotated genes and putative functions of C. militaris according to the different protein databases
This file includes: Supplementary Table S1 to S7
	Supplementary Table S1. NR annotation
	Supplementary Table S2. KEGG annotation
	Supplementary Table S3. GO annotation
	Supplementary Table S4. COG annotation
	Supplementary Table S5. InterPro annotation
	Supplementary Table S6. Swissprot annotation
	Supplementary Table S7. ESTScan result

## Sheet: Table S1
Unigene	NR ID	NR annotation	E-value
Unigene5605	gi|1000224052|gb|KXJ93055.1|	hypothetical protein Micbo1qcDRAFT_160971 [Microdochium bolleyi]	3.03681e-09
Unigene3899	gi|1000481340|gb|KXL42512.1|	hypothetical protein FE78DRAFT_93633 [Acidomyces richmondensis]	1.94201e-07
CL2275.Contig5	gi|1000484628|gb|KXL45251.1|	hypothetical protein FE78DRAFT_90727 [Acidomyces richmondensis]	7.76398e-100
Unigene4612	gi|1000488010|gb|KXL48154.1|	hypothetical protein FE78DRAFT_309472 [Acidomyces richmondensis]	1.62561e-09
Unigene6429	gi|1000490984|gb|KXL50726.1|	hypothetical protein FE78DRAFT_225754 [Acidomyces richmondensis]	8.00459e-10
Unigene6419	gi|1000781059|gb|KXN72247.1|	L30e-like protein [Conidiobolus coronatus NRRL 28638]	1.40841e-42
Unigene8842	gi|1000783354|gb|KXN74489.1|	Phosphoglucose isomerase [Conidiobolus coronatus NRRL 28638]	5.10534e-48
Unigene5520	gi|1000864048|gb|KXN89862.1|	Polyubiquitin [Leucoagaricus sp. SymC.cos]	8.52735e-11
CL590.Contig3	gi|1001607816|gb|KXS11622.1|	the binding mode of Epothilone A On A,B-tubulin By electron crystallography [Gonapodya prolifera JEL478]	1.62124e-92
Unigene8786	gi|1001608362|gb|KXS12159.1|	40S ribosomal protein S28 [Gonapodya prolifera JEL478]	7.39797e-23
Unigene10634	gi|1001608536|gb|KXS12332.1|	the Annexin Xii hexamer [Gonapodya prolifera JEL478]	7.54559e-12
Unigene858	gi|1001608536|gb|KXS12332.1|	the Annexin Xii hexamer [Gonapodya prolifera JEL478]	6.28847e-14
Unigene6096	gi|1001609885|gb|KXS13668.1|	EF1G-domain-containing protein [Gonapodya prolifera JEL478]	1.23878e-97
Unigene10703	gi|1001610401|gb|KXS14179.1|	four F5 protein, partial [Gonapodya prolifera JEL478]	6.19901e-06
Unigene7300	gi|1001610525|gb|KXS14302.1|	ribosomal protein S11-like protein [Gonapodya prolifera JEL478]	2.64098e-56
Unigene3856	gi|1001611495|gb|KXS15265.1|	ribosomal protein S13p/S18e [Gonapodya prolifera JEL478]	5.95558e-70
Unigene1061	gi|1001611616|gb|KXS15385.1|	ribosomal protein S2 [Gonapodya prolifera JEL478]	1.0504e-85
Unigene9121	gi|1001613863|gb|KXS17616.1|	hypothetical protein M427DRAFT_54541 [Gonapodya prolifera JEL478]	9.47362e-31
Unigene8915	gi|1001614959|gb|KXS18707.1|	heat shock protein HSP 90-alpha [Gonapodya prolifera JEL478]	3.59139e-17
Unigene9216	gi|1001614959|gb|KXS18707.1|	heat shock protein HSP 90-alpha [Gonapodya prolifera JEL478]	2.42595e-10
Unigene9939	gi|1001615591|gb|KXS19337.1|	EF-hand [Gonapodya prolifera JEL478]	1.41572e-13
Unigene8811	gi|1001616294|gb|KXS20037.1|	26S proteasome non-ATPase regulatory subunit 8 [Gonapodya prolifera JEL478]	2.47464e-10
Unigene10438	gi|115437914|ref|XP_001217932.1|	predicted protein [Aspergillus terreus NIH2624]	4.06558e-13
Unigene8256	gi|115491471|ref|XP_001210363.1|	hypothetical protein ATEG_00277 [Aspergillus terreus NIH2624]	7.20009e-10
CL480.Contig3	gi|116199305|ref|XP_001225464.1|	hypothetical protein CHGG_07808 [Chaetomium globosum CBS 148.51]	8.7141e-08
CL480.Contig4	gi|116199305|ref|XP_001225464.1|	hypothetical protein CHGG_07808 [Chaetomium globosum CBS 148.51]	8.81713e-08
Unigene5397	gi|119178031|ref|XP_001240725.1|	60S ribosomal protein L7 [Coccidioides immitis RS]	4.8779e-79
CL6.Contig1	gi|121701571|ref|XP_001269050.1|	equisetin synthetase, putative [Aspergillus clavatus NRRL 1]	0
CL6.Contig2	gi|121701571|ref|XP_001269050.1|	equisetin synthetase, putative [Aspergillus clavatus NRRL 1]	0
Unigene10165	gi|121701571|ref|XP_001269050.1|	equisetin synthetase, putative [Aspergillus clavatus NRRL 1]	7.50764e-23
Unigene10192	gi|121701571|ref|XP_001269050.1|	equisetin synthetase, putative [Aspergillus clavatus NRRL 1]	3.32337e-39
Unigene1665	gi|121701571|ref|XP_001269050.1|	equisetin synthetase, putative [Aspergillus clavatus NRRL 1]	1.35447e-48
Unigene2496	gi|121701571|ref|XP_001269050.1|	equisetin synthetase, putative [Aspergillus clavatus NRRL 1]	1.98103e-68
Unigene7827	gi|121701571|ref|XP_001269050.1|	equisetin synthetase, putative [Aspergillus clavatus NRRL 1]	0
Unigene834	gi|121701571|ref|XP_001269050.1|	equisetin synthetase, putative [Aspergillus clavatus NRRL 1]	1.43887e-62
Unigene9961	gi|121701571|ref|XP_001269050.1|	equisetin synthetase, putative [Aspergillus clavatus NRRL 1]	7.47205e-31
Unigene9445	gi|121711982|ref|XP_001273606.1|	porphobilinogen deaminase Hem3, putative [Aspergillus clavatus NRRL 1]	9.61443e-07
Unigene9532	gi|1229151|dbj|BAA09171.1|	heat-shock protein [Schizosaccharomyces pombe]	1.61997e-17
Unigene1516	gi|164429618|ref|XP_964868.2|	elongation factor 1 alpha [Neurospora crassa OR74A]	0
Unigene4230	gi|169846949|ref|XP_001830188.1|	60S ribosomal protein L33 [Coprinopsis cinerea okayama7#130]	3.44039e-28
Unigene10651	gi|18640468|ref|NP_570158.1|	cytochrome c oxidase polypeptide I [Trichoderma reesei]	6.38872e-43
Unigene4808	gi|189093976|ref|XP_444741.1|	hypothetical protein CaO19.63, partial [Candida albicans SC5314]	3.86437e-30
Unigene4520	gi|194295076|gb|ACF40606.1|	NADH dehydrogenase subunit 2, partial (mitochondrion) [Amorphotheca resinae]	6.80464e-42
CL1033.Contig2	gi|208658290|gb|ACI30652.1|	cyclophilin-type peptidyl-prolyl cis-trans isomerase [Beauveria bassiana]	0
Unigene1908	gi|212544322|ref|XP_002152315.1|	hypothetical protein PMAA_001730 [Talaromyces marneffei ATCC 18224]	2.18902e-13
Unigene3014	gi|215474290|gb|EEB99151.1|	hypothetical protein MPER_01224 [Moniliophthora perniciosa FA553]	4.58123e-49
Unigene6414	gi|220938133|gb|ACL83612.1|	14-alpha sterol demethylase [Aspergillus fumigatus]	6.28436e-17
Unigene800	gi|225560467|gb|EEH08748.1|	hypothetical protein HCBG_02285 [Histoplasma capsulatum G186AR]	8.8448e-08
CL66.Contig18	gi|225562439|gb|EEH10718.1|	conserved hypothetical protein [Histoplasma capsulatum G186AR]	3.39295e-127
Unigene7123	gi|238503708|ref|XP_002383086.1|	hypothetical protein AFLA_049590 [Aspergillus flavus NRRL3357]	2.09266e-06
CL2101.Contig2	gi|238914585|gb|ACR78136.1|	hypothetical protein [Beauveria bassiana]	1.13385e-43
Unigene717	gi|240280762|gb|EER44266.1|	conserved hypothetical protein [Histoplasma capsulatum H143]	0
Unigene10187	gi|241956276|ref|XP_002420858.1|	40S ribosomal protein S13 [Candida dubliniensis CD36]	5.80212e-60
Unigene8170	gi|242785786|ref|XP_002480668.1|	efflux pump antibiotic resistance protein, putative [Talaromyces stipitatus ATCC 10500]	2.34096e-08
Unigene2546	gi|242805359|ref|XP_002484510.1|	hypothetical protein TSTA_040370 [Talaromyces stipitatus ATCC 10500]	1.87753e-14
Unigene8162	gi|254540258|gb|ACT66231.1|	unknown [Piriformospora indica]	5.58405e-13
Unigene10303	gi|255936989|ref|XP_002559521.1|	Pc13g11020 [Penicillium rubens Wisconsin 54-1255]	4.63511e-07
Unigene184	gi|258565755|ref|XP_002583622.1|	60S ribosomal protein L15 [Uncinocarpus reesii 1704]	2.50195e-78
CL216.Contig1	gi|259147278|emb|CAY80531.1|	Muc1p [Saccharomyces cerevisiae EC1118]	6.14934e-35
CL378.Contig1	gi|261189075|ref|XP_002620950.1|	amidase [Blastomyces gilchristii SLH14081]	0
Unigene7047	gi|29420515|dbj|BAC66501.1|	DNA lyase [Cordyceps militaris]	0
Unigene10439	gi|296424438|ref|XP_002841755.1|	hypothetical protein [Tuber melanosporum Mel28]	5.73436e-07
Unigene2816	gi|297242545|gb|ADI24945.1|	unknown [Penicillium aethiopicum]	3.52634e-16
Unigene3342	gi|299741976|ref|XP_001832163.2|	hypothetical protein CC1G_02425 [Coprinopsis cinerea okayama7#130]	3.66833e-07
Unigene4364	gi|301353310|ref|YP_003795382.1|	COB [Phakopsora pachyrhizi]	1.53256e-108
Unigene8006	gi|302309849|ref|XP_002999585.1|	hypothetical protein [Candida glabrata CBS 138]	5.08534e-60
Unigene7578	gi|302406262|ref|XP_003000967.1|	conserved hypothetical protein [Verticillium alfalfae VaMs.102]	7.97712e-11
Unigene9533	gi|302885302|ref|XP_003041543.1|	hypothetical protein NECHADRAFT_77217 [Nectria haematococca mpVI 77-13-4]	2.62482e-20
Unigene9978	gi|302889766|ref|XP_003043768.1|	hypothetical protein NECHADRAFT_84492 [Nectria haematococca mpVI 77-13-4]	2.46847e-10
CL696.Contig1	gi|302891001|ref|XP_003044383.1|	hypothetical protein NECHADRAFT_45632 [Nectria haematococca mpVI 77-13-4]	1.1006e-114
CL696.Contig2	gi|302891001|ref|XP_003044383.1|	hypothetical protein NECHADRAFT_45632 [Nectria haematococca mpVI 77-13-4]	1.78083e-119
Unigene7038	gi|302894203|ref|XP_003045982.1|	predicted protein [Nectria haematococca mpVI 77-13-4]	0
CL1551.Contig2	gi|302895057|ref|XP_003046409.1|	hypothetical protein NECHADRAFT_76108 [Nectria haematococca mpVI 77-13-4]	6.43069e-158
Unigene8836	gi|302896928|ref|XP_003047343.1|	predicted protein [Nectria haematococca mpVI 77-13-4]	1.06012e-140
Unigene2011	gi|302901691|ref|XP_003048490.1|	predicted protein [Nectria haematococca mpVI 77-13-4]	1.39729e-113
CL1242.Contig2	gi|302905525|ref|XP_003049286.1|	hypothetical protein NECHADRAFT_45362 [Nectria haematococca mpVI 77-13-4]	1.20384e-108
Unigene1504	gi|302908920|ref|XP_003049958.1|	hypothetical protein NECHADRAFT_71647 [Nectria haematococca mpVI 77-13-4]	0
Unigene3826	gi|315051062|ref|XP_003174905.1|	RING finger domain-containing protein [Microsporum gypseum CBS 118893]	3.29023e-17
Unigene8094	gi|317038856|ref|XP_001402319.2|	set and mynd domain containing protein [Aspergillus niger CBS 513.88]	5.6426e-23
CL996.Contig1	gi|317143835|ref|XP_003189540.1|	haloacid dehalogenase-like hydrolase [Aspergillus oryzae RIB40]	5.17377e-27
Unigene10149	gi|325088829|gb|EGC42139.1|	conserved hypothetical protein [Histoplasma capsulatum H88]	1.91362e-18
Unigene1236	gi|326485017|gb|EGE09027.1|	transcriptional corepressor Cyc8 [Trichophyton equinum CBS 127.97]	8.52938e-09
Unigene9954	gi|327296742|ref|XP_003233065.1|	hypothetical protein TERG_06061 [Trichophyton rubrum CBS 118892]	2.90698e-06
Unigene10261	gi|327353901|gb|EGE82758.1|	50S ribosomal protein L21e [Blastomyces dermatitidis ATCC 18188]	6.65661e-48
Unigene3000	gi|336274172|ref|XP_003351840.1|	hypothetical protein SMAC_00387 [Sordaria macrospora k-hell]	1.55994e-12
CL633.Contig1	gi|342873746|gb|EGU75878.1|	hypothetical protein FOXB_13611 [Fusarium oxysporum Fo5176]	2.65645e-25
CL1767.Contig2	gi|342876744|gb|EGU78302.1|	hypothetical protein FOXB_11163 [Fusarium oxysporum Fo5176]	2.38133e-99
CL1767.Contig3	gi|342876744|gb|EGU78302.1|	hypothetical protein FOXB_11163 [Fusarium oxysporum Fo5176]	1.97298e-16
Unigene8909	gi|342884891|gb|EGU85056.1|	hypothetical protein FOXB_04429 [Fusarium oxysporum Fo5176]	1.58088e-25
CL633.Contig2	gi|342885426|gb|EGU85443.1|	hypothetical protein FOXB_04042 [Fusarium oxysporum Fo5176]	1.57706e-36
Unigene492	gi|350293601|gb|EGZ74686.1|	Sm-like ribonucleoprotein [Neurospora tetrasperma FGSC 2509]	2.05718e-58
CL972.Contig3	gi|354544664|emb|CCE41390.1|	hypothetical protein CPAR2_303790 [Candida parapsilosis]	1.5988e-38
Unigene776	gi|354547558|emb|CCE44293.1|	hypothetical protein CPAR2_400950 [Candida parapsilosis]	6.31364e-06
CL316.Contig1	gi|358366547|dbj|GAA83167.1|	alcohol dehydrogenase [Aspergillus kawachii IFO 4308]	1.83325e-131
CL316.Contig2	gi|358366547|dbj|GAA83167.1|	alcohol dehydrogenase [Aspergillus kawachii IFO 4308]	8.13155e-127
Unigene5983	gi|361125168|gb|EHK97221.1|	putative Acetamidase [Glarea lozoyensis 74030]	1.65801e-06
Unigene918	gi|363748056|ref|XP_003644246.1|	hypothetical protein Ecym_1179 [Eremothecium cymbalariae DBVPG#7215]	1.17088e-09
Unigene6474	gi|367002496|ref|XP_003685982.1|	hypothetical protein TPHA_0F00610 [Tetrapisispora phaffii CBS 4417]	3.90765e-32
CL646.Contig1	gi|367027420|ref|XP_003662994.1|	hypothetical protein MYCTH_2118236 [Myceliophthora thermophila ATCC 42464]	1.04273e-154
Unigene6462	gi|367031274|ref|XP_003664920.1|	hypothetical protein MYCTH_2308138 [Myceliophthora thermophila ATCC 42464]	3.83745e-11
Unigene262	gi|367035372|ref|XP_003666968.1|	hypothetical protein MYCTH_2312189 [Myceliophthora thermophila ATCC 42464]	1.10077e-168
Unigene5575	gi|367039103|ref|XP_003649932.1|	hypothetical protein THITE_126831 [Thielavia terrestris NRRL 8126]	7.266e-06
Unigene5247	gi|367048365|ref|XP_003654562.1|	hypothetical protein THITE_160123 [Thielavia terrestris NRRL 8126]	2.74624e-08
CL2081.Contig1	gi|367054722|ref|XP_003657739.1|	hypothetical protein THITE_2132746 [Thielavia terrestris NRRL 8126]	3.11795e-07
CL2081.Contig2	gi|367054722|ref|XP_003657739.1|	hypothetical protein THITE_2132746 [Thielavia terrestris NRRL 8126]	2.90591e-07
CL584.Contig4	gi|380484964|emb|CCF39663.1|	hypothetical protein CH063_10437 [Colletotrichum higginsianum]	0
Unigene1095	gi|380488367|emb|CCF37432.1|	general alpha-glucoside permease [Colletotrichum higginsianum]	0
Unigene5245	gi|384499052|gb|EIE89543.1|	hypothetical protein RO3G_14254 [Rhizopus delemar RA 99-880]	2.85599e-40
Unigene6101	gi|387233033|gb|AFJ73486.1|	glyceraldehyde-3-phosphate dehydrogenase, partial [Neocallimastix frontalis]	6.46095e-143
Unigene10204	gi|388250572|gb|AFK23398.1|	nonribosomal peptide synthetase [Cordyceps militaris]	1.55867e-33
Unigene10288	gi|388250572|gb|AFK23398.1|	nonribosomal peptide synthetase [Cordyceps militaris]	1.46197e-34
Unigene1724	gi|388250572|gb|AFK23398.1|	nonribosomal peptide synthetase [Cordyceps militaris]	4.56611e-73
Unigene5074	gi|388250572|gb|AFK23398.1|	nonribosomal peptide synthetase [Cordyceps militaris]	3.09744e-82
Unigene6850	gi|388250572|gb|AFK23398.1|	nonribosomal peptide synthetase [Cordyceps militaris]	0
Unigene7727	gi|388250572|gb|AFK23398.1|	nonribosomal peptide synthetase [Cordyceps militaris]	2.85325e-59
Unigene8590	gi|388250572|gb|AFK23398.1|	nonribosomal peptide synthetase [Cordyceps militaris]	2.49059e-79
Unigene9983	gi|388250572|gb|AFK23398.1|	nonribosomal peptide synthetase [Cordyceps militaris]	1.16713e-28
Unigene6139	gi|388250573|gb|AFK23399.1|	C-1-tetrahydrofolate synthase [Cordyceps militaris]	0
Unigene10197	gi|388250574|gb|AFK23400.1|	cytochrome P450 [Cordyceps militaris]	4.73851e-30
Unigene8851	gi|388250574|gb|AFK23400.1|	cytochrome P450 [Cordyceps militaris]	3.94868e-56
CL59.Contig1	gi|388250578|gb|AFK23403.1|	major facilitator superfamily [Cordyceps militaris]	0
CL59.Contig3	gi|388250578|gb|AFK23403.1|	major facilitator superfamily [Cordyceps militaris]	0
CL59.Contig4	gi|388250578|gb|AFK23403.1|	major facilitator superfamily [Cordyceps militaris]	0
CL59.Contig5	gi|388250578|gb|AFK23403.1|	major facilitator superfamily [Cordyceps militaris]	0
CL59.Contig6	gi|388250578|gb|AFK23403.1|	major facilitator superfamily [Cordyceps militaris]	0
CL442.Contig4	gi|388250580|gb|AFK23405.1|	polyketide synthase [Cordyceps militaris]	1.80292e-102
Unigene8707	gi|388250582|gb|AFK23407.1|	protein kinase [Cordyceps militaris]	6.20353e-30
CL2275.Contig1	gi|388857763|emb|CCF48657.1|	probable polyubiquitin [Ustilago hordei]	3.22678e-42
Unigene9671	gi|389622065|ref|XP_003708686.1|	hypothetical protein MGG_01946 [Magnaporthe oryzae 70-15]	4.90363e-06
Unigene7343	gi|389639550|ref|XP_003717408.1|	hypothetical protein MGG_17224 [Magnaporthe oryzae 70-15]	4.70408e-09
Unigene6403	gi|390607162|gb|AFM10387.1|	telomerase reverse transcriptase, partial [Cordyceps militaris]	1.58717e-69
Unigene3510	gi|390607166|gb|AFM10389.1|	ubiquitin-like ligase E3 [Cordyceps militaris]	2.79667e-178
Unigene3836	gi|396476014|ref|XP_003839915.1|	predicted protein [Leptosphaeria maculans JN3]	1.98665e-08
CL2275.Contig2	gi|396492504|ref|XP_003843815.1|	hypothetical protein LEMA_P014660.1 [Leptosphaeria maculans JN3]	6.75824e-110
Unigene4490	gi|398407251|ref|XP_003855091.1|	hypothetical protein MYCGRDRAFT_108219 [Zymoseptoria tritici IPO323]	4.55011e-63
Unigene5611	gi|399164226|emb|CCE34838.1|	uncharacterized protein CPUR_08777 [Claviceps purpurea 20.1]	1.39623e-07
CL1441.Contig1	gi|401667412|gb|AFP96784.1|	developmental regulator VelB [Beauveria bassiana]	0
Unigene2087	gi|403166693|ref|XP_003326573.2|	60S ribosomal protein L4 [Puccinia graminis f. sp. tritici CRL 75-36-700-3]	1.48391e-44
Unigene5128	gi|403180105|ref|XP_003338392.2|	hypothetical protein PGTG_19573 [Puccinia graminis f. sp. tritici CRL 75-36-700-3]	1.48992e-07
Unigene9941	gi|406701412|gb|EKD04558.1|	cytokinesis protein sepa (fh1/2 protein) [Trichosporon asahii var. asahii CBS 8904]	6.48018e-11
CL1222.Contig1	gi|407927172|gb|EKG20073.1|	hypothetical protein MPH_02622 [Macrophomina phaseolina MS6]	2.96314e-11
CL595.Contig2	gi|409191684|gb|AFV30202.1|	Arv1-like family protein [Beauveria bassiana]	5.15778e-140
Unigene10094	gi|425771325|gb|EKV09771.1|	hypothetical protein PDIG_60120 [Penicillium digitatum PHI26]	1.47986e-15
Unigene1332	gi|440465064|gb|ELQ34406.1|	hypothetical protein OOU_Y34scaffold00767g10 [Magnaporthe oryzae Y34]	1.15219e-07
Unigene8835	gi|440468176|gb|ELQ37352.1|	L-lactate dehydrogenase A chain [Magnaporthe oryzae Y34]	1.13299e-07
CL609.Contig1	gi|443897039|dbj|GAC74381.1|	hypothetical protein PANT_11d00033 [Moesziomyces antarcticus T-34]	4.58662e-09
Unigene2083	gi|449549817|gb|EMD40782.1|	hypothetical protein CERSUDRAFT_111366 [Gelatoporia subvermispora B]	4.27782e-56
Unigene8347	gi|452029500|gb|AGF91875.1|	kexin [Cordyceps militaris]	0
CL239.Contig3	gi|452838070|gb|EME40011.1|	hypothetical protein DOTSEDRAFT_74769 [Dothistroma septosporum NZE10]	4.46438e-07
CL239.Contig4	gi|452838070|gb|EME40011.1|	hypothetical protein DOTSEDRAFT_74769 [Dothistroma septosporum NZE10]	4.16509e-07
Unigene436	gi|452843752|gb|EME45687.1|	hypothetical protein DOTSEDRAFT_109250, partial [Dothistroma septosporum NZE10]	6.49817e-12
Unigene9087	gi|453082510|gb|EMF10557.1|	t-complex protein 1 theta subunit [Sphaerulina musiva SO2202]	2.92686e-35
Unigene2022	gi|471897854|emb|CCO30802.1|	60S acidic ribosomal protein P0 [Rhizoctonia solani AG-1 IB]	5.34786e-105
CL1391.Contig1	gi|475663109|gb|EMT60905.1|	Serine/threonine-protein kinase SRPK [Fusarium oxysporum f. sp. cubense race 4]	7.86152e-36
CL1391.Contig2	gi|475663109|gb|EMT60905.1|	Serine/threonine-protein kinase SRPK [Fusarium oxysporum f. sp. cubense race 4]	8.12079e-36
Unigene1614	gi|477519175|gb|ENH71356.1|	hypothetical protein FOC1_g10006214 [Fusarium oxysporum f. sp. cubense race 1]	1.58845e-106
Unigene1628	gi|477531261|gb|ENH82972.1|	C6 transcription factor [Colletotrichum orbiculare MAFF 240422]	1.05299e-08
CL1364.Contig2	gi|477537791|gb|ENH89232.1|	hypothetical protein Cob_00350 [Colletotrichum orbiculare MAFF 240422]	9.25677e-10
Unigene5261	gi|49147014|ref|YP_025864.1|	NADH dehydrogenase subunit 4 [Moniliophthora perniciosa]	9.29336e-55
Unigene22	gi|511000203|gb|EPB81759.1|	elongation factor 2 [Mucor circinelloides f. circinelloides 1006PhL]	0
Unigene9497	gi|511008618|gb|EPB89879.1|	hypothetical protein HMPREF1544_03262 [Mucor circinelloides f. circinelloides 1006PhL]	3.68929e-61
Unigene831	gi|511011175|gb|EPB92387.1|	pyruvate kinase [Mucor circinelloides f. circinelloides 1006PhL]	2.54761e-31
Unigene6433	gi|515019300|gb|AGO64764.1|	blue light receptor white collar 1 [Cordyceps militaris]	1.14795e-15
Unigene9013	gi|528891519|gb|EPZ31990.1|	Fructose-bisphosphate aldolase A [Rozella allomycis CSF55]	1.06103e-108
Unigene9667	gi|528892921|gb|EPZ33262.1|	ADP/ATP translocase 2 [Rozella allomycis CSF55]	6.38773e-11
Unigene407	gi|528893339|gb|EPZ33659.1|	60S ribosomal protein L8 [Rozella allomycis CSF55]	1.44746e-109
Unigene400	gi|528893572|gb|EPZ33870.1|	60S ribosomal protein L13a [Rozella allomycis CSF55]	1.81725e-68
Unigene396	gi|528894821|gb|EPZ34992.1|	60S ribosomal protein L5 [Rozella allomycis CSF55]	1.74036e-105
Unigene9016	gi|528896410|gb|EPZ36286.1|	Tubulin/FtsZ, GTPase domain-containing protein [Rozella allomycis CSF55]	7.11584e-42
Unigene2638	gi|530470356|gb|EQB51348.1|	F-box domain-containing protein [Colletotrichum gloeosporioides Cg-14]	1.20601e-40
CL2015.Contig1	gi|531852277|gb|EQK97397.1|	Collagen triple helix repeat protein [Ophiocordyceps sinensis CO18]	2.52479e-46
Unigene9110	gi|531859219|gb|EQK98519.1|	Tctex-1 [Ophiocordyceps sinensis CO18]	8.34271e-06
Unigene9177	gi|531863128|gb|EQL00506.1|	C-1-tetrahydrofolate synthase [Ophiocordyceps sinensis CO18]	4.65749e-17
Unigene1159	gi|531863874|gb|EQL01058.1|	Ribosomal protein L27e [Ophiocordyceps sinensis CO18]	3.28826e-69
Unigene7713	gi|531867056|gb|EQL03830.1|	Collagen triple helix repeat protein [Ophiocordyceps sinensis CO18]	6.36124e-23
CL2258.Contig1	gi|531988889|emb|CCT63761.1|	related to ankyrin [Fusarium fujikuroi IMI 58289]	1.00836e-86
Unigene5662	gi|541881572|pdb|4HK5|A	Chain A, Crystal Structure Of Cordyceps Militaris Idcase In Apo Form	0
Unigene5186	gi|550808983|gb|ERT00896.1|	hypothetical protein HMPREF1624_02130 [Sporothrix schenckii ATCC 58251]	6.64908e-78
Unigene7741	gi|552926611|gb|ESA10514.1|	hypothetical protein GLOINDRAFT_348172 [Rhizophagus irregularis DAOM 181602]	3.59512e-25
Unigene10691	gi|558603429|ref|YP_008815524.1|	apocytochrome b (mitochondrion) [Cordyceps militaris]	9.0906e-37
Unigene6374	gi|568436862|ref|XP_006454760.1|	40S ribosomal protein S27 [Agaricus bisporus var. bisporus H97]	1.0059e-35
Unigene8120	gi|570700490|ref|YP_008994148.1|	cytochrome c oxidase subunit II (mitochondrion) (mitochondrion) [Jaminaea angkorensis]	1.58675e-51
Unigene6871	gi|572274103|gb|ETR97659.1|	amino acid permease [Trichoderma reesei RUT C-30]	5.97639e-33
Unigene5562	gi|572275058|gb|ETR98525.1|	hypothetical protein M419DRAFT_88568, partial [Trichoderma reesei RUT C-30]	4.59435e-07
CL403.Contig2	gi|572277040|gb|ETS00322.1|	cytochrome-c oxidase, subunit VIIa [Trichoderma reesei RUT C-30]	2.01892e-06
CL1767.Contig1	gi|572277103|gb|ETS00385.1|	ubiquitin-conjugating enzyme h [Trichoderma reesei RUT C-30]	1.7955e-95
Unigene5590	gi|572278328|gb|ETS01520.1|	hypothetical protein M419DRAFT_123529 [Trichoderma reesei RUT C-30]	2.31432e-08
Unigene877	gi|572280232|gb|ETS03329.1|	FAD/NAD(P)-binding domain-containing protein [Trichoderma reesei RUT C-30]	2.05388e-79
CL1946.Contig1	gi|572280972|gb|ETS04032.1|	putative monooxygenase [Trichoderma reesei RUT C-30]	7.1554e-123
CL286.Contig2	gi|572282451|gb|ETS05465.1|	P-loop containing nucleoside triphosphate hydrolase protein, partial [Trichoderma reesei RUT C-30]	4.01445e-119
CL18.Contig2	gi|572282463|gb|ETS05477.1|	Dihydropteroate synthase [Trichoderma reesei RUT C-30]	0
Unigene3468	gi|573974558|ref|XP_006665224.1|	isochorismatase family protein [Cordyceps militaris CM01]	7.06612e-176
Unigene4044	gi|573974564|ref|XP_006665227.1|	mitochondrion biogenesis protein, putative [Cordyceps militaris CM01]	0
Unigene2315	gi|573974566|ref|XP_006665228.1|	Protein kinase C [Cordyceps militaris CM01]	0
Unigene8509	gi|573974568|ref|XP_006665229.1|	acyl-CoA dehydrogenase [Cordyceps militaris CM01]	0
Unigene5633	gi|573974570|ref|XP_006665230.1|	37S ribosomal protein S12 [Cordyceps militaris CM01]	6.74293e-99
Unigene6764	gi|573974572|ref|XP_006665231.1|	alpha-1,2-mannosyltransferase, putative [Cordyceps militaris CM01]	0
Unigene41	gi|573974574|ref|XP_006665232.1|	topisomerase II associated protein [Cordyceps militaris CM01]	0
Unigene2425	gi|573974576|ref|XP_006665233.1|	sulfite reductase beta subunit [Cordyceps militaris CM01]	0
Unigene7450	gi|573974578|ref|XP_006665234.1|	methionyl-tRNA synthetase [Cordyceps militaris CM01]	0
Unigene5510	gi|573974580|ref|XP_006665235.1|	Sas10/Utp3/C1D [Cordyceps militaris CM01]	0
Unigene4781	gi|573974582|ref|XP_006665236.1|	endosomal integral membrane protein, putative [Cordyceps militaris CM01]	0
Unigene5455	gi|573974584|ref|XP_006665237.1|	hypothetical protein CCM_00014 [Cordyceps militaris CM01]	0
Unigene4805	gi|573974586|ref|XP_006665238.1|	glucosyltransferase, putative [Cordyceps militaris CM01]	0
Unigene8423	gi|573974588|ref|XP_006665239.1|	hypothetical protein CCM_00016 [Cordyceps militaris CM01]	5.35151e-93
Unigene5718	gi|573974590|ref|XP_006665240.1|	hypothetical protein CCM_00017 [Cordyceps militaris CM01]	0
CL1462.Contig1	gi|573974592|ref|XP_006665241.1|	casein kinase 1, delta [Cordyceps militaris CM01]	3.56539e-174
CL1462.Contig2	gi|573974592|ref|XP_006665241.1|	casein kinase 1, delta [Cordyceps militaris CM01]	9.93645e-180
Unigene8313	gi|573974594|ref|XP_006665242.1|	hypothetical protein CCM_00019 [Cordyceps militaris CM01]	0
Unigene6773	gi|573974596|ref|XP_006665243.1|	D-amino-acid oxidase [Cordyceps militaris CM01]	0
CL377.Contig1	gi|573974598|ref|XP_006665244.1|	Lethal(2)neighbour of Tid protein [Cordyceps militaris CM01]	0
CL377.Contig2	gi|573974598|ref|XP_006665244.1|	Lethal(2)neighbour of Tid protein [Cordyceps militaris CM01]	0
Unigene4508	gi|573974604|ref|XP_006665247.1|	AP-3 adaptor complex subunit beta [Cordyceps militaris CM01]	0
Unigene5192	gi|573974606|ref|XP_006665248.1|	hypothetical protein CCM_00025 [Cordyceps militaris CM01]	2.31952e-97
Unigene7364	gi|573974606|ref|XP_006665248.1|	hypothetical protein CCM_00025 [Cordyceps militaris CM01]	8.29307e-91
Unigene5796	gi|573974608|ref|XP_006665249.1|	hypothetical protein CCM_00026 [Cordyceps militaris CM01]	5.78014e-161
Unigene7301	gi|573974610|ref|XP_006665250.1|	hypothetical protein CCM_00027 [Cordyceps militaris CM01]	5.24608e-86
CL655.Contig1	gi|573974612|ref|XP_006665251.1|	kinetochore protein nuf2 [Cordyceps militaris CM01]	0
CL655.Contig2	gi|573974612|ref|XP_006665251.1|	kinetochore protein nuf2 [Cordyceps militaris CM01]	1.78181e-75
Unigene791	gi|573974614|ref|XP_006665252.1|	cytoplasmic thioredoxin, putative [Cordyceps militaris CM01]	1.74706e-07
Unigene8255	gi|573974614|ref|XP_006665252.1|	cytoplasmic thioredoxin, putative [Cordyceps militaris CM01]	1.03547e-115
Unigene1568	gi|573974616|ref|XP_006665253.1|	streptomycin adenylyltransferase, putative [Cordyceps militaris CM01]	0
Unigene6354	gi|573974620|ref|XP_006665255.1|	3-hydroxyisobutyrate dehydrogenase, putative [Cordyceps militaris CM01]	0
CL2139.Contig1	gi|573974622|ref|XP_006665256.1|	KilA/APSES-type HTH DNA-binding domain [Cordyceps militaris CM01]	0
CL2139.Contig2	gi|573974622|ref|XP_006665256.1|	KilA/APSES-type HTH DNA-binding domain [Cordyceps militaris CM01]	0
Unigene7184	gi|573974624|ref|XP_006665257.1|	rho-gdp dissociation inhibitor [Cordyceps militaris CM01]	5.22795e-110
CL178.Contig1	gi|573974626|ref|XP_006665258.1|	serine/threonine-protein phosphatase PP2A catalytic subunit [Cordyceps militaris CM01]	1.75565e-86
CL178.Contig2	gi|573974626|ref|XP_006665258.1|	serine/threonine-protein phosphatase PP2A catalytic subunit [Cordyceps militaris CM01]	0
CL940.Contig1	gi|573974628|ref|XP_006665259.1|	Zinc finger domain-containing protein, CCHC-type [Cordyceps militaris CM01]	0
CL940.Contig2	gi|573974628|ref|XP_006665259.1|	Zinc finger domain-containing protein, CCHC-type [Cordyceps militaris CM01]	0
CL940.Contig3	gi|573974628|ref|XP_006665259.1|	Zinc finger domain-containing protein, CCHC-type [Cordyceps militaris CM01]	0
CL940.Contig4	gi|573974628|ref|XP_006665259.1|	Zinc finger domain-containing protein, CCHC-type [Cordyceps militaris CM01]	0
Unigene1413	gi|573974632|ref|XP_006665261.1|	acriflavine sensitivity control protein [Cordyceps militaris CM01]	0
CL1716.Contig2	gi|573974634|ref|XP_006665262.1|	Protein kinase-like domain [Cordyceps militaris CM01]	0
Unigene10727	gi|573974636|ref|XP_006665263.1|	uracil permease [Cordyceps militaris CM01]	2.41633e-34
Unigene9349	gi|573974636|ref|XP_006665263.1|	uracil permease [Cordyceps militaris CM01]	2.03922e-49
Unigene4422	gi|573974638|ref|XP_006665264.1|	importin beta-5 subunit, putative [Cordyceps militaris CM01]	0
CL451.Contig1	gi|573974644|ref|XP_006665267.1|	ankyrin repeat and SAM domain containing protein 6 [Cordyceps militaris CM01]	0
Unigene1817	gi|573974646|ref|XP_006665268.1|	mitotic spindle checkpoint protein (Mad2B), putative [Cordyceps militaris CM01]	2.28521e-126
Unigene5528	gi|573974648|ref|XP_006665269.1|	AAA family ATPase, putative [Cordyceps militaris CM01]	0
Unigene9037	gi|573974648|ref|XP_006665269.1|	AAA family ATPase, putative [Cordyceps militaris CM01]	1.55062e-36
CL1079.Contig3	gi|573974650|ref|XP_006665270.1|	hypothetical protein CCM_00047 [Cordyceps militaris CM01]	2.30415e-48
CL121.Contig1	gi|573974652|ref|XP_006665271.1|	hypothetical protein CCM_00048 [Cordyceps militaris CM01]	2.84838e-152
CL121.Contig2	gi|573974652|ref|XP_006665271.1|	hypothetical protein CCM_00048 [Cordyceps militaris CM01]	3.95576e-152
CL121.Contig3	gi|573974652|ref|XP_006665271.1|	hypothetical protein CCM_00048 [Cordyceps militaris CM01]	4.05507e-152
CL284.Contig1	gi|573974654|ref|XP_006665272.1|	hypothetical protein CCM_00049 [Cordyceps militaris CM01]	4.55344e-89
CL284.Contig2	gi|573974654|ref|XP_006665272.1|	hypothetical protein CCM_00049 [Cordyceps militaris CM01]	4.70192e-94
CL284.Contig3	gi|573974654|ref|XP_006665272.1|	hypothetical protein CCM_00049 [Cordyceps militaris CM01]	5.25175e-82
CL284.Contig4	gi|573974654|ref|XP_006665272.1|	hypothetical protein CCM_00049 [Cordyceps militaris CM01]	5.89743e-87
CL284.Contig5	gi|573974654|ref|XP_006665272.1|	hypothetical protein CCM_00049 [Cordyceps militaris CM01]	3.40571e-88
CL284.Contig6	gi|573974654|ref|XP_006665272.1|	hypothetical protein CCM_00049 [Cordyceps militaris CM01]	1.03879e-88
CL284.Contig7	gi|573974654|ref|XP_006665272.1|	hypothetical protein CCM_00049 [Cordyceps militaris CM01]	1.11269e-93
CL284.Contig8	gi|573974654|ref|XP_006665272.1|	hypothetical protein CCM_00049 [Cordyceps militaris CM01]	1.14822e-93
Unigene3279	gi|573974656|ref|XP_006665273.1|	mitochondrial import receptor subunit [Cordyceps militaris CM01]	0
Unigene4093	gi|573974658|ref|XP_006665274.1|	GPI transamidase subunit PIG-U [Cordyceps militaris CM01]	0
Unigene5694	gi|573974660|ref|XP_006665275.1|	pescadillo [Cordyceps militaris CM01]	0
Unigene6918	gi|573974662|ref|XP_006665276.1|	RNA polymerase I specific transcription initiation factor [Cordyceps militaris CM01]	0
CL2069.Contig1	gi|573974664|ref|XP_006665277.1|	kinesin heavy chain [Cordyceps militaris CM01]	0
CL2069.Contig2	gi|573974664|ref|XP_006665277.1|	kinesin heavy chain [Cordyceps militaris CM01]	0
CL204.Contig1	gi|573974666|ref|XP_006665278.1|	multidrug resistance protein fnx1 [Cordyceps militaris CM01]	0
CL204.Contig2	gi|573974666|ref|XP_006665278.1|	multidrug resistance protein fnx1 [Cordyceps militaris CM01]	0
CL2107.Contig1	gi|573974670|ref|XP_006665280.1|	UPF0183 domain-containing protein [Cordyceps militaris CM01]	3.1371e-10
CL2107.Contig2	gi|573974670|ref|XP_006665280.1|	UPF0183 domain-containing protein [Cordyceps militaris CM01]	2.7766e-10
Unigene7922	gi|573974670|ref|XP_006665280.1|	UPF0183 domain-containing protein [Cordyceps militaris CM01]	0
CL741.Contig1	gi|573974674|ref|XP_006665282.1|	BTB/POZ fold domain containing protein [Cordyceps militaris CM01]	1.88255e-111
CL741.Contig2	gi|573974674|ref|XP_006665282.1|	BTB/POZ fold domain containing protein [Cordyceps militaris CM01]	1.90922e-125
Unigene21	gi|573974676|ref|XP_006665283.1|	serine/threonine protein kinase, putative [Cordyceps militaris CM01]	0
Unigene4138	gi|573974678|ref|XP_006665284.1|	GWT1-like protein [Cordyceps militaris CM01]	0
Unigene6283	gi|573974680|ref|XP_006665285.1|	hypothetical protein CCM_00062 [Cordyceps militaris CM01]	5.80637e-162
Unigene442	gi|573974682|ref|XP_006665286.1|	polysaccharide synthase, putative [Cordyceps militaris CM01]	1.73292e-67
Unigene9471	gi|573974682|ref|XP_006665286.1|	polysaccharide synthase, putative [Cordyceps militaris CM01]	1.96038e-52
Unigene973	gi|573974684|ref|XP_006665287.1|	hypothetical protein CCM_00064 [Cordyceps militaris CM01]	0
Unigene4457	gi|573974688|ref|XP_006665289.1|	hypothetical protein CCM_00066 [Cordyceps militaris CM01]	0
Unigene623	gi|573974690|ref|XP_006665290.1|	sodium/calcium transporter, putative [Cordyceps militaris CM01]	0
CL471.Contig1	gi|573974692|ref|XP_006665291.1|	D-lactate dehydrogenase [Cordyceps militaris CM01]	0
CL471.Contig2	gi|573974692|ref|XP_006665291.1|	D-lactate dehydrogenase [Cordyceps militaris CM01]	0
CL471.Contig3	gi|573974692|ref|XP_006665291.1|	D-lactate dehydrogenase [Cordyceps militaris CM01]	0
Unigene5478	gi|573974694|ref|XP_006665292.1|	srpk, putative [Cordyceps militaris CM01]	0
Unigene1794	gi|573974698|ref|XP_006665294.1|	Recombination/repair protein Rad50 [Cordyceps militaris CM01]	0
CL2140.Contig1	gi|573974700|ref|XP_006665295.1|	Cutinase palindrome-binding protein [Cordyceps militaris CM01]	0
CL2140.Contig2	gi|573974700|ref|XP_006665295.1|	Cutinase palindrome-binding protein [Cordyceps militaris CM01]	0
Unigene3103	gi|573974702|ref|XP_006665296.1|	fungal specific transcription factor [Cordyceps militaris CM01]	0
CL2000.Contig1	gi|573974706|ref|XP_006665298.1|	N-acylethanolamine amidohydrolase, putative [Cordyceps militaris CM01]	0
CL2000.Contig2	gi|573974706|ref|XP_006665298.1|	N-acylethanolamine amidohydrolase, putative [Cordyceps militaris CM01]	0
CL1417.Contig1	gi|573974708|ref|XP_006665299.1|	hypothetical protein CCM_00076 [Cordyceps militaris CM01]	4.06482e-72
CL1417.Contig2	gi|573974708|ref|XP_006665299.1|	hypothetical protein CCM_00076 [Cordyceps militaris CM01]	3.80795e-72
CL1417.Contig3	gi|573974708|ref|XP_006665299.1|	hypothetical protein CCM_00076 [Cordyceps militaris CM01]	4.45115e-72
CL1817.Contig1	gi|573974710|ref|XP_006665300.1|	NADH-cytochrome B5 reductase, putative [Cordyceps militaris CM01]	4.24321e-161
CL1817.Contig2	gi|573974710|ref|XP_006665300.1|	NADH-cytochrome B5 reductase, putative [Cordyceps militaris CM01]	3.85558e-171
CL1817.Contig3	gi|573974710|ref|XP_006665300.1|	NADH-cytochrome B5 reductase, putative [Cordyceps militaris CM01]	4.51386e-161
CL1817.Contig4	gi|573974710|ref|XP_006665300.1|	NADH-cytochrome B5 reductase, putative [Cordyceps militaris CM01]	3.61469e-171
CL408.Contig1	gi|573974712|ref|XP_006665301.1|	arginyl-tRNA synthetase [Cordyceps militaris CM01]	0
CL408.Contig2	gi|573974712|ref|XP_006665301.1|	arginyl-tRNA synthetase [Cordyceps militaris CM01]	0
Unigene5237	gi|573974718|ref|XP_006665304.1|	regulator of gluconeogenesis Rmd5 [Cordyceps militaris CM01]	0
Unigene6217	gi|573974720|ref|XP_006665305.1|	Sin3 complex subunit Stb2 [Cordyceps militaris CM01]	0
Unigene4554	gi|573974724|ref|XP_006665307.1|	hypothetical protein CCM_00084 [Cordyceps militaris CM01]	1.70216e-84
CL1495.Contig1	gi|573974726|ref|XP_006665308.1|	C6 zinc finger domain protein [Cordyceps militaris CM01]	0
CL1495.Contig2	gi|573974726|ref|XP_006665308.1|	C6 zinc finger domain protein [Cordyceps militaris CM01]	0
CL1768.Contig1	gi|573974728|ref|XP_006665309.1|	hypothetical protein CCM_00086 [Cordyceps militaris CM01]	0
CL1768.Contig2	gi|573974728|ref|XP_006665309.1|	hypothetical protein CCM_00086 [Cordyceps militaris CM01]	0
Unigene10253	gi|573974728|ref|XP_006665309.1|	hypothetical protein CCM_00086 [Cordyceps militaris CM01]	4.13158e-34
Unigene7116	gi|573974730|ref|XP_006665310.1|	Glycoside hydrolase, family 47 [Cordyceps militaris CM01]	0
Unigene1112	gi|573974734|ref|XP_006665312.1|	conserved fungal protein [Cordyceps militaris CM01]	0
Unigene1551	gi|573974736|ref|XP_006665313.1|	peroxisomal biogenesis factor 2 [Cordyceps militaris CM01]	0
Unigene3654	gi|573974738|ref|XP_006665314.1|	dihydrolipoyl dehydrogenase, putative [Cordyceps militaris CM01]	1.93574e-135
Unigene8542	gi|573974738|ref|XP_006665314.1|	dihydrolipoyl dehydrogenase, putative [Cordyceps militaris CM01]	4.2855e-79
Unigene4786	gi|573974740|ref|XP_006665315.1|	hypothetical protein CCM_00092 [Cordyceps militaris CM01]	0
Unigene1432	gi|573974742|ref|XP_006665316.1|	RING finger domain-containing protein [Cordyceps militaris CM01]	0
CL411.Contig1	gi|573974744|ref|XP_006665317.1|	Heterokaryon incompatibility Het-C family protein [Cordyceps militaris CM01]	4.67721e-98
CL411.Contig2	gi|573974744|ref|XP_006665317.1|	Heterokaryon incompatibility Het-C family protein [Cordyceps militaris CM01]	0
CL1289.Contig1	gi|573974746|ref|XP_006665318.1|	high mobility group protein [Cordyceps militaris CM01]	0
CL1100.Contig1	gi|573974748|ref|XP_006665319.1|	urease [Cordyceps militaris CM01]	0
CL1100.Contig2	gi|573974748|ref|XP_006665319.1|	urease [Cordyceps militaris CM01]	0
Unigene1462	gi|573974752|ref|XP_006665321.1|	Methyltransferase type 11 [Cordyceps militaris CM01]	0
Unigene3026	gi|573974754|ref|XP_006665322.1|	succinate dehydrogenase cytochrome b small subunit [Cordyceps militaris CM01]	4.24213e-93
Unigene50	gi|573974756|ref|XP_006665323.1|	tyrosyl-tRNA synthetase [Cordyceps militaris CM01]	0
Unigene4397	gi|573974760|ref|XP_006665325.1|	ubiquitin-like protein DskB, putative [Cordyceps militaris CM01]	0
CL647.Contig1	gi|573974764|ref|XP_006665327.1|	importin 11, putative [Cordyceps militaris CM01]	0
CL647.Contig2	gi|573974764|ref|XP_006665327.1|	importin 11, putative [Cordyceps militaris CM01]	0
Unigene3977	gi|573974766|ref|XP_006665328.1|	threonyl-tRNA synthetase [Cordyceps militaris CM01]	0
Unigene5494	gi|573974770|ref|XP_006665330.1|	acetylserotonin methytransferase-like protein, putative [Cordyceps militaris CM01]	1.57072e-153
Unigene8337	gi|573974772|ref|XP_006665331.1|	polybromo-1, putative [Cordyceps militaris CM01]	0
Unigene6716	gi|573974776|ref|XP_006665333.1|	hypothetical protein CCM_00110 [Cordyceps militaris CM01]	0
CL1740.Contig1	gi|573974778|ref|XP_006665334.1|	tRNA processing endoribonuclease, putative [Cordyceps militaris CM01]	0
CL1740.Contig2	gi|573974778|ref|XP_006665334.1|	tRNA processing endoribonuclease, putative [Cordyceps militaris CM01]	0
CL1740.Contig3	gi|573974778|ref|XP_006665334.1|	tRNA processing endoribonuclease, putative [Cordyceps militaris CM01]	0
Unigene5259	gi|573974782|ref|XP_006665336.1|	arsenate reductase, putative [Cordyceps militaris CM01]	2.00477e-91
Unigene6730	gi|573974786|ref|XP_006665338.1|	hypothetical protein CCM_00115 [Cordyceps militaris CM01]	0
Unigene5883	gi|573974788|ref|XP_006665339.1|	heat shock protein [Cordyceps militaris CM01]	0
CL2189.Contig1	gi|573974792|ref|XP_006665341.1|	Major facilitator superfamily transporter [Cordyceps militaris CM01]	0
CL2189.Contig2	gi|573974792|ref|XP_006665341.1|	Major facilitator superfamily transporter [Cordyceps militaris CM01]	0
CL821.Contig1	gi|573974796|ref|XP_006665343.1|	NACHT and WD domain protein [Cordyceps militaris CM01]	0
CL821.Contig2	gi|573974796|ref|XP_006665343.1|	NACHT and WD domain protein [Cordyceps militaris CM01]	0
CL705.Contig1	gi|573974798|ref|XP_006665344.1|	Protein kinase-like domain [Cordyceps militaris CM01]	0
CL705.Contig2	gi|573974798|ref|XP_006665344.1|	Protein kinase-like domain [Cordyceps militaris CM01]	0
CL705.Contig3	gi|573974798|ref|XP_006665344.1|	Protein kinase-like domain [Cordyceps militaris CM01]	0
CL705.Contig4	gi|573974798|ref|XP_006665344.1|	Protein kinase-like domain [Cordyceps militaris CM01]	0
Unigene1832	gi|573974798|ref|XP_006665344.1|	Protein kinase-like domain [Cordyceps militaris CM01]	0
CL1234.Contig1	gi|573974802|ref|XP_006665346.1|	C6 transcription factor, putative [Cordyceps militaris CM01]	0
CL1234.Contig2	gi|573974802|ref|XP_006665346.1|	C6 transcription factor, putative [Cordyceps militaris CM01]	0
Unigene4841	gi|573974804|ref|XP_006665347.1|	hypothetical protein CCM_00124 [Cordyceps militaris CM01]	1.0631e-102
Unigene5001	gi|573974806|ref|XP_006665348.1|	epsin-3 [Cordyceps militaris CM01]	0
Unigene7552	gi|573974810|ref|XP_006665350.1|	DNA-directed RNA polymerase III subunit Rpc34 [Cordyceps militaris CM01]	0
Unigene3133	gi|573974812|ref|XP_006665351.1|	histone deacetylase RpdA/Rpd3 [Cordyceps militaris CM01]	0
Unigene7218	gi|573974814|ref|XP_006665352.1|	26S proteasome regulatory subunit [Cordyceps militaris CM01]	0
Unigene3497	gi|573974816|ref|XP_006665353.1|	hypothetical protein CCM_00130 [Cordyceps militaris CM01]	1.02891e-102
Unigene444	gi|573974816|ref|XP_006665353.1|	hypothetical protein CCM_00130 [Cordyceps militaris CM01]	2.61164e-123
CL2174.Contig1	gi|573974818|ref|XP_006665354.1|	hypothetical protein CCM_00131 [Cordyceps militaris CM01]	5.83391e-125
CL2174.Contig2	gi|573974818|ref|XP_006665354.1|	hypothetical protein CCM_00131 [Cordyceps militaris CM01]	2.44275e-134
CL1249.Contig1	gi|573974822|ref|XP_006665356.1|	hypothetical protein CCM_00133 [Cordyceps militaris CM01]	6.37696e-145
CL1249.Contig2	gi|573974822|ref|XP_006665356.1|	hypothetical protein CCM_00133 [Cordyceps militaris CM01]	6.61691e-145
Unigene6669	gi|573974822|ref|XP_006665356.1|	hypothetical protein CCM_00133 [Cordyceps militaris CM01]	7.74363e-90
CL1074.Contig2	gi|573974824|ref|XP_006665357.1|	calcium/calmodulin-dependent protein kinase, putative [Cordyceps militaris CM01]	0
CL2120.Contig1	gi|573974826|ref|XP_006665358.1|	MFS transporter, putative [Cordyceps militaris CM01]	0
CL2120.Contig2	gi|573974826|ref|XP_006665358.1|	MFS transporter, putative [Cordyceps militaris CM01]	0
Unigene8004	gi|573974828|ref|XP_006665359.1|	DUF1275 domain protein [Cordyceps militaris CM01]	9.15787e-159
Unigene4157	gi|573974830|ref|XP_006665360.1|	oxalate decarboxylase oxdC [Cordyceps militaris CM01]	0
Unigene2234	gi|573974832|ref|XP_006665361.1|	sulfate permease [Cordyceps militaris CM01]	0
Unigene1389	gi|573974836|ref|XP_006665363.1|	aldolase [Cordyceps militaris CM01]	0
Unigene3742	gi|573974838|ref|XP_006665364.1|	glycosyl transferase family 17 protein [Cordyceps militaris CM01]	0
Unigene740	gi|573974840|ref|XP_006665365.1|	mao-B, putative [Cordyceps militaris CM01]	0
Unigene3142	gi|573974842|ref|XP_006665366.1|	dipeptidyl peptidase IV, putative [Cordyceps militaris CM01]	0
CL1825.Contig1	gi|573974844|ref|XP_006665367.1|	hypothetical protein CCM_00144 [Cordyceps militaris CM01]	4.13222e-159
CL1825.Contig2	gi|573974844|ref|XP_006665367.1|	hypothetical protein CCM_00144 [Cordyceps militaris CM01]	9.44641e-175
Unigene6731	gi|573974846|ref|XP_006665368.1|	hypothetical protein CCM_00145 [Cordyceps militaris CM01]	0
Unigene4027	gi|573974848|ref|XP_006665369.1|	Protein kinase-like domain [Cordyceps militaris CM01]	0
Unigene183	gi|573974850|ref|XP_006665370.1|	hypothetical protein CCM_00147 [Cordyceps militaris CM01]	1.35928e-123
Unigene689	gi|573974852|ref|XP_006665371.1|	NUDIX family hydrolase [Cordyceps militaris CM01]	0
Unigene3458	gi|573974854|ref|XP_006665372.1|	AT hook, DNA-binding protein [Cordyceps militaris CM01]	0
CL47.Contig2	gi|573974858|ref|XP_006665374.1|	deoxyribodipyrimidine photo-lyase Phr1, putative [Cordyceps militaris CM01]	0
Unigene8137	gi|573974858|ref|XP_006665374.1|	deoxyribodipyrimidine photo-lyase Phr1, putative [Cordyceps militaris CM01]	1.31671e-09
Unigene4836	gi|573974860|ref|XP_006665375.1|	streptothricin-acetyltransferase [Cordyceps militaris CM01]	9.05664e-109
Unigene5150	gi|573974862|ref|XP_006665376.1|	XLF family protein [Cordyceps militaris CM01]	0
Unigene2431	gi|573974866|ref|XP_006665378.1|	cactin, putative [Cordyceps militaris CM01]	0
Unigene5002	gi|573974868|ref|XP_006665379.1|	GDP-mannose transporter [Cordyceps militaris CM01]	0
Unigene4690	gi|573974870|ref|XP_006665380.1|	hypothetical protein CCM_00157 [Cordyceps militaris CM01]	3.97811e-89
Unigene6644	gi|573974870|ref|XP_006665380.1|	hypothetical protein CCM_00157 [Cordyceps militaris CM01]	9.54256e-80
Unigene1065	gi|573974872|ref|XP_006665381.1|	hypothetical protein CCM_00158 [Cordyceps militaris CM01]	0
Unigene1488	gi|573974874|ref|XP_006665382.1|	hypothetical protein CCM_00159 [Cordyceps militaris CM01]	0
Unigene621	gi|573974876|ref|XP_006665383.1|	beta-mannosidase [Cordyceps militaris CM01]	0
Unigene4099	gi|573974878|ref|XP_006665384.1|	rab like protein [Cordyceps militaris CM01]	0
Unigene2953	gi|573974880|ref|XP_006665385.1|	hypothetical protein CCM_00162 [Cordyceps militaris CM01]	3.73872e-80
Unigene3973	gi|573974882|ref|XP_006665386.1|	threonine ammonia-lyase precursor [Cordyceps militaris CM01]	0
CL1576.Contig1	gi|573974884|ref|XP_006665387.1|	cyclic nucleotide-binding domain containing protein [Cordyceps militaris CM01]	0
CL1576.Contig2	gi|573974884|ref|XP_006665387.1|	cyclic nucleotide-binding domain containing protein [Cordyceps militaris CM01]	0
CL2236.Contig1	gi|573974888|ref|XP_006665389.1|	hypothetical protein CCM_00166 [Cordyceps militaris CM01]	2.45815e-29
CL2236.Contig2	gi|573974888|ref|XP_006665389.1|	hypothetical protein CCM_00166 [Cordyceps militaris CM01]	3.16702e-29
Unigene6330	gi|573974888|ref|XP_006665389.1|	hypothetical protein CCM_00166 [Cordyceps militaris CM01]	2.29314e-94
CL1551.Contig1	gi|573974890|ref|XP_006665390.1|	hemolysin-III channel protein Izh2 [Cordyceps militaris CM01]	2.06999e-55
Unigene248	gi|573974892|ref|XP_006665391.1|	hypothetical protein CCM_00168 [Cordyceps militaris CM01]	1.37742e-21
Unigene595	gi|573974896|ref|XP_006665393.1|	oligopeptide transporter [Cordyceps militaris CM01]	0
CL767.Contig1	gi|573974898|ref|XP_006665394.1|	SIT4 phosphatase-associated protein [Cordyceps militaris CM01]	0
CL767.Contig2	gi|573974898|ref|XP_006665394.1|	SIT4 phosphatase-associated protein [Cordyceps militaris CM01]	0
Unigene3107	gi|573974900|ref|XP_006665395.1|	G-patch domain-containing protein [Cordyceps militaris CM01]	0
Unigene2322	gi|573974902|ref|XP_006665396.1|	spindle pole body component, putative [Cordyceps militaris CM01]	0
Unigene5006	gi|573974904|ref|XP_006665397.1|	hypothetical protein CCM_00174 [Cordyceps militaris CM01]	0
Unigene7020	gi|573974910|ref|XP_006665400.1|	vacuolar protein sorting-associated protein vps13 [Cordyceps militaris CM01]	0
CL714.Contig1	gi|573974912|ref|XP_006665401.1|	sodium/nucleoside cotransporter [Cordyceps militaris CM01]	5.61441e-130
Unigene3702	gi|573974912|ref|XP_006665401.1|	sodium/nucleoside cotransporter [Cordyceps militaris CM01]	0
CL714.Contig2	gi|573974914|ref|XP_006665402.1|	N-acetyltransferase family protein, putative [Cordyceps militaris CM01]	5.37311e-154
Unigene2357	gi|573974916|ref|XP_006665403.1|	poly(A) polymerase pla1, putative [Cordyceps militaris CM01]	1.49782e-109
CL358.Contig1	gi|573974918|ref|XP_006665404.1|	acetyltransferase, gnat family [Cordyceps militaris CM01]	1.4032e-172
CL358.Contig2	gi|573974918|ref|XP_006665404.1|	acetyltransferase, gnat family [Cordyceps militaris CM01]	9.45299e-59
CL358.Contig3	gi|573974918|ref|XP_006665404.1|	acetyltransferase, gnat family [Cordyceps militaris CM01]	3.89064e-59
Unigene4927	gi|573974922|ref|XP_006665406.1|	maleylacetoacetate isomerase MaiA [Cordyceps militaris CM01]	5.76098e-121
Unigene2753	gi|573974924|ref|XP_006665407.1|	hypothetical protein CCM_00184 [Cordyceps militaris CM01]	0
Unigene3082	gi|573974926|ref|XP_006665408.1|	integral membrane protein [Cordyceps militaris CM01]	0
Unigene8782	gi|573974928|ref|XP_006665409.1|	sugar transporter, putative [Cordyceps militaris CM01]	2.77071e-38
Unigene9618	gi|573974928|ref|XP_006665409.1|	sugar transporter, putative [Cordyceps militaris CM01]	1.90996e-31
Unigene2762	gi|573974930|ref|XP_006665410.1|	metallophosphoesterase [Cordyceps militaris CM01]	0
Unigene971	gi|573974932|ref|XP_006665411.1|	hypothetical protein CCM_00188 [Cordyceps militaris CM01]	1.80897e-105
CL2111.Contig1	gi|573974936|ref|XP_006665413.1|	ATP-binding cassette transporter, putative [Cordyceps militaris CM01]	0
CL2111.Contig2	gi|573974936|ref|XP_006665413.1|	ATP-binding cassette transporter, putative [Cordyceps militaris CM01]	0
Unigene8603	gi|573974936|ref|XP_006665413.1|	ATP-binding cassette transporter, putative [Cordyceps militaris CM01]	3.20238e-66
Unigene6230	gi|573974938|ref|XP_006665414.1|	phosphatidate cytidylyltransferase, putative [Cordyceps militaris CM01]	0
Unigene1063	gi|573974940|ref|XP_006665415.1|	hypothetical protein CCM_00192 [Cordyceps militaris CM01]	1.05163e-145
Unigene3062	gi|573974940|ref|XP_006665415.1|	hypothetical protein CCM_00192 [Cordyceps militaris CM01]	8.2219e-74
Unigene2487	gi|573974942|ref|XP_006665416.1|	hypothetical protein CCM_00193 [Cordyceps militaris CM01]	2.92398e-27
Unigene3161	gi|573974942|ref|XP_006665416.1|	hypothetical protein CCM_00193 [Cordyceps militaris CM01]	6.13329e-70
CL1210.Contig1	gi|573974944|ref|XP_006665417.1|	protein required for cell viability, putative [Cordyceps militaris CM01]	2.11807e-80
Unigene2764	gi|573974944|ref|XP_006665417.1|	protein required for cell viability, putative [Cordyceps militaris CM01]	0
Unigene8953	gi|573974946|ref|XP_006665418.1|	hypothetical protein CCM_00195 [Cordyceps militaris CM01]	1.45778e-34
Unigene9523	gi|573974946|ref|XP_006665418.1|	hypothetical protein CCM_00195 [Cordyceps militaris CM01]	2.51182e-31
Unigene6718	gi|573974948|ref|XP_006665419.1|	hypothetical protein CCM_00196 [Cordyceps militaris CM01]	2.07077e-61
Unigene3551	gi|573974950|ref|XP_006665420.1|	pre-mRNA splicing factor ATP-dependent RNA helicase PRP43 [Cordyceps militaris CM01]	0
CL1517.Contig1	gi|573974952|ref|XP_006665421.1|	protein arginine N-methyltransferase HSL7 [Cordyceps militaris CM01]	0
CL1517.Contig2	gi|573974952|ref|XP_006665421.1|	protein arginine N-methyltransferase HSL7 [Cordyceps militaris CM01]	0
Unigene6103	gi|573974954|ref|XP_006665422.1|	alkaline serine protease AorO [Cordyceps militaris CM01]	0
Unigene6227	gi|573974956|ref|XP_006665423.1|	alanine--glyoxylate aminotransferase [Cordyceps militaris CM01]	0
Unigene1448	gi|573974958|ref|XP_006665424.1|	exportin-1 [Cordyceps militaris CM01]	0
CL759.Contig1	gi|573974960|ref|XP_006665425.1|	C6 finger domain protein [Cordyceps militaris CM01]	0
Unigene4241	gi|573974960|ref|XP_006665425.1|	C6 finger domain protein [Cordyceps militaris CM01]	2.11897e-16
CL1722.Contig1	gi|573974962|ref|XP_006665426.1|	RTA1 like protein [Cordyceps militaris CM01]	3.00976e-162
CL1722.Contig2	gi|573974962|ref|XP_006665426.1|	RTA1 like protein [Cordyceps militaris CM01]	1.03893e-142
Unigene1006	gi|573974964|ref|XP_006665427.1|	ankyrin 2,3/unc44, putative [Cordyceps militaris CM01]	3.67427e-175
Unigene10541	gi|573974964|ref|XP_006665427.1|	ankyrin 2,3/unc44, putative [Cordyceps militaris CM01]	6.08195e-25
Unigene5344	gi|573974964|ref|XP_006665427.1|	ankyrin 2,3/unc44, putative [Cordyceps militaris CM01]	0
Unigene9818	gi|573974964|ref|XP_006665427.1|	ankyrin 2,3/unc44, putative [Cordyceps militaris CM01]	6.74039e-69
Unigene2422	gi|573974966|ref|XP_006665428.1|	hypothetical protein CCM_00205 [Cordyceps militaris CM01]	1.04883e-150
Unigene3039	gi|573974968|ref|XP_006665429.1|	Kinetochore subunit NKP2 [Cordyceps militaris CM01]	2.80092e-99
Unigene7015	gi|573974970|ref|XP_006665430.1|	histone acetylase complex subunit [Cordyceps militaris CM01]	0
Unigene1758	gi|573974974|ref|XP_006665432.1|	ATP-citrate synthase subunit 1 [Cordyceps militaris CM01]	0
Unigene2995	gi|573974976|ref|XP_006665433.1|	ATP citrate lyase, subunit 2 [Cordyceps militaris CM01]	6.16608e-32
Unigene6501	gi|573974976|ref|XP_006665433.1|	ATP citrate lyase, subunit 2 [Cordyceps militaris CM01]	6.90847e-29
Unigene43	gi|573974978|ref|XP_006665434.1|	hypothetical protein CCM_00211 [Cordyceps militaris CM01]	0
CL874.Contig1	gi|573974982|ref|XP_006665436.1|	high affinity methionine permease [Cordyceps militaris CM01]	0
CL874.Contig2	gi|573974982|ref|XP_006665436.1|	high affinity methionine permease [Cordyceps militaris CM01]	0
CL874.Contig3	gi|573974982|ref|XP_006665436.1|	high affinity methionine permease [Cordyceps militaris CM01]	6.83776e-74
Unigene10294	gi|573974982|ref|XP_006665436.1|	high affinity methionine permease [Cordyceps militaris CM01]	2.13369e-161
Unigene8546	gi|573974982|ref|XP_006665436.1|	high affinity methionine permease [Cordyceps militaris CM01]	0
Unigene5187	gi|573974984|ref|XP_006665437.1|	hypothetical protein CCM_00214 [Cordyceps militaris CM01]	3.62194e-49
Unigene5901	gi|573974986|ref|XP_006665438.1|	1,3-beta-glucanosyltransferase Gel2 [Cordyceps militaris CM01]	0
Unigene6999	gi|573974994|ref|XP_006665442.1|	hypothetical protein CCM_00219 [Cordyceps militaris CM01]	0
CL1110.Contig1	gi|573974996|ref|XP_006665443.1|	ubiquitin-like activating enzyme, putative [Cordyceps militaris CM01]	0
CL1110.Contig2	gi|573974996|ref|XP_006665443.1|	ubiquitin-like activating enzyme, putative [Cordyceps militaris CM01]	0
CL1110.Contig3	gi|573974996|ref|XP_006665443.1|	ubiquitin-like activating enzyme, putative [Cordyceps militaris CM01]	0
Unigene3404	gi|573974996|ref|XP_006665443.1|	ubiquitin-like activating enzyme, putative [Cordyceps militaris CM01]	9.03864e-44
CL2239.Contig1	gi|573975000|ref|XP_006665445.1|	MFS monosaccharide transporter, putative [Cordyceps militaris CM01]	0
CL2239.Contig2	gi|573975000|ref|XP_006665445.1|	MFS monosaccharide transporter, putative [Cordyceps militaris CM01]	0
CL2217.Contig1	gi|573975004|ref|XP_006665447.1|	mitochondrial chaperone Frataxin [Cordyceps militaris CM01]	2.14779e-109
CL2217.Contig2	gi|573975004|ref|XP_006665447.1|	mitochondrial chaperone Frataxin [Cordyceps militaris CM01]	2.29897e-109
Unigene5654	gi|573975006|ref|XP_006665448.1|	AP-3 complex subunit sigma [Cordyceps militaris CM01]	7.35958e-102
Unigene8366	gi|573975010|ref|XP_006665450.1|	leucyl-tRNA synthetase [Cordyceps militaris CM01]	0
Unigene10009	gi|573975012|ref|XP_006665451.1|	hypothetical protein CCM_00228 [Cordyceps militaris CM01]	2.09549e-17
Unigene1538	gi|573975014|ref|XP_006665452.1|	hypothetical protein CCM_00229 [Cordyceps militaris CM01]	1.35579e-161
Unigene3901	gi|573975016|ref|XP_006665453.1|	Zinc finger domain-containing protein, DPH-type [Cordyceps militaris CM01]	2.00155e-44
CL1481.Contig1	gi|573975018|ref|XP_006665454.1|	guanylate kinase [Cordyceps militaris CM01]	4.18976e-103
CL1481.Contig2	gi|573975018|ref|XP_006665454.1|	guanylate kinase [Cordyceps militaris CM01]	9.03394e-105
Unigene2241	gi|573975020|ref|XP_006665455.1|	ABC transporter [Cordyceps militaris CM01]	0
Unigene6966	gi|573975028|ref|XP_006665459.1|	SH3 and Ded-cyto domain protein, putative [Cordyceps militaris CM01]	0
CL1742.Contig1	gi|573975030|ref|XP_006665460.1|	acetyltransferase [Cordyceps militaris CM01]	3.25792e-157
CL1742.Contig2	gi|573975030|ref|XP_006665460.1|	acetyltransferase [Cordyceps militaris CM01]	1.59962e-157
Unigene6460	gi|573975034|ref|XP_006665462.1|	40S ribosomal protein S25 [Cordyceps militaris CM01]	4.88489e-55
Unigene2396	gi|573975036|ref|XP_006665463.1|	ADP, ATP carrier protein [Cordyceps militaris CM01]	7.64752e-175
Unigene281	gi|573975038|ref|XP_006665464.1|	hypothetical protein CCM_00241 [Cordyceps militaris CM01]	6.46527e-68
CL119.Contig2	gi|573975042|ref|XP_006665466.1|	extracellular serine-rich protein [Cordyceps militaris CM01]	3.55969e-111
CL119.Contig1	gi|573975044|ref|XP_006665467.1|	heme/steroid binding domain protein [Cordyceps militaris CM01]	1.1199e-146
Unigene7781	gi|573975046|ref|XP_006665468.1|	hypothetical protein CCM_00245 [Cordyceps militaris CM01]	0
CL1583.Contig1	gi|573975048|ref|XP_006665469.1|	sphingosine-1-phosphate phosphohydrolase [Cordyceps militaris CM01]	0
CL1345.Contig1	gi|573975050|ref|XP_006665470.1|	GNAT family acetyltransferase, putative [Cordyceps militaris CM01]	5.61832e-47
CL1345.Contig2	gi|573975050|ref|XP_006665470.1|	GNAT family acetyltransferase, putative [Cordyceps militaris CM01]	1.32462e-127
Unigene1518	gi|573975052|ref|XP_006665471.1|	activator 1 subunit 3 [Cordyceps militaris CM01]	0
CL2090.Contig1	gi|573975054|ref|XP_006665472.1|	DNA excision repair protein [Cordyceps militaris CM01]	0
CL2090.Contig2	gi|573975054|ref|XP_006665472.1|	DNA excision repair protein [Cordyceps militaris CM01]	1.90117e-63
Unigene9744	gi|573975054|ref|XP_006665472.1|	DNA excision repair protein [Cordyceps militaris CM01]	4.0325e-150
Unigene6092	gi|573975056|ref|XP_006665473.1|	BTB/POZ fold domain containing protein [Cordyceps militaris CM01]	0
Unigene5435	gi|573975060|ref|XP_006665475.1|	U3 small nucleolar ribonucleoprotein IMP3 [Cordyceps militaris CM01]	6.13341e-97
Unigene2002	gi|573975062|ref|XP_006665476.1|	37S ribosomal protein S18 [Cordyceps militaris CM01]	4.38725e-128
Unigene8359	gi|573975066|ref|XP_006665478.1|	Vacuolar multidrug resistance efflux pump [Cordyceps militaris CM01]	0
Unigene4448	gi|573975068|ref|XP_006665479.1|	Lipase, secreted [Cordyceps militaris CM01]	7.1262e-94
Unigene957	gi|573975068|ref|XP_006665479.1|	Lipase, secreted [Cordyceps militaris CM01]	1.32623e-171
CL682.Contig1	gi|573975070|ref|XP_006665480.1|	Aldo/keto reductase [Cordyceps militaris CM01]	0
CL682.Contig2	gi|573975070|ref|XP_006665480.1|	Aldo/keto reductase [Cordyceps militaris CM01]	0
CL585.Contig1	gi|573975074|ref|XP_006665482.1|	hypothetical protein CCM_00259 [Cordyceps militaris CM01]	0
CL585.Contig2	gi|573975074|ref|XP_006665482.1|	hypothetical protein CCM_00259 [Cordyceps militaris CM01]	0
Unigene2628	gi|573975078|ref|XP_006665484.1|	two-component sensor protein histidine protein kinase [Cordyceps militaris CM01]	0
Unigene4993	gi|573975080|ref|XP_006665485.1|	UDP-galactopyranose mutase [Cordyceps militaris CM01]	0
CL1846.Contig1	gi|573975084|ref|XP_006665487.1|	hypothetical protein CCM_00264 [Cordyceps militaris CM01]	3.1129e-13
CL1846.Contig2	gi|573975084|ref|XP_006665487.1|	hypothetical protein CCM_00264 [Cordyceps militaris CM01]	4.09362e-13
Unigene2489	gi|573975084|ref|XP_006665487.1|	hypothetical protein CCM_00264 [Cordyceps militaris CM01]	5.99011e-25
Unigene4839	gi|573975088|ref|XP_006665489.1|	DUF250 domain membrane protein [Cordyceps militaris CM01]	0
Unigene9230	gi|573975090|ref|XP_006665490.1|	60S ribosomal protein L27 [Cordyceps militaris CM01]	7.92398e-41
CL553.Contig1	gi|573975092|ref|XP_006665491.1|	hypothetical protein CCM_00268 [Cordyceps militaris CM01]	1.04285e-24
CL553.Contig2	gi|573975094|ref|XP_006665492.1|	hypothetical protein CCM_00269 [Cordyceps militaris CM01]	2.10562e-149
Unigene4469	gi|573975098|ref|XP_006665494.1|	TFIIH basal transcription factor complex, subunit SSL1 [Cordyceps militaris CM01]	0
Unigene9385	gi|573975102|ref|XP_006665496.1|	hypothetical protein CCM_00273 [Cordyceps militaris CM01]	8.26296e-22
CL604.Contig1	gi|573975104|ref|XP_006665497.1|	pantothenate transporter liz1 [Cordyceps militaris CM01]	0
CL604.Contig2	gi|573975104|ref|XP_006665497.1|	pantothenate transporter liz1 [Cordyceps militaris CM01]	0
CL604.Contig5	gi|573975104|ref|XP_006665497.1|	pantothenate transporter liz1 [Cordyceps militaris CM01]	6.14504e-57
CL604.Contig6	gi|573975104|ref|XP_006665497.1|	pantothenate transporter liz1 [Cordyceps militaris CM01]	0
Unigene1338	gi|573975104|ref|XP_006665497.1|	pantothenate transporter liz1 [Cordyceps militaris CM01]	1.89394e-36
Unigene7021	gi|573975106|ref|XP_006665498.1|	GPI-anchor biosynthesis protein, putative [Cordyceps militaris CM01]	6.91044e-138
Unigene5789	gi|573975110|ref|XP_006665500.1|	stress response RCI peptide, putative [Cordyceps militaris CM01]	3.61488e-25
Unigene1383	gi|573975112|ref|XP_006665501.1|	E1-like protein-activating enzyme Gsa7p/Apg7p [Cordyceps militaris CM01]	0
Unigene4166	gi|573975114|ref|XP_006665502.1|	deoxycytidylate deaminase, putative [Cordyceps militaris CM01]	0
Unigene7495	gi|573975116|ref|XP_006665503.1|	Protein kinase-like domain [Cordyceps militaris CM01]	0
Unigene8319	gi|573975118|ref|XP_006665504.1|	FAD dependent oxidoreductase [Cordyceps militaris CM01]	0
Unigene3450	gi|573975122|ref|XP_006665506.1|	hypothetical protein CCM_00283 [Cordyceps militaris CM01]	0
Unigene4244	gi|573975122|ref|XP_006665506.1|	hypothetical protein CCM_00283 [Cordyceps militaris CM01]	3.86847e-40
Unigene9897	gi|573975122|ref|XP_006665506.1|	hypothetical protein CCM_00283 [Cordyceps militaris CM01]	8.59414e-32
Unigene2884	gi|573975124|ref|XP_006665507.1|	Protein kinase-like domain [Cordyceps militaris CM01]	0
Unigene314	gi|573975126|ref|XP_006665508.1|	NADH-ubiquinone oxidoreductase 24 kDa subunit [Cordyceps militaris CM01]	8.12421e-146
Unigene1372	gi|573975128|ref|XP_006665509.1|	Kelch repeat type 1 [Cordyceps militaris CM01]	0
Unigene2678	gi|573975132|ref|XP_006665511.1|	hypothetical protein CCM_00288 [Cordyceps militaris CM01]	1.4143e-69
Unigene5572	gi|573975132|ref|XP_006665511.1|	hypothetical protein CCM_00288 [Cordyceps militaris CM01]	4.70313e-88
Unigene257	gi|573975134|ref|XP_006665512.1|	hypothetical protein CCM_00289 [Cordyceps militaris CM01]	0
Unigene5381	gi|573975134|ref|XP_006665512.1|	hypothetical protein CCM_00289 [Cordyceps militaris CM01]	0
Unigene1548	gi|573975136|ref|XP_006665513.1|	speract/scavenger receptor domain-containing protein [Cordyceps militaris CM01]	6.29337e-160
CL2243.Contig1	gi|573975140|ref|XP_006665515.1|	Methyltransferase-16, putative [Cordyceps militaris CM01]	3.90846e-177
CL2243.Contig2	gi|573975140|ref|XP_006665515.1|	Methyltransferase-16, putative [Cordyceps militaris CM01]	4.97853e-88
Unigene4483	gi|573975140|ref|XP_006665515.1|	Methyltransferase-16, putative [Cordyceps militaris CM01]	9.64479e-77
CL1930.Contig1	gi|573975142|ref|XP_006665516.1|	hypothetical protein CCM_00293 [Cordyceps militaris CM01]	7.32711e-150
CL1930.Contig2	gi|573975142|ref|XP_006665516.1|	hypothetical protein CCM_00293 [Cordyceps militaris CM01]	9.59664e-149
Unigene5407	gi|573975144|ref|XP_006665517.1|	Cadherin-like protein [Cordyceps militaris CM01]	0
CL222.Contig1	gi|573975146|ref|XP_006665518.1|	protein phosphatase 2C, putative [Cordyceps militaris CM01]	0
CL222.Contig2	gi|573975146|ref|XP_006665518.1|	protein phosphatase 2C, putative [Cordyceps militaris CM01]	0
Unigene1774	gi|573975150|ref|XP_006665520.1|	amidase, putative [Cordyceps militaris CM01]	0
Unigene6572	gi|573975152|ref|XP_006665521.1|	peroxin Pex23-like-Penicillium chrysogenum [Cordyceps militaris CM01]	0
Unigene9131	gi|573975154|ref|XP_006665522.1|	Gurmarin-like inhibitors/Antifungal toxin [Cordyceps militaris CM01]	2.16292e-30
Unigene935	gi|573975156|ref|XP_006665523.1|	Zn-dependent hydrolase/oxidoreductase family protein, putative [Cordyceps militaris CM01]	0
Unigene8263	gi|573975160|ref|XP_006665525.1|	HEC/Ndc80p family protein [Cordyceps militaris CM01]	0
Unigene26	gi|573975164|ref|XP_006665527.1|	lipase/esterase, putative [Cordyceps militaris CM01]	0
Unigene60	gi|573975166|ref|XP_006665528.1|	peptidase, putative [Cordyceps militaris CM01]	0
Unigene1062	gi|573975168|ref|XP_006665529.1|	galactose-1-phosphate uridylyltransferase [Cordyceps militaris CM01]	0
Unigene1781	gi|573975172|ref|XP_006665531.1|	C6 zinc finger domain protein [Cordyceps militaris CM01]	0
Unigene10135	gi|573975174|ref|XP_006665532.1|	efflux pump antibiotic resistance protein, putative [Cordyceps militaris CM01]	6.09764e-33
Unigene5029	gi|573975176|ref|XP_006665533.1|	hydroxymethylglutaryl-CoA synthase [Cordyceps militaris CM01]	0
Unigene5195	gi|573975180|ref|XP_006665535.1|	BCS1-like ATPase [Cordyceps militaris CM01]	0
Unigene3711	gi|573975182|ref|XP_006665536.1|	hypothetical protein CCM_00313 [Cordyceps militaris CM01]	0
Unigene2844	gi|573975188|ref|XP_006665539.1|	hypothetical protein CCM_00316 [Cordyceps militaris CM01]	0
CL1459.Contig1	gi|573975190|ref|XP_006665540.1|	Peptidoglycan-binding Lysin subgroup [Cordyceps militaris CM01]	0
CL1459.Contig2	gi|573975190|ref|XP_006665540.1|	Peptidoglycan-binding Lysin subgroup [Cordyceps militaris CM01]	0
CL1459.Contig3	gi|573975190|ref|XP_006665540.1|	Peptidoglycan-binding Lysin subgroup [Cordyceps militaris CM01]	0
Unigene4306	gi|573975192|ref|XP_006665541.1|	bacteriodes thetaiotaomicron symbiotic chitinase [Cordyceps militaris CM01]	0
Unigene7268	gi|573975196|ref|XP_006665543.1|	L-galactonate dehydratase [Cordyceps militaris CM01]	1.44594e-99
Unigene7148	gi|573975198|ref|XP_006665544.1|	Protein kinase-like domain [Cordyceps militaris CM01]	0
Unigene5205	gi|573975200|ref|XP_006665545.1|	mating-type switching protein swi10 [Cordyceps militaris CM01]	0
Unigene7055	gi|573975204|ref|XP_006665547.1|	pre-mRNA splicing factor [Cordyceps militaris CM01]	0
Unigene5294	gi|573975206|ref|XP_006665548.1|	dimethyladenosine transferase [Cordyceps militaris CM01]	0
Unigene9403	gi|573975208|ref|XP_006665549.1|	metalloprotease MEP1-like protein [Cordyceps militaris CM01]	7.35082e-27
Unigene1451	gi|573975210|ref|XP_006665550.1|	phospholipid metabolism enzyme regulator, putative [Cordyceps militaris CM01]	0
CL2271.Contig1	gi|573975212|ref|XP_006665551.1|	hypothetical protein CCM_00328 [Cordyceps militaris CM01]	1.53216e-28
CL2271.Contig2	gi|573975212|ref|XP_006665551.1|	hypothetical protein CCM_00328 [Cordyceps militaris CM01]	4.25446e-94
Unigene6477	gi|573975214|ref|XP_006665552.1|	hypothetical protein CCM_00329 [Cordyceps militaris CM01]	1.28373e-69
CL256.Contig1	gi|573975216|ref|XP_006665553.1|	hypothetical protein CCM_00330 [Cordyceps militaris CM01]	0
CL256.Contig2	gi|573975216|ref|XP_006665553.1|	hypothetical protein CCM_00330 [Cordyceps militaris CM01]	0
CL256.Contig3	gi|573975216|ref|XP_006665553.1|	hypothetical protein CCM_00330 [Cordyceps militaris CM01]	0
CL256.Contig4	gi|573975216|ref|XP_006665553.1|	hypothetical protein CCM_00330 [Cordyceps militaris CM01]	0
CL256.Contig5	gi|573975216|ref|XP_006665553.1|	hypothetical protein CCM_00330 [Cordyceps militaris CM01]	0
Unigene3041	gi|573975218|ref|XP_006665554.1|	thioredoxin [Cordyceps militaris CM01]	4.56153e-56
CL201.Contig1	gi|573975220|ref|XP_006665555.1|	homoserine dehydrogenase [Cordyceps militaris CM01]	0
CL201.Contig2	gi|573975220|ref|XP_006665555.1|	homoserine dehydrogenase [Cordyceps militaris CM01]	0
Unigene5434	gi|573975222|ref|XP_006665556.1|	tRNA methyltransferase [Cordyceps militaris CM01]	3.69482e-156
Unigene3407	gi|573975226|ref|XP_006665558.1|	hypothetical protein CCM_00335 [Cordyceps militaris CM01]	1.8151e-91
Unigene7288	gi|573975226|ref|XP_006665558.1|	hypothetical protein CCM_00335 [Cordyceps militaris CM01]	1.42569e-26
CL864.Contig1	gi|573975230|ref|XP_006665560.1|	hypothetical protein CCM_00337 [Cordyceps militaris CM01]	2.53047e-15
CL864.Contig2	gi|573975230|ref|XP_006665560.1|	hypothetical protein CCM_00337 [Cordyceps militaris CM01]	1.38645e-166
Unigene2829	gi|573975232|ref|XP_006665561.1|	hypothetical protein CCM_00338 [Cordyceps militaris CM01]	8.25193e-155
Unigene1091	gi|573975234|ref|XP_006665562.1|	hypothetical protein CCM_00339 [Cordyceps militaris CM01]	1.89901e-42
CL1320.Contig1	gi|573975238|ref|XP_006665564.1|	fructose-1,6-bisphosphatase [Cordyceps militaris CM01]	0
CL1320.Contig2	gi|573975238|ref|XP_006665564.1|	fructose-1,6-bisphosphatase [Cordyceps militaris CM01]	0
CL817.Contig1	gi|573975242|ref|XP_006665566.1|	Nucleotide-binding, alpha-beta plait [Cordyceps militaris CM01]	2.48324e-167
CL817.Contig10	gi|573975242|ref|XP_006665566.1|	Nucleotide-binding, alpha-beta plait [Cordyceps militaris CM01]	4.44346e-130
CL817.Contig11	gi|573975242|ref|XP_006665566.1|	Nucleotide-binding, alpha-beta plait [Cordyceps militaris CM01]	2.45117e-131
CL817.Contig12	gi|573975242|ref|XP_006665566.1|	Nucleotide-binding, alpha-beta plait [Cordyceps militaris CM01]	0
CL817.Contig13	gi|573975242|ref|XP_006665566.1|	Nucleotide-binding, alpha-beta plait [Cordyceps militaris CM01]	4.84327e-130
CL817.Contig14	gi|573975242|ref|XP_006665566.1|	Nucleotide-binding, alpha-beta plait [Cordyceps militaris CM01]	2.54664e-131
CL817.Contig2	gi|573975242|ref|XP_006665566.1|	Nucleotide-binding, alpha-beta plait [Cordyceps militaris CM01]	0
CL817.Contig3	gi|573975242|ref|XP_006665566.1|	Nucleotide-binding, alpha-beta plait [Cordyceps militaris CM01]	4.28541e-130
CL817.Contig4	gi|573975242|ref|XP_006665566.1|	Nucleotide-binding, alpha-beta plait [Cordyceps militaris CM01]	1.36555e-168
CL817.Contig5	gi|573975242|ref|XP_006665566.1|	Nucleotide-binding, alpha-beta plait [Cordyceps militaris CM01]	4.37121e-130
CL817.Contig6	gi|573975242|ref|XP_006665566.1|	Nucleotide-binding, alpha-beta plait [Cordyceps militaris CM01]	0
CL817.Contig7	gi|573975242|ref|XP_006665566.1|	Nucleotide-binding, alpha-beta plait [Cordyceps militaris CM01]	2.41537e-131
CL817.Contig8	gi|573975242|ref|XP_006665566.1|	Nucleotide-binding, alpha-beta plait [Cordyceps militaris CM01]	0
CL817.Contig9	gi|573975242|ref|XP_006665566.1|	Nucleotide-binding, alpha-beta plait [Cordyceps militaris CM01]	2.35373e-131
Unigene4023	gi|573975244|ref|XP_006665567.1|	intermediate filament protein (Mdm1), putative [Cordyceps militaris CM01]	0
Unigene2265	gi|573975246|ref|XP_006665568.1|	transketolase [Cordyceps militaris CM01]	0
CL1639.Contig1	gi|573975248|ref|XP_006665569.1|	Fungal transcriptional regulatory protein [Cordyceps militaris CM01]	0
CL1639.Contig2	gi|573975248|ref|XP_006665569.1|	Fungal transcriptional regulatory protein [Cordyceps militaris CM01]	0
CL1639.Contig3	gi|573975248|ref|XP_006665569.1|	Fungal transcriptional regulatory protein [Cordyceps militaris CM01]	0
CL1639.Contig4	gi|573975248|ref|XP_006665569.1|	Fungal transcriptional regulatory protein [Cordyceps militaris CM01]	0
CL1639.Contig5	gi|573975248|ref|XP_006665569.1|	Fungal transcriptional regulatory protein [Cordyceps militaris CM01]	0
CL1639.Contig6	gi|573975248|ref|XP_006665569.1|	Fungal transcriptional regulatory protein [Cordyceps militaris CM01]	0
Unigene10631	gi|573975252|ref|XP_006665571.1|	serine/threonine protein kinase Kin1, putative [Cordyceps militaris CM01]	6.79243e-21
Unigene8140	gi|573975252|ref|XP_006665571.1|	serine/threonine protein kinase Kin1, putative [Cordyceps militaris CM01]	3.31547e-57
Unigene8393	gi|573975252|ref|XP_006665571.1|	serine/threonine protein kinase Kin1, putative [Cordyceps militaris CM01]	0
Unigene167	gi|573975254|ref|XP_006665572.1|	G-patch domain protein, putative [Cordyceps militaris CM01]	0
Unigene5339	gi|573975254|ref|XP_006665572.1|	G-patch domain protein, putative [Cordyceps militaris CM01]	0
Unigene4447	gi|573975256|ref|XP_006665573.1|	DUF409 domain protein [Cordyceps militaris CM01]	0
Unigene3993	gi|573975258|ref|XP_006665574.1|	niemann-Pick C1 protein precursor [Cordyceps militaris CM01]	0
CL2170.Contig1	gi|573975260|ref|XP_006665575.1|	Smr domain protein [Cordyceps militaris CM01]	0
CL2170.Contig2	gi|573975260|ref|XP_006665575.1|	Smr domain protein [Cordyceps militaris CM01]	0
Unigene7559	gi|573975264|ref|XP_006665577.1|	NADH-ubiquinone oxidoreductase [Cordyceps militaris CM01]	0
CL737.Contig1	gi|573975268|ref|XP_006665579.1|	Fe-containing alcohol dehydrogenase [Cordyceps militaris CM01]	0
CL737.Contig2	gi|573975268|ref|XP_006665579.1|	Fe-containing alcohol dehydrogenase [Cordyceps militaris CM01]	0
Unigene703	gi|573975270|ref|XP_006665580.1|	peptidase family T4 protein [Cordyceps militaris CM01]	0
Unigene6623	gi|573975272|ref|XP_006665581.1|	Exocyst complex, component Exoc1 [Cordyceps militaris CM01]	0
Unigene969	gi|573975274|ref|XP_006665582.1|	hypothetical protein CCM_00359 [Cordyceps militaris CM01]	0
Unigene1545	gi|573975278|ref|XP_006665584.1|	2-oxoisovalerate dehydrogenase alpha subunit [Cordyceps militaris CM01]	0
Unigene7069	gi|573975284|ref|XP_006665587.1|	Ser/Thr protein phosphatase family protein [Cordyceps militaris CM01]	0
CL1360.Contig1	gi|573975286|ref|XP_006665588.1|	telomere silencing protein Zds1 [Cordyceps militaris CM01]	0
CL1360.Contig2	gi|573975286|ref|XP_006665588.1|	telomere silencing protein Zds1 [Cordyceps militaris CM01]	0
Unigene5445	gi|573975288|ref|XP_006665589.1|	NADH:ubiquinone oxidoreductase 30.4kD subunit [Cordyceps militaris CM01]	4.36689e-166
CL2252.Contig1	gi|573975290|ref|XP_006665590.1|	CCR4-NOT core complex subunit Not4, putative [Cordyceps militaris CM01]	0
CL2252.Contig2	gi|573975290|ref|XP_006665590.1|	CCR4-NOT core complex subunit Not4, putative [Cordyceps militaris CM01]	0
Unigene4379	gi|573975292|ref|XP_006665591.1|	potassium channel, putative [Cordyceps militaris CM01]	0
Unigene5423	gi|573975294|ref|XP_006665592.1|	hypothetical protein CCM_00369 [Cordyceps militaris CM01]	0
CL404.Contig1	gi|573975296|ref|XP_006665593.1|	hypothetical protein CCM_00370 [Cordyceps militaris CM01]	5.18992e-28
CL404.Contig2	gi|573975296|ref|XP_006665593.1|	hypothetical protein CCM_00370 [Cordyceps militaris CM01]	4.70343e-95
CL404.Contig3	gi|573975296|ref|XP_006665593.1|	hypothetical protein CCM_00370 [Cordyceps militaris CM01]	4.66811e-95
Unigene10307	gi|573975298|ref|XP_006665594.1|	phosphotyrosyl phosphatase activator [Cordyceps militaris CM01]	0
Unigene6278	gi|573975298|ref|XP_006665594.1|	phosphotyrosyl phosphatase activator [Cordyceps militaris CM01]	0
Unigene6189	gi|573975300|ref|XP_006665595.1|	glutamyl-tRNA(Gln) amidotransferase [Cordyceps militaris CM01]	0
Unigene1861	gi|573975302|ref|XP_006665596.1|	amine oxidase [Cordyceps militaris CM01]	0
CL331.Contig1	gi|573975306|ref|XP_006665598.1|	putative allantoate permease of the major facilitator superfamily [Cordyceps militaris CM01]	0
CL331.Contig2	gi|573975306|ref|XP_006665598.1|	putative allantoate permease of the major facilitator superfamily [Cordyceps militaris CM01]	0
CL331.Contig3	gi|573975306|ref|XP_006665598.1|	putative allantoate permease of the major facilitator superfamily [Cordyceps militaris CM01]	0
CL331.Contig4	gi|573975306|ref|XP_006665598.1|	putative allantoate permease of the major facilitator superfamily [Cordyceps militaris CM01]	0
CL2122.Contig1	gi|573975308|ref|XP_006665599.1|	hypothetical protein CCM_00376 [Cordyceps militaris CM01]	0
CL2122.Contig2	gi|573975308|ref|XP_006665599.1|	hypothetical protein CCM_00376 [Cordyceps militaris CM01]	0
CL911.Contig1	gi|573975314|ref|XP_006665602.1|	hypothetical protein CCM_00379 [Cordyceps militaris CM01]	0
CL911.Contig2	gi|573975314|ref|XP_006665602.1|	hypothetical protein CCM_00379 [Cordyceps militaris CM01]	0
Unigene4935	gi|573975314|ref|XP_006665602.1|	hypothetical protein CCM_00379 [Cordyceps militaris CM01]	0
Unigene6862	gi|573975316|ref|XP_006665603.1|	hypothetical protein CCM_00380 [Cordyceps militaris CM01]	4.60871e-65
Unigene8469	gi|573975318|ref|XP_006665604.1|	hypothetical protein CCM_00381 [Cordyceps militaris CM01]	0
CL1388.Contig1	gi|573975322|ref|XP_006665606.1|	vacuolar ATP synthase subunit D [Cordyceps militaris CM01]	1.31629e-139
CL1388.Contig2	gi|573975322|ref|XP_006665606.1|	vacuolar ATP synthase subunit D [Cordyceps militaris CM01]	1.23402e-139
Unigene1428	gi|573975324|ref|XP_006665607.1|	pre-mRNA splicing factor SYF1 [Cordyceps militaris CM01]	0
CL2118.Contig1	gi|573975328|ref|XP_006665609.1|	tRNA nucleotidyltransferase [Cordyceps militaris CM01]	1.99397e-136
CL2118.Contig2	gi|573975328|ref|XP_006665609.1|	tRNA nucleotidyltransferase [Cordyceps militaris CM01]	0
CL1429.Contig1	gi|573975330|ref|XP_006665610.1|	polyphosphoinositide phosphatase Fig4 [Cordyceps militaris CM01]	0
CL1429.Contig2	gi|573975330|ref|XP_006665610.1|	polyphosphoinositide phosphatase Fig4 [Cordyceps militaris CM01]	0
CL346.Contig1	gi|573975332|ref|XP_006665611.1|	cytohesin-2 [Cordyceps militaris CM01]	0
CL346.Contig2	gi|573975332|ref|XP_006665611.1|	cytohesin-2 [Cordyceps militaris CM01]	0
Unigene2448	gi|573975334|ref|XP_006665612.1|	mannan polymerase II complex ANP1 subunit [Cordyceps militaris CM01]	0
Unigene2017	gi|573975336|ref|XP_006665613.1|	3&apos; exoribonuclease [Cordyceps militaris CM01]	1.74444e-159
Unigene6619	gi|573975338|ref|XP_006665614.1|	ubiquitin-protein ligase (Asi3), putative [Cordyceps militaris CM01]	0
CL1840.Contig2	gi|573975340|ref|XP_006665615.1|	tRNA-splicing endonuclease subunit sen34 [Cordyceps militaris CM01]	5.89468e-162
CL1840.Contig1	gi|573975342|ref|XP_006665616.1|	PAXNEB protein superfamily [Cordyceps militaris CM01]	0
CL912.Contig2	gi|573975346|ref|XP_006665618.1|	thiamin pyrophosphokinase-related protein [Cordyceps militaris CM01]	0
Unigene4951	gi|573975348|ref|XP_006665619.1|	saccharopine dehydrogenase [Cordyceps militaris CM01]	0
CL1315.Contig1	gi|573975352|ref|XP_006665621.1|	hypothetical protein CCM_00398 [Cordyceps militaris CM01]	5.32123e-19
CL1315.Contig2	gi|573975352|ref|XP_006665621.1|	hypothetical protein CCM_00398 [Cordyceps militaris CM01]	1.84081e-28
CL1315.Contig3	gi|573975352|ref|XP_006665621.1|	hypothetical protein CCM_00398 [Cordyceps militaris CM01]	1.59219e-34
CL1315.Contig4	gi|573975352|ref|XP_006665621.1|	hypothetical protein CCM_00398 [Cordyceps militaris CM01]	3.27723e-17
Unigene2768	gi|573975356|ref|XP_006665623.1|	NADH-ubiquinone oxidoreductase 64 kDa subunit, putative [Cordyceps militaris CM01]	0
CL447.Contig1	gi|573975358|ref|XP_006665624.1|	uridine kinase [Cordyceps militaris CM01]	0
CL447.Contig2	gi|573975358|ref|XP_006665624.1|	uridine kinase [Cordyceps militaris CM01]	0
CL447.Contig3	gi|573975358|ref|XP_006665624.1|	uridine kinase [Cordyceps militaris CM01]	1.41818e-142
Unigene8637	gi|573975358|ref|XP_006665624.1|	uridine kinase [Cordyceps militaris CM01]	1.78271e-83
CL1987.Contig1	gi|573975360|ref|XP_006665625.1|	HLH transcription factor [Cordyceps militaris CM01]	0
CL1987.Contig2	gi|573975360|ref|XP_006665625.1|	HLH transcription factor [Cordyceps militaris CM01]	0
Unigene10033	gi|573975364|ref|XP_006665627.1|	cell wall galactomannoprotein Mp2/allergen F17-like protein [Cordyceps militaris CM01]	9.47902e-31
Unigene6866	gi|573975366|ref|XP_006665628.1|	hypothetical protein CCM_00405 [Cordyceps militaris CM01]	2.23381e-73
Unigene8575	gi|573975366|ref|XP_006665628.1|	hypothetical protein CCM_00405 [Cordyceps militaris CM01]	8.97825e-29
Unigene2545	gi|573975368|ref|XP_006665629.1|	MFS transporter, putative [Cordyceps militaris CM01]	2.98697e-80
Unigene8184	gi|573975370|ref|XP_006665630.1|	hypothetical protein CCM_00407 [Cordyceps militaris CM01]	2.11924e-89
Unigene5569	gi|573975372|ref|XP_006665631.1|	ferulic acid esterase A faeA [Cordyceps militaris CM01]	3.11408e-97
Unigene9003	gi|573975372|ref|XP_006665631.1|	ferulic acid esterase A faeA [Cordyceps militaris CM01]	3.07458e-61
Unigene9539	gi|573975378|ref|XP_006665634.1|	cell wall galactomannoprotein Mp2/allergen F17-like protein [Cordyceps militaris CM01]	3.26449e-26
Unigene3877	gi|573975380|ref|XP_006665635.1|	hypothetical protein CCM_00412 [Cordyceps militaris CM01]	2.23085e-120
Unigene946	gi|573975382|ref|XP_006665636.1|	Fatty acid hydroxylase [Cordyceps militaris CM01]	0
CL11.Contig1	gi|573975384|ref|XP_006665637.1|	CTLH domain-containing protein [Cordyceps militaris CM01]	2.69125e-120
CL11.Contig2	gi|573975384|ref|XP_006665637.1|	CTLH domain-containing protein [Cordyceps militaris CM01]	3.24688e-120
Unigene3066	gi|573975386|ref|XP_006665638.1|	NADH-ubiquinone oxidoreductase 18 kDa subunit, putative [Cordyceps militaris CM01]	1.01872e-112
Unigene7844	gi|573975390|ref|XP_006665640.1|	hypothetical protein CCM_00417 [Cordyceps militaris CM01]	0
Unigene7329	gi|573975394|ref|XP_006665642.1|	ribonuclease H2 subunit C, putative [Cordyceps militaris CM01]	7.14952e-87
Unigene6043	gi|573975396|ref|XP_006665643.1|	methoxy mycolic acid synthase 1 [Cordyceps militaris CM01]	0
Unigene8403	gi|573975400|ref|XP_006665645.1|	histone acetyltransferase ESA1 [Cordyceps militaris CM01]	0
CL903.Contig1	gi|573975402|ref|XP_006665646.1|	DUF1237 domain protein [Cordyceps militaris CM01]	2.73974e-17
CL903.Contig2	gi|573975402|ref|XP_006665646.1|	DUF1237 domain protein [Cordyceps militaris CM01]	0
Unigene1103	gi|573975404|ref|XP_006665647.1|	Snf7 [Cordyceps militaris CM01]	0
Unigene7086	gi|573975410|ref|XP_006665650.1|	aminotransferase, putative [Cordyceps militaris CM01]	0
Unigene1609	gi|573975412|ref|XP_006665651.1|	beta-lactamase [Cordyceps militaris CM01]	0
Unigene3109	gi|573975414|ref|XP_006665652.1|	hypothetical protein CCM_00429 [Cordyceps militaris CM01]	0
Unigene1204	gi|573975416|ref|XP_006665653.1|	cell cycle control protein (Cwf26) [Cordyceps militaris CM01]	0
Unigene7507	gi|573975418|ref|XP_006665654.1|	Transcription Factor IIF, Rap30/Rap74, interaction [Cordyceps militaris CM01]	0
Unigene7810	gi|573975420|ref|XP_006665655.1|	Poly(A) RNA polymerase cid13 [Cordyceps militaris CM01]	0
Unigene3965	gi|573975424|ref|XP_006665657.1|	ribose-phosphate pyrophosphokinase [Cordyceps militaris CM01]	0
Unigene8086	gi|573975426|ref|XP_006665658.1|	Short-chain dehydrogenase/reductase SDR [Cordyceps militaris CM01]	0
CL2159.Contig1	gi|573975428|ref|XP_006665659.1|	ankyrin and HET domain protein [Cordyceps militaris CM01]	0
CL2159.Contig2	gi|573975428|ref|XP_006665659.1|	ankyrin and HET domain protein [Cordyceps militaris CM01]	0
CL2230.Contig1	gi|573975432|ref|XP_006665661.1|	ubiquitin-like activating enzyme (UlaA) [Cordyceps militaris CM01]	0
CL2230.Contig2	gi|573975432|ref|XP_006665661.1|	ubiquitin-like activating enzyme (UlaA) [Cordyceps militaris CM01]	0
Unigene5341	gi|573975436|ref|XP_006665663.1|	Protein kinase-like domain [Cordyceps militaris CM01]	0
Unigene2346	gi|573975438|ref|XP_006665664.1|	nucleoside diphosphatase (Ynd1), putative [Cordyceps militaris CM01]	0
Unigene1227	gi|573975442|ref|XP_006665666.1|	hypothetical protein CCM_00443 [Cordyceps militaris CM01]	4.20364e-166
Unigene8460	gi|573975444|ref|XP_006665667.1|	RAS small monomeric GTPase Rab6 [Cordyceps militaris CM01]	3.40173e-110
Unigene4571	gi|573975446|ref|XP_006665668.1|	hypothetical protein CCM_00445 [Cordyceps militaris CM01]	2.56507e-145
CL1527.Contig1	gi|573975448|ref|XP_006665669.1|	sulfite reductase beta subunit [Cordyceps militaris CM01]	0
CL1527.Contig2	gi|573975448|ref|XP_006665669.1|	sulfite reductase beta subunit [Cordyceps militaris CM01]	0
CL784.Contig1	gi|573975450|ref|XP_006665670.1|	chitin synthase A [Cordyceps militaris CM01]	0
CL784.Contig2	gi|573975450|ref|XP_006665670.1|	chitin synthase A [Cordyceps militaris CM01]	0
CL1855.Contig2	gi|573975452|ref|XP_006665671.1|	beta-fructofuranosidase [Cordyceps militaris CM01]	0
CL1855.Contig1	gi|573975454|ref|XP_006665672.1|	GDP-mannose transporter [Cordyceps militaris CM01]	0
Unigene10006	gi|573975456|ref|XP_006665673.1|	phosphatidylcholine-hydrolyzing phospholipase C [Cordyceps militaris CM01]	2.41061e-66
Unigene9828	gi|573975456|ref|XP_006665673.1|	phosphatidylcholine-hydrolyzing phospholipase C [Cordyceps militaris CM01]	8.83014e-37
Unigene9923	gi|573975456|ref|XP_006665673.1|	phosphatidylcholine-hydrolyzing phospholipase C [Cordyceps militaris CM01]	6.67685e-40
CL945.Contig1	gi|573975458|ref|XP_006665674.1|	alcohol dehydrogenase [Cordyceps militaris CM01]	1.34728e-117
CL945.Contig2	gi|573975458|ref|XP_006665674.1|	alcohol dehydrogenase [Cordyceps militaris CM01]	0
Unigene3634	gi|573975460|ref|XP_006665675.1|	aldehyde dehydrogenase X [Cordyceps militaris CM01]	0
Unigene879	gi|573975464|ref|XP_006665677.1|	DUF1446 domain protein [Cordyceps militaris CM01]	0
Unigene2598	gi|573975468|ref|XP_006665679.1|	triacylglycerol lipase, putative [Cordyceps militaris CM01]	0
Unigene7674	gi|573975468|ref|XP_006665679.1|	triacylglycerol lipase, putative [Cordyceps militaris CM01]	8.73881e-64
Unigene8036	gi|573975470|ref|XP_006665680.1|	hypothetical protein CCM_00457 [Cordyceps militaris CM01]	5.09858e-111
Unigene6748	gi|573975472|ref|XP_006665681.1|	endosome-associated ubiquitin isopeptidase (AmsH), putative [Cordyceps militaris CM01]	0
Unigene1594	gi|573975476|ref|XP_006665683.1|	vacuolar protein sorting-associated protein VPS4 [Cordyceps militaris CM01]	0
Unigene6214	gi|573975478|ref|XP_006665684.1|	hypothetical protein CCM_00461 [Cordyceps militaris CM01]	0
Unigene7908	gi|573975482|ref|XP_006665686.1|	capsule associated protein, putative [Cordyceps militaris CM01]	0
Unigene6708	gi|573975484|ref|XP_006665687.1|	arginase [Cordyceps militaris CM01]	0
CL1344.Contig1	gi|573975486|ref|XP_006665688.1|	hypothetical protein CCM_00465 [Cordyceps militaris CM01]	1.0669e-105
CL1344.Contig2	gi|573975486|ref|XP_006665688.1|	hypothetical protein CCM_00465 [Cordyceps militaris CM01]	1.73974e-100
CL1782.Contig1	gi|573975488|ref|XP_006665689.1|	protein kinase [Cordyceps militaris CM01]	0
CL1782.Contig2	gi|573975488|ref|XP_006665689.1|	protein kinase [Cordyceps militaris CM01]	0
CL1354.Contig1	gi|573975490|ref|XP_006665690.1|	Protein kinase-like domain [Cordyceps militaris CM01]	2.37942e-166
CL1354.Contig2	gi|573975490|ref|XP_006665690.1|	Protein kinase-like domain [Cordyceps militaris CM01]	1.22502e-171
Unigene7311	gi|573975492|ref|XP_006665691.1|	hypothetical protein CCM_00468 [Cordyceps militaris CM01]	5.05748e-53
Unigene16	gi|573975494|ref|XP_006665692.1|	anucleate primary sterigmata protein B [Cordyceps militaris CM01]	0
Unigene2987	gi|573975494|ref|XP_006665692.1|	anucleate primary sterigmata protein B [Cordyceps militaris CM01]	7.17855e-71
Unigene4386	gi|573975494|ref|XP_006665692.1|	anucleate primary sterigmata protein B [Cordyceps militaris CM01]	1.63338e-159
CL865.Contig1	gi|573975496|ref|XP_006665693.1|	DUF1479 domain protein [Cordyceps militaris CM01]	4.65316e-89
CL865.Contig2	gi|573975496|ref|XP_006665693.1|	DUF1479 domain protein [Cordyceps militaris CM01]	1.13522e-55
CL865.Contig3	gi|573975496|ref|XP_006665693.1|	DUF1479 domain protein [Cordyceps militaris CM01]	0
Unigene6907	gi|573975502|ref|XP_006665696.1|	cathepsin E, putative [Cordyceps militaris CM01]	0
Unigene10216	gi|573975504|ref|XP_006665697.1|	phthalate transporter [Cordyceps militaris CM01]	7.22964e-42
Unigene3436	gi|573975504|ref|XP_006665697.1|	phthalate transporter [Cordyceps militaris CM01]	1.23894e-70
Unigene3668	gi|573975504|ref|XP_006665697.1|	phthalate transporter [Cordyceps militaris CM01]	1.29177e-158
CL1808.Contig1	gi|573975506|ref|XP_006665698.1|	serine peptidase, putative [Cordyceps militaris CM01]	0
CL1808.Contig2	gi|573975506|ref|XP_006665698.1|	serine peptidase, putative [Cordyceps militaris CM01]	0
Unigene2716	gi|573975508|ref|XP_006665699.1|	Fungal transcriptional regulatory protein [Cordyceps militaris CM01]	0
Unigene6042	gi|573975514|ref|XP_006665702.1|	fungal specific transcription factor, putative [Cordyceps militaris CM01]	0
Unigene1804	gi|573975518|ref|XP_006665704.1|	acid phosphatase AphA [Cordyceps militaris CM01]	0
Unigene7840	gi|573975520|ref|XP_006665705.1|	hypothetical protein CCM_00482 [Cordyceps militaris CM01]	0
Unigene7180	gi|573975524|ref|XP_006665707.1|	integral membrane protein, Mpv17/PMP22 family, putative [Cordyceps militaris CM01]	7.15748e-160
Unigene6707	gi|573975526|ref|XP_006665708.1|	endochitinase 1 precursor [Cordyceps militaris CM01]	0
Unigene8505	gi|573975528|ref|XP_006665709.1|	protein SIK1 [Cordyceps militaris CM01]	0
Unigene4656	gi|573975532|ref|XP_006665711.1|	40S ribosomal protein S26E [Cordyceps militaris CM01]	9.43214e-26
Unigene6827	gi|573975532|ref|XP_006665711.1|	40S ribosomal protein S26E [Cordyceps militaris CM01]	3.653e-14
Unigene1870	gi|573975534|ref|XP_006665712.1|	nuclear condensin complex subunit Smc4 [Cordyceps militaris CM01]	0
Unigene9452	gi|573975534|ref|XP_006665712.1|	nuclear condensin complex subunit Smc4 [Cordyceps militaris CM01]	6.21939e-25
Unigene3171	gi|573975536|ref|XP_006665713.1|	hypothetical protein CCM_00490 [Cordyceps militaris CM01]	7.46561e-174
CL475.Contig1	gi|573975538|ref|XP_006665714.1|	glucokinase regulator family protein, putative [Cordyceps militaris CM01]	0
CL475.Contig2	gi|573975538|ref|XP_006665714.1|	glucokinase regulator family protein, putative [Cordyceps militaris CM01]	0
Unigene1132	gi|573975540|ref|XP_006665715.1|	MFS transporter, putative [Cordyceps militaris CM01]	0
Unigene8816	gi|573975544|ref|XP_006665717.1|	IBR finger domain protein [Cordyceps militaris CM01]	3.14728e-37
Unigene2936	gi|573975546|ref|XP_006665718.1|	hypothetical protein CCM_00495 [Cordyceps militaris CM01]	0
Unigene6484	gi|573975546|ref|XP_006665718.1|	hypothetical protein CCM_00495 [Cordyceps militaris CM01]	6.88481e-133
Unigene1615	gi|573975548|ref|XP_006665719.1|	decaprenyl-diphosphate synthase subunit 1 [Cordyceps militaris CM01]	0
Unigene6670	gi|573975550|ref|XP_006665720.1|	allantoinase [Cordyceps militaris CM01]	0
Unigene3872	gi|573975552|ref|XP_006665721.1|	hypothetical protein CCM_00498 [Cordyceps militaris CM01]	6.91877e-119
Unigene5164	gi|573975554|ref|XP_006665722.1|	ABC efflux transporter [Cordyceps militaris CM01]	0
CL1701.Contig4	gi|573975556|ref|XP_006665723.1|	hypothetical protein CCM_00500 [Cordyceps militaris CM01]	7.39781e-85
Unigene8089	gi|573975556|ref|XP_006665723.1|	hypothetical protein CCM_00500 [Cordyceps militaris CM01]	0
Unigene5142	gi|573975558|ref|XP_006665724.1|	galactose-proton symport, putative [Cordyceps militaris CM01]	0
Unigene8832	gi|573975560|ref|XP_006665725.1|	hypothetical protein CCM_00502 [Cordyceps militaris CM01]	1.90015e-55
Unigene7174	gi|573975562|ref|XP_006665726.1|	ankyrin repeat domain protein, putative [Cordyceps militaris CM01]	1.7127e-135
Unigene6164	gi|573975564|ref|XP_006665727.1|	spherulin-1B precursor [Cordyceps militaris CM01]	1.32677e-145
CL2219.Contig1	gi|573975566|ref|XP_006665728.1|	ubiquinone biosynthesis protein [Cordyceps militaris CM01]	0
CL2219.Contig2	gi|573975566|ref|XP_006665728.1|	ubiquinone biosynthesis protein [Cordyceps militaris CM01]	0
Unigene5422	gi|573975570|ref|XP_006665730.1|	peroxin [Cordyceps militaris CM01]	0
Unigene4832	gi|573975574|ref|XP_006665732.1|	asparagine synthetase [Cordyceps militaris CM01]	0
Unigene10337	gi|573975576|ref|XP_006665733.1|	outer mitochondrial membrane protein porin [Cordyceps militaris CM01]	5.16636e-16
Unigene992	gi|573975578|ref|XP_006665734.1|	DnaJ domain protein [Cordyceps militaris CM01]	0
Unigene3632	gi|573975580|ref|XP_006665735.1|	nonsense transcript regulator [Cordyceps militaris CM01]	0
Unigene7195	gi|573975582|ref|XP_006665736.1|	U3 small nucleolar ribonucleoprotein IMP4 [Cordyceps militaris CM01]	1.09093e-162
CL1490.Contig1	gi|573975584|ref|XP_006665737.1|	SET domain protein [Cordyceps militaris CM01]	0
CL1490.Contig2	gi|573975584|ref|XP_006665737.1|	SET domain protein [Cordyceps militaris CM01]	0
Unigene7835	gi|573975588|ref|XP_006665739.1|	Tetratricopeptide-like helical [Cordyceps militaris CM01]	0
CL1351.Contig1	gi|573975590|ref|XP_006665740.1|	Aminotransferase, class IV [Cordyceps militaris CM01]	2.51079e-154
CL1351.Contig2	gi|573975590|ref|XP_006665740.1|	Aminotransferase, class IV [Cordyceps militaris CM01]	4.64432e-158
Unigene6533	gi|573975592|ref|XP_006665741.1|	mitochondrial precursor protein import receptor tom70 [Cordyceps militaris CM01]	0
CL1592.Contig1	gi|573975594|ref|XP_006665742.1|	t-SNARE [Cordyceps militaris CM01]	4.72847e-164
CL1592.Contig2	gi|573975594|ref|XP_006665742.1|	t-SNARE [Cordyceps militaris CM01]	0
Unigene3165	gi|573975596|ref|XP_006665743.1|	C6 transcription factor FacB [Cordyceps militaris CM01]	0
CL1084.Contig1	gi|573975598|ref|XP_006665744.1|	glycerophosphoryl diester phosphodiesterase, putative [Cordyceps militaris CM01]	0
CL1084.Contig2	gi|573975600|ref|XP_006665745.1|	RNA polymerase II transcription elongation factor Rtf1p, putative [Cordyceps militaris CM01]	0
CL1105.Contig1	gi|573975604|ref|XP_006665747.1|	phospholipase D1 [Cordyceps militaris CM01]	0
CL1105.Contig2	gi|573975604|ref|XP_006665747.1|	phospholipase D1 [Cordyceps militaris CM01]	0
Unigene906	gi|573975606|ref|XP_006665748.1|	hypothetical protein CCM_00525 [Cordyceps militaris CM01]	0
Unigene3555	gi|573975610|ref|XP_006665750.1|	MFS transporter, putative [Cordyceps militaris CM01]	0
Unigene1393	gi|573975612|ref|XP_006665751.1|	Delta(24(24(1)))-sterol reductase [Cordyceps militaris CM01]	0
Unigene6303	gi|573975614|ref|XP_006665752.1|	vacuolar ATP synthase 16 kDa proteolipid subunit [Cordyceps militaris CM01]	7.68108e-157
Unigene5749	gi|573975616|ref|XP_006665753.1|	SacI domain protein [Cordyceps militaris CM01]	0
Unigene3269	gi|573975618|ref|XP_006665754.1|	hypothetical protein CCM_00531 [Cordyceps militaris CM01]	1.53251e-142
Unigene4042	gi|573975620|ref|XP_006665755.1|	CASC3/Barentsz domain-containing protein [Cordyceps militaris CM01]	0
Unigene361	gi|573975622|ref|XP_006665756.1|	hypothetical protein CCM_00533 [Cordyceps militaris CM01]	1.11178e-78
Unigene1474	gi|573975624|ref|XP_006665757.1|	ZZ type zinc finger domain protein [Cordyceps militaris CM01]	0
CL1684.Contig1	gi|573975626|ref|XP_006665758.1|	RNase3 domain protein [Cordyceps militaris CM01]	0
CL1684.Contig2	gi|573975626|ref|XP_006665758.1|	RNase3 domain protein [Cordyceps militaris CM01]	0
CL1231.Contig2	gi|573975628|ref|XP_006665759.1|	tubulin gamma chain (Gamma tubulin) [Cordyceps militaris CM01]	0
Unigene6636	gi|573975630|ref|XP_006665760.1|	MYG1 protein [Cordyceps militaris CM01]	0
Unigene8689	gi|573975632|ref|XP_006665761.1|	cAMP-regulated phosphoprotein family protein Igo1, putative [Cordyceps militaris CM01]	4.82955e-06
CL1266.Contig1	gi|573975634|ref|XP_006665762.1|	glutamate-cysteine ligase catalytic subunit [Cordyceps militaris CM01]	0
CL1266.Contig2	gi|573975636|ref|XP_006665763.1|	hypothetical protein CCM_00540 [Cordyceps militaris CM01]	8.54174e-99
CL1266.Contig3	gi|573975636|ref|XP_006665763.1|	hypothetical protein CCM_00540 [Cordyceps militaris CM01]	1.72711e-93
Unigene1911	gi|573975638|ref|XP_006665764.1|	hypothetical protein CCM_00541 [Cordyceps militaris CM01]	0
Unigene5751	gi|573975642|ref|XP_006665766.1|	hypothetical protein CCM_00543 [Cordyceps militaris CM01]	0
Unigene2873	gi|573975644|ref|XP_006665767.1|	proteasome subunit alpha type 6 [Cordyceps militaris CM01]	4.14804e-142
Unigene3936	gi|573975652|ref|XP_006665771.1|	hypothetical protein CCM_00548 [Cordyceps militaris CM01]	4.05681e-117
CL116.Contig2	gi|573975658|ref|XP_006665774.1|	WD-repeat protein pop3 [Cordyceps militaris CM01]	0
Unigene1369	gi|573975662|ref|XP_006665776.1|	nitrilase family protein (Nit3) [Cordyceps militaris CM01]	0
Unigene7402	gi|573975666|ref|XP_006665778.1|	guanine nucleotide-binding protein alpha-2 subunit [Cordyceps militaris CM01]	0
Unigene8288	gi|573975668|ref|XP_006665779.1|	beta-glucosidase [Cordyceps militaris CM01]	0
Unigene3545	gi|573975670|ref|XP_006665780.1|	hypothetical protein CCM_00557 [Cordyceps militaris CM01]	1.49756e-150
Unigene6452	gi|573975670|ref|XP_006665780.1|	hypothetical protein CCM_00557 [Cordyceps militaris CM01]	2.2732e-91
CL1138.Contig1	gi|573975672|ref|XP_006665781.1|	hypothetical protein CCM_00558 [Cordyceps militaris CM01]	4.91887e-69
CL1138.Contig2	gi|573975672|ref|XP_006665781.1|	hypothetical protein CCM_00558 [Cordyceps militaris CM01]	5.65268e-69
Unigene10563	gi|573975672|ref|XP_006665781.1|	hypothetical protein CCM_00558 [Cordyceps militaris CM01]	4.27472e-15
Unigene9972	gi|573975672|ref|XP_006665781.1|	hypothetical protein CCM_00558 [Cordyceps militaris CM01]	2.96266e-21
Unigene819	gi|573975674|ref|XP_006665782.1|	hypothetical protein CCM_00559 [Cordyceps militaris CM01]	8.32664e-06
Unigene5715	gi|573975676|ref|XP_006665783.1|	sexual development transcription factor NsdD [Cordyceps militaris CM01]	0
Unigene1056	gi|573975678|ref|XP_006665784.1|	hypothetical protein CCM_00561 [Cordyceps militaris CM01]	2.55233e-09
Unigene10748	gi|573975682|ref|XP_006665786.1|	hypothetical protein CCM_00563 [Cordyceps militaris CM01]	1.51132e-36
Unigene8005	gi|573975684|ref|XP_006665787.1|	hypothetical protein CCM_00564 [Cordyceps militaris CM01]	5.61652e-29
CL1048.Contig1	gi|573975686|ref|XP_006665788.1|	hypothetical protein CCM_00565 [Cordyceps militaris CM01]	8.21697e-39
CL1048.Contig2	gi|573975686|ref|XP_006665788.1|	hypothetical protein CCM_00565 [Cordyceps militaris CM01]	3.83179e-39
Unigene2170	gi|573975688|ref|XP_006665789.1|	hypothetical protein CCM_00566 [Cordyceps militaris CM01]	1.58239e-24
Unigene3569	gi|573975696|ref|XP_006665793.1|	hypothetical protein CCM_00570 [Cordyceps militaris CM01]	2.63036e-105
Unigene242	gi|573975698|ref|XP_006665794.1|	hypothetical protein CCM_00571 [Cordyceps militaris CM01]	1.34541e-73
Unigene4146	gi|573975702|ref|XP_006665796.1|	FHA domain protein [Cordyceps militaris CM01]	0
Unigene7318	gi|573975704|ref|XP_006665797.1|	hypothetical protein CCM_00574 [Cordyceps militaris CM01]	9.32735e-48
Unigene7845	gi|573975706|ref|XP_006665798.1|	Armadillo-type fold domain containing protein [Cordyceps militaris CM01]	0
Unigene3273	gi|573975710|ref|XP_006665800.1|	serine protein kinase, putative [Cordyceps militaris CM01]	0
CL591.Contig1	gi|573975712|ref|XP_006665801.1|	hypothetical protein CCM_00578 [Cordyceps militaris CM01]	2.13049e-131
CL591.Contig2	gi|573975712|ref|XP_006665801.1|	hypothetical protein CCM_00578 [Cordyceps militaris CM01]	6.67361e-127
CL591.Contig3	gi|573975712|ref|XP_006665801.1|	hypothetical protein CCM_00578 [Cordyceps militaris CM01]	2.08085e-131
CL591.Contig4	gi|573975712|ref|XP_006665801.1|	hypothetical protein CCM_00578 [Cordyceps militaris CM01]	6.43301e-127
Unigene5697	gi|573975716|ref|XP_006665803.1|	FAD dependent oxidoreductase [Cordyceps militaris CM01]	0
Unigene4442	gi|573975718|ref|XP_006665804.1|	esterase, putative [Cordyceps militaris CM01]	0
Unigene3152	gi|573975720|ref|XP_006665805.1|	Fungal transcriptional regulatory protein [Cordyceps militaris CM01]	0
Unigene2221	gi|573975726|ref|XP_006665808.1|	allantoate permease, putative [Cordyceps militaris CM01]	0
CL564.Contig1	gi|573975730|ref|XP_006665810.1|	Short-chain dehydrogenase/reductase SDR [Cordyceps militaris CM01]	7.5561e-135
CL564.Contig2	gi|573975730|ref|XP_006665810.1|	Short-chain dehydrogenase/reductase SDR [Cordyceps militaris CM01]	7.1127e-62
CL564.Contig3	gi|573975730|ref|XP_006665810.1|	Short-chain dehydrogenase/reductase SDR [Cordyceps militaris CM01]	7.5872e-135
Unigene2547	gi|573975732|ref|XP_006665811.1|	monocarboxylate transporter, putative [Cordyceps militaris CM01]	2.26051e-48
Unigene5689	gi|573975736|ref|XP_006665813.1|	hypothetical protein CCM_00590 [Cordyceps militaris CM01]	0
Unigene10079	gi|573975738|ref|XP_006665814.1|	LysM domain-containing protein [Cordyceps militaris CM01]	1.57748e-41
Unigene2957	gi|573975738|ref|XP_006665814.1|	LysM domain-containing protein [Cordyceps militaris CM01]	1.41755e-90
Unigene9857	gi|573975738|ref|XP_006665814.1|	LysM domain-containing protein [Cordyceps militaris CM01]	8.10207e-30
Unigene1613	gi|573975740|ref|XP_006665815.1|	integral membrane protein [Cordyceps militaris CM01]	3.85406e-157
Unigene3320	gi|573975744|ref|XP_006665817.1|	PLC-like phosphodiesterase, TIM beta/alpha-barrel domain [Cordyceps militaris CM01]	0
Unigene1052	gi|573975746|ref|XP_006665818.1|	hypothetical protein CCM_00595 [Cordyceps militaris CM01]	0
Unigene7521	gi|573975748|ref|XP_006665819.1|	hypothetical protein CCM_00596 [Cordyceps militaris CM01]	0
Unigene7773	gi|573975750|ref|XP_006665820.1|	Heterokaryon incompatibility [Cordyceps militaris CM01]	0
Unigene9626	gi|573975752|ref|XP_006665821.1|	YCII-related protein [Cordyceps militaris CM01]	1.52293e-60
Unigene6464	gi|573975754|ref|XP_006665822.1|	Glyoxalase/bleomycin resistance protein/dioxygenase [Cordyceps militaris CM01]	6.07623e-71
Unigene1330	gi|573975758|ref|XP_006665824.1|	hypothetical protein CCM_00601 [Cordyceps militaris CM01]	1.11888e-76
Unigene6306	gi|573975760|ref|XP_006665825.1|	zinc finger protein, putative [Cordyceps militaris CM01]	3.79332e-145
Unigene9741	gi|573975762|ref|XP_006665826.1|	Beta-ketoacyl synthase [Cordyceps militaris CM01]	4.97467e-19
Unigene10179	gi|573975766|ref|XP_006665828.1|	hypothetical protein CCM_00605 [Cordyceps militaris CM01]	2.5186e-31
Unigene5127	gi|573975768|ref|XP_006665829.1|	Cytochrome b5 [Cordyceps militaris CM01]	5.96047e-87
Unigene4962	gi|573975770|ref|XP_006665830.1|	Cytochrome P450 [Cordyceps militaris CM01]	0
Unigene9798	gi|573975770|ref|XP_006665830.1|	Cytochrome P450 [Cordyceps militaris CM01]	4.88813e-11
Unigene1896	gi|573975772|ref|XP_006665831.1|	efflux pump antibiotic resistance protein, putative [Cordyceps militaris CM01]	0
CL539.Contig1	gi|573975776|ref|XP_006665833.1|	cytochrome P450 78A3 [Cordyceps militaris CM01]	0
CL539.Contig2	gi|573975776|ref|XP_006665833.1|	cytochrome P450 78A3 [Cordyceps militaris CM01]	0
CL1264.Contig1	gi|573975786|ref|XP_006665838.1|	C6 zinc finger domain protein [Cordyceps militaris CM01]	0
CL1264.Contig2	gi|573975786|ref|XP_006665838.1|	C6 zinc finger domain protein [Cordyceps militaris CM01]	0
Unigene6671	gi|573975788|ref|XP_006665839.1|	hypothetical protein CCM_00616 [Cordyceps militaris CM01]	0
Unigene737	gi|573975790|ref|XP_006665840.1|	2-amino-3-carboxymuconate-6-semialdehyde decarboxylase, putative [Cordyceps militaris CM01]	0
Unigene6345	gi|573975792|ref|XP_006665841.1|	hypothetical protein CCM_00618 [Cordyceps militaris CM01]	2.78277e-156
CL1135.Contig1	gi|573975796|ref|XP_006665843.1|	Pyridoxal phosphate-dependent transferase, major region [Cordyceps militaris CM01]	0
CL1135.Contig2	gi|573975796|ref|XP_006665843.1|	Pyridoxal phosphate-dependent transferase, major region [Cordyceps militaris CM01]	0
Unigene7478	gi|573975798|ref|XP_006665844.1|	non-ribosomal peptide synthase, putative [Cordyceps militaris CM01]	0
Unigene732	gi|573975800|ref|XP_006665845.1|	5&apos;-nucleotidase [Cordyceps militaris CM01]	0
Unigene6606	gi|573975802|ref|XP_006665846.1|	multidrug resistance protein [Cordyceps militaris CM01]	0
Unigene4825	gi|573975804|ref|XP_006665847.1|	amino acid/polyamine transporter I [Cordyceps militaris CM01]	0
Unigene2814	gi|573975810|ref|XP_006665850.1|	Chondroitin N-acetylgalactosaminyltransferase [Cordyceps militaris CM01]	0
Unigene6982	gi|573975814|ref|XP_006665852.1|	glutamate carboxypeptidase Tre2, putative [Cordyceps militaris CM01]	0
Unigene7505	gi|573975816|ref|XP_006665853.1|	vacuolar sorting protein 35 [Cordyceps militaris CM01]	0
Unigene5772	gi|573975820|ref|XP_006665855.1|	membrane-associated progesterone receptor component 1 [Cordyceps militaris CM01]	3.11067e-94
Unigene5659	gi|573975826|ref|XP_006665858.1|	Hsc70 cochaperone (SGT), putative [Cordyceps militaris CM01]	0
CL1548.Contig1	gi|573975828|ref|XP_006665859.1|	hypothetical protein CCM_00636 [Cordyceps militaris CM01]	3.39719e-29
CL1548.Contig2	gi|573975828|ref|XP_006665859.1|	hypothetical protein CCM_00636 [Cordyceps militaris CM01]	4.87761e-110
Unigene7889	gi|573975828|ref|XP_006665859.1|	hypothetical protein CCM_00636 [Cordyceps militaris CM01]	3.82777e-08
Unigene3982	gi|573975830|ref|XP_006665860.1|	galactokinase [Cordyceps militaris CM01]	0
Unigene3956	gi|573975834|ref|XP_006665862.1|	hypothetical protein CCM_00639 [Cordyceps militaris CM01]	0
Unigene6985	gi|573975838|ref|XP_006665864.1|	hypothetical protein CCM_00641 [Cordyceps militaris CM01]	2.3589e-29
Unigene1467	gi|573975844|ref|XP_006665867.1|	hypothetical protein CCM_00644 [Cordyceps militaris CM01]	0
CL1096.Contig1	gi|573975848|ref|XP_006665869.1|	acetolactate synthase [Cordyceps militaris CM01]	0
CL1096.Contig2	gi|573975848|ref|XP_006665869.1|	acetolactate synthase [Cordyceps militaris CM01]	0
Unigene5210	gi|573975850|ref|XP_006665870.1|	membrane transporter [Cordyceps militaris CM01]	0
Unigene5201	gi|573975852|ref|XP_006665871.1|	acetylxylan esterase precursor [Cordyceps militaris CM01]	2.05324e-164
Unigene6171	gi|573975854|ref|XP_006665872.1|	hypothetical protein CCM_00650 [Cordyceps militaris CM01]	6.33023e-38
CL1967.Contig1	gi|573975856|ref|XP_006665873.1|	hypothetical protein CCM_00651 [Cordyceps militaris CM01]	1.25515e-19
CL1967.Contig2	gi|573975856|ref|XP_006665873.1|	hypothetical protein CCM_00651 [Cordyceps militaris CM01]	8.11567e-29
CL1967.Contig3	gi|573975856|ref|XP_006665873.1|	hypothetical protein CCM_00651 [Cordyceps militaris CM01]	9.33557e-29
CL1967.Contig4	gi|573975856|ref|XP_006665873.1|	hypothetical protein CCM_00651 [Cordyceps militaris CM01]	1.48807e-19
Unigene4688	gi|573975858|ref|XP_006665874.1|	hypothetical protein CCM_00652 [Cordyceps militaris CM01]	4.99954e-57
CL2278.Contig1	gi|573975860|ref|XP_006665875.1|	C6 transcription factor [Cordyceps militaris CM01]	0
CL2278.Contig2	gi|573975860|ref|XP_006665875.1|	C6 transcription factor [Cordyceps militaris CM01]	0
CL755.Contig2	gi|573975862|ref|XP_006665876.1|	Major facilitator superfamily transporter [Cordyceps militaris CM01]	0
CL755.Contig1	gi|573975864|ref|XP_006665877.1|	hypothetical protein CCM_00655 [Cordyceps militaris CM01]	1.83922e-30
Unigene1325	gi|573975866|ref|XP_006665878.1|	hypothetical protein CCM_00656 [Cordyceps militaris CM01]	3.12237e-66
Unigene1705	gi|573975866|ref|XP_006665878.1|	hypothetical protein CCM_00656 [Cordyceps militaris CM01]	8.12024e-54
Unigene6853	gi|573975866|ref|XP_006665878.1|	hypothetical protein CCM_00656 [Cordyceps militaris CM01]	1.74514e-89
Unigene747	gi|573975868|ref|XP_006665879.1|	C6 zinc finger domain protein [Cordyceps militaris CM01]	0
Unigene7817	gi|573975870|ref|XP_006665880.1|	Hsp70 family chaperone [Cordyceps militaris CM01]	0
Unigene6712	gi|573975872|ref|XP_006665881.1|	kinesin family protein [Cordyceps militaris CM01]	0
Unigene2605	gi|573975874|ref|XP_006665882.1|	hypothetical protein CCM_00660 [Cordyceps militaris CM01]	0
Unigene4926	gi|573975876|ref|XP_006665883.1|	PUA RNA binding domain protein, putative [Cordyceps militaris CM01]	1.14012e-108
Unigene7026	gi|573975880|ref|XP_006665885.1|	hypothetical protein CCM_00663 [Cordyceps militaris CM01]	2.56502e-149
CL2232.Contig1	gi|573975882|ref|XP_006665886.1|	stress response protein nst1 [Cordyceps militaris CM01]	0
CL2232.Contig2	gi|573975882|ref|XP_006665886.1|	stress response protein nst1 [Cordyceps militaris CM01]	0
CL211.Contig2	gi|573975886|ref|XP_006665888.1|	RING finger domain protein [Cordyceps militaris CM01]	5.33772e-11
CL211.Contig3	gi|573975886|ref|XP_006665888.1|	RING finger domain protein [Cordyceps militaris CM01]	5.26636e-82
Unigene2321	gi|573975886|ref|XP_006665888.1|	RING finger domain protein [Cordyceps militaris CM01]	0
CL2097.Contig2	gi|573975888|ref|XP_006665889.1|	bacterial-like transketolase [Cordyceps militaris CM01]	2.12321e-113
CL2097.Contig1	gi|573975890|ref|XP_006665890.1|	hypothetical protein CCM_00668 [Cordyceps militaris CM01]	1.25359e-90
CL830.Contig1	gi|573975894|ref|XP_006665892.1|	hypothetical protein CCM_00670 [Cordyceps militaris CM01]	0
CL830.Contig2	gi|573975894|ref|XP_006665892.1|	hypothetical protein CCM_00670 [Cordyceps militaris CM01]	0
CL1790.Contig1	gi|573975898|ref|XP_006665894.1|	C6 finger domain protein, putative [Cordyceps militaris CM01]	0
CL1790.Contig2	gi|573975898|ref|XP_006665894.1|	C6 finger domain protein, putative [Cordyceps militaris CM01]	0
Unigene1114	gi|573975902|ref|XP_006665896.1|	AAA family ATPase, putative [Cordyceps militaris CM01]	0
Unigene1579	gi|573975908|ref|XP_006665899.1|	hypothetical protein CCM_00677 [Cordyceps militaris CM01]	2.95678e-168
Unigene3143	gi|573975910|ref|XP_006665900.1|	Acyl-CoA oxidase [Cordyceps militaris CM01]	0
CL2014.Contig1	gi|573975914|ref|XP_006665902.1|	Hypothetical protein CCM_00680 [Cordyceps militaris CM01]	9.52808e-120
CL2014.Contig2	gi|573975914|ref|XP_006665902.1|	Hypothetical protein CCM_00680 [Cordyceps militaris CM01]	7.95094e-120
CL375.Contig1	gi|573975918|ref|XP_006665904.1|	hypothetical protein CCM_00682 [Cordyceps militaris CM01]	5.74269e-69
CL375.Contig2	gi|573975918|ref|XP_006665904.1|	hypothetical protein CCM_00682 [Cordyceps militaris CM01]	2.29886e-49
CL375.Contig3	gi|573975918|ref|XP_006665904.1|	hypothetical protein CCM_00682 [Cordyceps militaris CM01]	2.10122e-49
Unigene7509	gi|573975920|ref|XP_006665905.1|	negative regulator of sexual conjugation and meiosis [Cordyceps militaris CM01]	0
CL2291.Contig1	gi|573975922|ref|XP_006665906.1|	hypothetical protein CCM_00684 [Cordyceps militaris CM01]	1.77396e-08
CL2291.Contig2	gi|573975922|ref|XP_006665906.1|	hypothetical protein CCM_00684 [Cordyceps militaris CM01]	8.75459e-17
Unigene8599	gi|573975924|ref|XP_006665907.1|	hypothetical protein CCM_00685 [Cordyceps militaris CM01]	1.45942e-42
Unigene10359	gi|573975934|ref|XP_006665912.1|	hypothetical protein CCM_00690 [Cordyceps militaris CM01]	3.39424e-20
CL1503.Contig1	gi|573975942|ref|XP_006665916.1|	serine/threonine protein kinase (Prp4), putative [Cordyceps militaris CM01]	3.85818e-41
CL1503.Contig2	gi|573975942|ref|XP_006665916.1|	serine/threonine protein kinase (Prp4), putative [Cordyceps militaris CM01]	1.40897e-35
CL85.Contig1	gi|573975942|ref|XP_006665916.1|	serine/threonine protein kinase (Prp4), putative [Cordyceps militaris CM01]	0
CL85.Contig2	gi|573975942|ref|XP_006665916.1|	serine/threonine protein kinase (Prp4), putative [Cordyceps militaris CM01]	0
CL85.Contig3	gi|573975942|ref|XP_006665916.1|	serine/threonine protein kinase (Prp4), putative [Cordyceps militaris CM01]	0
CL85.Contig4	gi|573975942|ref|XP_006665916.1|	serine/threonine protein kinase (Prp4), putative [Cordyceps militaris CM01]	0
Unigene10046	gi|573975944|ref|XP_006665917.1|	Translation machinery associated TMA7 [Cordyceps militaris CM01]	6.45975e-08
Unigene1797	gi|573975946|ref|XP_006665918.1|	hypothetical protein CCM_00696 [Cordyceps militaris CM01]	5.36605e-99
Unigene1987	gi|573975952|ref|XP_006665921.1|	transcription factor TFIIIC complex subunit Tfc6, putative [Cordyceps militaris CM01]	0
CL2160.Contig1	gi|573975954|ref|XP_006665922.1|	hypothetical protein CCM_00700 [Cordyceps militaris CM01]	2.5878e-48
CL2160.Contig2	gi|573975954|ref|XP_006665922.1|	hypothetical protein CCM_00700 [Cordyceps militaris CM01]	5.91786e-47
Unigene668	gi|573975954|ref|XP_006665922.1|	hypothetical protein CCM_00700 [Cordyceps militaris CM01]	6.63047e-81
Unigene7099	gi|573975960|ref|XP_006665925.1|	Short-chain dehydrogenase/reductase SDR [Cordyceps militaris CM01]	1.40497e-157
Unigene3061	gi|573975964|ref|XP_006665927.1|	hydrolases or acyltransferases (alpha/beta hydrolase superfamily) [Cordyceps militaris CM01]	5.15999e-16
Unigene6882	gi|573975964|ref|XP_006665927.1|	hydrolases or acyltransferases (alpha/beta hydrolase superfamily) [Cordyceps militaris CM01]	1.22978e-127
CL976.Contig1	gi|573975966|ref|XP_006665928.1|	penicillin-binding protein, putative [Cordyceps militaris CM01]	0
CL976.Contig2	gi|573975966|ref|XP_006665928.1|	penicillin-binding protein, putative [Cordyceps militaris CM01]	1.51097e-31
CL1692.Contig1	gi|573975970|ref|XP_006665930.1|	Kelch repeat protein [Cordyceps militaris CM01]	0
CL1692.Contig2	gi|573975970|ref|XP_006665930.1|	Kelch repeat protein [Cordyceps militaris CM01]	0
CL1798.Contig1	gi|573975972|ref|XP_006665931.1|	hypothetical protein CCM_00709 [Cordyceps militaris CM01]	1.14726e-162
CL1798.Contig2	gi|573975972|ref|XP_006665931.1|	hypothetical protein CCM_00709 [Cordyceps militaris CM01]	1.00736e-147
Unigene9105	gi|573975974|ref|XP_006665932.1|	hypothetical protein CCM_00710 [Cordyceps militaris CM01]	1.95634e-15
Unigene7144	gi|573975976|ref|XP_006665933.1|	DUF221 domain protein, putative [Cordyceps militaris CM01]	0
Unigene8202	gi|573975978|ref|XP_006665934.1|	Alginate lyase 2 [Cordyceps militaris CM01]	3.57702e-135
Unigene6721	gi|573975980|ref|XP_006665935.1|	hypothetical protein CCM_00713 [Cordyceps militaris CM01]	0
Unigene7890	gi|573975982|ref|XP_006665936.1|	conidiation-specific protein, putative [Cordyceps militaris CM01]	1.6048e-155
CL1349.Contig1	gi|573975988|ref|XP_006665939.1|	peptidase dimerization domain protein [Cordyceps militaris CM01]	0
CL1349.Contig2	gi|573975988|ref|XP_006665939.1|	peptidase dimerization domain protein [Cordyceps militaris CM01]	0
Unigene8106	gi|573975990|ref|XP_006665940.1|	hypothetical protein CCM_00718 [Cordyceps militaris CM01]	5.23191e-166
Unigene1100	gi|573975992|ref|XP_006665941.1|	2OG-Fe(II) oxygenase family oxidoreductase, putative [Cordyceps militaris CM01]	0
Unigene8	gi|573975998|ref|XP_006665944.1|	NRPS-like enzyme, putative [Cordyceps militaris CM01]	0
Unigene7638	gi|573976002|ref|XP_006665946.1|	hypothetical protein CCM_00724 [Cordyceps militaris CM01]	1.1628e-86
Unigene4162	gi|573976004|ref|XP_006665947.1|	Metallophosphoesterase [Cordyceps militaris CM01]	0
CL360.Contig1	gi|573976006|ref|XP_006665948.1|	hypothetical protein CCM_00726 [Cordyceps militaris CM01]	1.34616e-24
CL360.Contig2	gi|573976006|ref|XP_006665948.1|	hypothetical protein CCM_00726 [Cordyceps militaris CM01]	4.79809e-37
Unigene1606	gi|573976010|ref|XP_006665950.1|	MFS transporter, putative [Cordyceps militaris CM01]	0
CL1041.Contig1	gi|573976012|ref|XP_006665951.1|	protein T24A6.7 [Cordyceps militaris CM01]	1.91966e-51
CL1041.Contig2	gi|573976014|ref|XP_006665952.1|	mitochondrial inner membrane translocase subunit TIM44, putative [Cordyceps militaris CM01]	0
CL1041.Contig3	gi|573976014|ref|XP_006665952.1|	mitochondrial inner membrane translocase subunit TIM44, putative [Cordyceps militaris CM01]	0
Unigene8419	gi|573976018|ref|XP_006665954.1|	hypothetical protein CCM_00732 [Cordyceps militaris CM01]	2.02807e-130
CL1519.Contig1	gi|573976020|ref|XP_006665955.1|	GTP-binding protein YchF [Cordyceps militaris CM01]	0
CL1519.Contig2	gi|573976020|ref|XP_006665955.1|	GTP-binding protein YchF [Cordyceps militaris CM01]	0
Unigene3514	gi|573976022|ref|XP_006665956.1|	hypothetical protein CCM_00734 [Cordyceps militaris CM01]	0
Unigene6216	gi|573976024|ref|XP_006665957.1|	VPS9 domain protein [Cordyceps militaris CM01]	0
Unigene3126	gi|573976026|ref|XP_006665958.1|	general amino acid permease AGP3 [Cordyceps militaris CM01]	0
Unigene4961	gi|573976028|ref|XP_006665959.1|	mitochondrial chaperone BCS1, putative [Cordyceps militaris CM01]	0
CL1144.Contig1	gi|573976032|ref|XP_006665961.1|	sphingosine kinase [Cordyceps militaris CM01]	0
CL1144.Contig2	gi|573976032|ref|XP_006665961.1|	sphingosine kinase [Cordyceps militaris CM01]	0
Unigene5750	gi|573976034|ref|XP_006665962.1|	acetyltransferase catalytic subunit (NAT1), putative [Cordyceps militaris CM01]	0
Unigene97	gi|573976036|ref|XP_006665963.1|	caffeine-induced death protein Cid2, putative [Cordyceps militaris CM01]	2.78385e-106
Unigene4883	gi|573976038|ref|XP_006665964.1|	oxysterol binding protein (Osh5), putative [Cordyceps militaris CM01]	0
Unigene7040	gi|573976044|ref|XP_006665967.1|	BTB/POZ-like protein [Cordyceps militaris CM01]	2.81543e-146
CL291.Contig1	gi|573976046|ref|XP_006665968.1|	histone-lysine N-methyltransferase [Cordyceps militaris CM01]	0
CL291.Contig2	gi|573976046|ref|XP_006665968.1|	histone-lysine N-methyltransferase [Cordyceps militaris CM01]	0
Unigene5889	gi|573976048|ref|XP_006665969.1|	ubiquitin domain protein, putative [Cordyceps militaris CM01]	8.0334e-160
Unigene640	gi|573976050|ref|XP_006665970.1|	coatomer beta subunit [Cordyceps militaris CM01]	0
CL1529.Contig1	gi|573976052|ref|XP_006665971.1|	Mago nashi domain protein [Cordyceps militaris CM01]	2.2638e-82
CL1529.Contig2	gi|573976052|ref|XP_006665971.1|	Mago nashi domain protein [Cordyceps militaris CM01]	4.96089e-74
CL671.Contig1	gi|573976054|ref|XP_006665972.1|	vesicle-mediated transport protein Vid24 [Cordyceps militaris CM01]	0
CL671.Contig2	gi|573976054|ref|XP_006665972.1|	vesicle-mediated transport protein Vid24 [Cordyceps militaris CM01]	0
CL671.Contig3	gi|573976054|ref|XP_006665972.1|	vesicle-mediated transport protein Vid24 [Cordyceps militaris CM01]	0
CL671.Contig4	gi|573976054|ref|XP_006665972.1|	vesicle-mediated transport protein Vid24 [Cordyceps militaris CM01]	0
Unigene6253	gi|573976056|ref|XP_006665973.1|	RNA methylase family protein [Cordyceps militaris CM01]	0
CL153.Contig1	gi|573976058|ref|XP_006665974.1|	ankyrin repeat protein [Cordyceps militaris CM01]	2.05133e-114
Unigene4038	gi|573976060|ref|XP_006665975.1|	tRNA ligase [Cordyceps militaris CM01]	0
Unigene2371	gi|573976062|ref|XP_006665976.1|	UPF0132 domain protein [Cordyceps militaris CM01]	4.04564e-114
Unigene7250	gi|573976064|ref|XP_006665977.1|	hypothetical protein CCM_00755 [Cordyceps militaris CM01]	1.03836e-180
Unigene3669	gi|573976066|ref|XP_006665978.1|	26S protease regulatory subunit 6A [Cordyceps militaris CM01]	0
Unigene1442	gi|573976068|ref|XP_006665979.1|	eukaryotic ribosome biogenesis protein 1 [Cordyceps militaris CM01]	0
Unigene2910	gi|573976072|ref|XP_006665981.1|	DDHD domain protein [Cordyceps militaris CM01]	3.81835e-142
Unigene3832	gi|573976072|ref|XP_006665981.1|	DDHD domain protein [Cordyceps militaris CM01]	8.67918e-17
Unigene8349	gi|573976072|ref|XP_006665981.1|	DDHD domain protein [Cordyceps militaris CM01]	0
Unigene1387	gi|573976076|ref|XP_006665983.1|	guanine nucleotide-binding protein beta subunit-like protein [Cordyceps militaris CM01]	0
Unigene7217	gi|573976078|ref|XP_006665984.1|	bromodomain associated domain protein [Cordyceps militaris CM01]	1.257e-176
Unigene2220	gi|573976080|ref|XP_006665985.1|	isochorismatase family protein family [Cordyceps militaris CM01]	0
Unigene1469	gi|573976086|ref|XP_006665988.1|	mitochondrial large ribosomal subunit [Cordyceps militaris CM01]	5.24787e-173
Unigene3612	gi|573976088|ref|XP_006665989.1|	RNA binding protein [Cordyceps militaris CM01]	0
CL1160.Contig1	gi|573976090|ref|XP_006665990.1|	Protein kinase-like domain [Cordyceps militaris CM01]	0
CL1160.Contig2	gi|573976090|ref|XP_006665990.1|	Protein kinase-like domain [Cordyceps militaris CM01]	0
CL1160.Contig3	gi|573976090|ref|XP_006665990.1|	Protein kinase-like domain [Cordyceps militaris CM01]	0
CL1211.Contig1	gi|573976090|ref|XP_006665990.1|	Protein kinase-like domain [Cordyceps militaris CM01]	1.19135e-168
CL1211.Contig2	gi|573976090|ref|XP_006665990.1|	Protein kinase-like domain [Cordyceps militaris CM01]	0
Unigene5623	gi|573976090|ref|XP_006665990.1|	Protein kinase-like domain [Cordyceps militaris CM01]	4.19243e-59
Unigene95	gi|573976090|ref|XP_006665990.1|	Protein kinase-like domain [Cordyceps militaris CM01]	0
Unigene1267	gi|573976092|ref|XP_006665991.1|	hypothetical protein CCM_00769 [Cordyceps militaris CM01]	7.44533e-40
Unigene3217	gi|573976094|ref|XP_006665992.1|	glucan 1,3-beta-glucosidase precursor [Cordyceps militaris CM01]	0
Unigene5156	gi|573976096|ref|XP_006665993.1|	Major facilitator superfamily transporter [Cordyceps militaris CM01]	0
Unigene2342	gi|573976102|ref|XP_006665996.1|	cryptochrome DASH [Cordyceps militaris CM01]	0
Unigene7808	gi|573976104|ref|XP_006665997.1|	hypothetical protein CCM_00775 [Cordyceps militaris CM01]	0
CL326.Contig1	gi|573976106|ref|XP_006665998.1|	hypothetical protein CCM_00776 [Cordyceps militaris CM01]	0
CL326.Contig2	gi|573976106|ref|XP_006665998.1|	hypothetical protein CCM_00776 [Cordyceps militaris CM01]	0
Unigene3131	gi|573976108|ref|XP_006665999.1|	ankyrin repeat and zinc finger domain containing protein 1 [Cordyceps militaris CM01]	0
CL648.Contig1	gi|573976110|ref|XP_006666000.1|	extracellular serine-threonine rich protein [Cordyceps militaris CM01]	1.60492e-180
CL648.Contig2	gi|573976110|ref|XP_006666000.1|	extracellular serine-threonine rich protein [Cordyceps militaris CM01]	0
CL648.Contig3	gi|573976110|ref|XP_006666000.1|	extracellular serine-threonine rich protein [Cordyceps militaris CM01]	0
CL648.Contig4	gi|573976110|ref|XP_006666000.1|	extracellular serine-threonine rich protein [Cordyceps militaris CM01]	0
Unigene1401	gi|573976112|ref|XP_006666001.1|	phenylacetyl-CoA ligase [Cordyceps militaris CM01]	0
CL399.Contig1	gi|573976114|ref|XP_006666002.1|	candidapepsin-4 precursor [Cordyceps militaris CM01]	0
CL399.Contig2	gi|573976114|ref|XP_006666002.1|	candidapepsin-4 precursor [Cordyceps militaris CM01]	0
CL1290.Contig1	gi|573976116|ref|XP_006666003.1|	alpha/beta hydrolase fold protein [Cordyceps militaris CM01]	5.95075e-50
CL1290.Contig2	gi|573976116|ref|XP_006666003.1|	alpha/beta hydrolase fold protein [Cordyceps militaris CM01]	0
Unigene4097	gi|573976118|ref|XP_006666004.1|	short-chain dehydrogenase, putative [Cordyceps militaris CM01]	0
Unigene115	gi|573976120|ref|XP_006666005.1|	short-chain dehydrogenase, putative [Cordyceps militaris CM01]	1.47528e-141
Unigene4487	gi|573976122|ref|XP_006666006.1|	dimethylaniline monooxygenase, putative [Cordyceps militaris CM01]	0
Unigene1460	gi|573976126|ref|XP_006666008.1|	Coatomer subunit gamma, putative [Cordyceps militaris CM01]	0
Unigene2289	gi|573976128|ref|XP_006666009.1|	protein EFR3 [Cordyceps militaris CM01]	0
CL602.Contig1	gi|573976130|ref|XP_006666010.1|	RAS small monomeric GTPase [Cordyceps militaris CM01]	1.97856e-115
CL602.Contig2	gi|573976130|ref|XP_006666010.1|	RAS small monomeric GTPase [Cordyceps militaris CM01]	3.51318e-82
CL602.Contig3	gi|573976130|ref|XP_006666010.1|	RAS small monomeric GTPase [Cordyceps militaris CM01]	1.10983e-119
CL602.Contig4	gi|573976130|ref|XP_006666010.1|	RAS small monomeric GTPase [Cordyceps militaris CM01]	1.84699e-114
CL515.Contig1	gi|573976134|ref|XP_006666012.1|	hypothetical protein CCM_00790 [Cordyceps militaris CM01]	0
CL515.Contig2	gi|573976134|ref|XP_006666012.1|	hypothetical protein CCM_00790 [Cordyceps militaris CM01]	0
Unigene2495	gi|573976134|ref|XP_006666012.1|	hypothetical protein CCM_00790 [Cordyceps militaris CM01]	8.09428e-29
Unigene8812	gi|573976134|ref|XP_006666012.1|	hypothetical protein CCM_00790 [Cordyceps militaris CM01]	1.66012e-14
CL1134.Contig1	gi|573976136|ref|XP_006666013.1|	glycosyl hydrolase, putative [Cordyceps militaris CM01]	2.82885e-59
CL1134.Contig2	gi|573976136|ref|XP_006666013.1|	glycosyl hydrolase, putative [Cordyceps militaris CM01]	0
Unigene7813	gi|573976138|ref|XP_006666014.1|	ferric-chelate reductase [Cordyceps militaris CM01]	0
Unigene2142	gi|573976140|ref|XP_006666015.1|	hypothetical protein CCM_00793 [Cordyceps militaris CM01]	1.05421e-80
Unigene779	gi|573976144|ref|XP_006666017.1|	hypothetical protein CCM_00795 [Cordyceps militaris CM01]	8.68837e-17
Unigene1822	gi|573976150|ref|XP_006666020.1|	Amidase [Cordyceps militaris CM01]	0
Unigene158	gi|573976154|ref|XP_006666022.1|	amino acid transporter, putative [Cordyceps militaris CM01]	0
Unigene5497	gi|573976154|ref|XP_006666022.1|	amino acid transporter, putative [Cordyceps militaris CM01]	5.02543e-69
Unigene8083	gi|573976156|ref|XP_006666023.1|	Hsp40 co-chaperone Jid1, putative [Cordyceps militaris CM01]	7.32795e-161
Unigene7241	gi|573976158|ref|XP_006666024.1|	NADPH-dependent FMN reductase [Cordyceps militaris CM01]	9.48438e-114
Unigene10460	gi|573976160|ref|XP_006666025.1|	transcriptional repressor involved in the control of multidrug resistance [Cordyceps militaris CM01]	8.23632e-51
Unigene5091	gi|573976160|ref|XP_006666025.1|	transcriptional repressor involved in the control of multidrug resistance [Cordyceps militaris CM01]	1.49514e-76
Unigene9096	gi|573976160|ref|XP_006666025.1|	transcriptional repressor involved in the control of multidrug resistance [Cordyceps militaris CM01]	1.38178e-13
Unigene3554	gi|573976164|ref|XP_006666027.1|	hypothetical protein CCM_00805 [Cordyceps militaris CM01]	0
Unigene3276	gi|573976168|ref|XP_006666029.1|	MAGE protein [Cordyceps militaris CM01]	8.24545e-165
Unigene907	gi|573976170|ref|XP_006666030.1|	hypothetical protein CCM_00808 [Cordyceps militaris CM01]	0
Unigene4160	gi|573976172|ref|XP_006666031.1|	elongation factor 1-alpha [Cordyceps militaris CM01]	0
Unigene7886	gi|573976174|ref|XP_006666032.1|	2-methylcitrate dehydratase [Cordyceps militaris CM01]	0
Unigene3577	gi|573976178|ref|XP_006666034.1|	wd-repeat protein [Cordyceps militaris CM01]	1.16205e-168
Unigene5160	gi|573976178|ref|XP_006666034.1|	wd-repeat protein [Cordyceps militaris CM01]	8.47463e-56
Unigene5516	gi|573976178|ref|XP_006666034.1|	wd-repeat protein [Cordyceps militaris CM01]	5.37731e-36
Unigene5924	gi|573976178|ref|XP_006666034.1|	wd-repeat protein [Cordyceps militaris CM01]	3.29085e-120
Unigene9538	gi|573976178|ref|XP_006666034.1|	wd-repeat protein [Cordyceps militaris CM01]	8.59414e-32
Unigene5159	gi|573976182|ref|XP_006666036.1|	isocitrate dehydrogenase [Cordyceps militaris CM01]	0
CL1104.Contig1	gi|573976184|ref|XP_006666037.1|	serine/threonine-protein kinase 24 [Cordyceps militaris CM01]	0
CL1104.Contig2	gi|573976184|ref|XP_006666037.1|	serine/threonine-protein kinase 24 [Cordyceps militaris CM01]	0
Unigene6689	gi|573976186|ref|XP_006666038.1|	tetracycline transporter [Cordyceps militaris CM01]	0
CL1865.Contig1	gi|573976188|ref|XP_006666039.1|	Cellular retinaldehyde-binding protein [Cordyceps militaris CM01]	5.076e-135
CL1865.Contig3	gi|573976188|ref|XP_006666039.1|	Cellular retinaldehyde-binding protein [Cordyceps militaris CM01]	0
CL1865.Contig4	gi|573976188|ref|XP_006666039.1|	Cellular retinaldehyde-binding protein [Cordyceps militaris CM01]	0
Unigene8612	gi|573976188|ref|XP_006666039.1|	Cellular retinaldehyde-binding protein [Cordyceps militaris CM01]	8.93533e-16
Unigene6660	gi|573976190|ref|XP_006666040.1|	lysyl-tRNA synthetase [Cordyceps militaris CM01]	0
Unigene6089	gi|573976194|ref|XP_006666042.1|	Transmembrane adaptor Erv26 [Cordyceps militaris CM01]	1.35955e-121
CL1436.Contig1	gi|573976196|ref|XP_006666043.1|	GTP-binding protein [Cordyceps militaris CM01]	0
CL1436.Contig2	gi|573976196|ref|XP_006666043.1|	GTP-binding protein [Cordyceps militaris CM01]	1.80337e-89
Unigene2577	gi|573976196|ref|XP_006666043.1|	GTP-binding protein [Cordyceps militaris CM01]	1.89827e-51
Unigene923	gi|573976200|ref|XP_006666045.1|	gentisate 1,2-dioxygenase, putative [Cordyceps militaris CM01]	0
Unigene2606	gi|573976204|ref|XP_006666047.1|	Fungal specific transcription factor [Cordyceps militaris CM01]	0
Unigene7447	gi|573976208|ref|XP_006666049.1|	Major facilitator superfamily transporter [Cordyceps militaris CM01]	0
Unigene202	gi|573976210|ref|XP_006666050.1|	hypothetical protein CCM_00828 [Cordyceps militaris CM01]	6.47184e-176
Unigene682	gi|573976212|ref|XP_006666051.1|	hypothetical protein CCM_00829 [Cordyceps militaris CM01]	0
Unigene7605	gi|573976216|ref|XP_006666053.1|	hypothetical protein CCM_00831 [Cordyceps militaris CM01]	0
Unigene2063	gi|573976218|ref|XP_006666054.1|	Increased loss of mitochondrial DNA protein 1 [Cordyceps militaris CM01]	2.00624e-100
CL708.Contig1	gi|573976222|ref|XP_006666056.1|	hypothetical protein CCM_00834 [Cordyceps militaris CM01]	4.14579e-72
CL708.Contig2	gi|573976222|ref|XP_006666056.1|	hypothetical protein CCM_00834 [Cordyceps militaris CM01]	4.58972e-72
CL708.Contig3	gi|573976222|ref|XP_006666056.1|	hypothetical protein CCM_00834 [Cordyceps militaris CM01]	4.3369e-72
Unigene7114	gi|573976224|ref|XP_006666057.1|	serine/threonine protein kinase [Cordyceps militaris CM01]	0
Unigene7039	gi|573976226|ref|XP_006666058.1|	helicase SWR1 [Cordyceps militaris CM01]	0
Unigene3059	gi|573976228|ref|XP_006666059.1|	NADH:ubiquinone oxidoreductase 20.1kD subunit [Cordyceps militaris CM01]	3.01559e-124
Unigene7475	gi|573976232|ref|XP_006666061.1|	TMEM1 family protein [Cordyceps militaris CM01]	0
Unigene7025	gi|573976236|ref|XP_006666063.1|	acetylornithine deacetylase [Cordyceps militaris CM01]	0
Unigene5158	gi|573976240|ref|XP_006666065.1|	MFS drug transporter, putative [Cordyceps militaris CM01]	0
CL2137.Contig1	gi|573976242|ref|XP_006666066.1|	cysteine synthase B [Cordyceps militaris CM01]	0
CL2137.Contig2	gi|573976242|ref|XP_006666066.1|	cysteine synthase B [Cordyceps militaris CM01]	0
CL785.Contig1	gi|573976246|ref|XP_006666068.1|	HET domain protein [Cordyceps militaris CM01]	0
CL785.Contig2	gi|573976246|ref|XP_006666068.1|	HET domain protein [Cordyceps militaris CM01]	0
Unigene3715	gi|573976248|ref|XP_006666069.1|	zinc-binding oxidoreductase, putative [Cordyceps militaris CM01]	0
Unigene2645	gi|573976252|ref|XP_006666071.1|	C6 transcription factor, putative [Cordyceps militaris CM01]	0
CL503.Contig1	gi|573976254|ref|XP_006666072.1|	acetyltransferase, GNAT family [Cordyceps militaris CM01]	2.17978e-143
CL503.Contig2	gi|573976254|ref|XP_006666072.1|	acetyltransferase, GNAT family [Cordyceps militaris CM01]	9.89792e-141
CL503.Contig3	gi|573976254|ref|XP_006666072.1|	acetyltransferase, GNAT family [Cordyceps militaris CM01]	2.32759e-143
Unigene5875	gi|573976256|ref|XP_006666073.1|	inorganic phosphate transporter PHO84 [Cordyceps militaris CM01]	0
Unigene1399	gi|573976262|ref|XP_006666076.1|	ribitol kinase [Cordyceps militaris CM01]	0
Unigene5175	gi|573976264|ref|XP_006666077.1|	nuclear pore protein (Nic96) [Cordyceps militaris CM01]	0
Unigene7859	gi|573976268|ref|XP_006666079.1|	ATP/GTP-binding protein [Cordyceps militaris CM01]	3.10483e-106
Unigene127	gi|573976272|ref|XP_006666081.1|	replication factor C subunit 5 [Cordyceps militaris CM01]	0
Unigene3020	gi|573976274|ref|XP_006666082.1|	60S ribosomal protein L16 [Cordyceps militaris CM01]	2.87919e-147
Unigene7470	gi|573976276|ref|XP_006666083.1|	DNA replication factor C subunit Rfc1, putative [Cordyceps militaris CM01]	0
Unigene4476	gi|573976280|ref|XP_006666085.1|	mitochondrial co-chaperone GrpE [Cordyceps militaris CM01]	2.34182e-130
Unigene3230	gi|573976282|ref|XP_006666086.1|	26S proteasome non-ATPase regulatory subunit 11 [Cordyceps militaris CM01]	0
Unigene7804	gi|573976284|ref|XP_006666087.1|	hypothetical protein CCM_00865 [Cordyceps militaris CM01]	0
Unigene7543	gi|573976288|ref|XP_006666089.1|	bystin [Cordyceps militaris CM01]	0
Unigene7487	gi|573976292|ref|XP_006666091.1|	Galactose oxidase/kelch, beta-propeller [Cordyceps militaris CM01]	0
Unigene4129	gi|573976294|ref|XP_006666092.1|	methionine aminopeptidase, type II, putative [Cordyceps militaris CM01]	0
Unigene7237	gi|573976296|ref|XP_006666093.1|	hypothetical protein CCM_00871 [Cordyceps militaris CM01]	1.75237e-35
Unigene7508	gi|573976298|ref|XP_006666094.1|	chromosome segregation protein BIR1, putative [Cordyceps militaris CM01]	0
Unigene8450	gi|573976300|ref|XP_006666095.1|	NAD(P)-binding domain [Cordyceps militaris CM01]	1.14811e-83
Unigene2157	gi|573976302|ref|XP_006666096.1|	S-adenosylmethionine-dependent methyltransferase, putative [Cordyceps militaris CM01]	3.35155e-87
Unigene8185	gi|573976302|ref|XP_006666096.1|	S-adenosylmethionine-dependent methyltransferase, putative [Cordyceps militaris CM01]	1.24751e-78
CL2026.Contig1	gi|573976304|ref|XP_006666097.1|	myosin regulatory light chain cdc4 [Cordyceps militaris CM01]	1.11717e-74
CL2026.Contig2	gi|573976304|ref|XP_006666097.1|	myosin regulatory light chain cdc4 [Cordyceps militaris CM01]	6.33075e-80
Unigene3111	gi|573976306|ref|XP_006666098.1|	metallopeptidase MepB [Cordyceps militaris CM01]	0
Unigene7425	gi|573976308|ref|XP_006666099.1|	MFS transporter [Cordyceps militaris CM01]	0
Unigene7418	gi|573976310|ref|XP_006666100.1|	cAMP receptor-like protein, putative [Cordyceps militaris CM01]	0
Unigene293	gi|573976314|ref|XP_006666102.1|	Cyclin-like F-box [Cordyceps militaris CM01]	5.18006e-154
Unigene10071	gi|573976316|ref|XP_006666103.1|	sulfate permease 2 [Cordyceps militaris CM01]	1.09756e-34
Unigene5173	gi|573976316|ref|XP_006666103.1|	sulfate permease 2 [Cordyceps militaris CM01]	0
Unigene9770	gi|573976316|ref|XP_006666103.1|	sulfate permease 2 [Cordyceps militaris CM01]	5.36798e-42
Unigene4531	gi|573976318|ref|XP_006666104.1|	lipase/thioesterase [Cordyceps militaris CM01]	0
CL1885.Contig1	gi|573976320|ref|XP_006666105.1|	Histidine triad-like motif-containing protein [Cordyceps militaris CM01]	1.16513e-97
CL1885.Contig2	gi|573976320|ref|XP_006666105.1|	Histidine triad-like motif-containing protein [Cordyceps militaris CM01]	3.13472e-102
CL1561.Contig1	gi|573976322|ref|XP_006666106.1|	glucose dehydrogenase, putative [Cordyceps militaris CM01]	0
CL1561.Contig2	gi|573976322|ref|XP_006666106.1|	glucose dehydrogenase, putative [Cordyceps militaris CM01]	1.07518e-50
Unigene3080	gi|573976324|ref|XP_006666107.1|	alpha-1,2-mannosyltransferase (Alg9) [Cordyceps militaris CM01]	0
Unigene6037	gi|573976326|ref|XP_006666108.1|	snoRNP assembly factor Naf1, putative [Cordyceps militaris CM01]	0
Unigene7800	gi|573976332|ref|XP_006666111.1|	zinc-binding oxidoreductase, putative [Cordyceps militaris CM01]	0
Unigene5056	gi|573976334|ref|XP_006666112.1|	hypothetical protein CCM_00890 [Cordyceps militaris CM01]	1.12149e-93
Unigene953	gi|573976338|ref|XP_006666114.1|	DNA replication complex GINS protein (Psf2), putative [Cordyceps militaris CM01]	6.93075e-141
Unigene2365	gi|573976342|ref|XP_006666116.1|	GNAT family acetyltransferase, putative [Cordyceps militaris CM01]	0
CL1702.Contig1	gi|573976344|ref|XP_006666117.1|	prolyl-tRNA synthetase [Cordyceps militaris CM01]	0
CL1702.Contig2	gi|573976344|ref|XP_006666117.1|	prolyl-tRNA synthetase [Cordyceps militaris CM01]	0
Unigene8331	gi|573976346|ref|XP_006666118.1|	T-complex protein 1 subunit alpha [Cordyceps militaris CM01]	0
Unigene6055	gi|573976350|ref|XP_006666120.1|	Fatty acid hydroxylase [Cordyceps militaris CM01]	0
Unigene2456	gi|573976352|ref|XP_006666121.1|	mitochondrial carrier protein, putative [Cordyceps militaris CM01]	0
Unigene1454	gi|573976356|ref|XP_006666123.1|	Endonuclease/exonuclease/phosphatase [Cordyceps militaris CM01]	0
CL805.Contig1	gi|573976360|ref|XP_006666125.1|	glycosyl transferase family 17 protein [Cordyceps militaris CM01]	7.26633e-79
CL805.Contig2	gi|573976360|ref|XP_006666125.1|	glycosyl transferase family 17 protein [Cordyceps militaris CM01]	7.48456e-79
CL805.Contig3	gi|573976360|ref|XP_006666125.1|	glycosyl transferase family 17 protein [Cordyceps militaris CM01]	7.69471e-79
CL805.Contig4	gi|573976360|ref|XP_006666125.1|	glycosyl transferase family 17 protein [Cordyceps militaris CM01]	7.47648e-79
CL805.Contig5	gi|573976360|ref|XP_006666125.1|	glycosyl transferase family 17 protein [Cordyceps militaris CM01]	1.02471e-78
CL805.Contig6	gi|573976360|ref|XP_006666125.1|	glycosyl transferase family 17 protein [Cordyceps militaris CM01]	1.00624e-78
CL805.Contig7	gi|573976360|ref|XP_006666125.1|	glycosyl transferase family 17 protein [Cordyceps militaris CM01]	6.6167e-79
CL1256.Contig1	gi|573976362|ref|XP_006666126.1|	SAM binding domain-containing protein containing protein [Cordyceps militaris CM01]	0
CL1256.Contig2	gi|573976362|ref|XP_006666126.1|	SAM binding domain-containing protein containing protein [Cordyceps militaris CM01]	0
Unigene2864	gi|573976368|ref|XP_006666129.1|	integral membrane protein [Cordyceps militaris CM01]	6.26761e-95
CL338.Contig1	gi|573976370|ref|XP_006666130.1|	period circadian protein, putative [Cordyceps militaris CM01]	0
CL338.Contig2	gi|573976370|ref|XP_006666130.1|	period circadian protein, putative [Cordyceps militaris CM01]	0
CL338.Contig3	gi|573976370|ref|XP_006666130.1|	period circadian protein, putative [Cordyceps militaris CM01]	0
CL338.Contig4	gi|573976370|ref|XP_006666130.1|	period circadian protein, putative [Cordyceps militaris CM01]	0
Unigene10049	gi|573976372|ref|XP_006666131.1|	extracellular lipase, putative [Cordyceps militaris CM01]	7.0474e-34
Unigene3840	gi|573976372|ref|XP_006666131.1|	extracellular lipase, putative [Cordyceps militaris CM01]	1.78631e-130
Unigene4234	gi|573976372|ref|XP_006666131.1|	extracellular lipase, putative [Cordyceps militaris CM01]	1.27359e-86
Unigene6000	gi|573976372|ref|XP_006666131.1|	extracellular lipase, putative [Cordyceps militaris CM01]	2.07334e-73
CL1021.Contig1	gi|573976374|ref|XP_006666132.1|	autophagy protein 5 [Cordyceps militaris CM01]	4.58603e-89
CL1021.Contig2	gi|573976374|ref|XP_006666132.1|	autophagy protein 5 [Cordyceps militaris CM01]	2.87994e-151
Unigene4446	gi|573976376|ref|XP_006666133.1|	DNA excision repair protein ERCC-8 [Cordyceps militaris CM01]	0
Unigene2411	gi|573976378|ref|XP_006666134.1|	hypothetical protein CCM_00912 [Cordyceps militaris CM01]	2.2301e-125
Unigene1096	gi|573976380|ref|XP_006666135.1|	C6 finger domain protein, putative [Cordyceps militaris CM01]	0
Unigene7856	gi|573976382|ref|XP_006666136.1|	conserved serine proline-rich protein [Cordyceps militaris CM01]	0
CL593.Contig1	gi|573976384|ref|XP_006666137.1|	GAF domain nucleotide-binding protein [Cordyceps militaris CM01]	8.43653e-97
CL593.Contig2	gi|573976384|ref|XP_006666137.1|	GAF domain nucleotide-binding protein [Cordyceps militaris CM01]	2.92714e-93
CL593.Contig3	gi|573976384|ref|XP_006666137.1|	GAF domain nucleotide-binding protein [Cordyceps militaris CM01]	6.98892e-99
CL593.Contig4	gi|573976384|ref|XP_006666137.1|	GAF domain nucleotide-binding protein [Cordyceps militaris CM01]	1.48518e-100
CL593.Contig5	gi|573976384|ref|XP_006666137.1|	GAF domain nucleotide-binding protein [Cordyceps militaris CM01]	2.45269e-102
Unigene6347	gi|573976386|ref|XP_006666138.1|	LETM1-like protein [Cordyceps militaris CM01]	0
Unigene214	gi|573976390|ref|XP_006666140.1|	voltage-gated K channel beta subunit, putative [Cordyceps militaris CM01]	0
Unigene1380	gi|573976394|ref|XP_006666142.1|	casein kinase I, putative [Cordyceps militaris CM01]	0
Unigene3785	gi|573976396|ref|XP_006666143.1|	ERP1 protein precursor [Cordyceps militaris CM01]	6.31015e-122
Unigene2790	gi|573976398|ref|XP_006666144.1|	SWR1-complex protein 4 [Cordyceps militaris CM01]	0
Unigene2210	gi|573976400|ref|XP_006666145.1|	hypothetical protein CCM_00924 [Cordyceps militaris CM01]	9.04223e-24
CL1215.Contig1	gi|573976402|ref|XP_006666146.1|	C6 zinc finger domain-containing protein [Cordyceps militaris CM01]	0
CL1215.Contig2	gi|573976402|ref|XP_006666146.1|	C6 zinc finger domain-containing protein [Cordyceps militaris CM01]	0
Unigene7548	gi|573976408|ref|XP_006666149.1|	hypothetical protein CCM_00928 [Cordyceps militaris CM01]	2.49556e-135
Unigene7098	gi|573976410|ref|XP_006666150.1|	R3H domain protein, putative [Cordyceps militaris CM01]	0
Unigene4928	gi|573976412|ref|XP_006666151.1|	eukaryotic translation initiation factor 3 subunit F [Cordyceps militaris CM01]	0
Unigene3144	gi|573976414|ref|XP_006666152.1|	nucleolus protein required for cell viability, putative [Cordyceps militaris CM01]	0
Unigene8193	gi|573976416|ref|XP_006666153.1|	50S ribosomal protein L17 [Cordyceps militaris CM01]	2.56928e-108
CL325.Contig1	gi|573976420|ref|XP_006666155.1|	hypothetical protein CCM_00934 [Cordyceps militaris CM01]	0
CL325.Contig2	gi|573976420|ref|XP_006666155.1|	hypothetical protein CCM_00934 [Cordyceps militaris CM01]	0
Unigene7894	gi|573976422|ref|XP_006666156.1|	delta-aminolevulinic acid dehydratase [Cordyceps militaris CM01]	0
Unigene4345	gi|573976424|ref|XP_006666157.1|	acyltransferase, putative [Cordyceps militaris CM01]	0
Unigene3127	gi|573976426|ref|XP_006666158.1|	amidohydrolase 3 [Cordyceps militaris CM01]	0
Unigene5574	gi|573976428|ref|XP_006666159.1|	hypothetical protein CCM_00938 [Cordyceps militaris CM01]	2.10122e-56
Unigene5879	gi|573976432|ref|XP_006666161.1|	hypothetical protein CCM_00940 [Cordyceps militaris CM01]	1.63676e-145
Unigene6204	gi|573976436|ref|XP_006666163.1|	Acyl-CoA N-acyltransferase [Cordyceps militaris CM01]	4.97023e-111
Unigene3671	gi|573976440|ref|XP_006666165.1|	non-classical export protein Nce102, putative [Cordyceps militaris CM01]	1.21752e-88
Unigene2345	gi|573976446|ref|XP_006666168.1|	beta-Ig-H3/Fasciclin [Cordyceps militaris CM01]	0
Unigene6576	gi|573976448|ref|XP_006666169.1|	glucan 1,3-beta-glucosidase [Cordyceps militaris CM01]	0
Unigene7526	gi|573976450|ref|XP_006666170.1|	hypothetical protein CCM_00949 [Cordyceps militaris CM01]	0
Unigene7681	gi|573976452|ref|XP_006666171.1|	hypothetical protein CCM_00950 [Cordyceps militaris CM01]	4.83102e-16
Unigene806	gi|573976452|ref|XP_006666171.1|	hypothetical protein CCM_00950 [Cordyceps militaris CM01]	1.06974e-53
Unigene6200	gi|573976454|ref|XP_006666172.1|	elongation factor 3 [Cordyceps militaris CM01]	0
Unigene4771	gi|573976456|ref|XP_006666173.1|	DHHC zinc finger membrane protein, putative [Cordyceps militaris CM01]	0
Unigene7302	gi|573976458|ref|XP_006666174.1|	hypothetical protein CCM_00953 [Cordyceps militaris CM01]	5.84482e-69
Unigene1512	gi|573976460|ref|XP_006666175.1|	phosphoserine phosphatase [Cordyceps militaris CM01]	0
CL674.Contig1	gi|573976462|ref|XP_006666176.1|	hypothetical protein CCM_00955 [Cordyceps militaris CM01]	0
CL674.Contig2	gi|573976462|ref|XP_006666176.1|	hypothetical protein CCM_00955 [Cordyceps militaris CM01]	0
CL674.Contig3	gi|573976462|ref|XP_006666176.1|	hypothetical protein CCM_00955 [Cordyceps militaris CM01]	0
CL674.Contig4	gi|573976462|ref|XP_006666176.1|	hypothetical protein CCM_00955 [Cordyceps militaris CM01]	0
CL185.Contig1	gi|573976464|ref|XP_006666177.1|	phosphoadenosine phosphosulfate reductase [Cordyceps militaris CM01]	1.25389e-173
CL185.Contig2	gi|573976464|ref|XP_006666177.1|	phosphoadenosine phosphosulfate reductase [Cordyceps militaris CM01]	1.34468e-173
CL1952.Contig1	gi|573976466|ref|XP_006666178.1|	protein kinase, putative [Cordyceps militaris CM01]	1.6353e-142
CL1952.Contig2	gi|573976466|ref|XP_006666178.1|	protein kinase, putative [Cordyceps militaris CM01]	9.95305e-140
Unigene3693	gi|573976468|ref|XP_006666179.1|	hypothetical protein CCM_00958 [Cordyceps militaris CM01]	8.58042e-32
Unigene4169	gi|573976472|ref|XP_006666181.1|	tRNA wybutosine-synthesizing protein [Cordyceps militaris CM01]	1.36329e-180
Unigene2759	gi|573976476|ref|XP_006666183.1|	metalloreductase, putative [Cordyceps militaris CM01]	0
Unigene6225	gi|573976478|ref|XP_006666184.1|	siroheme synthase, putative [Cordyceps militaris CM01]	0
Unigene3101	gi|573976480|ref|XP_006666185.1|	37S ribosomal protein Rsm22 [Cordyceps militaris CM01]	0
Unigene6677	gi|573976482|ref|XP_006666186.1|	thioredoxin [Cordyceps militaris CM01]	6.32551e-118
Unigene3212	gi|573976484|ref|XP_006666187.1|	PalH/RIM21 [Cordyceps militaris CM01]	0
Unigene2611	gi|573976488|ref|XP_006666189.1|	heavy metal tolerance protein precursor [Cordyceps militaris CM01]	0
Unigene1246	gi|573976490|ref|XP_006666190.1|	hypothetical protein CCM_00969 [Cordyceps militaris CM01]	4.84027e-25
Unigene7688	gi|573976490|ref|XP_006666190.1|	hypothetical protein CCM_00969 [Cordyceps militaris CM01]	4.41931e-28
Unigene8034	gi|573976490|ref|XP_006666190.1|	hypothetical protein CCM_00969 [Cordyceps militaris CM01]	4.87344e-85
Unigene8772	gi|573976490|ref|XP_006666190.1|	hypothetical protein CCM_00969 [Cordyceps militaris CM01]	9.51944e-23
CL1800.Contig2	gi|573976492|ref|XP_006666191.1|	hypothetical protein CCM_00970 [Cordyceps militaris CM01]	9.67108e-77
Unigene1475	gi|573976494|ref|XP_006666192.1|	cell division control protein Cdc48 [Cordyceps militaris CM01]	0
Unigene5754	gi|573976498|ref|XP_006666194.1|	RNA polymerase II elongator complex subunit [Cordyceps militaris CM01]	0
Unigene5824	gi|573976500|ref|XP_006666195.1|	glycosyl transferase family 17 protein [Cordyceps militaris CM01]	0
CL627.Contig1	gi|573976508|ref|XP_006666199.1|	agmatinase [Cordyceps militaris CM01]	0
CL627.Contig2	gi|573976508|ref|XP_006666199.1|	agmatinase [Cordyceps militaris CM01]	0
CL627.Contig3	gi|573976508|ref|XP_006666199.1|	agmatinase [Cordyceps militaris CM01]	0
CL627.Contig4	gi|573976508|ref|XP_006666199.1|	agmatinase [Cordyceps militaris CM01]	0
CL627.Contig5	gi|573976508|ref|XP_006666199.1|	agmatinase [Cordyceps militaris CM01]	0
CL627.Contig6	gi|573976508|ref|XP_006666199.1|	agmatinase [Cordyceps militaris CM01]	0
Unigene1537	gi|573976510|ref|XP_006666200.1|	Cell division control protein 42 [Cordyceps militaris CM01]	6.83728e-110
CL841.Contig1	gi|573976512|ref|XP_006666201.1|	hypothetical protein CCM_00980 [Cordyceps militaris CM01]	3.65636e-17
CL841.Contig2	gi|573976512|ref|XP_006666201.1|	hypothetical protein CCM_00980 [Cordyceps militaris CM01]	2.99312e-16
CL498.Contig1	gi|573976514|ref|XP_006666202.1|	MFS amine transporter, putative [Cordyceps militaris CM01]	0
CL498.Contig2	gi|573976514|ref|XP_006666202.1|	MFS amine transporter, putative [Cordyceps militaris CM01]	2.78218e-33
Unigene2709	gi|573976518|ref|XP_006666204.1|	telomere length regulator protein (Rif1) [Cordyceps militaris CM01]	0
Unigene7594	gi|573976520|ref|XP_006666205.1|	chorismate synthase [Cordyceps militaris CM01]	0
Unigene3484	gi|573976522|ref|XP_006666206.1|	ras GTPase activating protein [Cordyceps militaris CM01]	0
Unigene220	gi|573976524|ref|XP_006666207.1|	sulfatase [Cordyceps militaris CM01]	0
CL369.Contig1	gi|573976530|ref|XP_006666210.1|	hypothetical protein CCM_00989 [Cordyceps militaris CM01]	0
CL369.Contig2	gi|573976530|ref|XP_006666210.1|	hypothetical protein CCM_00989 [Cordyceps militaris CM01]	0
CL369.Contig3	gi|573976530|ref|XP_006666210.1|	hypothetical protein CCM_00989 [Cordyceps militaris CM01]	0
CL1274.Contig2	gi|573976532|ref|XP_006666211.1|	hypothetical protein CCM_00990 [Cordyceps militaris CM01]	0
CL1274.Contig3	gi|573976532|ref|XP_006666211.1|	hypothetical protein CCM_00990 [Cordyceps militaris CM01]	0
CL1274.Contig1	gi|573976534|ref|XP_006666212.1|	Glutathione-dependent formaldehyde-activating, GFA [Cordyceps militaris CM01]	1.03527e-73
Unigene3759	gi|573976536|ref|XP_006666213.1|	RNA polymerase II mediator complex component Med8, putative [Cordyceps militaris CM01]	5.926e-158
Unigene1424	gi|573976538|ref|XP_006666214.1|	glucosyl/glucuronosyl transferase, putative [Cordyceps militaris CM01]	0
Unigene2670	gi|573976542|ref|XP_006666216.1|	plasma membrane phosphatase required for sodium stress response [Cordyceps militaris CM01]	0
Unigene5760	gi|573976544|ref|XP_006666217.1|	peroxisomal ABC transporter [Cordyceps militaris CM01]	0
Unigene752	gi|573976546|ref|XP_006666218.1|	hypothetical protein CCM_00997 [Cordyceps militaris CM01]	0
CL2009.Contig1	gi|573976548|ref|XP_006666219.1|	ARID/BRIGHT domain protein (SWI1), putative [Cordyceps militaris CM01]	0
CL2009.Contig2	gi|573976548|ref|XP_006666219.1|	ARID/BRIGHT domain protein (SWI1), putative [Cordyceps militaris CM01]	0
Unigene7160	gi|573976548|ref|XP_006666219.1|	ARID/BRIGHT domain protein (SWI1), putative [Cordyceps militaris CM01]	0
Unigene6579	gi|573976552|ref|XP_006666221.1|	eukaryotic translation initiation factor 3 subunit 6 [Cordyceps militaris CM01]	0
Unigene4862	gi|573976554|ref|XP_006666222.1|	20S cyclosome subunit (APC1/BimE), putative [Cordyceps militaris CM01]	0
CL354.Contig1	gi|573976556|ref|XP_006666223.1|	vacuolar assembly protein, putative [Cordyceps militaris CM01]	0
CL354.Contig2	gi|573976556|ref|XP_006666223.1|	vacuolar assembly protein, putative [Cordyceps militaris CM01]	0
CL354.Contig3	gi|573976556|ref|XP_006666223.1|	vacuolar assembly protein, putative [Cordyceps militaris CM01]	0
CL354.Contig4	gi|573976556|ref|XP_006666223.1|	vacuolar assembly protein, putative [Cordyceps militaris CM01]	0
CL1785.Contig1	gi|573976558|ref|XP_006666224.1|	glutamyl-tRNA(Gln) amidotransferase, B subunit [Cordyceps militaris CM01]	0
CL1785.Contig2	gi|573976558|ref|XP_006666224.1|	glutamyl-tRNA(Gln) amidotransferase, B subunit [Cordyceps militaris CM01]	0
CL1785.Contig3	gi|573976558|ref|XP_006666224.1|	glutamyl-tRNA(Gln) amidotransferase, B subunit [Cordyceps militaris CM01]	0
Unigene4103	gi|573976562|ref|XP_006666226.1|	Hsp40 co-chaperone Jid1, putative [Cordyceps militaris CM01]	0
CL750.Contig1	gi|573976564|ref|XP_006666227.1|	ATP synthase protein 9 [Cordyceps militaris CM01]	1.79493e-53
CL750.Contig2	gi|573976564|ref|XP_006666227.1|	ATP synthase protein 9 [Cordyceps militaris CM01]	1.78058e-69
CL750.Contig3	gi|573976564|ref|XP_006666227.1|	ATP synthase protein 9 [Cordyceps militaris CM01]	2.96626e-83
Unigene4770	gi|573976566|ref|XP_006666228.1|	exosome complex exonuclease Rrp [Cordyceps militaris CM01]	0
Unigene1408	gi|573976568|ref|XP_006666229.1|	alpha,alpha-trehalose-phosphate synthase [Cordyceps militaris CM01]	0
Unigene6900	gi|573976572|ref|XP_006666231.1|	vacuolar import and degradation protein 27 [Cordyceps militaris CM01]	0
Unigene9881	gi|573976578|ref|XP_006666234.1|	hypothetical protein CCM_01013 [Cordyceps militaris CM01]	7.6415e-36
Unigene581	gi|573976580|ref|XP_006666235.1|	frequency clock protein [Cordyceps militaris CM01]	0
Unigene6021	gi|573976582|ref|XP_006666236.1|	hypothetical protein CCM_01015 [Cordyceps militaris CM01]	4.59109e-117
Unigene7596	gi|573976584|ref|XP_006666237.1|	phosphoglycerate mutase, 2,3-bisphosphoglycerate-independent [Cordyceps militaris CM01]	0
Unigene1124	gi|573976588|ref|XP_006666239.1|	N-acetylglucosaminyl transferase component Gpi1 [Cordyceps militaris CM01]	0
CL1806.Contig1	gi|573976590|ref|XP_006666240.1|	transcriptional regulator, putative [Cordyceps militaris CM01]	0
CL1806.Contig2	gi|573976590|ref|XP_006666240.1|	transcriptional regulator, putative [Cordyceps militaris CM01]	0
Unigene7210	gi|573976592|ref|XP_006666241.1|	aldose-1-epimerase, putative [Cordyceps militaris CM01]	0
Unigene8314	gi|573976594|ref|XP_006666242.1|	hypothetical protein CCM_01021 [Cordyceps militaris CM01]	1.02264e-145
CL497.Contig1	gi|573976598|ref|XP_006666244.1|	DNA polymerase epsilon [Cordyceps militaris CM01]	0
CL497.Contig2	gi|573976598|ref|XP_006666244.1|	DNA polymerase epsilon [Cordyceps militaris CM01]	0
Unigene6873	gi|573976598|ref|XP_006666244.1|	DNA polymerase epsilon [Cordyceps militaris CM01]	4.00918e-37
CL179.Contig1	gi|573976602|ref|XP_006666246.1|	calcofluor white hypersensitive protein [Cordyceps militaris CM01]	0
CL179.Contig2	gi|573976602|ref|XP_006666246.1|	calcofluor white hypersensitive protein [Cordyceps militaris CM01]	0
CL179.Contig3	gi|573976602|ref|XP_006666246.1|	calcofluor white hypersensitive protein [Cordyceps militaris CM01]	0
Unigene7606	gi|573976604|ref|XP_006666247.1|	cytochrome P450 monooxygenase, putative [Cordyceps militaris CM01]	0
Unigene2330	gi|573976606|ref|XP_006666248.1|	CCCH zinc finger domain protein [Cordyceps militaris CM01]	0
Unigene8274	gi|573976610|ref|XP_006666250.1|	CUE domain protein [Cordyceps militaris CM01]	0
Unigene707	gi|573976612|ref|XP_006666251.1|	protein phosphatases PP1 regulatory subunit sds22 [Cordyceps militaris CM01]	0
Unigene2650	gi|573976614|ref|XP_006666252.1|	BTB/POZ fold domain containing protein [Cordyceps militaris CM01]	2.11789e-156
Unigene3681	gi|573976616|ref|XP_006666253.1|	COP9 signalosome complex subunit 12 [Cordyceps militaris CM01]	0
Unigene4738	gi|573976618|ref|XP_006666254.1|	60S ribosomal protein L20 [Cordyceps militaris CM01]	1.33968e-95
Unigene5597	gi|573976620|ref|XP_006666255.1|	Acyl-CoA N-acyltransferase [Cordyceps militaris CM01]	4.44916e-120
CL1598.Contig1	gi|573976624|ref|XP_006666257.1|	Guanine nucleotide exchange factor, Ric8 [Cordyceps militaris CM01]	0
CL1598.Contig2	gi|573976624|ref|XP_006666257.1|	Guanine nucleotide exchange factor, Ric8 [Cordyceps militaris CM01]	0
Unigene7943	gi|573976626|ref|XP_006666258.1|	sporulation protein RMD8 [Cordyceps militaris CM01]	0
CL1076.Contig1	gi|573976628|ref|XP_006666259.1|	hypothetical protein CCM_01038 [Cordyceps militaris CM01]	0
CL1076.Contig2	gi|573976628|ref|XP_006666259.1|	hypothetical protein CCM_01038 [Cordyceps militaris CM01]	0
CL610.Contig1	gi|573976630|ref|XP_006666260.1|	hypothetical protein CCM_01039 [Cordyceps militaris CM01]	0
CL610.Contig2	gi|573976630|ref|XP_006666260.1|	hypothetical protein CCM_01039 [Cordyceps militaris CM01]	0
CL610.Contig3	gi|573976630|ref|XP_006666260.1|	hypothetical protein CCM_01039 [Cordyceps militaris CM01]	0
CL610.Contig4	gi|573976630|ref|XP_006666260.1|	hypothetical protein CCM_01039 [Cordyceps militaris CM01]	0
Unigene2723	gi|573976632|ref|XP_006666261.1|	hypothetical protein CCM_01040 [Cordyceps militaris CM01]	0
Unigene1001	gi|573976634|ref|XP_006666262.1|	transcription initiation factor TFIID subunit 7 [Cordyceps militaris CM01]	0
Unigene10178	gi|573976636|ref|XP_006666263.1|	hypothetical protein CCM_01042 [Cordyceps militaris CM01]	3.37039e-31
Unigene7234	gi|573976638|ref|XP_006666264.1|	hypothetical protein CCM_01043 [Cordyceps militaris CM01]	9.79247e-170
Unigene7401	gi|573976640|ref|XP_006666265.1|	hypothetical protein CCM_01044 [Cordyceps militaris CM01]	0
Unigene6628	gi|573976642|ref|XP_006666266.1|	kinesin family protein (KipA), putative [Cordyceps militaris CM01]	0
CL1605.Contig2	gi|573976646|ref|XP_006666268.1|	DNA replication complex GINS protein PSF1 [Cordyceps militaris CM01]	5.3782e-124
CL1605.Contig3	gi|573976646|ref|XP_006666268.1|	DNA replication complex GINS protein PSF1 [Cordyceps militaris CM01]	1.13023e-107
Unigene648	gi|573976648|ref|XP_006666269.1|	elongation factor 1-beta [Cordyceps militaris CM01]	2.42448e-125
CL460.Contig1	gi|573976650|ref|XP_006666270.1|	adhesion regulating molecule, putative [Cordyceps militaris CM01]	5.14871e-117
CL460.Contig2	gi|573976650|ref|XP_006666270.1|	adhesion regulating molecule, putative [Cordyceps militaris CM01]	0
CL460.Contig3	gi|573976650|ref|XP_006666270.1|	adhesion regulating molecule, putative [Cordyceps militaris CM01]	0
CL1640.Contig1	gi|573976652|ref|XP_006666271.1|	nuclear mRNA splicing factor-associated protein, putative [Cordyceps militaris CM01]	0
CL1640.Contig2	gi|573976652|ref|XP_006666271.1|	nuclear mRNA splicing factor-associated protein, putative [Cordyceps militaris CM01]	0
Unigene1587	gi|573976654|ref|XP_006666272.1|	hypothetical protein CCM_01051 [Cordyceps militaris CM01]	0
Unigene9675	gi|573976656|ref|XP_006666273.1|	Cyclin-like F-box [Cordyceps militaris CM01]	3.68173e-38
CL1043.Contig1	gi|573976658|ref|XP_006666274.1|	voltage-gated chloride channel [Cordyceps militaris CM01]	0
CL1043.Contig3	gi|573976658|ref|XP_006666274.1|	voltage-gated chloride channel [Cordyceps militaris CM01]	0
CL1043.Contig2	gi|573976660|ref|XP_006666275.1|	DNA ligase (Polydeoxyribonucleotide synthase) [Cordyceps militaris CM01]	0
CL1950.Contig1	gi|573976662|ref|XP_006666276.1|	hypothetical protein CCM_01055 [Cordyceps militaris CM01]	1.30841e-27
CL1950.Contig2	gi|573976662|ref|XP_006666276.1|	hypothetical protein CCM_01055 [Cordyceps militaris CM01]	8.16199e-46
Unigene315	gi|573976664|ref|XP_006666277.1|	PLC-like phosphodiesterase, TIM beta/alpha-barrel domain [Cordyceps militaris CM01]	2.6301e-173
Unigene6256	gi|573976666|ref|XP_006666278.1|	sphingosine-1-phosphate lyase [Cordyceps militaris CM01]	0
Unigene6121	gi|573976668|ref|XP_006666279.1|	hypothetical protein CCM_01058 [Cordyceps militaris CM01]	1.18204e-55
Unigene3079	gi|573976670|ref|XP_006666280.1|	hypothetical protein CCM_01059 [Cordyceps militaris CM01]	0
Unigene562	gi|573976672|ref|XP_006666281.1|	hypothetical protein CCM_01060 [Cordyceps militaris CM01]	0
Unigene9812	gi|573976674|ref|XP_006666282.1|	pyruvate dehydrogenase kinase [Cordyceps militaris CM01]	7.52516e-44
Unigene10078	gi|573976676|ref|XP_006666283.1|	hypothetical protein CCM_01062 [Cordyceps militaris CM01]	1.1277e-39
Unigene9891	gi|573976676|ref|XP_006666283.1|	hypothetical protein CCM_01062 [Cordyceps militaris CM01]	9.75456e-52
CL1370.Contig1	gi|573976678|ref|XP_006666284.1|	hypothetical protein CCM_01063 [Cordyceps militaris CM01]	2.65456e-135
CL1370.Contig2	gi|573976678|ref|XP_006666284.1|	hypothetical protein CCM_01063 [Cordyceps militaris CM01]	1.90175e-138
CL476.Contig1	gi|573976680|ref|XP_006666285.1|	protein kinase, putative [Cordyceps militaris CM01]	0
CL476.Contig2	gi|573976680|ref|XP_006666285.1|	protein kinase, putative [Cordyceps militaris CM01]	0
Unigene1962	gi|573976682|ref|XP_006666286.1|	ubiquitin C-terminal hydrolase [Cordyceps militaris CM01]	0
Unigene5342	gi|573976684|ref|XP_006666287.1|	nuclear export protein Noc3 [Cordyceps militaris CM01]	0
Unigene5872	gi|573976686|ref|XP_006666288.1|	RNA processing factor 1 [Cordyceps militaris CM01]	0
CL2121.Contig1	gi|573976688|ref|XP_006666289.1|	dtdp-glucose 4,6-dehydratase [Cordyceps militaris CM01]	0
CL2121.Contig2	gi|573976688|ref|XP_006666289.1|	dtdp-glucose 4,6-dehydratase [Cordyceps militaris CM01]	0
CL242.Contig1	gi|573976690|ref|XP_006666290.1|	hypothetical protein CCM_01069 [Cordyceps militaris CM01]	0
CL242.Contig2	gi|573976690|ref|XP_006666290.1|	hypothetical protein CCM_01069 [Cordyceps militaris CM01]	0
CL1221.Contig1	gi|573976696|ref|XP_006666293.1|	hypothetical protein CCM_01072 [Cordyceps militaris CM01]	0
CL1221.Contig2	gi|573976696|ref|XP_006666293.1|	hypothetical protein CCM_01072 [Cordyceps militaris CM01]	0
CL365.Contig1	gi|573976700|ref|XP_006666295.1|	stress activated MAP kinase interacting protein Sin1 [Cordyceps militaris CM01]	3.55865e-14
CL365.Contig2	gi|573976700|ref|XP_006666295.1|	stress activated MAP kinase interacting protein Sin1 [Cordyceps militaris CM01]	0
CL365.Contig3	gi|573976700|ref|XP_006666295.1|	stress activated MAP kinase interacting protein Sin1 [Cordyceps militaris CM01]	0
Unigene1303	gi|573976702|ref|XP_006666296.1|	hypothetical protein CCM_01075 [Cordyceps militaris CM01]	2.46158e-78
Unigene8065	gi|573976704|ref|XP_006666297.1|	hypothetical protein CCM_01076 [Cordyceps militaris CM01]	0
CL831.Contig1	gi|573976706|ref|XP_006666298.1|	Zinc/iron permease [Cordyceps militaris CM01]	0
CL831.Contig2	gi|573976706|ref|XP_006666298.1|	Zinc/iron permease [Cordyceps militaris CM01]	0
Unigene4881	gi|573976708|ref|XP_006666299.1|	F-box and WD repeat-containing protein [Cordyceps militaris CM01]	0
Unigene7628	gi|573976710|ref|XP_006666300.1|	pyruvate dehydrogenase E1 component alpha subunit [Cordyceps militaris CM01]	0
Unigene657	gi|573976712|ref|XP_006666301.1|	MFS sugar transporter [Cordyceps militaris CM01]	5.77344e-66
Unigene7643	gi|573976714|ref|XP_006666302.1|	cellobiose dehydrogenase [Cordyceps militaris CM01]	0
Unigene5629	gi|573976716|ref|XP_006666303.1|	Major facilitator superfamily transporter [Cordyceps militaris CM01]	7.75135e-41
Unigene9602	gi|573976716|ref|XP_006666303.1|	Major facilitator superfamily transporter [Cordyceps militaris CM01]	4.10524e-37
Unigene9715	gi|573976716|ref|XP_006666303.1|	Major facilitator superfamily transporter [Cordyceps militaris CM01]	0
CL1020.Contig1	gi|573976718|ref|XP_006666304.1|	Ureidoglycolate hydrolase [Cordyceps militaris CM01]	0
CL1020.Contig2	gi|573976718|ref|XP_006666304.1|	Ureidoglycolate hydrolase [Cordyceps militaris CM01]	0
CL1020.Contig3	gi|573976718|ref|XP_006666304.1|	Ureidoglycolate hydrolase [Cordyceps militaris CM01]	0
Unigene301	gi|573976718|ref|XP_006666304.1|	Ureidoglycolate hydrolase [Cordyceps militaris CM01]	1.13113e-137
Unigene1344	gi|573976720|ref|XP_006666305.1|	60S ribosomal protein L44 [Cordyceps militaris CM01]	3.01985e-32
Unigene3025	gi|573976722|ref|XP_006666306.1|	hypothetical protein CCM_01085 [Cordyceps militaris CM01]	6.40846e-116
Unigene4580	gi|573976724|ref|XP_006666307.1|	Multiprotein bridging factor 1 [Cordyceps militaris CM01]	1.38078e-21
CL307.Contig1	gi|573976726|ref|XP_006666308.1|	hypothetical protein CCM_01087 [Cordyceps militaris CM01]	0
CL307.Contig2	gi|573976726|ref|XP_006666308.1|	hypothetical protein CCM_01087 [Cordyceps militaris CM01]	0
CL2229.Contig1	gi|573976732|ref|XP_006666311.1|	endoplasmic reticulum-resident kdel protein, putative [Cordyceps militaris CM01]	0
CL2229.Contig2	gi|573976732|ref|XP_006666311.1|	endoplasmic reticulum-resident kdel protein, putative [Cordyceps militaris CM01]	0
Unigene8474	gi|573976734|ref|XP_006666312.1|	mitochondrial NADH-ubiquinone oxidoreductase 20 kD subunit [Cordyceps militaris CM01]	3.10838e-125
CL615.Contig1	gi|573976736|ref|XP_006666313.1|	ubiquitin ligase (Nedd4/Rsp5p) [Cordyceps militaris CM01]	0
CL615.Contig2	gi|573976736|ref|XP_006666313.1|	ubiquitin ligase (Nedd4/Rsp5p) [Cordyceps militaris CM01]	0
Unigene2697	gi|573976738|ref|XP_006666314.1|	RNP domain-containing protein [Cordyceps militaris CM01]	2.04393e-111
CL1484.Contig2	gi|573976740|ref|XP_006666315.1|	aspartyl-tRNA synthetase [Cordyceps militaris CM01]	0
Unigene570	gi|573976742|ref|XP_006666316.1|	ENTH domain containing protein [Cordyceps militaris CM01]	0
Unigene6703	gi|573976744|ref|XP_006666317.1|	CDK-activating kinase assembly factor MAT1 [Cordyceps militaris CM01]	0
Unigene5188	gi|573976746|ref|XP_006666318.1|	nuclear movement protein nudC [Cordyceps militaris CM01]	4.99654e-98
Unigene7823	gi|573976748|ref|XP_006666319.1|	triadin, putative [Cordyceps militaris CM01]	0
Unigene4359	gi|573976752|ref|XP_006666321.1|	hypothetical protein CCM_01100 [Cordyceps militaris CM01]	0
CL1710.Contig1	gi|573976756|ref|XP_006666323.1|	enoyl-CoA hydratase/isomerase family protein [Cordyceps militaris CM01]	1.35803e-83
CL1710.Contig2	gi|573976756|ref|XP_006666323.1|	enoyl-CoA hydratase/isomerase family protein [Cordyceps militaris CM01]	2.37045e-153
Unigene5016	gi|573976758|ref|XP_006666324.1|	glutathione transferase, putative [Cordyceps militaris CM01]	0
Unigene3678	gi|573976760|ref|XP_006666325.1|	phosphate transporter [Cordyceps militaris CM01]	0
CL67.Contig1	gi|573976762|ref|XP_006666326.1|	hypothetical protein CCM_01105 [Cordyceps militaris CM01]	0
CL67.Contig2	gi|573976762|ref|XP_006666326.1|	hypothetical protein CCM_01105 [Cordyceps militaris CM01]	0
CL67.Contig3	gi|573976762|ref|XP_006666326.1|	hypothetical protein CCM_01105 [Cordyceps militaris CM01]	0
CL67.Contig4	gi|573976762|ref|XP_006666326.1|	hypothetical protein CCM_01105 [Cordyceps militaris CM01]	0
CL67.Contig5	gi|573976762|ref|XP_006666326.1|	hypothetical protein CCM_01105 [Cordyceps militaris CM01]	1.50705e-79
Unigene2280	gi|573976764|ref|XP_006666327.1|	C2H2 transcription factor (Egr2), putative [Cordyceps militaris CM01]	8.74784e-162
Unigene6226	gi|573976768|ref|XP_006666329.1|	pre-mRNA splicing factor [Cordyceps militaris CM01]	0
Unigene7394	gi|573976770|ref|XP_006666330.1|	cell cycle control protein (Cwf4), putative [Cordyceps militaris CM01]	0
CL642.Contig1	gi|573976772|ref|XP_006666331.1|	hypothetical protein CCM_01110 [Cordyceps militaris CM01]	0
CL642.Contig2	gi|573976772|ref|XP_006666331.1|	hypothetical protein CCM_01110 [Cordyceps militaris CM01]	0
CL53.Contig1	gi|573976774|ref|XP_006666332.1|	hypothetical protein CCM_01111 [Cordyceps militaris CM01]	6.84737e-85
CL53.Contig2	gi|573976774|ref|XP_006666332.1|	hypothetical protein CCM_01111 [Cordyceps militaris CM01]	3.09795e-99
Unigene1564	gi|573976776|ref|XP_006666333.1|	hypothetical protein CCM_01113 [Cordyceps militaris CM01]	0
CL1795.Contig1	gi|573976778|ref|XP_006666334.1|	La domain family [Cordyceps militaris CM01]	0
CL1795.Contig2	gi|573976778|ref|XP_006666334.1|	La domain family [Cordyceps militaris CM01]	0
CL1602.Contig1	gi|573976780|ref|XP_006666335.1|	Golgi traffic protein SFT2 [Cordyceps militaris CM01]	2.90542e-107
CL1602.Contig2	gi|573976780|ref|XP_006666335.1|	Golgi traffic protein SFT2 [Cordyceps militaris CM01]	3.17847e-107
Unigene10324	gi|573976780|ref|XP_006666335.1|	Golgi traffic protein SFT2 [Cordyceps militaris CM01]	2.69693e-17
CL297.Contig1	gi|573976782|ref|XP_006666336.1|	HLH transcription factor (GlcD gamma) [Cordyceps militaris CM01]	0
CL297.Contig2	gi|573976782|ref|XP_006666336.1|	HLH transcription factor (GlcD gamma) [Cordyceps militaris CM01]	0
CL297.Contig3	gi|573976782|ref|XP_006666336.1|	HLH transcription factor (GlcD gamma) [Cordyceps militaris CM01]	0
CL297.Contig4	gi|573976782|ref|XP_006666336.1|	HLH transcription factor (GlcD gamma) [Cordyceps militaris CM01]	0
CL297.Contig5	gi|573976782|ref|XP_006666336.1|	HLH transcription factor (GlcD gamma) [Cordyceps militaris CM01]	0
Unigene5655	gi|573976784|ref|XP_006666337.1|	protein family UPF0171 [Cordyceps militaris CM01]	0
CL1372.Contig1	gi|573976786|ref|XP_006666338.1|	ethanolamine kinase, putative [Cordyceps militaris CM01]	0
CL1372.Contig2	gi|573976786|ref|XP_006666338.1|	ethanolamine kinase, putative [Cordyceps militaris CM01]	0
CL440.Contig1	gi|573976788|ref|XP_006666339.1|	hypothetical protein CCM_01119 [Cordyceps militaris CM01]	5.30831e-32
CL440.Contig2	gi|573976788|ref|XP_006666339.1|	hypothetical protein CCM_01119 [Cordyceps militaris CM01]	5.83331e-32
Unigene528	gi|573976790|ref|XP_006666340.1|	MFS phosphate transporter [Cordyceps militaris CM01]	0
Unigene7476	gi|573976792|ref|XP_006666341.1|	C2H2 finger domain protein [Cordyceps militaris CM01]	0
CL1302.Contig1	gi|573976796|ref|XP_006666343.1|	Glyoxalase/bleomycin resistance protein/dioxygenase [Cordyceps militaris CM01]	1.0137e-174
CL1302.Contig2	gi|573976796|ref|XP_006666343.1|	Glyoxalase/bleomycin resistance protein/dioxygenase [Cordyceps militaris CM01]	1.45904e-174
Unigene7315	gi|573976798|ref|XP_006666344.1|	hypothetical protein CCM_01124 [Cordyceps militaris CM01]	1.77603e-89
Unigene7440	gi|573976798|ref|XP_006666344.1|	hypothetical protein CCM_01124 [Cordyceps militaris CM01]	0
Unigene5905	gi|573976800|ref|XP_006666345.1|	Protein kinase-like domain [Cordyceps militaris CM01]	5.61857e-75
Unigene6246	gi|573976800|ref|XP_006666345.1|	Protein kinase-like domain [Cordyceps militaris CM01]	2.01338e-136
Unigene6385	gi|573976800|ref|XP_006666345.1|	Protein kinase-like domain [Cordyceps militaris CM01]	6.36115e-67
Unigene8661	gi|573976800|ref|XP_006666345.1|	Protein kinase-like domain [Cordyceps militaris CM01]	1.97056e-19
Unigene6625	gi|573976802|ref|XP_006666346.1|	serine threonine protein kinase, putative [Cordyceps militaris CM01]	0
CL1257.Contig1	gi|573976804|ref|XP_006666347.1|	ATP-binding cassette transporter, putative [Cordyceps militaris CM01]	0
CL1257.Contig2	gi|573976804|ref|XP_006666347.1|	ATP-binding cassette transporter, putative [Cordyceps militaris CM01]	2.36191e-102
Unigene8875	gi|573976804|ref|XP_006666347.1|	ATP-binding cassette transporter, putative [Cordyceps militaris CM01]	1.43876e-10
CL1816.Contig1	gi|573976806|ref|XP_006666348.1|	hypothetical protein CCM_01128 [Cordyceps militaris CM01]	0
CL1816.Contig2	gi|573976806|ref|XP_006666348.1|	hypothetical protein CCM_01128 [Cordyceps militaris CM01]	0
Unigene6756	gi|573976808|ref|XP_006666349.1|	translation initiation factor eIF3 [Cordyceps militaris CM01]	0
Unigene2788	gi|573976812|ref|XP_006666351.1|	hypothetical protein CCM_01131 [Cordyceps militaris CM01]	0
Unigene2197	gi|573976814|ref|XP_006666352.1|	Acyl-CoA N-acyltransferase [Cordyceps militaris CM01]	1.63583e-125
Unigene5813	gi|573976816|ref|XP_006666353.1|	pre-mRNA splicing factor ISY1 [Cordyceps militaris CM01]	1.03009e-144
Unigene4150	gi|573976818|ref|XP_006666354.1|	oligosaccharyl transferase subunit (beta), putative [Cordyceps militaris CM01]	0
Unigene5272	gi|573976822|ref|XP_006666356.1|	beige/BEACH domain-containing protein [Cordyceps militaris CM01]	0
Unigene3765	gi|573976824|ref|XP_006666357.1|	C-type cyclin (Fic1), putative [Cordyceps militaris CM01]	0
Unigene6582	gi|573976826|ref|XP_006666358.1|	serine protease [Cordyceps militaris CM01]	0
Unigene5171	gi|573976828|ref|XP_006666359.1|	MFS monosaccharide transporter, putative [Cordyceps militaris CM01]	0
Unigene1777	gi|573976830|ref|XP_006666360.1|	DUF1339 domain protein [Cordyceps militaris CM01]	0
Unigene6929	gi|573976836|ref|XP_006666363.1|	PAP2 domain containing protein [Cordyceps militaris CM01]	0
Unigene6733	gi|573976838|ref|XP_006666364.1|	60S ribosomal protein L2 [Cordyceps militaris CM01]	0
Unigene6580	gi|573976840|ref|XP_006666365.1|	G2/mitotic-specific cyclin-B [Cordyceps militaris CM01]	0
CL2020.Contig1	gi|573976842|ref|XP_006666366.1|	WD repeat-containing protein [Cordyceps militaris CM01]	0
CL2020.Contig2	gi|573976842|ref|XP_006666366.1|	WD repeat-containing protein [Cordyceps militaris CM01]	2.38925e-31
Unigene10795	gi|573976844|ref|XP_006666367.1|	glycosyl transferase [Cordyceps militaris CM01]	4.04441e-91
Unigene8928	gi|573976844|ref|XP_006666367.1|	glycosyl transferase [Cordyceps militaris CM01]	8.3241e-27
Unigene4578	gi|573976846|ref|XP_006666368.1|	Basic leucine zipper [Cordyceps militaris CM01]	2.57186e-96
Unigene2243	gi|573976848|ref|XP_006666369.1|	purine-cytosine permease FCY21 [Cordyceps militaris CM01]	0
Unigene4761	gi|573976852|ref|XP_006666371.1|	60S ribosomal protein L27a (L29) [Cordyceps militaris CM01]	1.20527e-83
Unigene2359	gi|573976854|ref|XP_006666372.1|	cell cycle protein kinase, putative [Cordyceps militaris CM01]	0
Unigene4019	gi|573976856|ref|XP_006666373.1|	condensin complex subunit 1 [Cordyceps militaris CM01]	0
CL2256.Contig2	gi|573976858|ref|XP_006666374.1|	RNA Polymerase II CTD phosphatase Fcp1, putative [Cordyceps militaris CM01]	0
CL2256.Contig1	gi|573976860|ref|XP_006666375.1|	beta-lactamase family protein [Cordyceps militaris CM01]	0
Unigene7373	gi|573976862|ref|XP_006666376.1|	NADH-ubiquinone oxidoreductase subunit GRIM-19, putative [Cordyceps militaris CM01]	3.33525e-64
Unigene6621	gi|573976866|ref|XP_006666378.1|	UDP-glucose:sterol glycosyltransferase [Cordyceps militaris CM01]	0
Unigene4337	gi|573976870|ref|XP_006666380.1|	WD repeat containing protein [Cordyceps militaris CM01]	0
Unigene1528	gi|573976872|ref|XP_006666381.1|	hypothetical protein CCM_01161 [Cordyceps militaris CM01]	0
Unigene5621	gi|573976874|ref|XP_006666382.1|	DUF614 domain protein [Cordyceps militaris CM01]	7.76081e-116
Unigene4565	gi|573976876|ref|XP_006666383.1|	Thioredoxin-like protein [Cordyceps militaris CM01]	3.51948e-138
CL2058.Contig2	gi|573976880|ref|XP_006666385.1|	Major facilitator superfamily transporter [Cordyceps militaris CM01]	0
Unigene1359	gi|573976882|ref|XP_006666386.1|	siderophore iron transporter mirC [Cordyceps militaris CM01]	0
Unigene635	gi|573976884|ref|XP_006666387.1|	Glycosyl transferase, family 20 [Cordyceps militaris CM01]	0
Unigene529	gi|573976886|ref|XP_006666388.1|	Fungal transcriptional regulatory protein [Cordyceps militaris CM01]	0
Unigene4900	gi|573976888|ref|XP_006666389.1|	C2H2 transcription factor [Cordyceps militaris CM01]	0
Unigene7424	gi|573976890|ref|XP_006666390.1|	hypothetical protein CCM_01170 [Cordyceps militaris CM01]	0
Unigene4076	gi|573976892|ref|XP_006666391.1|	golgi transport complex component Cog5 [Cordyceps militaris CM01]	0
Unigene4988	gi|573976894|ref|XP_006666392.1|	Gelsolin [Cordyceps militaris CM01]	0
Unigene1734	gi|573976898|ref|XP_006666394.1|	hypothetical protein CCM_01174 [Cordyceps militaris CM01]	0
Unigene10170	gi|573976900|ref|XP_006666395.1|	MFS monocarboxylate transporter, putative [Cordyceps militaris CM01]	1.61639e-33
Unigene4513	gi|573976900|ref|XP_006666395.1|	MFS monocarboxylate transporter, putative [Cordyceps militaris CM01]	1.12554e-163
Unigene10668	gi|573976902|ref|XP_006666396.1|	Tetratricopeptide-like helical [Cordyceps militaris CM01]	6.0203e-09
Unigene1450	gi|573976902|ref|XP_006666396.1|	Tetratricopeptide-like helical [Cordyceps militaris CM01]	0
Unigene7464	gi|573976906|ref|XP_006666398.1|	Coatomer, WD associated region [Cordyceps militaris CM01]	0
CL680.Contig1	gi|573976908|ref|XP_006666399.1|	UDP-glucose:Glycoprotein Glucosyltransferase [Cordyceps militaris CM01]	0
CL680.Contig2	gi|573976908|ref|XP_006666399.1|	UDP-glucose:Glycoprotein Glucosyltransferase [Cordyceps militaris CM01]	0
CL1959.Contig1	gi|573976912|ref|XP_006666401.1|	Armadillo-type fold domain containing protein [Cordyceps militaris CM01]	0
CL1959.Contig2	gi|573976912|ref|XP_006666401.1|	Armadillo-type fold domain containing protein [Cordyceps militaris CM01]	0
CL1893.Contig1	gi|573976914|ref|XP_006666402.1|	Cystathionine beta-synthase, core [Cordyceps militaris CM01]	0
CL1893.Contig2	gi|573976914|ref|XP_006666402.1|	Cystathionine beta-synthase, core [Cordyceps militaris CM01]	0
CL1591.Contig1	gi|573976918|ref|XP_006666404.1|	serine palmitoyl CoA transferase subunit LcbA [Cordyceps militaris CM01]	0
CL1591.Contig2	gi|573976918|ref|XP_006666404.1|	serine palmitoyl CoA transferase subunit LcbA [Cordyceps militaris CM01]	0
Unigene8360	gi|573976920|ref|XP_006666405.1|	1,3-beta-glucan synthase component GLS1 [Cordyceps militaris CM01]	0
Unigene8370	gi|573976922|ref|XP_006666406.1|	SprT family metallopeptidase, putative [Cordyceps militaris CM01]	0
CL1675.Contig1	gi|573976926|ref|XP_006666408.1|	HIT domain protein [Cordyceps militaris CM01]	6.29304e-73
CL1675.Contig2	gi|573976926|ref|XP_006666408.1|	HIT domain protein [Cordyceps militaris CM01]	2.96249e-68
Unigene5852	gi|573976928|ref|XP_006666409.1|	CRAL/TRIO domain protein [Cordyceps militaris CM01]	0
CL342.Contig1	gi|573976930|ref|XP_006666410.1|	DASH complex component Dam1, putative [Cordyceps militaris CM01]	1.49361e-100
CL342.Contig2	gi|573976930|ref|XP_006666410.1|	DASH complex component Dam1, putative [Cordyceps militaris CM01]	3.82156e-88
CL342.Contig3	gi|573976930|ref|XP_006666410.1|	DASH complex component Dam1, putative [Cordyceps militaris CM01]	1.49361e-100
CL342.Contig4	gi|573976930|ref|XP_006666410.1|	DASH complex component Dam1, putative [Cordyceps militaris CM01]	4.09999e-88
Unigene7409	gi|573976932|ref|XP_006666411.1|	Aconitase-like core [Cordyceps militaris CM01]	0
Unigene4596	gi|573976936|ref|XP_006666413.1|	NAD(P)-binding domain [Cordyceps militaris CM01]	0
Unigene5727	gi|573976940|ref|XP_006666415.1|	Glycosylphosphatidylinositol:protein transamidase complex, GAA1 component [Cordyceps militaris CM01]	0
Unigene8092	gi|573976942|ref|XP_006666416.1|	Peptidase S54, rhomboid [Cordyceps militaris CM01]	5.31357e-144
Unigene7197	gi|573976944|ref|XP_006666417.1|	metallo-beta-lactamase domain protein, putative [Cordyceps militaris CM01]	0
Unigene67	gi|573976946|ref|XP_006666418.1|	hypothetical protein CCM_01198 [Cordyceps militaris CM01]	0
CL1443.Contig1	gi|573976948|ref|XP_006666419.1|	hypothetical protein CCM_01199 [Cordyceps militaris CM01]	3.14281e-60
CL1443.Contig2	gi|573976948|ref|XP_006666419.1|	hypothetical protein CCM_01199 [Cordyceps militaris CM01]	6.72997e-58
Unigene3485	gi|573976950|ref|XP_006666420.1|	DNA repair and recombination protein RAD54 [Cordyceps militaris CM01]	0
CL1521.Contig1	gi|573976954|ref|XP_006666422.1|	RSC complex subunit (RSC1), putative [Cordyceps militaris CM01]	0
CL1521.Contig2	gi|573976954|ref|XP_006666422.1|	RSC complex subunit (RSC1), putative [Cordyceps militaris CM01]	0
CL524.Contig1	gi|573976956|ref|XP_006666423.1|	Ovarian tumor, otubain [Cordyceps militaris CM01]	0
CL524.Contig2	gi|573976956|ref|XP_006666423.1|	Ovarian tumor, otubain [Cordyceps militaris CM01]	0
Unigene1510	gi|573976958|ref|XP_006666424.1|	hypothetical protein CCM_01204 [Cordyceps militaris CM01]	0
Unigene1540	gi|573976960|ref|XP_006666425.1|	dihydrolipoamide succinyltransferase, putative [Cordyceps militaris CM01]	0
Unigene4495	gi|573976962|ref|XP_006666426.1|	Complex 1 LYR protein [Cordyceps militaris CM01]	2.10369e-97
Unigene8381	gi|573976968|ref|XP_006666429.1|	D111/G-patch domain protein [Cordyceps militaris CM01]	0
Unigene8395	gi|573976970|ref|XP_006666430.1|	Cys/Met metabolism, pyridoxal phosphate-dependent enzyme [Cordyceps militaris CM01]	0
CL2047.Contig1	gi|573976972|ref|XP_006666431.1|	hypothetical protein CCM_01211 [Cordyceps militaris CM01]	0
CL2047.Contig2	gi|573976972|ref|XP_006666431.1|	hypothetical protein CCM_01211 [Cordyceps militaris CM01]	0
CL1209.Contig1	gi|573976974|ref|XP_006666432.1|	nucleolar essential protein 1 [Cordyceps militaris CM01]	9.24769e-153
CL1209.Contig2	gi|573976974|ref|XP_006666432.1|	nucleolar essential protein 1 [Cordyceps militaris CM01]	9.26609e-148
Unigene1356	gi|573976976|ref|XP_006666433.1|	ribosomal protein S17 [Cordyceps militaris CM01]	3.7837e-86
CL494.Contig1	gi|573976978|ref|XP_006666434.1|	ATPase, AAA-type, core [Cordyceps militaris CM01]	0
CL494.Contig2	gi|573976978|ref|XP_006666434.1|	ATPase, AAA-type, core [Cordyceps militaris CM01]	0
CL494.Contig3	gi|573976978|ref|XP_006666434.1|	ATPase, AAA-type, core [Cordyceps militaris CM01]	0
Unigene2238	gi|573976978|ref|XP_006666434.1|	ATPase, AAA-type, core [Cordyceps militaris CM01]	0
Unigene4898	gi|573976980|ref|XP_006666435.1|	Autophagy-related protein 9 [Cordyceps militaris CM01]	0
Unigene642	gi|573976984|ref|XP_006666437.1|	heat shock protein, Hsp40, DnaJ [Cordyceps militaris CM01]	0
Unigene3764	gi|573976986|ref|XP_006666438.1|	hypothetical protein CCM_01218 [Cordyceps militaris CM01]	0
CL601.Contig1	gi|573976990|ref|XP_006666440.1|	Armadillo-type fold domain containing protein [Cordyceps militaris CM01]	0
CL601.Contig2	gi|573976990|ref|XP_006666440.1|	Armadillo-type fold domain containing protein [Cordyceps militaris CM01]	0
CL601.Contig3	gi|573976990|ref|XP_006666440.1|	Armadillo-type fold domain containing protein [Cordyceps militaris CM01]	0
CL601.Contig4	gi|573976990|ref|XP_006666440.1|	Armadillo-type fold domain containing protein [Cordyceps militaris CM01]	0
CL601.Contig5	gi|573976990|ref|XP_006666440.1|	Armadillo-type fold domain containing protein [Cordyceps militaris CM01]	0
Unigene5010	gi|573976992|ref|XP_006666441.1|	Fatty acid/sphingolipid desaturase [Cordyceps militaris CM01]	0
Unigene7614	gi|573976994|ref|XP_006666442.1|	dihydrolipoyl dehydrogenase [Cordyceps militaris CM01]	0
CL1245.Contig1	gi|573976996|ref|XP_006666443.1|	Armadillo-type fold domain containing protein [Cordyceps militaris CM01]	0
CL1245.Contig2	gi|573976996|ref|XP_006666443.1|	Armadillo-type fold domain containing protein [Cordyceps militaris CM01]	0
CL93.Contig1	gi|573977000|ref|XP_006666445.1|	RNP domain-containing protein [Cordyceps militaris CM01]	0
CL93.Contig2	gi|573977000|ref|XP_006666445.1|	RNP domain-containing protein [Cordyceps militaris CM01]	0
CL93.Contig3	gi|573977000|ref|XP_006666445.1|	RNP domain-containing protein [Cordyceps militaris CM01]	0
CL93.Contig4	gi|573977000|ref|XP_006666445.1|	RNP domain-containing protein [Cordyceps militaris CM01]	0
CL93.Contig5	gi|573977000|ref|XP_006666445.1|	RNP domain-containing protein [Cordyceps militaris CM01]	0
CL93.Contig6	gi|573977000|ref|XP_006666445.1|	RNP domain-containing protein [Cordyceps militaris CM01]	0
CL93.Contig7	gi|573977000|ref|XP_006666445.1|	RNP domain-containing protein [Cordyceps militaris CM01]	0
CL93.Contig8	gi|573977000|ref|XP_006666445.1|	RNP domain-containing protein [Cordyceps militaris CM01]	0
CL93.Contig9	gi|573977000|ref|XP_006666445.1|	RNP domain-containing protein [Cordyceps militaris CM01]	0
Unigene2102	gi|573977000|ref|XP_006666445.1|	RNP domain-containing protein [Cordyceps militaris CM01]	4.63922e-11
Unigene203	gi|573977004|ref|XP_006666447.1|	RecF/RecN/SMC protein [Cordyceps militaris CM01]	0
Unigene1598	gi|573977006|ref|XP_006666448.1|	SGT1 domain containing protein [Cordyceps militaris CM01]	0
CL1384.Contig1	gi|573977008|ref|XP_006666449.1|	hypothetical protein CCM_01229 [Cordyceps militaris CM01]	0
CL1384.Contig2	gi|573977008|ref|XP_006666449.1|	hypothetical protein CCM_01229 [Cordyceps militaris CM01]	0
CL988.Contig1	gi|573977010|ref|XP_006666450.1|	THUMP domain containing protein [Cordyceps militaris CM01]	0
CL988.Contig2	gi|573977010|ref|XP_006666450.1|	THUMP domain containing protein [Cordyceps militaris CM01]	1.22582e-24
CL988.Contig3	gi|573977010|ref|XP_006666450.1|	THUMP domain containing protein [Cordyceps militaris CM01]	0
CL988.Contig4	gi|573977010|ref|XP_006666450.1|	THUMP domain containing protein [Cordyceps militaris CM01]	5.57236e-140
CL988.Contig5	gi|573977010|ref|XP_006666450.1|	THUMP domain containing protein [Cordyceps militaris CM01]	0
Unigene729	gi|573977012|ref|XP_006666451.1|	pyruvate decarboxylase [Cordyceps militaris CM01]	0
Unigene4941	gi|573977014|ref|XP_006666452.1|	augmenter of liver regeneration [Cordyceps militaris CM01]	2.0826e-113
CL1115.Contig1	gi|573977016|ref|XP_006666453.1|	Tetrapyrrole biosynthesis, uroporphyrinogen III synthase [Cordyceps militaris CM01]	0
CL1115.Contig2	gi|573977016|ref|XP_006666453.1|	Tetrapyrrole biosynthesis, uroporphyrinogen III synthase [Cordyceps militaris CM01]	0
Unigene1930	gi|573977020|ref|XP_006666455.1|	mitogen-activated protein kinase [Cordyceps militaris CM01]	0
CL1511.Contig1	gi|573977022|ref|XP_006666456.1|	Sec23/Sec24 trunk region [Cordyceps militaris CM01]	0
CL1511.Contig2	gi|573977022|ref|XP_006666456.1|	Sec23/Sec24 trunk region [Cordyceps militaris CM01]	0
CL1973.Contig2	gi|573977024|ref|XP_006666457.1|	hypothetical protein CCM_01237 [Cordyceps militaris CM01]	2.35341e-85
Unigene2907	gi|573977028|ref|XP_006666459.1|	WD40 repeat-like-containing domain [Cordyceps militaris CM01]	0
CL1476.Contig1	gi|573977030|ref|XP_006666460.1|	hypothetical protein CCM_01240 [Cordyceps militaris CM01]	8.53088e-176
CL1476.Contig2	gi|573977030|ref|XP_006666460.1|	hypothetical protein CCM_01240 [Cordyceps militaris CM01]	0
Unigene5017	gi|573977036|ref|XP_006666463.1|	hypothetical protein CCM_01243 [Cordyceps militaris CM01]	0
Unigene10687	gi|573977038|ref|XP_006666464.1|	insecticidal toxin complex protein [Cordyceps militaris CM01]	4.30652e-39
Unigene2998	gi|573977038|ref|XP_006666464.1|	insecticidal toxin complex protein [Cordyceps militaris CM01]	7.88762e-96
Unigene3701	gi|573977038|ref|XP_006666464.1|	insecticidal toxin complex protein [Cordyceps militaris CM01]	0
Unigene4264	gi|573977038|ref|XP_006666464.1|	insecticidal toxin complex protein [Cordyceps militaris CM01]	9.51949e-79
Unigene4347	gi|573977038|ref|XP_006666464.1|	insecticidal toxin complex protein [Cordyceps militaris CM01]	0
Unigene7002	gi|573977038|ref|XP_006666464.1|	insecticidal toxin complex protein [Cordyceps militaris CM01]	0
CL348.Contig1	gi|573977040|ref|XP_006666465.1|	PH domain containing protein [Cordyceps militaris CM01]	0
CL348.Contig2	gi|573977040|ref|XP_006666465.1|	PH domain containing protein [Cordyceps militaris CM01]	0
CL348.Contig3	gi|573977040|ref|XP_006666465.1|	PH domain containing protein [Cordyceps militaris CM01]	0
Unigene5376	gi|573977042|ref|XP_006666466.1|	phosphatidylserine synthase [Cordyceps militaris CM01]	8.38427e-136
CL742.Contig1	gi|573977048|ref|XP_006666469.1|	Mannose-binding lectin [Cordyceps militaris CM01]	0
CL742.Contig2	gi|573977048|ref|XP_006666469.1|	Mannose-binding lectin [Cordyceps militaris CM01]	0
Unigene7977	gi|573977052|ref|XP_006666471.1|	cyclin-dependent kinase [Cordyceps militaris CM01]	0
Unigene9255	gi|573977052|ref|XP_006666471.1|	cyclin-dependent kinase [Cordyceps militaris CM01]	3.45638e-12
CL391.Contig1	gi|573977054|ref|XP_006666472.1|	hypothetical protein CCM_01253 [Cordyceps militaris CM01]	0
CL391.Contig2	gi|573977054|ref|XP_006666472.1|	hypothetical protein CCM_01253 [Cordyceps militaris CM01]	0
CL1186.Contig1	gi|573977056|ref|XP_006666473.1|	hypothetical protein CCM_01254 [Cordyceps militaris CM01]	0
CL1186.Contig2	gi|573977056|ref|XP_006666473.1|	hypothetical protein CCM_01254 [Cordyceps militaris CM01]	0
Unigene1926	gi|573977060|ref|XP_006666475.1|	Peptidase C14, caspase catalytic [Cordyceps militaris CM01]	0
Unigene3149	gi|573977062|ref|XP_006666476.1|	Spindle associated [Cordyceps militaris CM01]	0
CL332.Contig1	gi|573977064|ref|XP_006666477.1|	Cyclin-like F-box [Cordyceps militaris CM01]	0
CL332.Contig3	gi|573977064|ref|XP_006666477.1|	Cyclin-like F-box [Cordyceps militaris CM01]	0
CL332.Contig2	gi|573977066|ref|XP_006666478.1|	ubiquitin carboxyl-terminal hydrolase [Cordyceps militaris CM01]	0
Unigene1971	gi|573977068|ref|XP_006666479.1|	hypothetical protein CCM_01260 [Cordyceps militaris CM01]	0
Unigene618	gi|573977070|ref|XP_006666480.1|	pre-rRNA processing protein Utp22 [Cordyceps militaris CM01]	0
Unigene1473	gi|573977074|ref|XP_006666482.1|	eukaryotic translation initiation factor subunit eIF2A, putative [Cordyceps militaris CM01]	0
Unigene5234	gi|573977078|ref|XP_006666484.1|	protein bli-3 [Cordyceps militaris CM01]	8.50548e-111
Unigene615	gi|573977080|ref|XP_006666485.1|	Histone promoter control 2 (HPC2) [Cordyceps militaris CM01]	0
Unigene6593	gi|573977082|ref|XP_006666486.1|	ADP-ribosylation factor-binding protein GGA1 [Cordyceps militaris CM01]	0
Unigene5298	gi|573977086|ref|XP_006666488.1|	mitochondrial translation initiation factor [Cordyceps militaris CM01]	0
Unigene7571	gi|573977088|ref|XP_006666489.1|	hypothetical protein CCM_01270 [Cordyceps militaris CM01]	0
Unigene7633	gi|573977090|ref|XP_006666490.1|	vacuolar protein sorting-associated protein 74 [Cordyceps militaris CM01]	0
Unigene5338	gi|573977092|ref|XP_006666491.1|	60S ribosome biogenesis protein Rrp14, putative [Cordyceps militaris CM01]	0
Unigene5467	gi|573977094|ref|XP_006666492.1|	Casein kinase substrate, phosphoprotein PP28 [Cordyceps militaris CM01]	4.38445e-134
CL1382.Contig1	gi|573977096|ref|XP_006666493.1|	hypothetical protein CCM_01274 [Cordyceps militaris CM01]	0
CL1382.Contig2	gi|573977096|ref|XP_006666493.1|	hypothetical protein CCM_01274 [Cordyceps militaris CM01]	0
Unigene7454	gi|573977098|ref|XP_006666494.1|	succinyl-CoA:3-ketoacid-coenzyme A transferase subunit A [Cordyceps militaris CM01]	0
Unigene6754	gi|573977100|ref|XP_006666495.1|	Membrane fusion mating protein FIG1 [Cordyceps militaris CM01]	5.41092e-145
Unigene6117	gi|573977102|ref|XP_006666496.1|	class I alpha-mannosidase [Cordyceps militaris CM01]	0
Unigene8192	gi|573977102|ref|XP_006666496.1|	class I alpha-mannosidase [Cordyceps militaris CM01]	0
CL2251.Contig1	gi|573977104|ref|XP_006666497.1|	mitogen activated protein kinase kinase kinase 3, mapkkk3, mekk3 [Cordyceps militaris CM01]	0
CL2251.Contig2	gi|573977104|ref|XP_006666497.1|	mitogen activated protein kinase kinase kinase 3, mapkkk3, mekk3 [Cordyceps militaris CM01]	0
Unigene3193	gi|573977106|ref|XP_006666498.1|	glycosyl hydrolase, putative [Cordyceps militaris CM01]	0
Unigene2189	gi|573977108|ref|XP_006666499.1|	antiviral protein (Ski3), putative [Cordyceps militaris CM01]	4.94643e-83
Unigene3170	gi|573977108|ref|XP_006666499.1|	antiviral protein (Ski3), putative [Cordyceps militaris CM01]	0
CL1550.Contig2	gi|573977110|ref|XP_006666500.1|	oligopeptide transporter [Cordyceps militaris CM01]	0
CL1550.Contig3	gi|573977110|ref|XP_006666500.1|	oligopeptide transporter [Cordyceps militaris CM01]	0
CL1396.Contig3	gi|573977112|ref|XP_006666501.1|	polyketide synthase, putative [Cordyceps militaris CM01]	0
CL1550.Contig1	gi|573977112|ref|XP_006666501.1|	polyketide synthase, putative [Cordyceps militaris CM01]	2.95285e-13
Unigene8516	gi|573977114|ref|XP_006666502.1|	Transferase [Cordyceps militaris CM01]	0
Unigene3117	gi|573977116|ref|XP_006666503.1|	AMP dependent CoA ligase, putative [Cordyceps militaris CM01]	0
Unigene5641	gi|573977116|ref|XP_006666503.1|	AMP dependent CoA ligase, putative [Cordyceps militaris CM01]	2.93138e-17
Unigene2304	gi|573977118|ref|XP_006666504.1|	non-ribosomal peptide synthase, putative [Cordyceps militaris CM01]	0
CL1233.Contig1	gi|573977122|ref|XP_006666506.1|	UPF0135 protein [Cordyceps militaris CM01]	2.70113e-172
CL1233.Contig2	gi|573977122|ref|XP_006666506.1|	UPF0135 protein [Cordyceps militaris CM01]	6.37277e-11
CL1342.Contig1	gi|573977126|ref|XP_006666508.1|	AP-1 complex subunit beta-1 [Cordyceps militaris CM01]	0
CL1342.Contig2	gi|573977126|ref|XP_006666508.1|	AP-1 complex subunit beta-1 [Cordyceps militaris CM01]	0
CL1783.Contig1	gi|573977128|ref|XP_006666509.1|	DNA ligase I, putative [Cordyceps militaris CM01]	0
CL1783.Contig2	gi|573977128|ref|XP_006666509.1|	DNA ligase I, putative [Cordyceps militaris CM01]	0
Unigene524	gi|573977132|ref|XP_006666511.1|	PDCD2 domain protein [Cordyceps militaris CM01]	0
Unigene7635	gi|573977134|ref|XP_006666512.1|	T-complex protein 1 subunit zeta [Cordyceps militaris CM01]	0
Unigene3591	gi|573977136|ref|XP_006666513.1|	C2H2 transcription factor Swi5 [Cordyceps militaris CM01]	0
Unigene5793	gi|573977138|ref|XP_006666514.1|	37S ribosomal protein MRP4 [Cordyceps militaris CM01]	0
Unigene7060	gi|573977140|ref|XP_006666515.1|	histone acetyltransferase Spt10 [Cordyceps militaris CM01]	0
Unigene2274	gi|573977142|ref|XP_006666516.1|	T-complex protein 1 subunit eta [Cordyceps militaris CM01]	0
Unigene523	gi|573977144|ref|XP_006666517.1|	mitochondrial ribosomal protein subunit S4 [Cordyceps militaris CM01]	0
Unigene742	gi|573977146|ref|XP_006666518.1|	monocarboxylate transporter, putative [Cordyceps militaris CM01]	0
CL653.Contig1	gi|573977148|ref|XP_006666519.1|	CFIA complex component Rna14, putative [Cordyceps militaris CM01]	0
CL653.Contig2	gi|573977148|ref|XP_006666519.1|	CFIA complex component Rna14, putative [Cordyceps militaris CM01]	0
Unigene10047	gi|573977150|ref|XP_006666520.1|	eukaryotic translation initiation factor 2C 2 [Cordyceps militaris CM01]	4.14152e-34
Unigene6937	gi|573977150|ref|XP_006666520.1|	eukaryotic translation initiation factor 2C 2 [Cordyceps militaris CM01]	0
Unigene8999	gi|573977150|ref|XP_006666520.1|	eukaryotic translation initiation factor 2C 2 [Cordyceps militaris CM01]	8.92707e-110
Unigene4858	gi|573977152|ref|XP_006666521.1|	SNARE-dependent exocytosis protein (Sro7), putative [Cordyceps militaris CM01]	0
Unigene8510	gi|573977158|ref|XP_006666524.1|	vacuolar calcium ion transporter, putative [Cordyceps militaris CM01]	0
CL301.Contig1	gi|573977160|ref|XP_006666525.1|	vacuolar calcium ion transporter /H(+) exchanger [Cordyceps militaris CM01]	0
CL301.Contig2	gi|573977160|ref|XP_006666525.1|	vacuolar calcium ion transporter /H(+) exchanger [Cordyceps militaris CM01]	0
CL301.Contig3	gi|573977160|ref|XP_006666525.1|	vacuolar calcium ion transporter /H(+) exchanger [Cordyceps militaris CM01]	0
CL301.Contig4	gi|573977160|ref|XP_006666525.1|	vacuolar calcium ion transporter /H(+) exchanger [Cordyceps militaris CM01]	0
CL301.Contig5	gi|573977160|ref|XP_006666525.1|	vacuolar calcium ion transporter /H(+) exchanger [Cordyceps militaris CM01]	0
CL301.Contig6	gi|573977160|ref|XP_006666525.1|	vacuolar calcium ion transporter /H(+) exchanger [Cordyceps militaris CM01]	0
CL324.Contig1	gi|573977164|ref|XP_006666527.1|	hypothetical protein CCM_01308 [Cordyceps militaris CM01]	4.74961e-52
CL324.Contig2	gi|573977164|ref|XP_006666527.1|	hypothetical protein CCM_01308 [Cordyceps militaris CM01]	4.02849e-52
CL324.Contig3	gi|573977164|ref|XP_006666527.1|	hypothetical protein CCM_01308 [Cordyceps militaris CM01]	2.27786e-48
CL324.Contig4	gi|573977164|ref|XP_006666527.1|	hypothetical protein CCM_01308 [Cordyceps militaris CM01]	2.52857e-48
CL149.Contig1	gi|573977166|ref|XP_006666528.1|	Fungal specific transcription factor [Cordyceps militaris CM01]	0
CL149.Contig2	gi|573977166|ref|XP_006666528.1|	Fungal specific transcription factor [Cordyceps militaris CM01]	0
Unigene1641	gi|573977168|ref|XP_006666529.1|	RNA processing protein Grc3 [Cordyceps militaris CM01]	1.05379e-26
Unigene39	gi|573977168|ref|XP_006666529.1|	RNA processing protein Grc3 [Cordyceps militaris CM01]	0
Unigene6543	gi|573977170|ref|XP_006666530.1|	RNA polymerase I, subunit RPA34.5 [Cordyceps militaris CM01]	0
Unigene5763	gi|573977172|ref|XP_006666531.1|	aureobasidin resistance protein Aur1 [Cordyceps militaris CM01]	0
CL1423.Contig1	gi|573977174|ref|XP_006666532.1|	calcium/calmodulin-dependent protein kinase type I [Cordyceps militaris CM01]	0
CL1423.Contig2	gi|573977174|ref|XP_006666532.1|	calcium/calmodulin-dependent protein kinase type I [Cordyceps militaris CM01]	0
Unigene8346	gi|573977176|ref|XP_006666533.1|	peptidyl-tRNA hydrolase domain protein [Cordyceps militaris CM01]	4.10077e-107
Unigene4506	gi|573977178|ref|XP_006666534.1|	arginine/serine-rich splicing factor, putative [Cordyceps militaris CM01]	0
Unigene2457	gi|573977182|ref|XP_006666536.1|	Serine hydroxymethyltransferase, cytosolic (Serine methylase) [Cordyceps militaris CM01]	0
Unigene241	gi|573977184|ref|XP_006666537.1|	transcriptional activator spt7 [Cordyceps militaris CM01]	0
Unigene2804	gi|573977186|ref|XP_006666538.1|	acetamidase [Cordyceps militaris CM01]	0
Unigene3733	gi|573977188|ref|XP_006666539.1|	hypothetical protein CCM_01320 [Cordyceps militaris CM01]	9.15865e-17
Unigene476	gi|573977188|ref|XP_006666539.1|	hypothetical protein CCM_01320 [Cordyceps militaris CM01]	4.73107e-98
Unigene1513	gi|573977190|ref|XP_006666540.1|	VanZ domain protein [Cordyceps militaris CM01]	1.51419e-105
Unigene3473	gi|573977192|ref|XP_006666541.1|	prefoldin subunit 3 [Cordyceps militaris CM01]	0
Unigene2447	gi|573977196|ref|XP_006666543.1|	mitochondrial protein Fmp25 [Cordyceps militaris CM01]	0
CL1906.Contig1	gi|573977198|ref|XP_006666544.1|	hypothetical protein CCM_01325 [Cordyceps militaris CM01]	0
CL1906.Contig2	gi|573977198|ref|XP_006666544.1|	hypothetical protein CCM_01325 [Cordyceps militaris CM01]	0
Unigene1837	gi|573977200|ref|XP_006666545.1|	RINT-1 family protein [Cordyceps militaris CM01]	0
CL430.Contig1	gi|573977208|ref|XP_006666549.1|	MFS transporter, putative [Cordyceps militaris CM01]	0
CL430.Contig2	gi|573977208|ref|XP_006666549.1|	MFS transporter, putative [Cordyceps militaris CM01]	0
Unigene8391	gi|573977210|ref|XP_006666550.1|	CP2 transcription factor, putative [Cordyceps militaris CM01]	0
Unigene2587	gi|573977212|ref|XP_006666551.1|	Serine/threonine-protein kinase [Cordyceps militaris CM01]	0
Unigene6358	gi|573977214|ref|XP_006666552.1|	Acyl-CoA N-acyltransferase [Cordyceps militaris CM01]	1.41217e-154
Unigene2696	gi|573977216|ref|XP_006666553.1|	hypothetical protein CCM_01334 [Cordyceps militaris CM01]	0
CL986.Contig1	gi|573977218|ref|XP_006666554.1|	eIF4-gamma/eIF5/eIF2-epsilon [Cordyceps militaris CM01]	0
CL986.Contig2	gi|573977218|ref|XP_006666554.1|	eIF4-gamma/eIF5/eIF2-epsilon [Cordyceps militaris CM01]	0
CL597.Contig1	gi|573977220|ref|XP_006666555.1|	Signal transduction response regulator, SKN7-like protein [Cordyceps militaris CM01]	0
CL597.Contig2	gi|573977220|ref|XP_006666555.1|	Signal transduction response regulator, SKN7-like protein [Cordyceps militaris CM01]	0
CL597.Contig3	gi|573977220|ref|XP_006666555.1|	Signal transduction response regulator, SKN7-like protein [Cordyceps militaris CM01]	0
CL597.Contig4	gi|573977220|ref|XP_006666555.1|	Signal transduction response regulator, SKN7-like protein [Cordyceps militaris CM01]	0
CL597.Contig5	gi|573977220|ref|XP_006666555.1|	Signal transduction response regulator, SKN7-like protein [Cordyceps militaris CM01]	0
CL597.Contig6	gi|573977220|ref|XP_006666555.1|	Signal transduction response regulator, SKN7-like protein [Cordyceps militaris CM01]	0
CL597.Contig7	gi|573977220|ref|XP_006666555.1|	Signal transduction response regulator, SKN7-like protein [Cordyceps militaris CM01]	0
CL597.Contig8	gi|573977220|ref|XP_006666555.1|	Signal transduction response regulator, SKN7-like protein [Cordyceps militaris CM01]	0
Unigene6083	gi|573977222|ref|XP_006666556.1|	DNA primase small subunit [Cordyceps militaris CM01]	0
Unigene7199	gi|573977226|ref|XP_006666558.1|	NADH-ubiquinone oxidoreductase 213 kDa subunit [Cordyceps militaris CM01]	7.84834e-26
Unigene2286	gi|573977228|ref|XP_006666559.1|	DNA mismatch repair protein MSH2 [Cordyceps militaris CM01]	0
Unigene30	gi|573977230|ref|XP_006666560.1|	Zinc/iron permease [Cordyceps militaris CM01]	0
Unigene5198	gi|573977232|ref|XP_006666561.1|	hypothetical protein CCM_01342 [Cordyceps militaris CM01]	5.07639e-178
Unigene53	gi|573977236|ref|XP_006666563.1|	kinesin family protein [Cordyceps militaris CM01]	0
Unigene6693	gi|573977238|ref|XP_006666564.1|	mitochondrial protein Fmp26 [Cordyceps militaris CM01]	0
CL1627.Contig1	gi|573977240|ref|XP_006666565.1|	stress responsive A/B barrel domain protein [Cordyceps militaris CM01]	4.28869e-59
CL1627.Contig2	gi|573977240|ref|XP_006666565.1|	stress responsive A/B barrel domain protein [Cordyceps militaris CM01]	2.47021e-54
CL1627.Contig3	gi|573977240|ref|XP_006666565.1|	stress responsive A/B barrel domain protein [Cordyceps militaris CM01]	1.81022e-22
Unigene7918	gi|573977242|ref|XP_006666566.1|	hypothetical protein CCM_01347 [Cordyceps militaris CM01]	3.49802e-107
Unigene7626	gi|573977244|ref|XP_006666567.1|	MFS transporter, putative [Cordyceps militaris CM01]	0
Unigene560	gi|573977246|ref|XP_006666568.1|	hypothetical protein CCM_01349 [Cordyceps militaris CM01]	0
CL753.Contig1	gi|573977248|ref|XP_006666569.1|	hypothetical protein CCM_01350 [Cordyceps militaris CM01]	1.00435e-47
CL753.Contig3	gi|573977248|ref|XP_006666569.1|	hypothetical protein CCM_01350 [Cordyceps militaris CM01]	9.1587e-30
CL753.Contig2	gi|573977250|ref|XP_006666570.1|	longevity-assurance protein [Cordyceps militaris CM01]	0
Unigene2917	gi|573977250|ref|XP_006666570.1|	longevity-assurance protein [Cordyceps militaris CM01]	0
CL1488.Contig1	gi|573977252|ref|XP_006666571.1|	Ran exchange factor Prp20/Pim1, putative [Cordyceps militaris CM01]	0
CL1488.Contig2	gi|573977252|ref|XP_006666571.1|	Ran exchange factor Prp20/Pim1, putative [Cordyceps militaris CM01]	0
CL834.Contig1	gi|573977256|ref|XP_006666573.1|	hypothetical protein CCM_01354 [Cordyceps militaris CM01]	3.29062e-170
CL834.Contig2	gi|573977256|ref|XP_006666573.1|	hypothetical protein CCM_01354 [Cordyceps militaris CM01]	1.95861e-170
Unigene5489	gi|573977258|ref|XP_006666574.1|	ribonuclease M [Cordyceps militaris CM01]	7.25049e-152
CL170.Contig1	gi|573977262|ref|XP_006666576.1|	NADPH oxidase isoform 2 [Cordyceps militaris CM01]	0
CL170.Contig2	gi|573977262|ref|XP_006666576.1|	NADPH oxidase isoform 2 [Cordyceps militaris CM01]	2.92468e-53
CL170.Contig3	gi|573977262|ref|XP_006666576.1|	NADPH oxidase isoform 2 [Cordyceps militaris CM01]	4.83115e-53
CL170.Contig4	gi|573977262|ref|XP_006666576.1|	NADPH oxidase isoform 2 [Cordyceps militaris CM01]	3.2051e-55
Unigene6555	gi|573977262|ref|XP_006666576.1|	NADPH oxidase isoform 2 [Cordyceps militaris CM01]	0
Unigene4983	gi|573977266|ref|XP_006666578.1|	glutaryl-CoA dehydrogenase [Cordyceps militaris CM01]	0
Unigene8144	gi|573977268|ref|XP_006666579.1|	hypothetical protein CCM_01360 [Cordyceps militaris CM01]	5.96512e-41
Unigene2703	gi|573977270|ref|XP_006666580.1|	phosphatidylinositol-4-phosphate 5-kinase its3 [Cordyceps militaris CM01]	0
Unigene7887	gi|573977276|ref|XP_006666583.1|	cleavage and polyadenylylation specificity factor, putative [Cordyceps militaris CM01]	0
Unigene8326	gi|573977278|ref|XP_006666584.1|	camp independent regulatory protein [Cordyceps militaris CM01]	0
Unigene9372	gi|573977280|ref|XP_006666585.1|	hypothetical protein CCM_01366 [Cordyceps militaris CM01]	3.69263e-30
Unigene3596	gi|573977282|ref|XP_006666586.1|	hypothetical protein CCM_01367 [Cordyceps militaris CM01]	4.66425e-121
CL887.Contig1	gi|573977284|ref|XP_006666587.1|	asparaginyl-tRNA synthetase Slm5, putative [Cordyceps militaris CM01]	0
CL887.Contig2	gi|573977284|ref|XP_006666587.1|	asparaginyl-tRNA synthetase Slm5, putative [Cordyceps militaris CM01]	0
CL887.Contig3	gi|573977284|ref|XP_006666587.1|	asparaginyl-tRNA synthetase Slm5, putative [Cordyceps militaris CM01]	0
CL133.Contig1	gi|573977286|ref|XP_006666588.1|	hypothetical protein CCM_01369 [Cordyceps militaris CM01]	0
CL133.Contig2	gi|573977286|ref|XP_006666588.1|	hypothetical protein CCM_01369 [Cordyceps militaris CM01]	0
CL133.Contig3	gi|573977286|ref|XP_006666588.1|	hypothetical protein CCM_01369 [Cordyceps militaris CM01]	0
Unigene3608	gi|573977288|ref|XP_006666589.1|	Sec23/Sec24 family protein [Cordyceps militaris CM01]	0
Unigene1047	gi|573977290|ref|XP_006666590.1|	histone H1 [Cordyceps militaris CM01]	2.60334e-107
Unigene527	gi|573977292|ref|XP_006666591.1|	hypothetical protein CCM_01372 [Cordyceps militaris CM01]	0
Unigene6654	gi|573977294|ref|XP_006666592.1|	hypothetical protein CCM_01373 [Cordyceps militaris CM01]	0
Unigene2770	gi|573977298|ref|XP_006666594.1|	elongation factor Tu [Cordyceps militaris CM01]	0
Unigene609	gi|573977302|ref|XP_006666596.1|	protein disulfide-isomerase tigA precursor [Cordyceps militaris CM01]	0
Unigene7291	gi|573977304|ref|XP_006666597.1|	Heat shock factor binding 1 [Cordyceps militaris CM01]	6.96442e-37
Unigene5765	gi|573977306|ref|XP_006666598.1|	RING finger ubiquitin ligase, putative [Cordyceps militaris CM01]	0
Unigene2886	gi|573977310|ref|XP_006666600.1|	hypothetical protein CCM_01381 [Cordyceps militaris CM01]	4.01883e-105
Unigene3121	gi|573977312|ref|XP_006666601.1|	rhomboid family membrane protein [Cordyceps militaris CM01]	0
Unigene7785	gi|573977314|ref|XP_006666602.1|	DNA polymerase delta catalytic subunit [Cordyceps militaris CM01]	0
Unigene1857	gi|573977316|ref|XP_006666603.1|	NADP-specific glutamate dehydrogenase [Cordyceps militaris CM01]	0
Unigene9541	gi|573977318|ref|XP_006666604.1|	hypothetical protein CCM_01385 [Cordyceps militaris CM01]	7.58271e-20
CL1365.Contig1	gi|573977322|ref|XP_006666606.1|	vacuolar sorting protein 1 [Cordyceps militaris CM01]	0
CL1365.Contig2	gi|573977322|ref|XP_006666606.1|	vacuolar sorting protein 1 [Cordyceps militaris CM01]	0
Unigene3173	gi|573977324|ref|XP_006666607.1|	WD domain protein [Cordyceps militaris CM01]	0
Unigene8289	gi|573977326|ref|XP_006666608.1|	hypothetical protein CCM_01389 [Cordyceps militaris CM01]	0
Unigene4050	gi|573977328|ref|XP_006666609.1|	chromosome segregation protein Cse1 [Cordyceps militaris CM01]	0
Unigene7803	gi|573977330|ref|XP_006666610.1|	tuberin [Cordyceps militaris CM01]	0
Unigene7806	gi|573977332|ref|XP_006666611.1|	Mis6 domain-containing protein [Cordyceps militaris CM01]	0
Unigene5804	gi|573977336|ref|XP_006666613.1|	DNA polymerase delta subunit 2 [Cordyceps militaris CM01]	0
Unigene5361	gi|573977340|ref|XP_006666615.1|	serine family amino acid catabolism-related protein [Cordyceps militaris CM01]	0
Unigene2980	gi|573977342|ref|XP_006666616.1|	apoptosis-inducing TAF9-like domain 1 family protein, putative [Cordyceps militaris CM01]	3.24031e-63
Unigene8654	gi|573977342|ref|XP_006666616.1|	apoptosis-inducing TAF9-like domain 1 family protein, putative [Cordyceps militaris CM01]	1.45826e-26
Unigene8483	gi|573977344|ref|XP_006666617.1|	Carbohydrate-binding WSC [Cordyceps militaris CM01]	0
CL336.Contig1	gi|573977348|ref|XP_006666619.1|	hypothetical protein CCM_01400 [Cordyceps militaris CM01]	1.52458e-171
CL336.Contig2	gi|573977348|ref|XP_006666619.1|	hypothetical protein CCM_01400 [Cordyceps militaris CM01]	1.61507e-171
CL336.Contig3	gi|573977348|ref|XP_006666619.1|	hypothetical protein CCM_01400 [Cordyceps militaris CM01]	1.61191e-171
Unigene8457	gi|573977356|ref|XP_006666623.1|	Fungal transcriptional regulatory protein [Cordyceps militaris CM01]	0
Unigene4980	gi|573977358|ref|XP_006666624.1|	Hly-III related protein [Cordyceps militaris CM01]	2.03639e-164
Unigene2931	gi|573977360|ref|XP_006666625.1|	G-patch domain protein, putative [Cordyceps militaris CM01]	0
Unigene8523	gi|573977362|ref|XP_006666626.1|	DnaJ domain protein [Cordyceps militaris CM01]	0
Unigene1406	gi|573977364|ref|XP_006666627.1|	hypothetical protein CCM_01408 [Cordyceps militaris CM01]	0
Unigene3124	gi|573977366|ref|XP_006666628.1|	eIF4A-like protein [Cordyceps militaris CM01]	0
Unigene6641	gi|573977370|ref|XP_006666630.1|	CCCH zinc finger and SMR domain containing protein [Cordyceps militaris CM01]	0
Unigene821	gi|573977374|ref|XP_006666632.1|	hypothetical protein CCM_01413 [Cordyceps militaris CM01]	4.369e-68
Unigene8774	gi|573977374|ref|XP_006666632.1|	hypothetical protein CCM_01413 [Cordyceps militaris CM01]	2.64465e-88
Unigene9534	gi|573977374|ref|XP_006666632.1|	hypothetical protein CCM_01413 [Cordyceps militaris CM01]	3.13793e-50
Unigene8088	gi|573977376|ref|XP_006666633.1|	hypothetical protein CCM_01414 [Cordyceps militaris CM01]	1.28306e-125
Unigene8883	gi|573977376|ref|XP_006666633.1|	hypothetical protein CCM_01414 [Cordyceps militaris CM01]	2.37703e-37
Unigene9163	gi|573977376|ref|XP_006666633.1|	hypothetical protein CCM_01414 [Cordyceps militaris CM01]	3.85853e-101
Unigene7517	gi|573977378|ref|XP_006666634.1|	putative glycosyltransferase [Cordyceps militaris CM01]	0
Unigene8499	gi|573977380|ref|XP_006666635.1|	hypothetical protein CCM_01416 [Cordyceps militaris CM01]	0
CL1569.Contig1	gi|573977382|ref|XP_006666636.1|	alpha-1,2-mannosidase, putative subfamily [Cordyceps militaris CM01]	0
CL1569.Contig2	gi|573977382|ref|XP_006666636.1|	alpha-1,2-mannosidase, putative subfamily [Cordyceps militaris CM01]	0
CL329.Contig1	gi|573977384|ref|XP_006666637.1|	hypothetical protein CCM_01418 [Cordyceps militaris CM01]	0
CL329.Contig2	gi|573977384|ref|XP_006666637.1|	hypothetical protein CCM_01418 [Cordyceps militaris CM01]	0
CL329.Contig3	gi|573977384|ref|XP_006666637.1|	hypothetical protein CCM_01418 [Cordyceps militaris CM01]	0
CL329.Contig4	gi|573977384|ref|XP_006666637.1|	hypothetical protein CCM_01418 [Cordyceps militaris CM01]	0
Unigene7074	gi|573977386|ref|XP_006666638.1|	C2 domain containing protein [Cordyceps militaris CM01]	0
Unigene8357	gi|573977388|ref|XP_006666639.1|	ARF GTPase activator [Cordyceps militaris CM01]	0
CL1547.Contig1	gi|573977390|ref|XP_006666640.1|	cell-cycle checkpoint protein kinase, putative [Cordyceps militaris CM01]	0
CL1547.Contig2	gi|573977390|ref|XP_006666640.1|	cell-cycle checkpoint protein kinase, putative [Cordyceps militaris CM01]	0
Unigene4016	gi|573977394|ref|XP_006666642.1|	PX domain protein [Cordyceps militaris CM01]	0
CL489.Contig1	gi|573977396|ref|XP_006666643.1|	hypothetical protein CCM_01424 [Cordyceps militaris CM01]	0
Unigene7479	gi|573977398|ref|XP_006666644.1|	phospholipid-transporting ATPase, putative [Cordyceps militaris CM01]	0
Unigene7142	gi|573977404|ref|XP_006666647.1|	hypothetical protein CCM_01428 [Cordyceps militaris CM01]	0
CL614.Contig2	gi|573977406|ref|XP_006666648.1|	pre-mRNA splicing factor syf2 [Cordyceps militaris CM01]	8.22184e-161
CL614.Contig1	gi|573977408|ref|XP_006666649.1|	NAD dependent epimerase/dehydratase family protein [Cordyceps militaris CM01]	1.8307e-165
CL496.Contig1	gi|573977412|ref|XP_006666651.1|	fatty-acid amide hydrolase [Cordyceps militaris CM01]	0
CL496.Contig2	gi|573977412|ref|XP_006666651.1|	fatty-acid amide hydrolase [Cordyceps militaris CM01]	0
CL496.Contig3	gi|573977412|ref|XP_006666651.1|	fatty-acid amide hydrolase [Cordyceps militaris CM01]	2.65726e-20
Unigene7939	gi|573977412|ref|XP_006666651.1|	fatty-acid amide hydrolase [Cordyceps militaris CM01]	0
Unigene4807	gi|573977414|ref|XP_006666652.1|	nucleoside transporter family [Cordyceps militaris CM01]	0
Unigene5420	gi|573977416|ref|XP_006666653.1|	inositol-pentakisphosphate 2-kinase [Cordyceps militaris CM01]	0
Unigene3937	gi|573977418|ref|XP_006666654.1|	mitochondrial distribution and morphology protein, putative [Cordyceps militaris CM01]	0
CL2253.Contig1	gi|573977420|ref|XP_006666655.1|	Heterokaryon incompatibility [Cordyceps militaris CM01]	0
CL2253.Contig2	gi|573977420|ref|XP_006666655.1|	Heterokaryon incompatibility [Cordyceps militaris CM01]	0
Unigene7189	gi|573977422|ref|XP_006666656.1|	phosphoribosylformimino-5-aminoimidazole carboxamide ribotide isomerase [Cordyceps militaris CM01]	4.95051e-146
Unigene6238	gi|573977424|ref|XP_006666657.1|	GTP binding protein (Bud4), putative [Cordyceps militaris CM01]	0
CL2055.Contig1	gi|573977426|ref|XP_006666658.1|	coronin-6 [Cordyceps militaris CM01]	0
CL2055.Contig2	gi|573977426|ref|XP_006666658.1|	coronin-6 [Cordyceps militaris CM01]	0
CL1103.Contig1	gi|573977430|ref|XP_006666660.1|	hypothetical protein CCM_01441 [Cordyceps militaris CM01]	0
CL1103.Contig2	gi|573977430|ref|XP_006666660.1|	hypothetical protein CCM_01441 [Cordyceps militaris CM01]	0
Unigene808	gi|573977432|ref|XP_006666661.1|	hypothetical protein CCM_01442 [Cordyceps militaris CM01]	9.6348e-12
Unigene1196	gi|573977434|ref|XP_006666662.1|	hypothetical protein CCM_01443 [Cordyceps militaris CM01]	1.51059e-64
Unigene8350	gi|573977436|ref|XP_006666663.1|	transcription factor steA [Cordyceps militaris CM01]	0
Unigene7090	gi|573977438|ref|XP_006666664.1|	hypothetical protein CCM_01445 [Cordyceps militaris CM01]	3.28742e-170
CL2227.Contig1	gi|573977440|ref|XP_006666665.1|	SWR1-complex protein 5 [Cordyceps militaris CM01]	9.93262e-172
CL2227.Contig2	gi|573977440|ref|XP_006666665.1|	SWR1-complex protein 5 [Cordyceps militaris CM01]	2.92845e-177
Unigene2263	gi|573977442|ref|XP_006666666.1|	WD repeat protein [Cordyceps militaris CM01]	0
Unigene4015	gi|573977444|ref|XP_006666667.1|	SNF2-family ATP dependent chromatin remodeling factor snf21 [Cordyceps militaris CM01]	0
CL2125.Contig1	gi|573977448|ref|XP_006666669.1|	aminopeptidase 2 [Cordyceps militaris CM01]	0
CL2125.Contig2	gi|573977448|ref|XP_006666669.1|	aminopeptidase 2 [Cordyceps militaris CM01]	0
CL62.Contig1	gi|573977458|ref|XP_006666674.1|	peptidoglycan binding domain containing protein [Cordyceps militaris CM01]	5.93892e-36
CL62.Contig2	gi|573977458|ref|XP_006666674.1|	peptidoglycan binding domain containing protein [Cordyceps militaris CM01]	0
Unigene1847	gi|573977460|ref|XP_006666675.1|	aminomethyl transferase [Cordyceps militaris CM01]	0
Unigene6955	gi|573977460|ref|XP_006666675.1|	aminomethyl transferase [Cordyceps militaris CM01]	4.45214e-43
Unigene6717	gi|573977462|ref|XP_006666676.1|	hypothetical protein CCM_01457 [Cordyceps militaris CM01]	1.32277e-140
Unigene1102	gi|573977464|ref|XP_006666677.1|	ATP dependent RNA helicase (Dbp8) [Cordyceps militaris CM01]	0
Unigene6447	gi|573977466|ref|XP_006666678.1|	hypothetical protein CCM_01459 [Cordyceps militaris CM01]	1.53446e-93
Unigene6111	gi|573977470|ref|XP_006666680.1|	pseudouridine synthase TruD/Pus7, putative [Cordyceps militaris CM01]	0
Unigene1716	gi|573977472|ref|XP_006666681.1|	hypothetical protein CCM_01462 [Cordyceps militaris CM01]	3.11226e-61
Unigene8983	gi|573977472|ref|XP_006666681.1|	hypothetical protein CCM_01462 [Cordyceps militaris CM01]	1.27395e-59
Unigene1190	gi|573977476|ref|XP_006666683.1|	40S ribosomal protein S12 [Cordyceps militaris CM01]	5.69747e-78
Unigene1331	gi|573977478|ref|XP_006666684.1|	40S ribosomal protein S22 [Cordyceps militaris CM01]	1.9663e-67
Unigene2610	gi|573977480|ref|XP_006666685.1|	C6 transcription factor, putative [Cordyceps militaris CM01]	0
Unigene4361	gi|573977482|ref|XP_006666686.1|	ABC multidrug transporter, putative [Cordyceps militaris CM01]	0
Unigene6742	gi|573977484|ref|XP_006666687.1|	hypothetical protein CCM_01468 [Cordyceps militaris CM01]	0
Unigene1874	gi|573977486|ref|XP_006666688.1|	endo-1,3(4)-beta-glucanase, putative [Cordyceps militaris CM01]	4.57267e-148
Unigene303	gi|573977486|ref|XP_006666688.1|	endo-1,3(4)-beta-glucanase, putative [Cordyceps militaris CM01]	2.20211e-59
Unigene3073	gi|573977488|ref|XP_006666689.1|	capsule-associated protein CAP1, putative [Cordyceps militaris CM01]	0
Unigene1601	gi|573977490|ref|XP_006666690.1|	RNA polymerase II-associated, Paf1 [Cordyceps militaris CM01]	0
Unigene6308	gi|573977492|ref|XP_006666691.1|	heavy metal transporter, putative [Cordyceps militaris CM01]	1.23931e-104
Unigene2010	gi|573977494|ref|XP_006666692.1|	ankyrin [Cordyceps militaris CM01]	1.71066e-139
Unigene7230	gi|573977496|ref|XP_006666693.1|	enoyl-CoA hydratase [Cordyceps militaris CM01]	9.39228e-162
CL1651.Contig2	gi|573977498|ref|XP_006666694.1|	RING finger domain-containing protein [Cordyceps militaris CM01]	0
CL1651.Contig1	gi|573977500|ref|XP_006666695.1|	Cysteine synthase (O-acetylserine sulfhydrylase) [Cordyceps militaris CM01]	0
Unigene6663	gi|573977504|ref|XP_006666697.1|	mitochondrial ribosomal protein, putative [Cordyceps militaris CM01]	6.46039e-123
Unigene3105	gi|573977506|ref|XP_006666698.1|	alpha-actinin, sarcomeric (f-actin cross linking protein) [Cordyceps militaris CM01]	0
CL1812.Contig1	gi|573977508|ref|XP_006666699.1|	D-lactate dehydrogenase 2 [Cordyceps militaris CM01]	1.99847e-16
CL1812.Contig2	gi|573977508|ref|XP_006666699.1|	D-lactate dehydrogenase 2 [Cordyceps militaris CM01]	0
Unigene730	gi|573977510|ref|XP_006666700.1|	Fungal transcriptional regulatory protein [Cordyceps militaris CM01]	0
Unigene465	gi|573977512|ref|XP_006666701.1|	hypothetical protein CCM_01482 [Cordyceps militaris CM01]	3.70984e-106
CL1046.Contig1	gi|573977514|ref|XP_006666702.1|	Di-trans-poly-cis-decaprenylcistransferase-like protein [Cordyceps militaris CM01]	2.15575e-147
CL1046.Contig2	gi|573977514|ref|XP_006666702.1|	Di-trans-poly-cis-decaprenylcistransferase-like protein [Cordyceps militaris CM01]	2.33214e-149
CL1046.Contig3	gi|573977514|ref|XP_006666702.1|	Di-trans-poly-cis-decaprenylcistransferase-like protein [Cordyceps militaris CM01]	2.66579e-144
Unigene6099	gi|573977520|ref|XP_006666705.1|	potassium ion transporter (Trk1), putative [Cordyceps militaris CM01]	0
Unigene5681	gi|573977522|ref|XP_006666706.1|	VPS9 domain protein [Cordyceps militaris CM01]	0
Unigene5011	gi|573977524|ref|XP_006666707.1|	AMP-binding domain protein [Cordyceps militaris CM01]	0
Unigene3710	gi|573977528|ref|XP_006666709.1|	glycosyl transferase family 17 protein [Cordyceps militaris CM01]	0
Unigene6384	gi|573977530|ref|XP_006666710.1|	hypothetical protein CCM_01491 [Cordyceps militaris CM01]	2.73092e-87
CL226.Contig1	gi|573977534|ref|XP_006666712.1|	sodium bile acid symporter [Cordyceps militaris CM01]	0
CL226.Contig2	gi|573977534|ref|XP_006666712.1|	sodium bile acid symporter [Cordyceps militaris CM01]	0
Unigene6702	gi|573977536|ref|XP_006666713.1|	Golgin subfamily A member 7/ERF4 [Cordyceps militaris CM01]	8.29919e-142
Unigene5394	gi|573977538|ref|XP_006666714.1|	NTPase [Cordyceps militaris CM01]	1.79844e-104
Unigene10269	gi|573977540|ref|XP_006666715.1|	GABA permease, putative [Cordyceps militaris CM01]	2.48845e-31
Unigene4892	gi|573977542|ref|XP_006666716.1|	hypothetical protein CCM_01497 [Cordyceps militaris CM01]	0
Unigene7463	gi|573977544|ref|XP_006666717.1|	hypothetical protein CCM_01498 [Cordyceps militaris CM01]	0
Unigene10059	gi|573977546|ref|XP_006666718.1|	a-pheromone receptor PreA [Cordyceps militaris CM01]	4.91497e-19
Unigene199	gi|573977546|ref|XP_006666718.1|	a-pheromone receptor PreA [Cordyceps militaris CM01]	0
Unigene494	gi|573977548|ref|XP_006666719.1|	ssDNA binding protein, putative [Cordyceps militaris CM01]	9.29603e-69
Unigene2375	gi|573977550|ref|XP_006666720.1|	glutathione synthetase large chain [Cordyceps militaris CM01]	0
Unigene6913	gi|573977552|ref|XP_006666721.1|	SNF2 family helicase/ATPase, putative [Cordyceps militaris CM01]	0
CL344.Contig1	gi|573977554|ref|XP_006666722.1|	hypothetical protein CCM_01503 [Cordyceps militaris CM01]	5.00349e-35
CL344.Contig2	gi|573977554|ref|XP_006666722.1|	hypothetical protein CCM_01503 [Cordyceps militaris CM01]	4.90303e-35
Unigene35	gi|573977558|ref|XP_006666724.1|	hypothetical protein CCM_01505 [Cordyceps militaris CM01]	0
Unigene4273	gi|573977564|ref|XP_006666727.1|	SSU processome component Utp10 [Cordyceps militaris CM01]	0
Unigene8038	gi|573977566|ref|XP_006666728.1|	GDSL Lipase/Acylhydrolase family protein [Cordyceps militaris CM01]	1.32393e-154
CL541.Contig1	gi|573977568|ref|XP_006666729.1|	ubiquitin carboxyl-terminal hydrolase 19 [Cordyceps militaris CM01]	0
CL541.Contig2	gi|573977568|ref|XP_006666729.1|	ubiquitin carboxyl-terminal hydrolase 19 [Cordyceps militaris CM01]	0
Unigene10582	gi|573977572|ref|XP_006666731.1|	midasin, putative [Cordyceps militaris CM01]	3.25664e-39
Unigene10728	gi|573977572|ref|XP_006666731.1|	midasin, putative [Cordyceps militaris CM01]	8.06154e-38
Unigene2559	gi|573977572|ref|XP_006666731.1|	midasin, putative [Cordyceps militaris CM01]	1.55734e-49
Unigene3379	gi|573977572|ref|XP_006666731.1|	midasin, putative [Cordyceps militaris CM01]	3.33548e-104
Unigene4496	gi|573977572|ref|XP_006666731.1|	midasin, putative [Cordyceps militaris CM01]	1.03686e-105
Unigene4550	gi|573977572|ref|XP_006666731.1|	midasin, putative [Cordyceps militaris CM01]	1.1476e-82
Unigene5183	gi|573977572|ref|XP_006666731.1|	midasin, putative [Cordyceps militaris CM01]	0
Unigene9522	gi|573977572|ref|XP_006666731.1|	midasin, putative [Cordyceps militaris CM01]	7.4688e-52
Unigene9736	gi|573977572|ref|XP_006666731.1|	midasin, putative [Cordyceps militaris CM01]	6.67685e-40
CL1119.Contig1	gi|573977576|ref|XP_006666733.1|	CTD kinase subunit gamma [Cordyceps militaris CM01]	1.91216e-145
CL1119.Contig2	gi|573977576|ref|XP_006666733.1|	CTD kinase subunit gamma [Cordyceps militaris CM01]	4.06397e-150
Unigene3052	gi|573977578|ref|XP_006666734.1|	L-PSP endoribonuclease family protein, putative [Cordyceps militaris CM01]	3.13855e-87
Unigene10516	gi|573977588|ref|XP_006666739.1|	cytochrome P450 monooxygenase, putative [Cordyceps militaris CM01]	5.65229e-39
Unigene8576	gi|573977588|ref|XP_006666739.1|	cytochrome P450 monooxygenase, putative [Cordyceps militaris CM01]	5.45957e-18
Unigene9059	gi|573977588|ref|XP_006666739.1|	cytochrome P450 monooxygenase, putative [Cordyceps militaris CM01]	3.46286e-36
Unigene9366	gi|573977588|ref|XP_006666739.1|	cytochrome P450 monooxygenase, putative [Cordyceps militaris CM01]	1.82803e-45
Unigene9713	gi|573977588|ref|XP_006666739.1|	cytochrome P450 monooxygenase, putative [Cordyceps militaris CM01]	2.42285e-58
Unigene5982	gi|573977590|ref|XP_006666740.1|	asparagine synthase [Cordyceps militaris CM01]	1.77715e-125
Unigene8907	gi|573977590|ref|XP_006666740.1|	asparagine synthase [Cordyceps militaris CM01]	3.25125e-42
Unigene7829	gi|573977594|ref|XP_006666742.1|	histone acetyltransferase type b catalytic subunit, putative [Cordyceps militaris CM01]	0
Unigene42	gi|573977596|ref|XP_006666743.1|	LMBR1-like conserved region [Cordyceps militaris CM01]	0
Unigene5675	gi|573977598|ref|XP_006666744.1|	serine/threonine protein kinase (Nrc-2), putative [Cordyceps militaris CM01]	0
Unigene7591	gi|573977600|ref|XP_006666745.1|	hypothetical protein CCM_01526 [Cordyceps militaris CM01]	0
Unigene5220	gi|573977606|ref|XP_006666748.1|	C2 domain protein [Cordyceps militaris CM01]	0
Unigene5860	gi|573977608|ref|XP_006666749.1|	cytochrome P450 oxidoreductase OrdA-like protein [Cordyceps militaris CM01]	0
Unigene3942	gi|573977610|ref|XP_006666750.1|	MFS multidrug transporter, putative [Cordyceps militaris CM01]	0
Unigene795	gi|573977610|ref|XP_006666750.1|	MFS multidrug transporter, putative [Cordyceps militaris CM01]	4.50066e-28
Unigene1495	gi|573977612|ref|XP_006666751.1|	MFS myo-inositol transporter, putative [Cordyceps militaris CM01]	0
Unigene2837	gi|573977614|ref|XP_006666752.1|	ubiquitin C-terminal hydrolase [Cordyceps militaris CM01]	5.31274e-144
Unigene3214	gi|573977616|ref|XP_006666753.1|	actin interacting protein 3 [Cordyceps militaris CM01]	0
Unigene7045	gi|573977618|ref|XP_006666754.1|	killer toxin sensitivity protein (IKI3), putative [Cordyceps militaris CM01]	0
Unigene698	gi|573977620|ref|XP_006666755.1|	hypothetical protein CCM_01536 [Cordyceps militaris CM01]	0
Unigene6072	gi|573977622|ref|XP_006666756.1|	ZIP metal ion transporter, putative [Cordyceps militaris CM01]	0
Unigene6736	gi|573977626|ref|XP_006666758.1|	DNA-directed RNA polymerases I [Cordyceps militaris CM01]	2.5702e-83
CL1029.Contig2	gi|573977628|ref|XP_006666759.1|	adenylate cyclase, putative [Cordyceps militaris CM01]	0
CL1029.Contig3	gi|573977628|ref|XP_006666759.1|	adenylate cyclase, putative [Cordyceps militaris CM01]	0
Unigene8024	gi|573977630|ref|XP_006666760.1|	hypothetical protein CCM_01541 [Cordyceps militaris CM01]	1.46411e-75
Unigene591	gi|573977638|ref|XP_006666764.1|	DNAJ domain containing protein [Cordyceps militaris CM01]	0
Unigene2380	gi|573977640|ref|XP_006666765.1|	mediator of RNA polymerase II transcription subunit 10 [Cordyceps militaris CM01]	4.12354e-103
Unigene8519	gi|573977642|ref|XP_006666766.1|	proline iminopeptidase, putative [Cordyceps militaris CM01]	0
Unigene2750	gi|573977644|ref|XP_006666767.1|	hypothetical protein CCM_01548 [Cordyceps militaris CM01]	0
Unigene28	gi|573977648|ref|XP_006666769.1|	hypothetical protein CCM_01550 [Cordyceps militaris CM01]	0
Unigene2589	gi|573977650|ref|XP_006666770.1|	fungal specific transcription factor, putative [Cordyceps militaris CM01]	0
Unigene1668	gi|573977652|ref|XP_006666771.1|	elastinolytic metalloproteinase Mep [Cordyceps militaris CM01]	1.04277e-69
Unigene5984	gi|573977652|ref|XP_006666771.1|	elastinolytic metalloproteinase Mep [Cordyceps militaris CM01]	3.60101e-62
Unigene6093	gi|573977652|ref|XP_006666771.1|	elastinolytic metalloproteinase Mep [Cordyceps militaris CM01]	1.01346e-152
Unigene2613	gi|573977654|ref|XP_006666772.1|	hypothetical protein CCM_01553 [Cordyceps militaris CM01]	4.07541e-49
Unigene5738	gi|573977656|ref|XP_006666773.1|	two-component osmosensing histidine kinase (Bos1) [Cordyceps militaris CM01]	0
Unigene4849	gi|573977658|ref|XP_006666774.1|	High mobility group, superfamily [Cordyceps militaris CM01]	0
Unigene7967	gi|573977660|ref|XP_006666775.1|	condensin complex component cnd2 [Cordyceps militaris CM01]	0
Unigene4054	gi|573977662|ref|XP_006666776.1|	sodium/calcium exchanger protein [Cordyceps militaris CM01]	0
Unigene316	gi|573977664|ref|XP_006666777.1|	phosphomannomutase [Cordyceps militaris CM01]	1.88373e-151
Unigene7786	gi|573977666|ref|XP_006666778.1|	sodium/phosphate symporter, putative [Cordyceps militaris CM01]	0
Unigene993	gi|573977668|ref|XP_006666779.1|	FAD-dependent monooxygenase [Cordyceps militaris CM01]	0
CL981.Contig1	gi|573977670|ref|XP_006666780.1|	hypothetical protein CCM_01561 [Cordyceps militaris CM01]	8.56897e-19
CL981.Contig2	gi|573977670|ref|XP_006666780.1|	hypothetical protein CCM_01561 [Cordyceps militaris CM01]	2.26714e-50
Unigene9212	gi|573977672|ref|XP_006666781.1|	Protein kinase-like domain [Cordyceps militaris CM01]	8.3648e-51
Unigene9431	gi|573977672|ref|XP_006666781.1|	Protein kinase-like domain [Cordyceps militaris CM01]	1.94545e-71
CL1514.Contig1	gi|573977676|ref|XP_006666783.1|	cellular morphogenesis regulator DopA [Cordyceps militaris CM01]	0
CL1514.Contig2	gi|573977676|ref|XP_006666783.1|	cellular morphogenesis regulator DopA [Cordyceps militaris CM01]	0
Unigene3049	gi|573977678|ref|XP_006666784.1|	hypothetical protein CCM_01565 [Cordyceps militaris CM01]	2.78444e-111
Unigene3200	gi|573977680|ref|XP_006666785.1|	vacuolar fusion protein mon1 [Cordyceps militaris CM01]	0
Unigene4917	gi|573977684|ref|XP_006666787.1|	hypothetical protein CCM_01568 [Cordyceps militaris CM01]	0
Unigene10746	gi|573977686|ref|XP_006666788.1|	hypothetical protein CCM_01569 [Cordyceps militaris CM01]	1.25267e-06
Unigene2544	gi|573977686|ref|XP_006666788.1|	hypothetical protein CCM_01569 [Cordyceps militaris CM01]	5.31139e-74
Unigene8362	gi|573977688|ref|XP_006666789.1|	IQ calmodulin-binding protein [Cordyceps militaris CM01]	0
Unigene5755	gi|573977690|ref|XP_006666790.1|	aminopeptidase, putative [Cordyceps militaris CM01]	0
CL2088.Contig1	gi|573977692|ref|XP_006666791.1|	Acyl-CoA N-acyltransferase [Cordyceps militaris CM01]	1.18244e-104
CL2088.Contig2	gi|573977692|ref|XP_006666791.1|	Acyl-CoA N-acyltransferase [Cordyceps militaris CM01]	1.61919e-108
Unigene1310	gi|573977698|ref|XP_006666794.1|	Cutinase [Cordyceps militaris CM01]	3.59607e-124
Unigene10768	gi|573977700|ref|XP_006666795.1|	hypothetical protein CCM_01576 [Cordyceps militaris CM01]	9.66856e-47
Unigene2001	gi|573977700|ref|XP_006666795.1|	hypothetical protein CCM_01576 [Cordyceps militaris CM01]	7.57333e-84
Unigene5328	gi|573977702|ref|XP_006666796.1|	hypothetical protein CCM_01577 [Cordyceps militaris CM01]	0
Unigene2735	gi|573977704|ref|XP_006666797.1|	nuclear pore complex subunit Nup85 [Cordyceps militaris CM01]	0
CL1014.Contig2	gi|573977706|ref|XP_006666798.1|	aconitate hydratase [Cordyceps militaris CM01]	0
CL1014.Contig1	gi|573977708|ref|XP_006666799.1|	hypothetical protein CCM_01580 [Cordyceps militaris CM01]	0
CL530.Contig1	gi|573977710|ref|XP_006666800.1|	protein kinase [Cordyceps militaris CM01]	0
CL530.Contig2	gi|573977710|ref|XP_006666800.1|	protein kinase [Cordyceps militaris CM01]	0
Unigene1798	gi|573977712|ref|XP_006666801.1|	microtubule associated protein (Ase1), putative [Cordyceps militaris CM01]	0
Unigene7408	gi|573977714|ref|XP_006666802.1|	EPS15 domain-containing protein [Cordyceps militaris CM01]	0
CL2.Contig1	gi|573977716|ref|XP_006666803.1|	phosphoglycerate mutase family protein [Cordyceps militaris CM01]	4.91544e-151
CL2.Contig2	gi|573977716|ref|XP_006666803.1|	phosphoglycerate mutase family protein [Cordyceps militaris CM01]	2.88479e-169
CL2.Contig3	gi|573977716|ref|XP_006666803.1|	phosphoglycerate mutase family protein [Cordyceps militaris CM01]	5.80721e-164
Unigene983	gi|573977720|ref|XP_006666805.1|	hypothetical protein CCM_01586 [Cordyceps militaris CM01]	0
Unigene5719	gi|573977722|ref|XP_006666806.1|	chromatin assembly and remodeling factor [Cordyceps militaris CM01]	0
Unigene1575	gi|573977724|ref|XP_006666807.1|	dolichyl glycosyltransferase [Cordyceps militaris CM01]	0
Unigene4385	gi|573977724|ref|XP_006666807.1|	dolichyl glycosyltransferase [Cordyceps militaris CM01]	4.62013e-41
Unigene4918	gi|573977728|ref|XP_006666809.1|	Xaa-Pro dipeptidase [Cordyceps militaris CM01]	0
Unigene7369	gi|573977730|ref|XP_006666810.1|	Protein kinase-like domain [Cordyceps militaris CM01]	1.46887e-169
CL804.Contig1	gi|573977732|ref|XP_006666811.1|	TPR domain protein [Cordyceps militaris CM01]	0
CL804.Contig2	gi|573977732|ref|XP_006666811.1|	TPR domain protein [Cordyceps militaris CM01]	0
CL709.Contig1	gi|573977734|ref|XP_006666812.1|	phosphotransferase enzyme family protein [Cordyceps militaris CM01]	4.66637e-38
CL709.Contig2	gi|573977734|ref|XP_006666812.1|	phosphotransferase enzyme family protein [Cordyceps militaris CM01]	4.57146e-38
Unigene2996	gi|573977736|ref|XP_006666813.1|	hypothetical protein CCM_01594 [Cordyceps militaris CM01]	8.82843e-74
Unigene8406	gi|573977738|ref|XP_006666814.1|	hypothetical protein CCM_01595 [Cordyceps militaris CM01]	4.06457e-97
Unigene5609	gi|573977740|ref|XP_006666815.1|	CHRD superfamily protein [Cordyceps militaris CM01]	2.55087e-107
Unigene187	gi|573977742|ref|XP_006666816.1|	hypothetical protein CCM_01597 [Cordyceps militaris CM01]	2.44266e-40
Unigene670	gi|573977748|ref|XP_006666819.1|	COP9 signalosome subunit 1, putative [Cordyceps militaris CM01]	0
Unigene1178	gi|573977750|ref|XP_006666820.1|	potassium channel regulatory factor [Cordyceps militaris CM01]	0
Unigene3011	gi|573977752|ref|XP_006666821.1|	Sin3-associated protein, putative [Cordyceps militaris CM01]	2.96228e-133
Unigene4729	gi|573977754|ref|XP_006666822.1|	NADH:ubiquinone oxidoreductase 6.6kD subunit [Cordyceps militaris CM01]	3.36687e-36
Unigene3466	gi|573977756|ref|XP_006666823.1|	pre-mRNA processing splicing factor, putative [Cordyceps militaris CM01]	0
Unigene1763	gi|573977758|ref|XP_006666824.1|	MYB DNA-binding domain containing protein [Cordyceps militaris CM01]	0
Unigene4155	gi|573977760|ref|XP_006666825.1|	2-dehydropantoate 2-reductase [Cordyceps militaris CM01]	0
Unigene7490	gi|573977762|ref|XP_006666826.1|	DNA repair protein Rhp26/Rad26 [Cordyceps militaris CM01]	0
Unigene6521	gi|573977764|ref|XP_006666827.1|	40S ribosomal protein S14 [Cordyceps militaris CM01]	1.03367e-78
CL1319.Contig1	gi|573977766|ref|XP_006666828.1|	60S ribosomal protein L7 [Cordyceps militaris CM01]	2.10959e-138
Unigene3016	gi|573977768|ref|XP_006666829.1|	iron-sulfur cluster assembly accessory protein, putative [Cordyceps militaris CM01]	1.63376e-122
Unigene6656	gi|573977770|ref|XP_006666830.1|	eukaryotic translation initiation factor, putative [Cordyceps militaris CM01]	0
Unigene7898	gi|573977772|ref|XP_006666831.1|	Glutathione S-transferase [Cordyceps militaris CM01]	5.10569e-163
Unigene10242	gi|573977774|ref|XP_006666832.1|	hypothetical protein CCM_01614 [Cordyceps militaris CM01]	1.56244e-33
CL1877.Contig1	gi|573977776|ref|XP_006666833.1|	glutathione S-transferase, putative [Cordyceps militaris CM01]	1.71047e-142
CL1877.Contig2	gi|573977776|ref|XP_006666833.1|	glutathione S-transferase, putative [Cordyceps militaris CM01]	1.70932e-140
CL1877.Contig3	gi|573977776|ref|XP_006666833.1|	glutathione S-transferase, putative [Cordyceps militaris CM01]	7.55816e-148
Unigene4889	gi|573977778|ref|XP_006666834.1|	hypothetical protein CCM_01616 [Cordyceps militaris CM01]	0
[truncated: 11,210 more rows]

## Sheet: Table S2
Unigene	KO identifier	KEGG annotation
Unigene3980	K10885	ATP-dependent DNA helicase 2 subunit 2
Unigene3062	K11697	kinetochore protein Fta7
CL75.Contig4	K11229	mitogen-activated protein kinase kinase kinase [EC:2.7.11.1]
CL75.Contig5	K11229	mitogen-activated protein kinase kinase kinase [EC:2.7.11.1]
CL75.Contig2	K11229	mitogen-activated protein kinase kinase kinase [EC:2.7.11.1]
CL75.Contig8	K11229	mitogen-activated protein kinase kinase kinase [EC:2.7.11.1]
Unigene8371	K18752	transportin-1
Unigene7051	K20526	transgelin
Unigene5815	K20524	LAS seventeen-binding protein 5
Unigene8475	K20523	SH3 domain-containing YSC84-like protein 1
Unigene3997	K20523	SH3 domain-containing YSC84-like protein 1
CL642.Contig2	K20523	SH3 domain-containing YSC84-like protein 1
Unigene5156	K20522	LAS seventeen-binding protein 1/2
Unigene889	K20521	myosin tail region-interacting protein MTI1
Unigene4006	K20521	myosin tail region-interacting protein MTI1
CL340.Contig1	K20521	myosin tail region-interacting protein MTI1
CL340.Contig2	K20521	myosin tail region-interacting protein MTI1
CL1438.Contig1	K20521	myosin tail region-interacting protein MTI1
CL1438.Contig2	K20521	myosin tail region-interacting protein MTI1
Unigene6119	K20521	myosin tail region-interacting protein MTI1
Unigene7856	K20521	myosin tail region-interacting protein MTI1
Unigene1065	K20521	myosin tail region-interacting protein MTI1
Unigene917	K20521	myosin tail region-interacting protein MTI1
CL1809.Contig1	K20521	myosin tail region-interacting protein MTI1
CL1809.Contig2	K20521	myosin tail region-interacting protein MTI1
Unigene1347	K20521	myosin tail region-interacting protein MTI1
CL259.Contig25	K20521	myosin tail region-interacting protein MTI1
CL259.Contig30	K20521	myosin tail region-interacting protein MTI1
CL259.Contig31	K20521	myosin tail region-interacting protein MTI1
CL259.Contig14	K20521	myosin tail region-interacting protein MTI1
CL259.Contig13	K20521	myosin tail region-interacting protein MTI1
CL259.Contig5	K20521	myosin tail region-interacting protein MTI1
CL259.Contig6	K20521	myosin tail region-interacting protein MTI1
Unigene1923	K20521	myosin tail region-interacting protein MTI1
CL439.Contig7	K20521	myosin tail region-interacting protein MTI1
Unigene3692	K20521	myosin tail region-interacting protein MTI1
Unigene2733	K20521	myosin tail region-interacting protein MTI1
CL1798.Contig2	K20521	myosin tail region-interacting protein MTI1
CL277.Contig2	K20521	myosin tail region-interacting protein MTI1
CL1523.Contig2	K20521	myosin tail region-interacting protein MTI1
CL1523.Contig4	K20521	myosin tail region-interacting protein MTI1
Unigene7023	K20521	myosin tail region-interacting protein MTI1
CL1798.Contig1	K20521	myosin tail region-interacting protein MTI1
CL259.Contig32	K20521	myosin tail region-interacting protein MTI1
CL1126.Contig2	K20521	myosin tail region-interacting protein MTI1
CL957.Contig3	K20521	myosin tail region-interacting protein MTI1
Unigene7087	K20521	myosin tail region-interacting protein MTI1
CL286.Contig13	K20521	myosin tail region-interacting protein MTI1
CL1997.Contig1	K20521	myosin tail region-interacting protein MTI1
CL1997.Contig2	K20521	myosin tail region-interacting protein MTI1
CL286.Contig10	K20521	myosin tail region-interacting protein MTI1
CL286.Contig11	K20521	myosin tail region-interacting protein MTI1
CL286.Contig12	K20521	myosin tail region-interacting protein MTI1
CL728.Contig1	K20521	myosin tail region-interacting protein MTI1
CL286.Contig3	K20521	myosin tail region-interacting protein MTI1
CL286.Contig15	K20521	myosin tail region-interacting protein MTI1
CL286.Contig14	K20521	myosin tail region-interacting protein MTI1
CL286.Contig4	K20521	myosin tail region-interacting protein MTI1
CL286.Contig8	K20521	myosin tail region-interacting protein MTI1
CL286.Contig2	K20521	myosin tail region-interacting protein MTI1
CL972.Contig1	K20521	myosin tail region-interacting protein MTI1
CL286.Contig6	K20521	myosin tail region-interacting protein MTI1
CL763.Contig3	K20520	drebrin-like protein
Unigene8040	K20520	drebrin-like protein
CL200.Contig3	K20520	drebrin-like protein
CL200.Contig1	K20520	drebrin-like protein
CL200.Contig2	K20520	drebrin-like protein
Unigene9917	K20520	drebrin-like protein
Unigene3377	K20520	drebrin-like protein
Unigene10404	K20520	drebrin-like protein
Unigene10240	K20520	drebrin-like protein
CL1645.Contig1	K20498	D-serine ammonia-lyase [EC:4.3.1.18]
Unigene3321	K20498	D-serine ammonia-lyase [EC:4.3.1.18]
CL1645.Contig2	K20498	D-serine ammonia-lyase [EC:4.3.1.18]
Unigene6776	K20478	golgin subfamily B member 1
Unigene3149	K20478	golgin subfamily B member 1
Unigene3660	K20477	RAB6A-GEF complex partner protein 2
Unigene1777	K20476	RAB6A-GEF complex partner protein 1
Unigene5016	K20476	RAB6A-GEF complex partner protein 1
CL5.Contig1	K20475	protein transport protein SEC39
CL5.Contig2	K20475	protein transport protein SEC39
CL5.Contig4	K20475	protein transport protein SEC39
CL5.Contig7	K20475	protein transport protein SEC39
CL5.Contig8	K20475	protein transport protein SEC39
CL5.Contig10	K20475	protein transport protein SEC39
CL5.Contig12	K20475	protein transport protein SEC39
CL5.Contig13	K20475	protein transport protein SEC39
CL5.Contig15	K20475	protein transport protein SEC39
CL5.Contig5	K20475	protein transport protein SEC39
CL5.Contig9	K20475	protein transport protein SEC39
CL5.Contig11	K20475	protein transport protein SEC39
CL5.Contig14	K20475	protein transport protein SEC39
CL5.Contig16	K20475	protein transport protein SEC39
CL5.Contig3	K20475	protein transport protein SEC39
CL5.Contig17	K20475	protein transport protein SEC39
CL5.Contig6	K20475	protein transport protein SEC39
Unigene186	K20475	protein transport protein SEC39
Unigene1837	K20474	RAD50-interacting protein 1
Unigene2251	K20472	coatomer subunit zeta
Unigene5024	K20471	coatomer subunit delta
Unigene931	K20465	oxysterol-binding protein-related protein 9/10/11
CL1428.Contig2	K20464	oxysterol-binding protein-related protein 5/8
CL1428.Contig3	K20464	oxysterol-binding protein-related protein 5/8
CL1428.Contig5	K20464	oxysterol-binding protein-related protein 5/8
CL1428.Contig1	K20464	oxysterol-binding protein-related protein 5/8
CL1428.Contig4	K20464	oxysterol-binding protein-related protein 5/8
Unigene4030	K20463	oxysterol-binding protein-related protein 3/6/7
Unigene5700	K20457	dihydrofolate synthase [EC:6.3.2.12]
CL437.Contig1	K20456	oxysterol-binding protein 1
CL437.Contig2	K20456	oxysterol-binding protein 1
CL365.Contig2	K20410	target of rapamycin complex 2 subunit MAPKAP1
CL365.Contig3	K20410	target of rapamycin complex 2 subunit MAPKAP1
CL365.Contig1	K20410	target of rapamycin complex 2 subunit MAPKAP1
Unigene1439	K20409	WD repeat-containing protein 59
Unigene4866	K20408	WD repeat-containing protein 24
CL924.Contig1	K20407	WD repeat-containing protein mio
Unigene5655	K20406	nitrogen permease regulator 3-like protein
Unigene6105	K20404	DEP domain-containing protein 5
CL1002.Contig1	K20403	TELO2-interacting protein 1
CL1002.Contig2	K20403	TELO2-interacting protein 1
Unigene2919	K20403	TELO2-interacting protein 1
Unigene8459	K20369	ER-derived vesicles protein
CL1273.Contig1	K20368	protein cornichon
CL1273.Contig4	K20368	protein cornichon
CL1273.Contig5	K20368	protein cornichon
CL1273.Contig6	K20368	protein cornichon
CL1273.Contig2	K20368	protein cornichon
CL1273.Contig3	K20368	protein cornichon
CL26.Contig1	K20368	protein cornichon
CL564.Contig1	K20368	protein cornichon
CL1984.Contig2	K20368	protein cornichon
CL1984.Contig1	K20368	protein cornichon
CL1273.Contig7	K20368	protein cornichon
CL26.Contig2	K20368	protein cornichon
CL564.Contig2	K20368	protein cornichon
CL564.Contig3	K20368	protein cornichon
Unigene5030	K20367	endoplasmic reticulum-Golgi intermediate compartment protein 3
Unigene2354	K20366	endoplasmic reticulum-Golgi intermediate compartment protein 2
Unigene7586	K20363	protein transport protein YIP1
Unigene1194	K20363	protein transport protein YIP1
Unigene9338	K20362	protein transport protein YIF1
Unigene7221	K20362	protein transport protein YIF1
Unigene934	K20362	protein transport protein YIF1
Unigene3112	K20361	intracellular protein transport protein USO1
Unigene7907	K20361	intracellular protein transport protein USO1
CL2046.Contig2	K20361	intracellular protein transport protein USO1
CL2046.Contig1	K20361	intracellular protein transport protein USO1
CL1998.Contig2	K20361	intracellular protein transport protein USO1
Unigene6151	K20361	intracellular protein transport protein USO1
Unigene6655	K20361	intracellular protein transport protein USO1
Unigene239	K20361	intracellular protein transport protein USO1
Unigene5157	K20361	intracellular protein transport protein USO1
Unigene1437	K20361	intracellular protein transport protein USO1
CL1998.Contig1	K20361	intracellular protein transport protein USO1
Unigene5149	K20361	intracellular protein transport protein USO1
Unigene7489	K20361	intracellular protein transport protein USO1
Unigene169	K20361	intracellular protein transport protein USO1
CL2229.Contig1	K20360	TBC1 domain family member 2
CL2229.Contig2	K20360	TBC1 domain family member 2
Unigene589	K20359	PRA1 family protein 1
Unigene2704	K20353	COPII coat assembly protein SEC16
Unigene9781	K20353	COPII coat assembly protein SEC16
Unigene8441	K20353	COPII coat assembly protein SEC16
CL725.Contig1	K20353	COPII coat assembly protein SEC16
CL725.Contig2	K20353	COPII coat assembly protein SEC16
Unigene3865	K20353	COPII coat assembly protein SEC16
CL1413.Contig1	K20353	COPII coat assembly protein SEC16
Unigene8045	K20352	p24 family protein delta-1
Unigene6664	K20347	p24 family protein beta-1
Unigene3785	K20346	p24 family protein alpha
Unigene2435	K20316	short coiled-coil protein
CL1648.Contig2	K20310	trafficking protein particle complex subunit 13
CL1648.Contig1	K20310	trafficking protein particle complex subunit 13
Unigene2787	K20309	trafficking protein particle complex subunit 12
Unigene583	K20308	trafficking protein particle complex subunit 11
Unigene7475	K20307	trafficking protein particle complex subunit 10
Unigene8355	K20306	trafficking protein particle complex subunit 9
CL2288.Contig2	K20306	trafficking protein particle complex subunit 9
CL2288.Contig1	K20306	trafficking protein particle complex subunit 9
Unigene3109	K20305	trafficking protein particle complex subunit 8
Unigene2190	K20303	trafficking protein particle complex subunit 4
CL40.Contig2	K20302	trafficking protein particle complex subunit 3
CL40.Contig3	K20302	trafficking protein particle complex subunit 3
CL40.Contig1	K20302	trafficking protein particle complex subunit 3
Unigene232	K20301	trafficking protein particle complex subunit 2
Unigene3690	K20301	trafficking protein particle complex subunit 2
CL867.Contig1	K20300	trafficking protein particle complex subunit 1
CL867.Contig2	K20300	trafficking protein particle complex subunit 1
Unigene1916	K20299	vacuolar protein sorting-associated protein 53
Unigene7007	K20298	vacuolar protein sorting-associated protein 52
Unigene1027	K20298	vacuolar protein sorting-associated protein 52
CL1233.Contig1	K20296	vacuolar protein sorting-associated protein 51
Unigene513	K20295	conserved oligomeric Golgi complex subunit 8
Unigene2238	K20293	conserved oligomeric Golgi complex subunit 6
CL494.Contig1	K20293	conserved oligomeric Golgi complex subunit 6
CL494.Contig2	K20293	conserved oligomeric Golgi complex subunit 6
CL494.Contig3	K20293	conserved oligomeric Golgi complex subunit 6
Unigene4795	K20291	conserved oligomeric Golgi complex subunit 4
Unigene3229	K20291	conserved oligomeric Golgi complex subunit 4
Unigene1843	K20289	conserved oligomeric Golgi complex subunit 2
Unigene6952	K20288	conserved oligomeric Golgi complex subunit 1
Unigene6261	K20286	TATA element modulatory factor
CL1907.Contig2	K20280	trafficking protein particle complex subunit 5
Unigene6089	K20279	synaptojanin [EC:3.1.3.36]
Unigene3154	K20279	synaptojanin [EC:3.1.3.36]
Unigene3177	K20279	synaptojanin [EC:3.1.3.36]
Unigene5749	K20279	synaptojanin [EC:3.1.3.36]
CL1429.Contig1	K20279	synaptojanin [EC:3.1.3.36]
CL1570.Contig1	K20279	synaptojanin [EC:3.1.3.36]
CL1927.Contig2	K20279	synaptojanin [EC:3.1.3.36]
CL873.Contig2	K20279	synaptojanin [EC:3.1.3.36]
Unigene5546	K20279	synaptojanin [EC:3.1.3.36]
Unigene8186	K20279	synaptojanin [EC:3.1.3.36]
CL960.Contig1	K20279	synaptojanin [EC:3.1.3.36]
Unigene3286	K20279	synaptojanin [EC:3.1.3.36]
CL1429.Contig2	K20279	synaptojanin [EC:3.1.3.36]
CL840.Contig2	K20247	hercynylcysteine sulfoxide lyase [EC:4.4.1.-]
CL840.Contig1	K20247	hercynylcysteine sulfoxide lyase [EC:4.4.1.-]
CL458.Contig1	K20247	hercynylcysteine sulfoxide lyase [EC:4.4.1.-]
CL458.Contig2	K20247	hercynylcysteine sulfoxide lyase [EC:4.4.1.-]
CL1744.Contig1	K20246	L-histidine Nalpha-methyltransferase / hercynylcysteine S-oxide synthase [EC:2.1.1.44 1.14.99.51]
CL1744.Contig2	K20246	L-histidine Nalpha-methyltransferase / hercynylcysteine S-oxide synthase [EC:2.1.1.44 1.14.99.51]
CL1311.Contig1	K20246	L-histidine Nalpha-methyltransferase / hercynylcysteine S-oxide synthase [EC:2.1.1.44 1.14.99.51]
CL1311.Contig2	K20246	L-histidine Nalpha-methyltransferase / hercynylcysteine S-oxide synthase [EC:2.1.1.44 1.14.99.51]
CL1311.Contig3	K20246	L-histidine Nalpha-methyltransferase / hercynylcysteine S-oxide synthase [EC:2.1.1.44 1.14.99.51]
Unigene49	K20241	WD repeat-containing protein 44
Unigene7618	K20238	sphingolipid C9-methyltransferase [EC:2.1.1.317]
Unigene7006	K20237	protein NUD1
Unigene4312	K20237	protein NUD1
Unigene2173	K20237	protein NUD1
Unigene6472	K20237	protein NUD1
Unigene6307	K20237	protein NUD1
Unigene4422	K20224	importin-9
Unigene1427	K20223	importin-7
CL1959.Contig1	K20222	importin-5
CL1959.Contig2	K20222	importin-5
Unigene4875	K20221	importin-4
Unigene3200	K20195	vacuolar fusion protein MON1
Unigene3736	K20185	biogenesis of lysosome-related organelles complex 1 subunit 1
Unigene4714	K20184	vacuolar protein sorting-associated protein 41
CL354.Contig3	K20184	vacuolar protein sorting-associated protein 41
CL354.Contig4	K20184	vacuolar protein sorting-associated protein 41
CL354.Contig1	K20184	vacuolar protein sorting-associated protein 41
CL354.Contig2	K20184	vacuolar protein sorting-associated protein 41
CL555.Contig1	K20183	Vam6/Vps39-like protein vacuolar protein sorting-associated protein 39
CL555.Contig2	K20183	Vam6/Vps39-like protein vacuolar protein sorting-associated protein 39
Unigene5463	K20183	Vam6/Vps39-like protein vacuolar protein sorting-associated protein 39
Unigene1947	K20183	Vam6/Vps39-like protein vacuolar protein sorting-associated protein 39
Unigene10027	K20183	Vam6/Vps39-like protein vacuolar protein sorting-associated protein 39
Unigene10168	K20183	Vam6/Vps39-like protein vacuolar protein sorting-associated protein 39
Unigene10016	K20183	Vam6/Vps39-like protein vacuolar protein sorting-associated protein 39
Unigene7822	K20183	Vam6/Vps39-like protein vacuolar protein sorting-associated protein 39
Unigene5341	K20183	Vam6/Vps39-like protein vacuolar protein sorting-associated protein 39
Unigene2754	K20182	vacuolar protein sorting-associated protein 33
Unigene8387	K20181	vacuolar protein sorting-associated protein 18
Unigene6547	K20180	vacuolar protein sorting-associated protein 16
Unigene7501	K20179	vacuolar protein sorting-associated protein 11
Unigene4901	K20179	vacuolar protein sorting-associated protein 11
Unigene4865	K20178	vacuolar protein sorting-associated protein 8
Unigene3499	K20177	vacuolar protein sorting-associated protein 3
Unigene6959	K20176	small G protein signaling modulator 3
Unigene545	K20168	TBC1 domain family member 15
Unigene7497	K20167	TBC1 domain family member 14
CL1545.Contig2	K20133	USP6 N-terminal-like protein
CL1545.Contig1	K20133	USP6 N-terminal-like protein
CL2116.Contig1	K20131	Rab5 GDP/GTP exchange factor
Unigene7590	K20131	Rab5 GDP/GTP exchange factor
CL2116.Contig2	K20131	Rab5 GDP/GTP exchange factor
Unigene8282	K20121	formin-binding protein 1
Unigene3166	K20121	formin-binding protein 1
Unigene8308	K20120	bridging integrator 3
Unigene3446	K20103	ATP-dependent RNA helicase DDX60 [EC:3.6.4.13]
Unigene10282	K20103	ATP-dependent RNA helicase DDX60 [EC:3.6.4.13]
CL2090.Contig1	K20098	DNA excision repair protein ERCC-6-like 2 [EC:3.6.4.-]
CL2090.Contig2	K20098	DNA excision repair protein ERCC-6-like 2 [EC:3.6.4.-]
Unigene9744	K20098	DNA excision repair protein ERCC-6-like 2 [EC:3.6.4.-]
Unigene6913	K20098	DNA excision repair protein ERCC-6-like 2 [EC:3.6.4.-]
Unigene4110	K20069	adaptin ear-binding coat-associated protein 1/2
Unigene5256	K20063	arrestin-related trafficking adapter 9
Unigene542	K20062	arrestin-related trafficking adapter 4/5/7
CL429.Contig3	K20061	arrestin-related trafficking adapter 3/6
CL429.Contig2	K20061	arrestin-related trafficking adapter 3/6
CL429.Contig1	K20061	arrestin-related trafficking adapter 3/6
Unigene8010	K20059	arrestin-related trafficking adapter 1
Unigene4986	K20048	actin cytoskeleton-regulatory complex protein END3
Unigene9655	K20047	actin cytoskeleton-regulatory complex protein PAN1
Unigene10116	K20047	actin cytoskeleton-regulatory complex protein PAN1
Unigene3489	K20047	actin cytoskeleton-regulatory complex protein PAN1
CL462.Contig1	K20047	actin cytoskeleton-regulatory complex protein PAN1
Unigene4792	K20047	actin cytoskeleton-regulatory complex protein PAN1
Unigene5451	K20047	actin cytoskeleton-regulatory complex protein PAN1
Unigene723	K20047	actin cytoskeleton-regulatory complex protein PAN1
CL462.Contig2	K20047	actin cytoskeleton-regulatory complex protein PAN1
CL1630.Contig2	K20047	actin cytoskeleton-regulatory complex protein PAN1
CL1630.Contig3	K20047	actin cytoskeleton-regulatory complex protein PAN1
Unigene10021	K20047	actin cytoskeleton-regulatory complex protein PAN1
Unigene6710	K20047	actin cytoskeleton-regulatory complex protein PAN1
CL865.Contig3	K20047	actin cytoskeleton-regulatory complex protein PAN1
Unigene411	K20047	actin cytoskeleton-regulatory complex protein PAN1
Unigene8621	K20047	actin cytoskeleton-regulatory complex protein PAN1
Unigene2316	K20047	actin cytoskeleton-regulatory complex protein PAN1
CL1697.Contig1	K20047	actin cytoskeleton-regulatory complex protein PAN1
CL1697.Contig2	K20047	actin cytoskeleton-regulatory complex protein PAN1
Unigene6654	K20047	actin cytoskeleton-regulatory complex protein PAN1
Unigene2568	K20047	actin cytoskeleton-regulatory complex protein PAN1
CL1277.Contig1	K20047	actin cytoskeleton-regulatory complex protein PAN1
CL1277.Contig3	K20047	actin cytoskeleton-regulatory complex protein PAN1
CL1277.Contig2	K20047	actin cytoskeleton-regulatory complex protein PAN1
Unigene5198	K20047	actin cytoskeleton-regulatory complex protein PAN1
Unigene3688	K20047	actin cytoskeleton-regulatory complex protein PAN1
Unigene1221	K20047	actin cytoskeleton-regulatory complex protein PAN1
Unigene5796	K20047	actin cytoskeleton-regulatory complex protein PAN1
CL69.Contig11	K20047	actin cytoskeleton-regulatory complex protein PAN1
CL69.Contig14	K20047	actin cytoskeleton-regulatory complex protein PAN1
CL69.Contig16	K20047	actin cytoskeleton-regulatory complex protein PAN1
CL69.Contig18	K20047	actin cytoskeleton-regulatory complex protein PAN1
CL69.Contig19	K20047	actin cytoskeleton-regulatory complex protein PAN1
CL69.Contig3	K20047	actin cytoskeleton-regulatory complex protein PAN1
CL69.Contig7	K20047	actin cytoskeleton-regulatory complex protein PAN1
CL69.Contig15	K20047	actin cytoskeleton-regulatory complex protein PAN1
CL69.Contig1	K20047	actin cytoskeleton-regulatory complex protein PAN1
CL69.Contig12	K20047	actin cytoskeleton-regulatory complex protein PAN1
CL69.Contig13	K20047	actin cytoskeleton-regulatory complex protein PAN1
CL69.Contig17	K20047	actin cytoskeleton-regulatory complex protein PAN1
Unigene4876	K20046	actin cytoskeleton-regulatory complex protein SLA1
Unigene4655	K20046	actin cytoskeleton-regulatory complex protein SLA1
Unigene570	K20044	phosphatidylinositol-binding clathrin assembly protein
Unigene4340	K20044	phosphatidylinositol-binding clathrin assembly protein
Unigene6433	K20044	phosphatidylinositol-binding clathrin assembly protein
CL376.Contig1	K20042	F-BAR domain only protein
CL376.Contig2	K20042	F-BAR domain only protein
Unigene9508	K20042	F-BAR domain only protein
Unigene2288	K20040	huntingtin-interacting protein 1-related protein
Unigene7411	K20032	palmitoyltransferase ZDHHC13/17 [EC:2.3.1.225]
Unigene2010	K20032	palmitoyltransferase ZDHHC13/17 [EC:2.3.1.225]
Unigene5344	K20032	palmitoyltransferase ZDHHC13/17 [EC:2.3.1.225]
Unigene3121	K20028	palmitoyltransferase ZDHHC2/15/20 [EC:2.3.1.225]
CL1165.Contig1	K20003	palmitoyltransferase ZDHHC4 [EC:2.3.1.225]
Unigene8266	K19998	sec1 family domain-containing protein 1
Unigene7570	K19996	phosphatidylinositol transfer protein SFH5
Unigene5852	K19996	phosphatidylinositol transfer protein SFH5
Unigene6706	K19995	secretory carrier-associated membrane protein
Unigene9940	K19986	exocyst complex component 8
Unigene4784	K19986	exocyst complex component 8
Unigene7259	K19986	exocyst complex component 8
Unigene1024	K19985	exocyst complex component 6
Unigene1018	K19984	exocyst complex component 5
Unigene6623	K19983	exocyst complex component 1
Unigene7335	K19983	exocyst complex component 1
Unigene6274	K19953	TBC1 domain family member 6
CL209.Contig2	K19951	TBC1 domain family member 9
CL209.Contig1	K19951	TBC1 domain family member 9
Unigene5801	K19950	protein transport protein SEC9
CL123.Contig2	K19932	neuronal calcium sensor 1
CL123.Contig1	K19932	neuronal calcium sensor 1
Unigene5769	K19932	neuronal calcium sensor 1
CL648.Contig3	K19900	hyphal wall protein 1
Unigene5295	K19898	alpha-agglutinin
Unigene8523	K19898	alpha-agglutinin
Unigene2293	K19898	alpha-agglutinin
Unigene6779	K19898	alpha-agglutinin
Unigene5795	K19898	alpha-agglutinin
CL121.Contig1	K19898	alpha-agglutinin
CL121.Contig2	K19898	alpha-agglutinin
CL121.Contig3	K19898	alpha-agglutinin
Unigene5096	K19898	alpha-agglutinin
Unigene7625	K19898	alpha-agglutinin
Unigene3214	K19898	alpha-agglutinin
Unigene8479	K19898	alpha-agglutinin
Unigene8222	K19898	alpha-agglutinin
Unigene3100	K19881	Chs5-Arf1p-binding protein BUD7/BCH1
Unigene1558	K19877	chitin biosynthesis protein CHS5
Unigene8140	K19852	serine/threonine protein kinase KIN1/2 [EC:2.7.11.1]
Unigene10631	K19852	serine/threonine protein kinase KIN1/2 [EC:2.7.11.1]
Unigene8393	K19852	serine/threonine protein kinase KIN1/2 [EC:2.7.11.1]
Unigene3075	K19852	serine/threonine protein kinase KIN1/2 [EC:2.7.11.1]
CL67.Contig5	K19851	flocculation protein FLO11
Unigene5763	K19851	flocculation protein FLO11
CL515.Contig2	K19851	flocculation protein FLO11
CL503.Contig1	K19851	flocculation protein FLO11
CL503.Contig2	K19851	flocculation protein FLO11
Unigene6238	K19851	flocculation protein FLO11
CL1363.Contig1	K19851	flocculation protein FLO11
Unigene4012	K19851	flocculation protein FLO11
Unigene5512	K19851	flocculation protein FLO11
Unigene3645	K19851	flocculation protein FLO11
CL498.Contig1	K19851	flocculation protein FLO11
CL765.Contig2	K19851	flocculation protein FLO11
Unigene4871	K19851	flocculation protein FLO11
CL769.Contig2	K19851	flocculation protein FLO11
Unigene4945	K19851	flocculation protein FLO11
Unigene2267	K19851	flocculation protein FLO11
Unigene3257	K19851	flocculation protein FLO11
Unigene7239	K19851	flocculation protein FLO11
Unigene4403	K19851	flocculation protein FLO11
CL386.Contig4	K19851	flocculation protein FLO11
CL386.Contig3	K19851	flocculation protein FLO11
Unigene3712	K19851	flocculation protein FLO11
CL823.Contig5	K19851	flocculation protein FLO11
CL823.Contig6	K19851	flocculation protein FLO11
CL823.Contig2	K19851	flocculation protein FLO11
CL823.Contig1	K19851	flocculation protein FLO11
Unigene83	K19851	flocculation protein FLO11
Unigene964	K19851	flocculation protein FLO11
CL1412.Contig2	K19851	flocculation protein FLO11
CL710.Contig2	K19851	flocculation protein FLO11
Unigene1757	K19851	flocculation protein FLO11
Unigene4098	K19851	flocculation protein FLO11
Unigene4307	K19851	flocculation protein FLO11
Unigene6364	K19851	flocculation protein FLO11
Unigene8386	K19851	flocculation protein FLO11
CL1779.Contig1	K19851	flocculation protein FLO11
CL2078.Contig2	K19851	flocculation protein FLO11
Unigene2875	K19851	flocculation protein FLO11
Unigene3963	K19851	flocculation protein FLO11
Unigene4894	K19851	flocculation protein FLO11
CL1450.Contig1	K19851	flocculation protein FLO11
CL1450.Contig2	K19851	flocculation protein FLO11
CL1121.Contig1	K19851	flocculation protein FLO11
CL1121.Contig2	K19851	flocculation protein FLO11
Unigene5685	K19851	flocculation protein FLO11
Unigene180	K19851	flocculation protein FLO11
CL1240.Contig2	K19851	flocculation protein FLO11
Unigene4503	K19851	flocculation protein FLO11
Unigene8102	K19851	flocculation protein FLO11
CL2209.Contig2	K19851	flocculation protein FLO11
Unigene6068	K19851	flocculation protein FLO11
CL798.Contig1	K19851	flocculation protein FLO11
CL798.Contig2	K19851	flocculation protein FLO11
CL798.Contig3	K19851	flocculation protein FLO11
CL1983.Contig1	K19851	flocculation protein FLO11
CL1962.Contig1	K19851	flocculation protein FLO11
Unigene4767	K19851	flocculation protein FLO11
Unigene3491	K19851	flocculation protein FLO11
Unigene7472	K19851	flocculation protein FLO11
CL389.Contig2	K19851	flocculation protein FLO11
Unigene8320	K19851	flocculation protein FLO11
Unigene5405	K19851	flocculation protein FLO11
CL866.Contig4	K19851	flocculation protein FLO11
Unigene2438	K19851	flocculation protein FLO11
CL967.Contig4	K19851	flocculation protein FLO11
CL967.Contig1	K19851	flocculation protein FLO11
CL1613.Contig1	K19851	flocculation protein FLO11
Unigene258	K19851	flocculation protein FLO11
Unigene3292	K19851	flocculation protein FLO11
Unigene7985	K19851	flocculation protein FLO11
CL866.Contig1	K19851	flocculation protein FLO11
CL866.Contig2	K19851	flocculation protein FLO11
Unigene4938	K19851	flocculation protein FLO11
CL1644.Contig1	K19851	flocculation protein FLO11
CL932.Contig1	K19851	flocculation protein FLO11
CL932.Contig2	K19851	flocculation protein FLO11
Unigene2363	K19851	flocculation protein FLO11
CL99.Contig1	K19851	flocculation protein FLO11
Unigene4003	K19851	flocculation protein FLO11
CL1644.Contig4	K19851	flocculation protein FLO11
CL1644.Contig3	K19851	flocculation protein FLO11
Unigene7623	K19851	flocculation protein FLO11
Unigene6914	K19851	flocculation protein FLO11
Unigene2584	K19851	flocculation protein FLO11
Unigene2226	K19851	flocculation protein FLO11
Unigene7876	K19851	flocculation protein FLO11
Unigene966	K19851	flocculation protein FLO11
Unigene6900	K19851	flocculation protein FLO11
CL348.Contig2	K19851	flocculation protein FLO11
Unigene6927	K19851	flocculation protein FLO11
Unigene4092	K19851	flocculation protein FLO11
CL390.Contig3	K19851	flocculation protein FLO11
CL220.Contig1	K19851	flocculation protein FLO11
Unigene2750	K19851	flocculation protein FLO11
Unigene1519	K19851	flocculation protein FLO11
CL2163.Contig5	K19851	flocculation protein FLO11
Unigene5162	K19851	flocculation protein FLO11
CL989.Contig1	K19851	flocculation protein FLO11
Unigene4459	K19851	flocculation protein FLO11
Unigene7643	K19851	flocculation protein FLO11
CL1448.Contig1	K19851	flocculation protein FLO11
Unigene5509	K19851	flocculation protein FLO11
Unigene1398	K19851	flocculation protein FLO11
CL2208.Contig1	K19851	flocculation protein FLO11
Unigene2691	K19851	flocculation protein FLO11
CL1615.Contig2	K19851	flocculation protein FLO11
CL989.Contig2	K19851	flocculation protein FLO11
CL2280.Contig2	K19851	flocculation protein FLO11
CL1794.Contig2	K19851	flocculation protein FLO11
CL1211.Contig2	K19851	flocculation protein FLO11
CL1256.Contig1	K19851	flocculation protein FLO11
CL1256.Contig2	K19851	flocculation protein FLO11
CL2047.Contig2	K19851	flocculation protein FLO11
CL858.Contig3	K19851	flocculation protein FLO11
CL746.Contig2	K19851	flocculation protein FLO11
CL746.Contig1	K19851	flocculation protein FLO11
CL2013.Contig1	K19851	flocculation protein FLO11
CL1181.Contig1	K19851	flocculation protein FLO11
CL1181.Contig2	K19851	flocculation protein FLO11
Unigene3260	K19851	flocculation protein FLO11
Unigene7453	K19851	flocculation protein FLO11
CL250.Contig1	K19851	flocculation protein FLO11
CL250.Contig3	K19851	flocculation protein FLO11
Unigene2374	K19851	flocculation protein FLO11
CL833.Contig1	K19851	flocculation protein FLO11
Unigene595	K19851	flocculation protein FLO11
Unigene5689	K19851	flocculation protein FLO11
Unigene1860	K19851	flocculation protein FLO11
CL174.Contig1	K19851	flocculation protein FLO11
CL174.Contig2	K19851	flocculation protein FLO11
Unigene95	K19851	flocculation protein FLO11
CL1680.Contig3	K19851	flocculation protein FLO11
CL1680.Contig2	K19851	flocculation protein FLO11
Unigene2653	K19851	flocculation protein FLO11
CL224.Contig5	K19851	flocculation protein FLO11
Unigene4775	K19851	flocculation protein FLO11
Unigene5681	K19851	flocculation protein FLO11
Unigene876	K19851	flocculation protein FLO11
CL1015.Contig1	K19851	flocculation protein FLO11
CL1730.Contig1	K19851	flocculation protein FLO11
Unigene6131	K19851	flocculation protein FLO11
Unigene2812	K19851	flocculation protein FLO11
Unigene7715	K19851	flocculation protein FLO11
Unigene634	K19851	flocculation protein FLO11
CL2015.Contig1	K19851	flocculation protein FLO11
Unigene3189	K19851	flocculation protein FLO11
CL34.Contig2	K19851	flocculation protein FLO11
CL1826.Contig1	K19851	flocculation protein FLO11
Unigene7001	K19851	flocculation protein FLO11
Unigene9017	K19851	flocculation protein FLO11
Unigene257	K19851	flocculation protein FLO11
Unigene2709	K19851	flocculation protein FLO11
CL1288.Contig1	K19851	flocculation protein FLO11
Unigene4112	K19851	flocculation protein FLO11
CL481.Contig2	K19851	flocculation protein FLO11
CL711.Contig1	K19851	flocculation protein FLO11
Unigene51	K19851	flocculation protein FLO11
Unigene4947	K19851	flocculation protein FLO11
Unigene2200	K19851	flocculation protein FLO11
CL1520.Contig2	K19851	flocculation protein FLO11
CL1152.Contig2	K19851	flocculation protein FLO11
CL1152.Contig1	K19851	flocculation protein FLO11
Unigene3218	K19851	flocculation protein FLO11
Unigene3541	K19851	flocculation protein FLO11
CL2011.Contig1	K19851	flocculation protein FLO11
CL2011.Contig2	K19851	flocculation protein FLO11
CL89.Contig2	K19851	flocculation protein FLO11
Unigene4034	K19851	flocculation protein FLO11
CL1825.Contig1	K19851	flocculation protein FLO11
CL2170.Contig1	K19851	flocculation protein FLO11
CL2170.Contig2	K19851	flocculation protein FLO11
Unigene6049	K19851	flocculation protein FLO11
CL960.Contig2	K19851	flocculation protein FLO11
Unigene1447	K19851	flocculation protein FLO11
Unigene8041	K19851	flocculation protein FLO11
CL641.Contig2	K19851	flocculation protein FLO11
Unigene5008	K19851	flocculation protein FLO11
Unigene3670	K19851	flocculation protein FLO11
CL1374.Contig3	K19851	flocculation protein FLO11
CL1374.Contig2	K19851	flocculation protein FLO11
CL30.Contig27	K19851	flocculation protein FLO11
CL30.Contig28	K19851	flocculation protein FLO11
Unigene7846	K19851	flocculation protein FLO11
Unigene6527	K19851	flocculation protein FLO11
CL957.Contig2	K19851	flocculation protein FLO11
Unigene1550	K19851	flocculation protein FLO11
Unigene7074	K19851	flocculation protein FLO11
Unigene1128	K19851	flocculation protein FLO11
Unigene2319	K19851	flocculation protein FLO11
Unigene59	K19851	flocculation protein FLO11
Unigene1756	K19851	flocculation protein FLO11
Unigene738	K19851	flocculation protein FLO11
CL967.Contig2	K19851	flocculation protein FLO11
Unigene3297	K19851	flocculation protein FLO11
Unigene6067	K19851	flocculation protein FLO11
CL2083.Contig1	K19851	flocculation protein FLO11
Unigene3331	K19851	flocculation protein FLO11
Unigene6069	K19851	flocculation protein FLO11
Unigene1913	K19851	flocculation protein FLO11
CL1779.Contig2	K19851	flocculation protein FLO11
Unigene2415	K19851	flocculation protein FLO11
Unigene310	K19851	flocculation protein FLO11
Unigene4045	K19851	flocculation protein FLO11
CL1892.Contig2	K19851	flocculation protein FLO11
Unigene37	K19851	flocculation protein FLO11
CL2040.Contig2	K19851	flocculation protein FLO11
CL1287.Contig2	K19851	flocculation protein FLO11
CL1287.Contig3	K19851	flocculation protein FLO11
CL125.Contig1	K19851	flocculation protein FLO11
CL125.Contig2	K19851	flocculation protein FLO11
CL823.Contig3	K19851	flocculation protein FLO11
Unigene1433	K19851	flocculation protein FLO11
CL1538.Contig1	K19851	flocculation protein FLO11
CL2138.Contig1	K19851	flocculation protein FLO11
Unigene4936	K19851	flocculation protein FLO11
Unigene6918	K19851	flocculation protein FLO11
Unigene540	K19851	flocculation protein FLO11
Unigene1776	K19851	flocculation protein FLO11
Unigene6784	K19851	flocculation protein FLO11
CL1892.Contig1	K19851	flocculation protein FLO11
Unigene3242	K19851	flocculation protein FLO11
Unigene3301	K19851	flocculation protein FLO11
Unigene7467	K19851	flocculation protein FLO11
Unigene568	K19851	flocculation protein FLO11
Unigene3658	K19851	flocculation protein FLO11
Unigene4103	K19851	flocculation protein FLO11
Unigene1906	K19851	flocculation protein FLO11
Unigene585	K19851	flocculation protein FLO11
CL866.Contig3	K19851	flocculation protein FLO11
CL1501.Contig2	K19851	flocculation protein FLO11
CL1501.Contig1	K19851	flocculation protein FLO11
Unigene6247	K19851	flocculation protein FLO11
Unigene5414	K19851	flocculation protein FLO11
Unigene8271	K19851	flocculation protein FLO11
Unigene4460	K19851	flocculation protein FLO11
CL417.Contig1	K19851	flocculation protein FLO11
CL417.Contig2	K19851	flocculation protein FLO11
Unigene3657	K19851	flocculation protein FLO11
CL1103.Contig1	K19851	flocculation protein FLO11
CL1103.Contig2	K19851	flocculation protein FLO11
Unigene2718	K19851	flocculation protein FLO11
Unigene7465	K19851	flocculation protein FLO11
CL1644.Contig2	K19851	flocculation protein FLO11
Unigene143	K19851	flocculation protein FLO11
Unigene7062	K19851	flocculation protein FLO11
Unigene6144	K19851	flocculation protein FLO11
CL89.Contig1	K19851	flocculation protein FLO11
Unigene6048	K19851	flocculation protein FLO11
CL99.Contig3	K19851	flocculation protein FLO11
CL1729.Contig2	K19851	flocculation protein FLO11
Unigene7440	K19851	flocculation protein FLO11
Unigene4892	K19851	flocculation protein FLO11
CL227.Contig2	K19851	flocculation protein FLO11
CL138.Contig4	K19851	flocculation protein FLO11
CL138.Contig5	K19851	flocculation protein FLO11
CL138.Contig3	K19851	flocculation protein FLO11
CL1807.Contig1	K19851	flocculation protein FLO11
Unigene7157	K19851	flocculation protein FLO11
Unigene6979	K19851	flocculation protein FLO11
Unigene7038	K19851	flocculation protein FLO11
Unigene7611	K19851	flocculation protein FLO11
CL220.Contig3	K19851	flocculation protein FLO11
CL220.Contig2	K19851	flocculation protein FLO11
Unigene1861	K19851	flocculation protein FLO11
CL391.Contig2	K19851	flocculation protein FLO11
CL1514.Contig1	K19851	flocculation protein FLO11
Unigene5722	K19851	flocculation protein FLO11
Unigene2264	K19851	flocculation protein FLO11
Unigene2229	K19851	flocculation protein FLO11
Unigene888	K19851	flocculation protein FLO11
Unigene1478	K19851	flocculation protein FLO11
CL659.Contig3	K19851	flocculation protein FLO11
CL1875.Contig2	K19851	flocculation protein FLO11
CL1821.Contig2	K19851	flocculation protein FLO11
Unigene4786	K19851	flocculation protein FLO11
Unigene4157	K19851	flocculation protein FLO11
Unigene1609	K19851	flocculation protein FLO11
Unigene4345	K19851	flocculation protein FLO11
Unigene527	K19851	flocculation protein FLO11
Unigene8110	K19851	flocculation protein FLO11
Unigene1697	K19851	flocculation protein FLO11
CL1811.Contig2	K19851	flocculation protein FLO11
CL1811.Contig1	K19851	flocculation protein FLO11
Unigene1406	K19851	flocculation protein FLO11
Unigene5693	K19851	flocculation protein FLO11
CL1237.Contig2	K19851	flocculation protein FLO11
CL1237.Contig3	K19851	flocculation protein FLO11
Unigene3746	K19851	flocculation protein FLO11
CL959.Contig2	K19851	flocculation protein FLO11
Unigene3543	K19851	flocculation protein FLO11
CL1538.Contig2	K19851	flocculation protein FLO11
Unigene5775	K19851	flocculation protein FLO11
CL2208.Contig2	K19851	flocculation protein FLO11
Unigene8463	K19851	flocculation protein FLO11
Unigene1610	K19851	flocculation protein FLO11
Unigene7561	K19851	flocculation protein FLO11
CL1550.Contig2	K19851	flocculation protein FLO11
Unigene7408	K19851	flocculation protein FLO11
Unigene5857	K19851	flocculation protein FLO11
CL1983.Contig2	K19851	flocculation protein FLO11
CL2274.Contig2	K19851	flocculation protein FLO11
CL325.Contig2	K19851	flocculation protein FLO11
CL1135.Contig2	K19851	flocculation protein FLO11
Unigene7436	K19851	flocculation protein FLO11
Unigene906	K19851	flocculation protein FLO11
Unigene4837	K19851	flocculation protein FLO11
CL1902.Contig2	K19851	flocculation protein FLO11
CL224.Contig6	K19851	flocculation protein FLO11
Unigene20	K19851	flocculation protein FLO11
Unigene2474	K19851	flocculation protein FLO11
CL1431.Contig3	K19851	flocculation protein FLO11
Unigene1132	K19851	flocculation protein FLO11
Unigene8323	K19851	flocculation protein FLO11
Unigene4902	K19851	flocculation protein FLO11
CL1541.Contig2	K19851	flocculation protein FLO11
Unigene3179	K19851	flocculation protein FLO11
Unigene519	K19851	flocculation protein FLO11
Unigene2353	K19851	flocculation protein FLO11
CL224.Contig2	K19851	flocculation protein FLO11
Unigene6778	K19851	flocculation protein FLO11
Unigene1944	K19851	flocculation protein FLO11
Unigene951	K19851	flocculation protein FLO11
Unigene7526	K19851	flocculation protein FLO11
Unigene6754	K19851	flocculation protein FLO11
Unigene4543	K19851	flocculation protein FLO11
CL1449.Contig2	K19851	flocculation protein FLO11
CL1448.Contig2	K19851	flocculation protein FLO11
Unigene4981	K19851	flocculation protein FLO11
Unigene5488	K19851	flocculation protein FLO11
CL1490.Contig2	K19851	flocculation protein FLO11
CL786.Contig3	K19851	flocculation protein FLO11
CL269.Contig5	K19851	flocculation protein FLO11
CL948.Contig1	K19851	flocculation protein FLO11
CL948.Contig2	K19851	flocculation protein FLO11
CL1274.Contig2	K19851	flocculation protein FLO11
CL1373.Contig1	K19851	flocculation protein FLO11
CL386.Contig1	K19851	flocculation protein FLO11
CL386.Contig2	K19851	flocculation protein FLO11
CL269.Contig6	K19851	flocculation protein FLO11
Unigene6124	K19851	flocculation protein FLO11
CL1390.Contig2	K19851	flocculation protein FLO11
CL1507.Contig1	K19851	flocculation protein FLO11
CL1507.Contig2	K19851	flocculation protein FLO11
CL1507.Contig3	K19851	flocculation protein FLO11
CL1742.Contig2	K19851	flocculation protein FLO11
CL674.Contig2	K19851	flocculation protein FLO11
CL674.Contig3	K19851	flocculation protein FLO11
Unigene6616	K19851	flocculation protein FLO11
CL1356.Contig2	K19851	flocculation protein FLO11
Unigene8405	K19851	flocculation protein FLO11
CL2083.Contig2	K19851	flocculation protein FLO11
CL916.Contig2	K19851	flocculation protein FLO11
CL957.Contig1	K19851	flocculation protein FLO11
Unigene156	K19851	flocculation protein FLO11
Unigene6728	K19851	flocculation protein FLO11
CL936.Contig2	K19851	flocculation protein FLO11
Unigene4134	K19851	flocculation protein FLO11
Unigene2717	K19851	flocculation protein FLO11
CL1287.Contig1	K19851	flocculation protein FLO11
Unigene2215	K19851	flocculation protein FLO11
Unigene562	K19851	flocculation protein FLO11
CL1020.Contig3	K19851	flocculation protein FLO11
CL1020.Contig1	K19851	flocculation protein FLO11
Unigene1957	K19851	flocculation protein FLO11
CL431.Contig1	K19851	flocculation protein FLO11
Unigene6597	K19851	flocculation protein FLO11
CL806.Contig2	K19851	flocculation protein FLO11
CL1688.Contig2	K19851	flocculation protein FLO11
CL823.Contig4	K19851	flocculation protein FLO11
CL2138.Contig2	K19851	flocculation protein FLO11
CL2138.Contig3	K19851	flocculation protein FLO11
Unigene2387	K19851	flocculation protein FLO11
Unigene4022	K19851	flocculation protein FLO11
Unigene6640	K19851	flocculation protein FLO11
Unigene7950	K19851	flocculation protein FLO11
CL128.Contig1	K19851	flocculation protein FLO11
CL128.Contig2	K19851	flocculation protein FLO11
CL1688.Contig1	K19851	flocculation protein FLO11
Unigene7755	K19851	flocculation protein FLO11
CL99.Contig2	K19851	flocculation protein FLO11
Unigene4290	K19851	flocculation protein FLO11
CL568.Contig1	K19851	flocculation protein FLO11
CL568.Contig2	K19851	flocculation protein FLO11
CL568.Contig3	K19851	flocculation protein FLO11
CL568.Contig4	K19851	flocculation protein FLO11
Unigene4634	K19851	flocculation protein FLO11
Unigene1186	K19851	flocculation protein FLO11
Unigene1895	K19851	flocculation protein FLO11
Unigene5033	K19851	flocculation protein FLO11
Unigene1587	K19851	flocculation protein FLO11
CL227.Contig1	K19851	flocculation protein FLO11
CL2209.Contig1	K19851	flocculation protein FLO11
CL1878.Contig3	K19851	flocculation protein FLO11
Unigene649	K19851	flocculation protein FLO11
Unigene8512	K19851	flocculation protein FLO11
CL1807.Contig2	K19851	flocculation protein FLO11
Unigene4451	K19851	flocculation protein FLO11
Unigene4027	K19851	flocculation protein FLO11
Unigene7508	K19851	flocculation protein FLO11
CL1514.Contig2	K19851	flocculation protein FLO11
Unigene5232	K19851	flocculation protein FLO11
Unigene5864	K19851	flocculation protein FLO11
Unigene6700	K19851	flocculation protein FLO11
Unigene2615	K19851	flocculation protein FLO11
Unigene881	K19851	flocculation protein FLO11
Unigene1741	K19851	flocculation protein FLO11
Unigene8264	K19851	flocculation protein FLO11
Unigene4993	K19851	flocculation protein FLO11
Unigene7037	K19851	flocculation protein FLO11
CL512.Contig1	K19851	flocculation protein FLO11
CL512.Contig2	K19851	flocculation protein FLO11
CL1983.Contig3	K19851	flocculation protein FLO11
Unigene1783	K19851	flocculation protein FLO11
Unigene6207	K19851	flocculation protein FLO11
Unigene7840	K19851	flocculation protein FLO11
Unigene993	K19851	flocculation protein FLO11
Unigene1897	K19851	flocculation protein FLO11
Unigene2688	K19851	flocculation protein FLO11
Unigene2629	K19851	flocculation protein FLO11
Unigene7885	K19851	flocculation protein FLO11
Unigene3696	K19851	flocculation protein FLO11
Unigene1375	K19851	flocculation protein FLO11
Unigene93	K19851	flocculation protein FLO11
Unigene6842	K19851	flocculation protein FLO11
Unigene7980	K19851	flocculation protein FLO11
Unigene7430	K19851	flocculation protein FLO11
Unigene1404	K19851	flocculation protein FLO11
Unigene7521	K19851	flocculation protein FLO11
Unigene6629	K19851	flocculation protein FLO11
Unigene4322	K19851	flocculation protein FLO11
Unigene1082	K19851	flocculation protein FLO11
Unigene6054	K19851	flocculation protein FLO11
Unigene6636	K19851	flocculation protein FLO11
Unigene4968	K19851	flocculation protein FLO11
CL250.Contig4	K19851	flocculation protein FLO11
CL833.Contig2	K19851	flocculation protein FLO11
Unigene6545	K19851	flocculation protein FLO11
CL1025.Contig5	K19851	flocculation protein FLO11
Unigene6292	K19851	flocculation protein FLO11
CL1025.Contig4	K19851	flocculation protein FLO11
Unigene2685	K19851	flocculation protein FLO11
Unigene7943	K19851	flocculation protein FLO11
Unigene2795	K19851	flocculation protein FLO11
CL321.Contig2	K19851	flocculation protein FLO11
CL321.Contig6	K19851	flocculation protein FLO11
CL1015.Contig3	K19851	flocculation protein FLO11
CL1015.Contig2	K19851	flocculation protein FLO11
CL1464.Contig1	K19851	flocculation protein FLO11
CL1464.Contig2	K19851	flocculation protein FLO11
Unigene2726	K19851	flocculation protein FLO11
CL759.Contig1	K19851	flocculation protein FLO11
Unigene315	K19851	flocculation protein FLO11
Unigene5363	K19851	flocculation protein FLO11
CL1728.Contig1	K19851	flocculation protein FLO11
CL1487.Contig2	K19851	flocculation protein FLO11
Unigene4078	K19851	flocculation protein FLO11
Unigene4533	K19851	flocculation protein FLO11
CL337.Contig1	K19851	flocculation protein FLO11
Unigene1894	K19851	flocculation protein FLO11
Unigene4032	K19851	flocculation protein FLO11
CL503.Contig3	K19851	flocculation protein FLO11
CL786.Contig1	K19851	flocculation protein FLO11
Unigene630	K19851	flocculation protein FLO11
CL151.Contig2	K19851	flocculation protein FLO11
CL151.Contig1	K19851	flocculation protein FLO11
Unigene6853	K19851	flocculation protein FLO11
Unigene2605	K19851	flocculation protein FLO11
CL1214.Contig1	K19851	flocculation protein FLO11
CL1214.Contig2	K19851	flocculation protein FLO11
CL30.Contig4	K19851	flocculation protein FLO11
Unigene2791	K19851	flocculation protein FLO11
CL250.Contig5	K19851	flocculation protein FLO11
Unigene1051	K19851	flocculation protein FLO11
CL1373.Contig2	K19851	flocculation protein FLO11
CL1379.Contig2	K19851	flocculation protein FLO11
Unigene4868	K19851	flocculation protein FLO11
Unigene8295	K19851	flocculation protein FLO11
CL30.Contig3	K19851	flocculation protein FLO11
Unigene4102	K19851	flocculation protein FLO11
Unigene7781	K19851	flocculation protein FLO11
CL1412.Contig1	K19851	flocculation protein FLO11
Unigene6195	K19851	flocculation protein FLO11
CL2140.Contig2	K19851	flocculation protein FLO11
CL1274.Contig3	K19851	flocculation protein FLO11
Unigene4005	K19851	flocculation protein FLO11
CL965.Contig1	K19851	flocculation protein FLO11
Unigene3468	K19851	flocculation protein FLO11
Unigene969	K19851	flocculation protein FLO11
CL1235.Contig1	K19851	flocculation protein FLO11
CL769.Contig1	K19851	flocculation protein FLO11
Unigene8327	K19851	flocculation protein FLO11
CL2078.Contig4	K19851	flocculation protein FLO11
Unigene4360	K19851	flocculation protein FLO11
Unigene4847	K19851	flocculation protein FLO11
CL1821.Contig1	K19851	flocculation protein FLO11
CL1207.Contig2	K19851	flocculation protein FLO11
CL393.Contig2	K19851	flocculation protein FLO11
CL95.Contig1	K19851	flocculation protein FLO11
Unigene7587	K19851	flocculation protein FLO11
Unigene7782	K19851	flocculation protein FLO11
Unigene8334	K19851	flocculation protein FLO11
Unigene7101	K19851	flocculation protein FLO11
Unigene7140	K19851	flocculation protein FLO11
CL1807.Contig3	K19851	flocculation protein FLO11
Unigene7909	K19851	flocculation protein FLO11
Unigene2664	K19851	flocculation protein FLO11
Unigene4965	K19851	flocculation protein FLO11
Unigene7818	K19851	flocculation protein FLO11
Unigene1744	K19851	flocculation protein FLO11
Unigene6546	K19851	flocculation protein FLO11
CL389.Contig3	K19851	flocculation protein FLO11
Unigene1215	K19851	flocculation protein FLO11
CL1784.Contig2	K19851	flocculation protein FLO11
Unigene4309	K19851	flocculation protein FLO11
Unigene1788	K19851	flocculation protein FLO11
Unigene692	K19851	flocculation protein FLO11
CL752.Contig1	K19851	flocculation protein FLO11
Unigene5402	K19851	flocculation protein FLO11
Unigene2692	K19851	flocculation protein FLO11
CL2280.Contig1	K19851	flocculation protein FLO11
Unigene3320	K19851	flocculation protein FLO11
CL1356.Contig1	K19851	flocculation protein FLO11
Unigene4827	K19851	flocculation protein FLO11
CL374.Contig7	K19851	flocculation protein FLO11
CL585.Contig1	K19851	flocculation protein FLO11
CL585.Contig2	K19851	flocculation protein FLO11
CL224.Contig1	K19851	flocculation protein FLO11
CL224.Contig4	K19851	flocculation protein FLO11
Unigene8401	K19851	flocculation protein FLO11
CL989.Contig3	K19851	flocculation protein FLO11
Unigene6178	K19851	flocculation protein FLO11
CL325.Contig1	K19851	flocculation protein FLO11
Unigene1446	K19851	flocculation protein FLO11
Unigene2459	K19851	flocculation protein FLO11
Unigene6558	K19851	flocculation protein FLO11
Unigene3211	K19851	flocculation protein FLO11
CL726.Contig1	K19851	flocculation protein FLO11
CL321.Contig9	K19851	flocculation protein FLO11
Unigene2806	K19851	flocculation protein FLO11
CL726.Contig2	K19851	flocculation protein FLO11
Unigene4906	K19851	flocculation protein FLO11
Unigene102	K19851	flocculation protein FLO11
Unigene2333	K19851	flocculation protein FLO11
Unigene3599	K19851	flocculation protein FLO11
CL1728.Contig2	K19851	flocculation protein FLO11
Unigene7945	K19851	flocculation protein FLO11
CL2266.Contig2	K19851	flocculation protein FLO11
Unigene4879	K19851	flocculation protein FLO11
Unigene246	K19851	flocculation protein FLO11
CL2158.Contig1	K19851	flocculation protein FLO11
CL299.Contig11	K19851	flocculation protein FLO11
CL1960.Contig1	K19851	flocculation protein FLO11
Unigene7247	K19851	flocculation protein FLO11
Unigene3326	K19851	flocculation protein FLO11
Unigene6751	K19851	flocculation protein FLO11
Unigene2339	K19851	flocculation protein FLO11
Unigene6047	K19851	flocculation protein FLO11
Unigene1451	K19851	flocculation protein FLO11
Unigene5476	K19851	flocculation protein FLO11
CL668.Contig1	K19851	flocculation protein FLO11
CL668.Contig2	K19851	flocculation protein FLO11
CL668.Contig3	K19851	flocculation protein FLO11
CL668.Contig4	K19851	flocculation protein FLO11
CL269.Contig7	K19851	flocculation protein FLO11
CL1374.Contig1	K19851	flocculation protein FLO11
Unigene5268	K19851	flocculation protein FLO11
CL2040.Contig1	K19851	flocculation protein FLO11
Unigene1613	K19851	flocculation protein FLO11
CL173.Contig3	K19851	flocculation protein FLO11
CL1109.Contig1	K19851	flocculation protein FLO11
CL1109.Contig2	K19851	flocculation protein FLO11
Unigene4083	K19851	flocculation protein FLO11
Unigene6860	K19851	flocculation protein FLO11
CL431.Contig2	K19851	flocculation protein FLO11
Unigene7609	K19851	flocculation protein FLO11
Unigene8272	K19851	flocculation protein FLO11
CL338.Contig4	K19851	flocculation protein FLO11
Unigene3663	K19851	flocculation protein FLO11
Unigene2355	K19851	flocculation protein FLO11
Unigene1780	K19851	flocculation protein FLO11
CL1020.Contig2	K19851	flocculation protein FLO11
Unigene556	K19851	flocculation protein FLO11
Unigene6243	K19851	flocculation protein FLO11
Unigene6544	K19851	flocculation protein FLO11
Unigene7414	K19851	flocculation protein FLO11
Unigene1833	K19851	flocculation protein FLO11
Unigene2814	K19851	flocculation protein FLO11
Unigene8797	K19851	flocculation protein FLO11
Unigene8328	K19851	flocculation protein FLO11
CL240.Contig1	K19851	flocculation protein FLO11
CL240.Contig2	K19851	flocculation protein FLO11
Unigene4817	K19851	flocculation protein FLO11
Unigene4904	K19851	flocculation protein FLO11
CL2163.Contig4	K19851	flocculation protein FLO11
CL2163.Contig2	K19851	flocculation protein FLO11
Unigene1842	K19851	flocculation protein FLO11
Unigene2260	K19851	flocculation protein FLO11
CL752.Contig2	K19851	flocculation protein FLO11
CL2274.Contig1	K19851	flocculation protein FLO11
CL1615.Contig1	K19851	flocculation protein FLO11
Unigene9031	K19851	flocculation protein FLO11
Unigene5213	K19851	flocculation protein FLO11
Unigene7871	K19851	flocculation protein FLO11
Unigene7412	K19851	flocculation protein FLO11
Unigene3976	K19851	flocculation protein FLO11
Unigene2651	K19851	flocculation protein FLO11
CL2013.Contig2	K19851	flocculation protein FLO11
Unigene4796	K19851	flocculation protein FLO11
Unigene4366	K19851	flocculation protein FLO11
Unigene2289	K19851	flocculation protein FLO11
Unigene5174	K19851	flocculation protein FLO11
Unigene1734	K19851	flocculation protein FLO11
CL224.Contig3	K19851	flocculation protein FLO11
Unigene7009	K19851	flocculation protein FLO11
Unigene2591	K19851	flocculation protein FLO11
Unigene6058	K19851	flocculation protein FLO11
Unigene5291	K19851	flocculation protein FLO11
CL1903.Contig1	K19851	flocculation protein FLO11
Unigene5778	K19851	flocculation protein FLO11
Unigene5238	K19851	flocculation protein FLO11
Unigene2594	K19851	flocculation protein FLO11
Unigene8352	K19851	flocculation protein FLO11
Unigene253	K19851	flocculation protein FLO11
Unigene5897	K19851	flocculation protein FLO11
Unigene1866	K19851	flocculation protein FLO11
CL269.Contig8	K19851	flocculation protein FLO11
Unigene7187	K19851	flocculation protein FLO11
Unigene6097	K19851	flocculation protein FLO11
CL1363.Contig2	K19851	flocculation protein FLO11
Unigene5264	K19851	flocculation protein FLO11
CL967.Contig3	K19851	flocculation protein FLO11
CL1390.Contig1	K19851	flocculation protein FLO11
Unigene3091	K19851	flocculation protein FLO11
Unigene6314	K19851	flocculation protein FLO11
Unigene2934	K19851	flocculation protein FLO11
CL439.Contig5	K19851	flocculation protein FLO11
Unigene7093	K19851	flocculation protein FLO11
CL936.Contig4	K19851	flocculation protein FLO11
CL1211.Contig1	K19851	flocculation protein FLO11
CL297.Contig1	K19851	flocculation protein FLO11
CL297.Contig2	K19851	flocculation protein FLO11
CL254.Contig4	K19851	flocculation protein FLO11
Unigene1429	K19851	flocculation protein FLO11
Unigene7398	K19851	flocculation protein FLO11
Unigene516	K19851	flocculation protein FLO11
CL2256.Contig1	K19851	flocculation protein FLO11
Unigene7050	K19851	flocculation protein FLO11
Unigene3233	K19851	flocculation protein FLO11
Unigene6620	K19851	flocculation protein FLO11
Unigene5868	K19851	flocculation protein FLO11
CL95.Contig2	K19851	flocculation protein FLO11
CL1045.Contig1	K19851	flocculation protein FLO11
CL393.Contig1	K19851	flocculation protein FLO11
Unigene5273	K19851	flocculation protein FLO11
Unigene3967	K19851	flocculation protein FLO11
CL348.Contig1	K19851	flocculation protein FLO11
CL1008.Contig2	K19851	flocculation protein FLO11
CL830.Contig1	K19851	flocculation protein FLO11
Unigene6581	K19851	flocculation protein FLO11
Unigene2442	K19851	flocculation protein FLO11
Unigene6936	K19851	flocculation protein FLO11
Unigene1953	K19851	flocculation protein FLO11
Unigene2721	K19851	flocculation protein FLO11
Unigene4158	K19851	flocculation protein FLO11
CL1135.Contig1	K19851	flocculation protein FLO11
Unigene3984	K19851	flocculation protein FLO11
CL1661.Contig2	K19851	flocculation protein FLO11
Unigene5207	K19851	flocculation protein FLO11
Unigene261	K19851	flocculation protein FLO11
CL250.Contig2	K19851	flocculation protein FLO11
Unigene7836	K19851	flocculation protein FLO11
Unigene7512	K19851	flocculation protein FLO11
CL120.Contig2	K19851	flocculation protein FLO11
CL120.Contig1	K19851	flocculation protein FLO11
Unigene1372	K19851	flocculation protein FLO11
CL216.Contig1	K19851	flocculation protein FLO11
Unigene636	K19851	flocculation protein FLO11
Unigene2347	K19851	flocculation protein FLO11
CL1015.Contig4	K19851	flocculation protein FLO11
Unigene6161	K19851	flocculation protein FLO11
CL1938.Contig1	K19851	flocculation protein FLO11
CL1938.Contig2	K19851	flocculation protein FLO11
CL236.Contig2	K19851	flocculation protein FLO11
CL468.Contig1	K19851	flocculation protein FLO11
CL2015.Contig3	K19851	flocculation protein FLO11
CL674.Contig4	K19851	flocculation protein FLO11
CL1299.Contig1	K19851	flocculation protein FLO11
Unigene4415	K19851	flocculation protein FLO11
CL179.Contig1	K19851	flocculation protein FLO11
Unigene7423	K19851	flocculation protein FLO11
Unigene1421	K19851	flocculation protein FLO11
Unigene7554	K19851	flocculation protein FLO11
Unigene2650	K19851	flocculation protein FLO11
Unigene5765	K19851	flocculation protein FLO11
Unigene4167	K19851	flocculation protein FLO11
Unigene7881	K19851	flocculation protein FLO11
Unigene1530	K19851	flocculation protein FLO11
Unigene8453	K19851	flocculation protein FLO11
Unigene5830	K19851	flocculation protein FLO11
Unigene1455	K19851	flocculation protein FLO11
Unigene1416	K19851	flocculation protein FLO11
CL936.Contig1	K19851	flocculation protein FLO11
CL250.Contig6	K19851	flocculation protein FLO11
Unigene4853	K19851	flocculation protein FLO11
Unigene3490	K19851	flocculation protein FLO11
Unigene747	K19851	flocculation protein FLO11
CL297.Contig4	K19851	flocculation protein FLO11
CL297.Contig5	K19851	flocculation protein FLO11
CL297.Contig3	K19851	flocculation protein FLO11
Unigene3183	K19851	flocculation protein FLO11
CL971.Contig2	K19851	flocculation protein FLO11
Unigene5853	K19851	flocculation protein FLO11
CL391.Contig1	K19851	flocculation protein FLO11
Unigene6717	K19851	flocculation protein FLO11
Unigene4789	K19851	flocculation protein FLO11
Unigene7777	K19851	flocculation protein FLO11
Unigene2255	K19851	flocculation protein FLO11
Unigene7837	K19851	flocculation protein FLO11
Unigene1067	K19851	flocculation protein FLO11
CL1878.Contig1	K19851	flocculation protein FLO11
CL348.Contig3	K19851	flocculation protein FLO11
Unigene7771	K19851	flocculation protein FLO11
CL1875.Contig1	K19851	flocculation protein FLO11
CL1875.Contig3	K19851	flocculation protein FLO11
Unigene3486	K19851	flocculation protein FLO11
Unigene355	K19851	flocculation protein FLO11
CL1541.Contig1	K19851	flocculation protein FLO11
Unigene5250	K19851	flocculation protein FLO11
CL1550.Contig3	K19851	flocculation protein FLO11
CL624.Contig2	K19851	flocculation protein FLO11
Unigene4458	K19851	flocculation protein FLO11
Unigene3217	K19851	flocculation protein FLO11
Unigene7608	K19851	flocculation protein FLO11
Unigene5891	K19851	flocculation protein FLO11
CL264.Contig1	K19851	flocculation protein FLO11
CL264.Contig2	K19851	flocculation protein FLO11
Unigene2680	K19851	flocculation protein FLO11
CL1823.Contig2	K19851	flocculation protein FLO11
CL1823.Contig1	K19851	flocculation protein FLO11
CL1479.Contig2	K19851	flocculation protein FLO11
CL1730.Contig2	K19851	flocculation protein FLO11
Unigene6633	K19851	flocculation protein FLO11
CL1826.Contig2	K19851	flocculation protein FLO11
Unigene5707	K19851	flocculation protein FLO11
CL971.Contig1	K19851	flocculation protein FLO11
Unigene6566	K19851	flocculation protein FLO11
CL916.Contig1	K19851	flocculation protein FLO11
CL53.Contig2	K19851	flocculation protein FLO11
CL1824.Contig2	K19851	flocculation protein FLO11
Unigene1585	K19851	flocculation protein FLO11
CL1507.Contig5	K19851	flocculation protein FLO11
CL1507.Contig6	K19851	flocculation protein FLO11
Unigene533	K19851	flocculation protein FLO11
Unigene691	K19851	flocculation protein FLO11
Unigene2308	K19851	flocculation protein FLO11
Unigene4512	K19851	flocculation protein FLO11
Unigene4600	K19851	flocculation protein FLO11
Unigene7091	K19851	flocculation protein FLO11
Unigene2456	K19851	flocculation protein FLO11
Unigene5893	K19851	flocculation protein FLO11
CL1290.Contig2	K19851	flocculation protein FLO11
CL1705.Contig2	K19851	flocculation protein FLO11
CL1784.Contig1	K19851	flocculation protein FLO11
Unigene1544	K19851	flocculation protein FLO11
Unigene4040	K19851	flocculation protein FLO11
Unigene3185	K19851	flocculation protein FLO11
Unigene1800	K19851	flocculation protein FLO11
Unigene2358	K19851	flocculation protein FLO11
Unigene5691	K19851	flocculation protein FLO11
Unigene5324	K19851	flocculation protein FLO11
Unigene6240	K19851	flocculation protein FLO11
Unigene6592	K19851	flocculation protein FLO11
Unigene8402	K19851	flocculation protein FLO11
CL1431.Contig4	K19851	flocculation protein FLO11
Unigene5695	K19851	flocculation protein FLO11
Unigene2270	K19851	flocculation protein FLO11
Unigene573	K19851	flocculation protein FLO11
Unigene1114	K19851	flocculation protein FLO11
Unigene6026	K19851	flocculation protein FLO11
Unigene3744	K19851	flocculation protein FLO11
CL674.Contig1	K19851	flocculation protein FLO11
Unigene5272	K19851	flocculation protein FLO11
Unigene2593	K19851	flocculation protein FLO11
CL1718.Contig1	K19851	flocculation protein FLO11
Unigene2077	K19851	flocculation protein FLO11
CL710.Contig1	K19851	flocculation protein FLO11
Unigene699	K19851	flocculation protein FLO11
Unigene5237	K19851	flocculation protein FLO11
Unigene6288	K19851	flocculation protein FLO11
CL641.Contig1	K19851	flocculation protein FLO11
Unigene4086	K19851	flocculation protein FLO11
Unigene5898	K19851	flocculation protein FLO11
Unigene2275	K19851	flocculation protein FLO11
Unigene7804	K19851	flocculation protein FLO11
Unigene4896	K19851	flocculation protein FLO11
Unigene6562	K19851	flocculation protein FLO11
CL1613.Contig2	K19851	flocculation protein FLO11
CL479.Contig1	K19851	flocculation protein FLO11
CL1808.Contig2	K19851	flocculation protein FLO11
CL830.Contig2	K19851	flocculation protein FLO11
Unigene6570	K19851	flocculation protein FLO11
CL975.Contig2	K19851	flocculation protein FLO11
Unigene1751	K19851	flocculation protein FLO11
Unigene8368	K19851	flocculation protein FLO11
CL1748.Contig1	K19851	flocculation protein FLO11
CL1748.Contig2	K19851	flocculation protein FLO11
Unigene2332	K19851	flocculation protein FLO11
CL2047.Contig1	K19851	flocculation protein FLO11
Unigene3689	K19851	flocculation protein FLO11
Unigene2834	K19851	flocculation protein FLO11
Unigene61	K19851	flocculation protein FLO11
Unigene7144	K19851	flocculation protein FLO11
Unigene7825	K19851	flocculation protein FLO11
CL216.Contig3	K19851	flocculation protein FLO11
Unigene1464	K19851	flocculation protein FLO11
Unigene5306	K19851	flocculation protein FLO11
CL34.Contig3	K19851	flocculation protein FLO11
CL34.Contig1	K19851	flocculation protein FLO11
Unigene5652	K19850	protein OPY2
Unigene4171	K19849	signaling mucin MSB2
Unigene6917	K19849	signaling mucin MSB2
Unigene3509	K19849	signaling mucin MSB2
CL30.Contig6	K19849	signaling mucin MSB2
Unigene581	K19849	signaling mucin MSB2
Unigene8024	K19849	signaling mucin MSB2
Unigene76	K19849	signaling mucin MSB2
Unigene1143	K19849	signaling mucin MSB2
Unigene4393	K19849	signaling mucin MSB2
CL1402.Contig2	K19849	signaling mucin MSB2
Unigene397	K19849	signaling mucin MSB2
CL235.Contig1	K19849	signaling mucin MSB2
CL235.Contig2	K19849	signaling mucin MSB2
CL2174.Contig1	K19849	signaling mucin MSB2
CL1627.Contig1	K19849	signaling mucin MSB2
Unigene7558	K19849	signaling mucin MSB2
Unigene6990	K19849	signaling mucin MSB2
CL1899.Contig1	K19849	signaling mucin MSB2
CL1899.Contig2	K19849	signaling mucin MSB2
CL1364.Contig2	K19848	signaling mucin HKR1
CL1760.Contig1	K19848	signaling mucin HKR1
CL1146.Contig1	K19848	signaling mucin HKR1
CL479.Contig2	K19846	protein SPA2
Unigene5668	K19846	protein SPA2
Unigene5078	K19845	GTPase-activating protein SAC7
Unigene3998	K19845	GTPase-activating protein SAC7
CL1386.Contig2	K19845	GTPase-activating protein SAC7
CL1386.Contig3	K19845	GTPase-activating protein SAC7
Unigene8805	K19842	RHO1 GDP-GTP exchange protein 1/2
CL921.Contig2	K19842	RHO1 GDP-GTP exchange protein 1/2
CL921.Contig1	K19842	RHO1 GDP-GTP exchange protein 1/2
CL2295.Contig1	K19842	RHO1 GDP-GTP exchange protein 1/2
Unigene1924	K19841	protein STE50
Unigene2858	K19841	protein STE50
Unigene1941	K19841	protein STE50
Unigene3004	K19841	protein STE50
Unigene4008	K19839	Rho-type GTPase-activating protein 1/2
CL1694.Contig1	K19839	Rho-type GTPase-activating protein 1/2
CL1694.Contig2	K19839	Rho-type GTPase-activating protein 1/2
Unigene7058	K19839	Rho-type GTPase-activating protein 1/2
CL1260.Contig2	K19838	GTPase-activating protein SST2
CL1260.Contig1	K19838	GTPase-activating protein SST2
Unigene6757	K19833	serine/threonine-protein kinase CLA4 [EC:2.7.11.1]
Unigene555	K19833	serine/threonine-protein kinase CLA4 [EC:2.7.11.1]
Unigene4021	K19833	serine/threonine-protein kinase CLA4 [EC:2.7.11.1]
CL2211.Contig2	K19829	genetic interactor of prohibitins 3, mitochondrial
CL2211.Contig1	K19829	genetic interactor of prohibitins 3, mitochondrial
CL464.Contig2	K19829	genetic interactor of prohibitins 3, mitochondrial
Unigene9743	K19829	genetic interactor of prohibitins 3, mitochondrial
CL464.Contig1	K19829	genetic interactor of prohibitins 3, mitochondrial
CL1159.Contig2	K19828	mitochondrial GTPase 1
CL1159.Contig1	K19828	mitochondrial GTPase 1
CL247.Contig2	K19816	transcription activator MSS11
CL247.Contig4	K19816	transcription activator MSS11
Unigene4870	K19806	tyrosine-protein phosphatase 2/3 [EC:3.1.3.48]
Unigene6177	K19806	tyrosine-protein phosphatase 2/3 [EC:3.1.3.48]
CL504.Contig2	K19801	phosphatidylinositol 4-kinase B [EC:2.7.1.67]
CL504.Contig3	K19801	phosphatidylinositol 4-kinase B [EC:2.7.1.67]
CL504.Contig1	K19801	phosphatidylinositol 4-kinase B [EC:2.7.1.67]
Unigene5706	K19801	phosphatidylinositol 4-kinase B [EC:2.7.1.67]
CL874.Contig3	K19801	phosphatidylinositol 4-kinase B [EC:2.7.1.67]
Unigene8822	K19801	phosphatidylinositol 4-kinase B [EC:2.7.1.67]
Unigene1620	K19801	phosphatidylinositol 4-kinase B [EC:2.7.1.67]
CL874.Contig1	K19801	phosphatidylinositol 4-kinase B [EC:2.7.1.67]
CL874.Contig2	K19801	phosphatidylinositol 4-kinase B [EC:2.7.1.67]
Unigene6587	K19801	phosphatidylinositol 4-kinase B [EC:2.7.1.67]
Unigene7134	K19801	phosphatidylinositol 4-kinase B [EC:2.7.1.67]
Unigene10128	K19801	phosphatidylinositol 4-kinase B [EC:2.7.1.67]
Unigene5561	K19801	phosphatidylinositol 4-kinase B [EC:2.7.1.67]
Unigene8546	K19801	phosphatidylinositol 4-kinase B [EC:2.7.1.67]
Unigene10294	K19801	phosphatidylinositol 4-kinase B [EC:2.7.1.67]
CL17.Contig1	K19800	serine/threonine protein kinase SCH9 [EC:2.7.11.1]
CL17.Contig2	K19800	serine/threonine protein kinase SCH9 [EC:2.7.11.1]
Unigene432	K19800	serine/threonine protein kinase SCH9 [EC:2.7.11.1]
Unigene6916	K19799	DNA damage-responsive transcriptional repressor RPH1
CL980.Contig1	K19792	low-affinity ferrous iron transport protein
CL980.Contig2	K19792	low-affinity ferrous iron transport protein
Unigene10625	K19791	iron transport multicopper oxidase
CL618.Contig1	K19791	iron transport multicopper oxidase
Unigene1000	K19791	iron transport multicopper oxidase
Unigene3138	K19791	iron transport multicopper oxidase
CL2094.Contig2	K19791	iron transport multicopper oxidase
CL2094.Contig1	K19791	iron transport multicopper oxidase
Unigene2254	K19791	iron transport multicopper oxidase
CL1396.Contig2	K19791	iron transport multicopper oxidase
CL73.Contig9	K19791	iron transport multicopper oxidase
CL588.Contig2	K19791	iron transport multicopper oxidase
Unigene571	K19791	iron transport multicopper oxidase
Unigene8483	K19791	iron transport multicopper oxidase
CL588.Contig3	K19791	iron transport multicopper oxidase
Unigene89	K19791	iron transport multicopper oxidase
CL588.Contig4	K19791	iron transport multicopper oxidase
CL588.Contig1	K19791	iron transport multicopper oxidase
Unigene7173	K19791	iron transport multicopper oxidase
CL86.Contig1	K19791	iron transport multicopper oxidase
CL86.Contig2	K19791	iron transport multicopper oxidase
CL1519.Contig1	K19788	obg-like ATPase 1
CL1519.Contig2	K19788	obg-like ATPase 1
Unigene2920	K19788	obg-like ATPase 1
Unigene6180	K19787	carnosine N-methyltransferase [EC:2.1.1.22]
Unigene6723	K19787	carnosine N-methyltransferase [EC:2.1.1.22]
Unigene5420	K19786	inositol-pentakisphosphate 2-kinase [EC:2.7.1.158]
Unigene5349	K19785	nicotinamide-nucleotide adenylyltransferase [EC:2.7.7.1]
CL2105.Contig1	K19783	DNA polymerase alpha-associated DNA helicase A [EC:3.6.4.12]
CL2105.Contig2	K19783	DNA polymerase alpha-associated DNA helicase A [EC:3.6.4.12]
Unigene3661	K19783	DNA polymerase alpha-associated DNA helicase A [EC:3.6.4.12]
CL878.Contig2	K19783	DNA polymerase alpha-associated DNA helicase A [EC:3.6.4.12]
CL878.Contig1	K19783	DNA polymerase alpha-associated DNA helicase A [EC:3.6.4.12]
Unigene3236	K19783	DNA polymerase alpha-associated DNA helicase A [EC:3.6.4.12]
Unigene5743	K19782	exoribonuclease II, mitochondrial [EC:3.1.13.1]
Unigene1351	K19770	ribonuclease kappa [EC:3.1.-.-]
Unigene7291	K19765	heat shock factor-binding protein 1
Unigene6969	K19720	collagen, type III, alpha
CL1166.Contig2	K19720	collagen, type III, alpha
CL79.Contig2	K19720	collagen, type III, alpha
CL1166.Contig1	K19720	collagen, type III, alpha
CL1166.Contig3	K19720	collagen, type III, alpha
Unigene2320	K19720	collagen, type III, alpha
Unigene4797	K19718	UBP3-associated protein BRE5
Unigene6044	K19717	autophagy-related protein 33
Unigene7298	K19708	protein phosphatase PTC6 [EC:3.1.3.16 3.1.3.43]
Unigene3989	K19708	protein phosphatase PTC6 [EC:3.1.3.16 3.1.3.43]
CL761.Contig1	K19704	protein phosphatase PTC1 [EC:3.1.3.16]
CL761.Contig2	K19704	protein phosphatase PTC1 [EC:3.1.3.16]
Unigene3288	K19703	4-hydroxysphinganine ceramide fatty acyl 2-hydroxylase [EC:1.14.18.6]
Unigene1089	K19692	osomolarity two-component system, sensor histidine kinase TcsA [EC:2.7.13.3]
Unigene2628	K19692	osomolarity two-component system, sensor histidine kinase TcsA [EC:2.7.13.3]
Unigene1858	K19692	osomolarity two-component system, sensor histidine kinase TcsA [EC:2.7.13.3]
Unigene1854	K19692	osomolarity two-component system, sensor histidine kinase TcsA [EC:2.7.13.3]
Unigene5744	K19691	osomolarity two-component system, sensor histidine kinase NIK1 [EC:2.7.13.3]
Unigene5738	K19691	osomolarity two-component system, sensor histidine kinase NIK1 [EC:2.7.13.3]
CL2029.Contig2	K19691	osomolarity two-component system, sensor histidine kinase NIK1 [EC:2.7.13.3]
CL2029.Contig1	K19691	osomolarity two-component system, sensor histidine kinase NIK1 [EC:2.7.13.3]
CL50.Contig4	K19654	2-dehydropantolactone reductase [EC:1.1.1.358]
CL50.Contig3	K19654	2-dehydropantolactone reductase [EC:1.1.1.358]
CL50.Contig6	K19654	2-dehydropantolactone reductase [EC:1.1.1.358]
CL50.Contig1	K19654	2-dehydropantolactone reductase [EC:1.1.1.358]
CL50.Contig8	K19654	2-dehydropantolactone reductase [EC:1.1.1.358]
CL50.Contig7	K19654	2-dehydropantolactone reductase [EC:1.1.1.358]
CL50.Contig5	K19654	2-dehydropantolactone reductase [EC:1.1.1.358]
CL50.Contig2	K19654	2-dehydropantolactone reductase [EC:1.1.1.358]
CL1690.Contig1	K19654	2-dehydropantolactone reductase [EC:1.1.1.358]
Unigene10297	K19626	inversin
Unigene5729	K19619	tyrosyl-DNA phosphodiesterase 2 [EC:3.1.4.-]
Unigene3576	K19589	release factor glutamine methyltransferase [EC:2.1.1.297]
Unigene1426	K19572	adenosine deaminase CECR1 [EC:3.5.4.4]
CL397.Contig1	K19572	adenosine deaminase CECR1 [EC:3.5.4.4]
CL397.Contig2	K19572	adenosine deaminase CECR1 [EC:3.5.4.4]
CL419.Contig1	K19564	choline transport protein
CL419.Contig2	K19564	choline transport protein
CL419.Contig3	K19564	choline transport protein
CL419.Contig4	K19564	choline transport protein
CL419.Contig5	K19564	choline transport protein
CL419.Contig6	K19564	choline transport protein
Unigene5887	K19564	choline transport protein
Unigene4810	K19564	choline transport protein
Unigene5965	K19564	choline transport protein
CL1588.Contig1	K19564	choline transport protein
CL213.Contig5	K19564	choline transport protein
CL213.Contig4	K19564	choline transport protein
Unigene7669	K19564	choline transport protein
CL213.Contig1	K19564	choline transport protein
CL213.Contig3	K19564	choline transport protein
Unigene3447	K19564	choline transport protein
CL74.Contig3	K19564	choline transport protein
CL1321.Contig2	K19564	choline transport protein
CL74.Contig1	K19564	choline transport protein
CL74.Contig2	K19564	choline transport protein
Unigene10791	K19564	choline transport protein
CL213.Contig2	K19564	choline transport protein
Unigene10269	K19564	choline transport protein
Unigene4825	K19564	choline transport protein
CL1839.Contig1	K19564	choline transport protein
Unigene10287	K19564	choline transport protein
Unigene7824	K19564	choline transport protein
CL2006.Contig1	K19564	choline transport protein
CL2006.Contig2	K19564	choline transport protein
CL2006.Contig3	K19564	choline transport protein
Unigene5862	K19564	choline transport protein
CL428.Contig1	K19564	choline transport protein
CL428.Contig2	K19564	choline transport protein
Unigene5153	K19564	choline transport protein
Unigene8376	K19562	bifunctional dethiobiotin synthetase / adenosylmethionine---8-amino-7-oxononanoate aminotransferase [EC:6.3.3.3 2.6.1.62]
Unigene2067	K19562	bifunctional dethiobiotin synthetase / adenosylmethionine---8-amino-7-oxononanoate aminotransferase [EC:6.3.3.3 2.6.1.62]
Unigene7020	K19525	vacuolar protein sorting-associated protein 13A/C
Unigene10568	K19487	transcription factor SFP1
Unigene2747	K19487	transcription factor SFP1
CL925.Contig2	K19476	vacuolar protein sorting-associated protein IST1
CL925.Contig3	K19476	vacuolar protein sorting-associated protein IST1
CL925.Contig1	K19476	vacuolar protein sorting-associated protein IST1
CL1304.Contig1	K19475	WAS/WASL-interacting protein
CL972.Contig3	K19475	WAS/WASL-interacting protein
Unigene4172	K19475	WAS/WASL-interacting protein
Unigene6549	K19475	WAS/WASL-interacting protein
Unigene3676	K19475	WAS/WASL-interacting protein
Unigene3592	K19475	WAS/WASL-interacting protein
Unigene1881	K19475	WAS/WASL-interacting protein
Unigene6184	K19475	WAS/WASL-interacting protein
Unigene4840	K19475	WAS/WASL-interacting protein
Unigene7580	K19475	WAS/WASL-interacting protein
Unigene7990	K19475	WAS/WASL-interacting protein
CL938.Contig1	K19475	WAS/WASL-interacting protein
CL361.Contig2	K19475	WAS/WASL-interacting protein
Unigene6366	K19475	WAS/WASL-interacting protein
CL975.Contig1	K19475	WAS/WASL-interacting protein
CL1094.Contig2	K19475	WAS/WASL-interacting protein
CL1094.Contig1	K19475	WAS/WASL-interacting protein
CL90.Contig2	K19475	WAS/WASL-interacting protein
Unigene6674	K19475	WAS/WASL-interacting protein
CL242.Contig1	K19475	WAS/WASL-interacting protein
CL90.Contig1	K19475	WAS/WASL-interacting protein
CL242.Contig2	K19475	WAS/WASL-interacting protein
CL148.Contig1	K19475	WAS/WASL-interacting protein
CL148.Contig2	K19475	WAS/WASL-interacting protein
Unigene1113	K19475	WAS/WASL-interacting protein
Unigene2335	K19475	WAS/WASL-interacting protein
Unigene7154	K19475	WAS/WASL-interacting protein
Unigene3622	K19475	WAS/WASL-interacting protein
Unigene3352	K19475	WAS/WASL-interacting protein
Unigene10303	K19475	WAS/WASL-interacting protein
Unigene9136	K19475	WAS/WASL-interacting protein
Unigene3553	K19475	WAS/WASL-interacting protein
Unigene7977	K19475	WAS/WASL-interacting protein
CL218.Contig1	K19475	WAS/WASL-interacting protein
CL865.Contig2	K19475	WAS/WASL-interacting protein
Unigene7016	K19475	WAS/WASL-interacting protein
Unigene1899	K19475	WAS/WASL-interacting protein
Unigene4739	K19475	WAS/WASL-interacting protein
Unigene3987	K19475	WAS/WASL-interacting protein
Unigene8065	K19475	WAS/WASL-interacting protein
Unigene752	K19475	WAS/WASL-interacting protein
CL2194.Contig1	K19475	WAS/WASL-interacting protein
Unigene1992	K19475	WAS/WASL-interacting protein
Unigene1179	K19475	WAS/WASL-interacting protein
Unigene10010	K19475	WAS/WASL-interacting protein
Unigene2176	K19475	WAS/WASL-interacting protein
Unigene2663	K19475	WAS/WASL-interacting protein
Unigene6345	K19475	WAS/WASL-interacting protein
Unigene1131	K19475	WAS/WASL-interacting protein
Unigene3656	K19475	WAS/WASL-interacting protein
Unigene6909	K19475	WAS/WASL-interacting protein
Unigene5381	K19475	WAS/WASL-interacting protein
Unigene4114	K19475	WAS/WASL-interacting protein
Unigene6046	K19475	WAS/WASL-interacting protein
Unigene2752	K19475	WAS/WASL-interacting protein
Unigene6186	K19475	WAS/WASL-interacting protein
Unigene3528	K19475	WAS/WASL-interacting protein
Unigene3248	K19475	WAS/WASL-interacting protein
Unigene1878	K19475	WAS/WASL-interacting protein
Unigene8469	K19475	WAS/WASL-interacting protein
Unigene7128	K19475	WAS/WASL-interacting protein
Unigene3623	K19475	WAS/WASL-interacting protein
Unigene3514	K19475	WAS/WASL-interacting protein
Unigene2677	K19475	WAS/WASL-interacting protein
CL272.Contig2	K19475	WAS/WASL-interacting protein
CL622.Contig2	K19475	WAS/WASL-interacting protein
Unigene7033	K19475	WAS/WASL-interacting protein
Unigene4026	K19475	WAS/WASL-interacting protein
CL1304.Contig2	K19475	WAS/WASL-interacting protein
Unigene4432	K19475	WAS/WASL-interacting protein
Unigene1199	K19475	WAS/WASL-interacting protein
CL742.Contig1	K19475	WAS/WASL-interacting protein
Unigene6608	K19475	WAS/WASL-interacting protein
Unigene1422	K19475	WAS/WASL-interacting protein
Unigene6610	K19475	WAS/WASL-interacting protein
Unigene1742	K19475	WAS/WASL-interacting protein
Unigene973	K19475	WAS/WASL-interacting protein
CL742.Contig2	K19475	WAS/WASL-interacting protein
Unigene2383	K19475	WAS/WASL-interacting protein
Unigene7571	K19475	WAS/WASL-interacting protein
Unigene6584	K19475	WAS/WASL-interacting protein
Unigene3603	K19475	WAS/WASL-interacting protein
Unigene6316	K19475	WAS/WASL-interacting protein
Unigene7032	K19475	WAS/WASL-interacting protein
Unigene115	K19475	WAS/WASL-interacting protein
CL1309.Contig2	K19475	WAS/WASL-interacting protein
Unigene10284	K19475	WAS/WASL-interacting protein
CL1066.Contig1	K19475	WAS/WASL-interacting protein
Unigene5774	K19475	WAS/WASL-interacting protein
CL1786.Contig3	K19475	WAS/WASL-interacting protein
CL2227.Contig1	K19475	WAS/WASL-interacting protein
CL2227.Contig2	K19475	WAS/WASL-interacting protein
Unigene515	K19475	WAS/WASL-interacting protein
Unigene3074	K19475	WAS/WASL-interacting protein
CL1066.Contig2	K19475	WAS/WASL-interacting protein
CL1936.Contig2	K19475	WAS/WASL-interacting protein
Unigene655	K19475	WAS/WASL-interacting protein
Unigene3642	K19475	WAS/WASL-interacting protein
Unigene7121	K19475	WAS/WASL-interacting protein
CL359.Contig1	K19475	WAS/WASL-interacting protein
Unigene6722	K19475	WAS/WASL-interacting protein
Unigene6920	K19475	WAS/WASL-interacting protein
CL1662.Contig2	K19475	WAS/WASL-interacting protein
Unigene512	K19475	WAS/WASL-interacting protein
Unigene7315	K19475	WAS/WASL-interacting protein
Unigene6032	K19475	WAS/WASL-interacting protein
Unigene3284	K19475	WAS/WASL-interacting protein
Unigene3979	K19475	WAS/WASL-interacting protein
Unigene7742	K19475	WAS/WASL-interacting protein
Unigene4878	K19475	WAS/WASL-interacting protein
Unigene28	K19475	WAS/WASL-interacting protein
Unigene10001	K19475	WAS/WASL-interacting protein
Unigene4342	K19475	WAS/WASL-interacting protein
Unigene7427	K19475	WAS/WASL-interacting protein
Unigene494	K19475	WAS/WASL-interacting protein
CL256.Contig4	K19475	WAS/WASL-interacting protein
CL256.Contig2	K19475	WAS/WASL-interacting protein
CL256.Contig1	K19475	WAS/WASL-interacting protein
CL256.Contig3	K19475	WAS/WASL-interacting protein
CL256.Contig5	K19475	WAS/WASL-interacting protein
Unigene5433	K19475	WAS/WASL-interacting protein
CL1754.Contig2	K19475	WAS/WASL-interacting protein
CL2.Contig2	K19475	WAS/WASL-interacting protein
Unigene1146	K19475	WAS/WASL-interacting protein
CL2004.Contig2	K19475	WAS/WASL-interacting protein
CL2004.Contig1	K19475	WAS/WASL-interacting protein
CL613.Contig2	K19475	WAS/WASL-interacting protein
Unigene6612	K19475	WAS/WASL-interacting protein
CL1244.Contig1	K19475	WAS/WASL-interacting protein
CL314.Contig2	K19475	WAS/WASL-interacting protein
CL314.Contig1	K19475	WAS/WASL-interacting protein
Unigene3879	K19475	WAS/WASL-interacting protein
Unigene627	K19475	WAS/WASL-interacting protein
Unigene6224	K19475	WAS/WASL-interacting protein
Unigene8106	K19475	WAS/WASL-interacting protein
CL613.Contig1	K19475	WAS/WASL-interacting protein
Unigene6192	K19475	WAS/WASL-interacting protein
CL1244.Contig2	K19475	WAS/WASL-interacting protein
CL1754.Contig1	K19475	WAS/WASL-interacting protein
Unigene7	K19386	NADH kinase [EC:2.7.1.86]
Unigene1608	K19366	spartin
Unigene4435	K19356	cellulase [EC:3.2.1.4]
CL414.Contig2	K19356	cellulase [EC:3.2.1.4]
CL414.Contig1	K19356	cellulase [EC:3.2.1.4]
Unigene5829	K19356	cellulase [EC:3.2.1.4]
Unigene2057	K19308	25S rRNA (uracil2843-N3)-methyltransferase [EC:2.1.1.312]
Unigene4949	K19308	25S rRNA (uracil2843-N3)-methyltransferase [EC:2.1.1.312]
Unigene5395	K19305	deuterolysin [EC:3.4.24.39]
CL424.Contig2	K19245	sulfonate dioxygenase [EC:1.14.11.-]
CL293.Contig1	K19245	sulfonate dioxygenase [EC:1.14.11.-]
CL293.Contig2	K19245	sulfonate dioxygenase [EC:1.14.11.-]
Unigene4321	K19200	isopenicillin-N N-acyltransferase like protein
Unigene9860	K19200	isopenicillin-N N-acyltransferase like protein
Unigene9019	K19200	isopenicillin-N N-acyltransferase like protein
Unigene5374	K19200	isopenicillin-N N-acyltransferase like protein
CL442.Contig2	K19199	histone-lysine N-methyltransferase SETD3 [EC:2.1.1.43]
CL442.Contig1	K19199	histone-lysine N-methyltransferase SETD3 [EC:2.1.1.43]
Unigene325	K19199	histone-lysine N-methyltransferase SETD3 [EC:2.1.1.43]
Unigene8707	K19199	histone-lysine N-methyltransferase SETD3 [EC:2.1.1.43]
CL2178.Contig1	K19199	histone-lysine N-methyltransferase SETD3 [EC:2.1.1.43]
Unigene5373	K19199	histone-lysine N-methyltransferase SETD3 [EC:2.1.1.43]
CL2294.Contig2	K19199	histone-lysine N-methyltransferase SETD3 [EC:2.1.1.43]
Unigene1775	K19199	histone-lysine N-methyltransferase SETD3 [EC:2.1.1.43]
Unigene7998	K19199	histone-lysine N-methyltransferase SETD3 [EC:2.1.1.43]
Unigene786	K19199	histone-lysine N-methyltransferase SETD3 [EC:2.1.1.43]
Unigene7242	K19199	histone-lysine N-methyltransferase SETD3 [EC:2.1.1.43]
Unigene27	K19199	histone-lysine N-methyltransferase SETD3 [EC:2.1.1.43]
Unigene6361	K19199	histone-lysine N-methyltransferase SETD3 [EC:2.1.1.43]
CL708.Contig3	K19199	histone-lysine N-methyltransferase SETD3 [EC:2.1.1.43]
CL2178.Contig2	K19199	histone-lysine N-methyltransferase SETD3 [EC:2.1.1.43]
CL708.Contig2	K19199	histone-lysine N-methyltransferase SETD3 [EC:2.1.1.43]
Unigene349	K19199	histone-lysine N-methyltransferase SETD3 [EC:2.1.1.43]
CL543.Contig1	K19177	dehydrodolichyl diphosphate syntase complex subunit NUS1 [EC:2.5.1.87]
CL543.Contig2	K19177	dehydrodolichyl diphosphate syntase complex subunit NUS1 [EC:2.5.1.87]
CL543.Contig3	K19177	dehydrodolichyl diphosphate syntase complex subunit NUS1 [EC:2.5.1.87]
CL543.Contig6	K19177	dehydrodolichyl diphosphate syntase complex subunit NUS1 [EC:2.5.1.87]
CL543.Contig4	K19177	dehydrodolichyl diphosphate syntase complex subunit NUS1 [EC:2.5.1.87]
CL543.Contig5	K19177	dehydrodolichyl diphosphate syntase complex subunit NUS1 [EC:2.5.1.87]
Unigene8001	K19177	dehydrodolichyl diphosphate syntase complex subunit NUS1 [EC:2.5.1.87]
CL1619.Contig1	K19069	cellobiose dehydrogenase (acceptor) [EC:1.1.99.18]
CL1619.Contig2	K19069	cellobiose dehydrogenase (acceptor) [EC:1.1.99.18]
Unigene5169	K19069	cellobiose dehydrogenase (acceptor) [EC:1.1.99.18]
CL2217.Contig1	K19054	frataxin [EC:1.16.3.1]
CL2217.Contig2	K19054	frataxin [EC:1.16.3.1]
CL1512.Contig3	K19030	6-phosphofructo-2-kinase / fructose-2,6-biphosphatase 4 [EC:2.7.1.105 3.1.3.46]
CL1512.Contig2	K19030	6-phosphofructo-2-kinase / fructose-2,6-biphosphatase 4 [EC:2.7.1.105 3.1.3.46]
CL1512.Contig1	K19030	6-phosphofructo-2-kinase / fructose-2,6-biphosphatase 4 [EC:2.7.1.105 3.1.3.46]
CL1665.Contig1	K19029	6-phosphofructo-2-kinase / fructose-2,6-biphosphatase 2 [EC:2.7.1.105 3.1.3.46]
CL1665.Contig3	K19029	6-phosphofructo-2-kinase / fructose-2,6-biphosphatase 2 [EC:2.7.1.105 3.1.3.46]
CL1665.Contig2	K19029	6-phosphofructo-2-kinase / fructose-2,6-biphosphatase 2 [EC:2.7.1.105 3.1.3.46]
Unigene1208	K19001	ATP-dependent DNA helicase
Unigene1	K19001	ATP-dependent DNA helicase
Unigene5745	K18995	ATP-dependent RNA helicase DHX29 [EC:3.6.4.13]
CL739.Contig6	K18980	2-methylene-furan-3-one reductase [EC:1.3.1.105]
CL739.Contig2	K18980	2-methylene-furan-3-one reductase [EC:1.3.1.105]
CL739.Contig7	K18980	2-methylene-furan-3-one reductase [EC:1.3.1.105]
CL739.Contig5	K18980	2-methylene-furan-3-one reductase [EC:1.3.1.105]
CL739.Contig1	K18980	2-methylene-furan-3-one reductase [EC:1.3.1.105]
CL739.Contig3	K18980	2-methylene-furan-3-one reductase [EC:1.3.1.105]
CL739.Contig4	K18980	2-methylene-furan-3-one reductase [EC:1.3.1.105]
Unigene5276	K18980	2-methylene-furan-3-one reductase [EC:1.3.1.105]
CL465.Contig1	K18932	palmitoyltransferase [EC:2.3.1.225]
CL465.Contig2	K18932	palmitoyltransferase [EC:2.3.1.225]
Unigene601	K18932	palmitoyltransferase [EC:2.3.1.225]
Unigene4670	K18932	palmitoyltransferase [EC:2.3.1.225]
CL23.Contig3	K18932	palmitoyltransferase [EC:2.3.1.225]
CL669.Contig1	K18849	25S rRNA (adenine2142-N1)-methyltransferase [EC:2.1.1.286]
Unigene746	K18802	glutamine amidotransferase
Unigene728	K18798	peroxisome-assembly ATPase [EC:3.6.4.7]
Unigene2604	K18757	la-related protein 1
CL1795.Contig2	K18757	la-related protein 1
CL1795.Contig1	K18757	la-related protein 1
Unigene9238	K18754	protein lin-28
Unigene6594	K18749	protein LSM14
Unigene4860	K18748	protein SSD1
Unigene3940	K18738	heterogeneous nuclear rnp K-like protein 2
CL1156.Contig1	K18732	SAP domain-containing ribonucleoprotein
CL1156.Contig2	K18732	SAP domain-containing ribonucleoprotein
Unigene6634	K18730	PERQ amino acid-rich with GYF domain-containing protein
Unigene1605	K18726	FAS-associated factor 2
Unigene1971	K18725	nucleoporin POM152
Unigene3302	K18723	nucleoporin GLE1
Unigene7468	K18723	nucleoporin GLE1
Unigene1607	K18721	nucleoporin NUP1
Unigene3959	K18721	nucleoporin NUP1
CL1765.Contig2	K18721	nucleoporin NUP1
CL1765.Contig3	K18721	nucleoporin NUP1
CL1765.Contig1	K18721	nucleoporin NUP1
CL1684.Contig2	K18721	nucleoporin NUP1
CL1684.Contig1	K18721	nucleoporin NUP1
CL992.Contig1	K18719	nucleoporin NUP82
CL992.Contig2	K18719	nucleoporin NUP82
CL992.Contig3	K18719	nucleoporin NUP82
CL992.Contig4	K18719	nucleoporin NUP82
Unigene2330	K18716	nucleoporin NUP42
CL239.Contig2	K18716	nucleoporin NUP42
CL239.Contig1	K18716	nucleoporin NUP42
Unigene2970	K18715	nucleoporin NUP159
CL1496.Contig1	K18715	nucleoporin NUP159
CL1496.Contig2	K18715	nucleoporin NUP159
Unigene7076	K18715	nucleoporin NUP159
Unigene7563	K18703	succinate---hydroxymethylglutarate CoA-transferase [EC:2.8.3.13]
Unigene3364	K18703	succinate---hydroxymethylglutarate CoA-transferase [EC:2.8.3.13]
Unigene5878	K18703	succinate---hydroxymethylglutarate CoA-transferase [EC:2.8.3.13]
Unigene6774	K18703	succinate---hydroxymethylglutarate CoA-transferase [EC:2.8.3.13]
Unigene6772	K18703	succinate---hydroxymethylglutarate CoA-transferase [EC:2.8.3.13]
Unigene4065	K18703	succinate---hydroxymethylglutarate CoA-transferase [EC:2.8.3.13]
Unigene647	K18703	succinate---hydroxymethylglutarate CoA-transferase [EC:2.8.3.13]
Unigene147	K18703	succinate---hydroxymethylglutarate CoA-transferase [EC:2.8.3.13]
Unigene4067	K18703	succinate---hydroxymethylglutarate CoA-transferase [EC:2.8.3.13]
CL1731.Contig1	K18703	succinate---hydroxymethylglutarate CoA-transferase [EC:2.8.3.13]
CL1731.Contig2	K18703	succinate---hydroxymethylglutarate CoA-transferase [EC:2.8.3.13]
CL1141.Contig1	K18703	succinate---hydroxymethylglutarate CoA-transferase [EC:2.8.3.13]
CL1141.Contig2	K18703	succinate---hydroxymethylglutarate CoA-transferase [EC:2.8.3.13]
Unigene2758	K18703	succinate---hydroxymethylglutarate CoA-transferase [EC:2.8.3.13]
CL1699.Contig3	K18703	succinate---hydroxymethylglutarate CoA-transferase [EC:2.8.3.13]
CL1699.Contig1	K18703	succinate---hydroxymethylglutarate CoA-transferase [EC:2.8.3.13]
CL1699.Contig2	K18703	succinate---hydroxymethylglutarate CoA-transferase [EC:2.8.3.13]
CL1699.Contig4	K18703	succinate---hydroxymethylglutarate CoA-transferase [EC:2.8.3.13]
Unigene4293	K18703	succinate---hydroxymethylglutarate CoA-transferase [EC:2.8.3.13]
CL1777.Contig1	K18696	glycerophosphodiester phosphodiesterase [EC:3.1.4.46]
CL1777.Contig2	K18696	glycerophosphodiester phosphodiesterase [EC:3.1.4.46]
CL145.Contig5	K18696	glycerophosphodiester phosphodiesterase [EC:3.1.4.46]
CL145.Contig4	K18696	glycerophosphodiester phosphodiesterase [EC:3.1.4.46]
CL145.Contig2	K18696	glycerophosphodiester phosphodiesterase [EC:3.1.4.46]
CL145.Contig8	K18696	glycerophosphodiester phosphodiesterase [EC:3.1.4.46]
CL145.Contig7	K18696	glycerophosphodiester phosphodiesterase [EC:3.1.4.46]
CL145.Contig6	K18696	glycerophosphodiester phosphodiesterase [EC:3.1.4.46]
CL145.Contig1	K18696	glycerophosphodiester phosphodiesterase [EC:3.1.4.46]
CL145.Contig3	K18696	glycerophosphodiester phosphodiesterase [EC:3.1.4.46]
CL1084.Contig1	K18694	phosphatidylglycerol phospholipase C [EC:3.1.4.-]
Unigene4564	K18693	diacylglycerol diphosphate phosphatase / phosphatidate phosphatase [EC:3.1.3.81 3.1.3.4]
CL1220.Contig2	K18693	diacylglycerol diphosphate phosphatase / phosphatidate phosphatase [EC:3.1.3.81 3.1.3.4]
CL1220.Contig1	K18693	diacylglycerol diphosphate phosphatase / phosphatidate phosphatase [EC:3.1.3.81 3.1.3.4]
Unigene7127	K18685	ophiobolin F synthase [EC:4.2.3.145]
Unigene2306	K18670	dual specificity protein kinase YAK1 [EC:2.7.12.1]
CL1386.Contig1	K18669	dual specificity tyrosine-phosphorylation-regulated kinase 2/3/4 [EC:2.7.12.1]
Unigene5368	K18669	dual specificity tyrosine-phosphorylation-regulated kinase 2/3/4 [EC:2.7.12.1]
Unigene165	K18669	dual specificity tyrosine-phosphorylation-regulated kinase 2/3/4 [EC:2.7.12.1]
Unigene8274	K18667	activating signal cointegrator complex subunit 2
Unigene7455	K18666	activating signal cointegrator complex subunit 1
Unigene1577	K18666	activating signal cointegrator complex subunit 1
CL173.Contig2	K18664	antiviral helicase SLH1 [EC:3.6.4.13]
CL173.Contig1	K18664	antiviral helicase SLH1 [EC:3.6.4.13]
Unigene9728	K18655	ATP-dependent RNA helicase DDX19/DBP5 [EC:3.6.4.13]
Unigene5870	K18655	ATP-dependent RNA helicase DDX19/DBP5 [EC:3.6.4.13]
Unigene2287	K18638	protein BNI4
Unigene5407	K18637	axial budding pattern protein 2
Unigene1490	K18624	macrophage erythroblast attacher
CL11.Contig1	K18624	macrophage erythroblast attacher
CL11.Contig2	K18624	macrophage erythroblast attacher
Unigene6694	K18599	nuclear migration protein JNM1
CL341.Contig1	K18588	coenzyme Q-binding protein COQ10
CL341.Contig2	K18588	coenzyme Q-binding protein COQ10
Unigene203	K18587	ubiquinone biosynthesis protein COQ9
CL672.Contig1	K18587	ubiquinone biosynthesis protein COQ9
Unigene2350	K18586	ubiquinone biosynthesis protein COQ4
Unigene5279	K18584	actin-related protein 3
Unigene3874	K18578	xyloglucan-specific exo-beta-1,4-glucanase [EC:3.2.1.155]
Unigene10309	K18578	xyloglucan-specific exo-beta-1,4-glucanase [EC:3.2.1.155]
Unigene3220	K18576	xyloglucan-specific endo-beta-1,4-glucanase [EC:3.2.1.151]
Unigene757	K18573	intermediate cleaving peptidase 55 [EC:3.4.11.26]
Unigene2269	K18561	FAD-dependent fumarate reductase [EC:1.3.8.-]
Unigene6683	K18551	pyrimidine and pyridine-specific 5'-nucleotidase [EC:3.1.3.-]
Unigene6744	K18550	IMP and pyridine-specific 5'-nucleotidase [EC:3.1.3.-]
Unigene8528	K18549	oryzin [EC:3.4.21.63]
Unigene4722	K18549	oryzin [EC:3.4.21.63]
Unigene11	K18549	oryzin [EC:3.4.21.63]
Unigene7437	K18549	oryzin [EC:3.4.21.63]
Unigene2082	K18532	adenylate kinase [EC:2.7.4.3]
Unigene2032	K18477	type IV protein arginine methyltransferase [EC:2.1.1.322]
Unigene1007	K18469	TBC1 domain family member 5
Unigene7505	K18468	vacuolar protein sorting-associated protein 35
Unigene7538	K18467	vacuolar protein sorting-associated protein 29
Unigene4140	K18466	vacuolar protein sorting-associated protein 26
CL976.Contig1	K18457	L-proline amide hydrolase [EC:3.5.1.101]
Unigene6882	K18457	L-proline amide hydrolase [EC:3.5.1.101]
CL346.Contig1	K18443	golgi-specific brefeldin A-resistance guanine nucleotide exchange factor 1
CL346.Contig2	K18443	golgi-specific brefeldin A-resistance guanine nucleotide exchange factor 1
Unigene995	K18442	brefeldin A-inhibited guanine nucleotide-exchange protein
Unigene612	K18442	brefeldin A-inhibited guanine nucleotide-exchange protein
Unigene4050	K18423	exportin-2 (importin alpha re-exporter)
Unigene7547	K18388	cytochrome P450 monooxygenase [EC:1.14.13.-]
CL1498.Contig2	K18388	cytochrome P450 monooxygenase [EC:1.14.13.-]
Unigene6233	K18388	cytochrome P450 monooxygenase [EC:1.14.13.-]
CL1498.Contig1	K18388	cytochrome P450 monooxygenase [EC:1.14.13.-]
CL212.Contig1	K18387	paspaline synthase
CL212.Contig2	K18387	paspaline synthase
CL570.Contig1	K18369	alcohol dehydrogenase [EC:1.1.1.-]
CL570.Contig3	K18369	alcohol dehydrogenase [EC:1.1.1.-]
CL570.Contig10	K18369	alcohol dehydrogenase [EC:1.1.1.-]
Unigene565	K18342	OTU domain-containing protein 6 [EC:3.4.19.12]
Unigene2694	K18339	2-keto-3-deoxy-L-rhamnonate aldolase [EC:4.1.2.53]
Unigene608	K18338	L-rhamnono-1,4-lactonase [EC:3.1.1.65]
CL1739.Contig1	K18337	L-rhamnose 1-dehydrogenase [EC:1.1.1.378 1.1.1.377 1.1.1.173]
CL1143.Contig2	K18337	L-rhamnose 1-dehydrogenase [EC:1.1.1.378 1.1.1.377 1.1.1.173]
CL1143.Contig1	K18337	L-rhamnose 1-dehydrogenase [EC:1.1.1.378 1.1.1.377 1.1.1.173]
Unigene4505	K18337	L-rhamnose 1-dehydrogenase [EC:1.1.1.378 1.1.1.377 1.1.1.173]
CL1958.Contig1	K18337	L-rhamnose 1-dehydrogenase [EC:1.1.1.378 1.1.1.377 1.1.1.173]
Unigene4390	K18328	lariat debranching enzyme [EC:3.1.-.-]
Unigene3801	K18281	brevianamide F synthase
CL917.Contig2	K18281	brevianamide F synthase
Unigene8132	K18281	brevianamide F synthase
Unigene7478	K18281	brevianamide F synthase
Unigene10762	K18281	brevianamide F synthase
Unigene6850	K18281	brevianamide F synthase
Unigene9392	K18281	brevianamide F synthase
Unigene972	K18281	brevianamide F synthase
Unigene4277	K18281	brevianamide F synthase
Unigene2304	K18281	brevianamide F synthase
Unigene7941	K18281	brevianamide F synthase
Unigene8892	K18281	brevianamide F synthase
Unigene8590	K18281	brevianamide F synthase
Unigene9659	K18281	brevianamide F synthase
Unigene6984	K18281	brevianamide F synthase
Unigene9927	K18281	brevianamide F synthase
Unigene9983	K18281	brevianamide F synthase
Unigene7727	K18281	brevianamide F synthase
Unigene5074	K18281	brevianamide F synthase
Unigene10288	K18281	brevianamide F synthase
Unigene603	K18281	brevianamide F synthase
Unigene865	K18281	brevianamide F synthase
Unigene6818	K18281	brevianamide F synthase
Unigene8663	K18281	brevianamide F synthase
Unigene5943	K18281	brevianamide F synthase
Unigene10368	K18281	brevianamide F synthase
Unigene6004	K18281	brevianamide F synthase
Unigene9286	K18281	brevianamide F synthase
CL1179.Contig2	K18280	6-hydroxytryprostatin B O-methyltransferase [EC:2.1.1.293]
CL1558.Contig4	K18280	6-hydroxytryprostatin B O-methyltransferase [EC:2.1.1.293]
CL1558.Contig1	K18280	6-hydroxytryprostatin B O-methyltransferase [EC:2.1.1.293]
CL1558.Contig3	K18280	6-hydroxytryprostatin B O-methyltransferase [EC:2.1.1.293]
Unigene5900	K18280	6-hydroxytryprostatin B O-methyltransferase [EC:2.1.1.293]
Unigene1901	K18280	6-hydroxytryprostatin B O-methyltransferase [EC:2.1.1.293]
Unigene1497	K18280	6-hydroxytryprostatin B O-methyltransferase [EC:2.1.1.293]
CL1558.Contig2	K18280	6-hydroxytryprostatin B O-methyltransferase [EC:2.1.1.293]
CL420.Contig2	K18278	pyrimidine precursor biosynthesis enzyme
CL420.Contig3	K18278	pyrimidine precursor biosynthesis enzyme
CL420.Contig1	K18278	pyrimidine precursor biosynthesis enzyme
Unigene8631	K18278	pyrimidine precursor biosynthesis enzyme
CL559.Contig2	K18203	[phosphatase 2A protein]-leucine-carboxy methyltransferase [EC:2.1.1.233]
CL559.Contig1	K18203	[phosphatase 2A protein]-leucine-carboxy methyltransferase [EC:2.1.1.233]
Unigene4461	K18203	[phosphatase 2A protein]-leucine-carboxy methyltransferase [EC:2.1.1.233]
CL1006.Contig1	K18192	mitochondrial ATPase complex subunit ATP10
CL1006.Contig2	K18192	mitochondrial ATPase complex subunit ATP10
Unigene3795	K18191	ATP synthase assembly factor FMC1, mitochondrial
Unigene5346	K18187	protein PET100, fungi type
Unigene6437	K18185	cytochrome c oxidase assembly protein subunit 23
Unigene8314	K18184	cytochrome c oxidase assembly protein subunit 20
CL1706.Contig1	K18183	cytochrome c oxidase assembly protein subunit 19
CL1706.Contig2	K18183	cytochrome c oxidase assembly protein subunit 19
Unigene5752	K18176	cytochrome c oxidase assembly factor 3, fungi type
CL1071.Contig3	K18174	cytochrome c oxidase assembly factor 2
CL1071.Contig1	K18174	cytochrome c oxidase assembly factor 2
Unigene5784	K18172	COX assembly mitochondrial protein 2
Unigene7193	K18171	COX assembly mitochondrial protein 1
Unigene504	K18170	complex III assembly factor LYRM7
Unigene6548	K18167	succinate dehydrogenase assembly factor 1
Unigene7065	K18164	NADH dehydrogenase [ubiquinone] 1 alpha subcomplex assembly factor 7
Unigene5457	K18163	NADH dehydrogenase [ubiquinone] 1 alpha subcomplex assembly factor 6
Unigene7826	K18162	NADH dehydrogenase [ubiquinone] 1 alpha subcomplex assembly factor 5 [EC:2.1.1.-]
Unigene196	K18160	NADH dehydrogenase [ubiquinone] 1 alpha subcomplex assembly factor 2
Unigene522	K18158	nuclear control of ATPase protein 2
CL1219.Contig1	K18156	mitochondrial inner membrane protease ATP23 [EC:3.4.24.-]
CL1219.Contig2	K18156	mitochondrial inner membrane protease ATP23 [EC:3.4.24.-]
Unigene7537	K18134	protein O-GlcNAc transferase [EC:2.4.1.255]
CL1338.Contig1	K18107	L-glyceraldehyde reductase [EC:1.1.1.372]
Unigene2372	K18106	D-galacturonate reductase [EC:1.1.1.-]
Unigene7168	K18103	L-threo-3-deoxy-hexylosonate aldolase [EC:4.1.2.54]
Unigene641	K18103	L-threo-3-deoxy-hexylosonate aldolase [EC:4.1.2.54]
Unigene6290	K18103	L-threo-3-deoxy-hexylosonate aldolase [EC:4.1.2.54]
Unigene7268	K18102	L-galactonate dehydratase [EC:4.2.1.146]
Unigene7103	K18102	L-galactonate dehydratase [EC:4.2.1.146]
Unigene3261	K18097	glycerol 2-dehydrogenase (NADP+) [EC:1.1.1.156]
Unigene2765	K18097	glycerol 2-dehydrogenase (NADP+) [EC:1.1.1.156]
CL1679.Contig1	K18097	glycerol 2-dehydrogenase (NADP+) [EC:1.1.1.156]
CL1679.Contig2	K18097	glycerol 2-dehydrogenase (NADP+) [EC:1.1.1.156]
CL1338.Contig3	K18097	glycerol 2-dehydrogenase (NADP+) [EC:1.1.1.156]
CL1338.Contig2	K18097	glycerol 2-dehydrogenase (NADP+) [EC:1.1.1.156]
Unigene1980	K18097	glycerol 2-dehydrogenase (NADP+) [EC:1.1.1.156]
Unigene2228	K18065	Cdc25 family phosphatase [EC:3.1.3.48 1.20.4.-]
Unigene1515	K18045	tyrosine-protein phosphatase SIW14 [EC:3.1.3.48]
Unigene5361	K17989	L-serine/L-threonine ammonia-lyase [EC:4.3.1.17 4.3.1.19]
Unigene1818	K17989	L-serine/L-threonine ammonia-lyase [EC:4.3.1.17 4.3.1.19]
Unigene1474	K17987	next to BRCA1 gene 1 protein
Unigene4044	K17983	sensitive to high expression protein 9, mitochondrial
Unigene6475	K17983	sensitive to high expression protein 9, mitochondrial
Unigene5496	K17981	mitochondrial fission process protein 1
Unigene2246	K17979	mitochondrial distribution and morphology protein 31
Unigene6650	K17978	nuclear migration protein NUM1
Unigene6614	K17978	nuclear migration protein NUM1
Unigene9462	K17974	protein JSN1
Unigene1823	K17974	protein JSN1
Unigene2292	K17973	N-terminal acetyltransferase B complex non-catalytic subunit
CL1040.Contig1	K17972	N-terminal acetyltransferase B complex catalytic subunit [EC:2.3.1.88]
CL1040.Contig2	K17972	N-terminal acetyltransferase B complex catalytic subunit [EC:2.3.1.88]
Unigene3881	K17972	N-terminal acetyltransferase B complex catalytic subunit [EC:2.3.1.88]
CL1090.Contig2	K17970	mitochondrial division protein 1
CL1090.Contig1	K17970	mitochondrial division protein 1
Unigene750	K17967	mitochondrial fusion and transport protein UGO1
Unigene10455	K17945	tropomyosin, fungi type
CL927.Contig3	K17944	mRNA-binding protein PUF3
CL927.Contig2	K17944	mRNA-binding protein PUF3
CL927.Contig1	K17944	mRNA-binding protein PUF3
CL1693.Contig2	K17944	mRNA-binding protein PUF3
CL1693.Contig1	K17944	mRNA-binding protein PUF3
CL2076.Contig1	K17930	sorting nexin-19
Unigene3691	K17922	sorting nexin-8
Unigene5859	K17919	sorting nexin-4
CL1458.Contig2	K17919	sorting nexin-4
Unigene3974	K17918	sorting nexin-3/12
Unigene8315	K17917	sorting nexin-1/2
Unigene7449	K17917	sorting nexin-1/2
CL1595.Contig1	K17908	autophagy-related protein 18
CL1595.Contig2	K17908	autophagy-related protein 18
Unigene4898	K17907	autophagy-related protein 9
Unigene4861	K17906	autophagy-related protein 2
Unigene1371	K17900	lipase ATG15 [EC:3.1.1.3]
Unigene2000	K17891	FAD-linked sulfhydryl oxidase [EC:1.8.3.2]
CL379.Contig3	K17888	ubiquitin-like-conjugating enzyme ATG10, animal type
CL379.Contig7	K17888	ubiquitin-like-conjugating enzyme ATG10, animal type
CL379.Contig5	K17888	ubiquitin-like-conjugating enzyme ATG10, animal type
CL379.Contig8	K17888	ubiquitin-like-conjugating enzyme ATG10, animal type
CL379.Contig9	K17888	ubiquitin-like-conjugating enzyme ATG10, animal type
CL379.Contig10	K17888	ubiquitin-like-conjugating enzyme ATG10, animal type
CL379.Contig2	K17888	ubiquitin-like-conjugating enzyme ATG10, animal type
CL379.Contig6	K17888	ubiquitin-like-conjugating enzyme ATG10, animal type
CL379.Contig1	K17888	ubiquitin-like-conjugating enzyme ATG10, animal type
CL379.Contig12	K17888	ubiquitin-like-conjugating enzyme ATG10, animal type
CL379.Contig11	K17888	ubiquitin-like-conjugating enzyme ATG10, animal type
CL379.Contig4	K17888	ubiquitin-like-conjugating enzyme ATG10, animal type
CL2076.Contig2	K17887	sorting nexin-25
Unigene4023	K17887	sorting nexin-25
Unigene3223	K17878	nicotinamide N-methyltransferase [EC:2.1.1.1]
Unigene1187	K17878	nicotinamide N-methyltransferase [EC:2.1.1.1]
Unigene5246	K17878	nicotinamide N-methyltransferase [EC:2.1.1.1]
CL2293.Contig1	K17878	nicotinamide N-methyltransferase [EC:2.1.1.1]
CL2293.Contig2	K17878	nicotinamide N-methyltransferase [EC:2.1.1.1]
Unigene915	K17877	nitrite reductase (NAD(P)H) [EC:1.7.1.4]
Unigene6293	K17877	nitrite reductase (NAD(P)H) [EC:1.7.1.4]
Unigene7012	K17877	nitrite reductase (NAD(P)H) [EC:1.7.1.4]
Unigene108	K17871	NADH:ubiquinone reductase (non-electrogenic) [EC:1.6.5.9]
Unigene2398	K17871	NADH:ubiquinone reductase (non-electrogenic) [EC:1.6.5.9]
Unigene1499	K17871	NADH:ubiquinone reductase (non-electrogenic) [EC:1.6.5.9]
Unigene2907	K17868	diphthine methyl ester acylhydrolase [EC:3.1.1.97]
Unigene4132	K17866	diphthamide biosynthesis protein 2
Unigene2547	K17866	diphthamide biosynthesis protein 2
Unigene5385	K17866	diphthamide biosynthesis protein 2
Unigene2621	K17842	torulene dioxygenase [EC:1.13.11.59]
Unigene4338	K17842	torulene dioxygenase [EC:1.13.11.59]
Unigene2428	K17842	torulene dioxygenase [EC:1.13.11.59]
CL1398.Contig2	K17826	fumitremorgin C monooxygenase [EC:1.14.13.177]
CL223.Contig1	K17825	verruculogen synthase [EC:1.14.11.38]
CL628.Contig2	K17822	DCN1-like protein 1/2
CL628.Contig1	K17822	DCN1-like protein 1/2
CL628.Contig3	K17822	DCN1-like protein 1/2
CL1122.Contig2	K17819	beta-apo-4'-carotenal oxygenase [EC:1.2.1.82]
CL1122.Contig1	K17819	beta-apo-4'-carotenal oxygenase [EC:1.2.1.82]
Unigene5790	K17815	exonuclease V [EC:3.1.-.-]
Unigene499	K17808	mitochondrial protein import protein ZIM17
Unigene7075	K17807	mitochondrial translocator assembly and maintenance protein 41
CL1041.Contig3	K17804	mitochondrial import inner membrane translocase subunit TIM44
CL1041.Contig2	K17804	mitochondrial import inner membrane translocase subunit TIM44
CL1749.Contig1	K17803	methyltransferase OMS1, mitochondrial [EC:2.1.1.-]
Unigene8445	K17803	methyltransferase OMS1, mitochondrial [EC:2.1.1.-]
Unigene6933	K17800	LETM1 and EF-hand domain-containing protein 1, mitochondrial
Unigene6347	K17799	pentamidine resistance factor, mitochondrial
Unigene4608	K17797	mitochondrial inner membrane protein COX18
CL1203.Contig1	K17796	mitochondrial import inner membrane translocase subunit TIM21
CL1203.Contig2	K17796	mitochondrial import inner membrane translocase subunit TIM21
Unigene8027	K17795	mitochondrial import inner membrane translocase subunit TIM17
Unigene351	K17794	mitochondrial import inner membrane translocase subunit TIM23
Unigene6678	K17792	mitochondrial import inner membrane translocase subunit TIM54
Unigene7342	K17790	mitochondrial import inner membrane translocase subunit TIM22
Unigene8511	K17785	mitofilin
Unigene6496	K17785	mitofilin
Unigene4113	K17784	mitochondrial inner membrane organizing system protein 1
Unigene4941	K17783	mitochondrial FAD-linked sulfhydryl oxidase [EC:1.8.3.2]
Unigene5401	K17782	mitochondrial intermembrane space import and assembly protein 40
Unigene6960	K17781	mitochondrial import inner membrane translocase subunit TIM13
Unigene6217	K17778	mitochondrial import inner membrane translocase subunit TIM10
Unigene6391	K17777	mitochondrial import inner membrane translocase subunit TIM9
Unigene2007	K17776	metaxin
Unigene3937	K17775	mitochondrial distribution and morphology protein 34
Unigene1394	K17774	mitochondrial distribution and morphology protein 10
Unigene8174	K17771	mitochondrial import receptor subunit TOM7
Unigene8104	K17770	mitochondrial import receptor subunit TOM20
Unigene1216	K17769	mitochondrial import receptor subunit TOM22
Unigene6533	K17768	mitochondrial import receptor subunit TOM70
Unigene3263	K17765	mitochondrial distribution and morphology protein 12
Unigene8380	K17764	maintenance of mitochondrial morphology protein 1
CL208.Contig2	K17759	NAD(P)H-hydrate epimerase [EC:5.1.99.6]
CL208.Contig1	K17759	NAD(P)H-hydrate epimerase [EC:5.1.99.6]
CL856.Contig1	K17757	ATP-dependent NAD(P)H-hydrate dehydratase [EC:4.2.1.93]
CL856.Contig2	K17757	ATP-dependent NAD(P)H-hydrate dehydratase [EC:4.2.1.93]
Unigene2782	K17746	chanoclavine-I dehydrogenase [EC:1.1.1.332]
CL1432.Contig2	K17742	sorbose reductase [EC:1.1.1.289]
Unigene1848	K17742	sorbose reductase [EC:1.1.1.289]
CL1432.Contig1	K17742	sorbose reductase [EC:1.1.1.289]
Unigene7349	K17742	sorbose reductase [EC:1.1.1.289]
Unigene1148	K17742	sorbose reductase [EC:1.1.1.289]
Unigene2045	K17742	sorbose reductase [EC:1.1.1.289]
Unigene8408	K17742	sorbose reductase [EC:1.1.1.289]
Unigene6673	K17742	sorbose reductase [EC:1.1.1.289]
CL108.Contig1	K17742	sorbose reductase [EC:1.1.1.289]
CL108.Contig2	K17742	sorbose reductase [EC:1.1.1.289]
Unigene1683	K17741	NADPH-dependent methylglyoxal reductase [EC:1.1.1.283]
Unigene5708	K17741	NADPH-dependent methylglyoxal reductase [EC:1.1.1.283]
Unigene3467	K17741	NADPH-dependent methylglyoxal reductase [EC:1.1.1.283]
Unigene1838	K17741	NADPH-dependent methylglyoxal reductase [EC:1.1.1.283]
Unigene7533	K17740	scytalone dehydratase [EC:4.2.1.94]
Unigene2979	K17740	scytalone dehydratase [EC:4.2.1.94]
Unigene3723	K17739	tetrahydroxynaphthalene reductase [EC:1.1.1.252]
Unigene7790	K17738	D-arabinitol 2-dehydrogenase [EC:1.1.1.250]
Unigene3643	K17738	D-arabinitol 2-dehydrogenase [EC:1.1.1.250]
Unigene7627	K17732	mitochondrial-processing peptidase subunit beta [EC:3.4.24.64]
Unigene3279	K17714	sorting and assembly machinery component 37
Unigene7841	K17686	Cu+-exporting ATPase [EC:3.6.3.54]
Unigene872	K17686	Cu+-exporting ATPase [EC:3.6.3.54]
Unigene3078	K17679	ATP-dependent RNA helicase MSS116, mitochondrial [EC:3.6.4.13]
Unigene3581	K17679	ATP-dependent RNA helicase MSS116, mitochondrial [EC:3.6.4.13]
CL1663.Contig1	K17678	ATP-dependent RNA helicase MRH4, mitochondrial [EC:3.6.4.13]
CL1663.Contig2	K17678	ATP-dependent RNA helicase MRH4, mitochondrial [EC:3.6.4.13]
CL871.Contig2	K17678	ATP-dependent RNA helicase MRH4, mitochondrial [EC:3.6.4.13]
CL871.Contig1	K17678	ATP-dependent RNA helicase MRH4, mitochondrial [EC:3.6.4.13]
Unigene8330	K17677	ATP-dependent helicase IRC3 [EC:3.6.4.-]
Unigene7393	K17675	ATP-dependent RNA helicase SUPV3L1/SUV3 [EC:3.6.4.13]
Unigene8364	K17669	pentatricopeptide repeat-containing protein PET309
Unigene8416	K17665	cytochrome b translational activator protein CBS2, mitochondrial
Unigene6343	K17662	cytochrome b pre-mRNA-processing protein 3
Unigene5817	K17656	mitochondrial splicing suppressor protein 51
CL1339.Contig2	K17656	mitochondrial splicing suppressor protein 51
CL1339.Contig1	K17656	mitochondrial splicing suppressor protein 51
Unigene2452	K17656	mitochondrial splicing suppressor protein 51
Unigene5860	K17651	aflatoxin B synthase [EC:1.14.13.175]
CL1179.Contig1	K17650	sterigmatocystin 8-O-methyltransferase [EC:2.1.1.110]
CL908.Contig6	K17649	demethylsterigmatocystin 6-O-methyltransferase [EC:2.1.1.109]
CL908.Contig5	K17649	demethylsterigmatocystin 6-O-methyltransferase [EC:2.1.1.109]
CL165.Contig4	K17649	demethylsterigmatocystin 6-O-methyltransferase [EC:2.1.1.109]
CL165.Contig3	K17649	demethylsterigmatocystin 6-O-methyltransferase [EC:2.1.1.109]
CL908.Contig3	K17649	demethylsterigmatocystin 6-O-methyltransferase [EC:2.1.1.109]
CL908.Contig2	K17649	demethylsterigmatocystin 6-O-methyltransferase [EC:2.1.1.109]
CL165.Contig2	K17649	demethylsterigmatocystin 6-O-methyltransferase [EC:2.1.1.109]
CL908.Contig4	K17649	demethylsterigmatocystin 6-O-methyltransferase [EC:2.1.1.109]
CL908.Contig1	K17649	demethylsterigmatocystin 6-O-methyltransferase [EC:2.1.1.109]
CL165.Contig1	K17649	demethylsterigmatocystin 6-O-methyltransferase [EC:2.1.1.109]
Unigene1603	K17649	demethylsterigmatocystin 6-O-methyltransferase [EC:2.1.1.109]
Unigene2550	K17649	demethylsterigmatocystin 6-O-methyltransferase [EC:2.1.1.109]
Unigene8296	K17648	versiconal hemiacetal acetate esterase [EC:3.1.1.94]
CL275.Contig1	K17648	versiconal hemiacetal acetate esterase [EC:3.1.1.94]
Unigene214	K17647	versiconal hemiacetal acetate reductase [EC:1.1.1.353]
Unigene9095	K17647	versiconal hemiacetal acetate reductase [EC:1.1.1.353]
Unigene2523	K17645	averantin hydroxylase [EC:1.14.13.174]
CL508.Contig1	K17645	averantin hydroxylase [EC:1.14.13.174]
CL508.Contig7	K17645	averantin hydroxylase [EC:1.14.13.174]
CL508.Contig10	K17645	averantin hydroxylase [EC:1.14.13.174]
CL508.Contig5	K17645	averantin hydroxylase [EC:1.14.13.174]
CL508.Contig3	K17645	averantin hydroxylase [EC:1.14.13.174]
CL508.Contig6	K17645	averantin hydroxylase [EC:1.14.13.174]
Unigene8513	K17645	averantin hydroxylase [EC:1.14.13.174]
CL1371.Contig1	K17645	averantin hydroxylase [EC:1.14.13.174]
CL1371.Contig2	K17645	averantin hydroxylase [EC:1.14.13.174]
CL508.Contig2	K17645	averantin hydroxylase [EC:1.14.13.174]
CL508.Contig8	K17645	averantin hydroxylase [EC:1.14.13.174]
CL508.Contig4	K17645	averantin hydroxylase [EC:1.14.13.174]
CL508.Contig9	K17645	averantin hydroxylase [EC:1.14.13.174]
CL508.Contig11	K17645	averantin hydroxylase [EC:1.14.13.174]
Unigene2385	K17644	norsolorinic acid ketoreductase [EC:1.1.1.349]
Unigene1213	K17644	norsolorinic acid ketoreductase [EC:1.1.1.349]
CL1598.Contig1	K17643	noranthrone monooxygenase [EC:1.13.12.20]
CL1598.Contig2	K17643	noranthrone monooxygenase [EC:1.13.12.20]
Unigene5209	K17637	exocyst complex component 2
Unigene1161	K17623	pseudouridine 5'-phosphatase [EC:3.1.3.96]
CL1055.Contig1	K17623	pseudouridine 5'-phosphatase [EC:3.1.3.96]
[truncated: 8,268 more rows]

## Sheet: Table S3
Unigene	GO ID
Unigene8570	GO:0055085	GO:0016021	GO:0005215
Unigene5356	GO:0006357	GO:0003677	GO:0000981	GO:0005634	GO:0008270
Unigene1265	GO:0003824
CL935.Contig1	GO:0006508	GO:0008237
Unigene1242	GO:0022900	GO:0005747
CL370.Contig2	GO:0055085	GO:0016021	GO:0005215
Unigene7892	GO:0006865	GO:0003333	GO:0016021	GO:0015171
CL694.Contig4	GO:0016310	GO:0006072	GO:0004370	GO:0005975
Unigene8384	GO:0004823	GO:0005524	GO:0002161	GO:0006429	GO:0006450
CL508.Contig6	GO:0055085	GO:0020037	GO:0005506	GO:0055114	GO:0016705	GO:0008643	GO:0016021	GO:0004497	GO:0022857
Unigene7470	GO:0005663	GO:0005634	GO:0005524	GO:0003689	GO:0031391	GO:1902969	GO:0006271	GO:0070914
CL93.Contig4	GO:0000166	GO:0003676
CL786.Contig3	GO:1990345	GO:0033621	GO:1902796	GO:1902801	GO:1902802	GO:0046872	GO:0051447	GO:0016604	GO:1990477	GO:1990342	GO:1990251
CL1515.Contig2	GO:0016021	GO:0055114	GO:0016491
Unigene5244	GO:0016021
Unigene4001	GO:0008270	GO:0006351
CL1520.Contig4	GO:0006357	GO:0000981	GO:0005634	GO:0008270
CL653.Contig2	GO:0072423	GO:0005829	GO:0046982	GO:0006379	GO:0005739	GO:0006378	GO:0005849
Unigene5142	GO:0055085	GO:0016021	GO:0022857
Unigene184	GO:0005840	GO:0006412	GO:0003735
Unigene3711	GO:0016021
CL2069.Contig1	GO:0007018	GO:0005524	GO:0003777	GO:0008017
Unigene6736	GO:0005665	GO:0055085	GO:0003677	GO:0006360	GO:0001054	GO:0005666	GO:0006366	GO:0001172	GO:0005829	GO:0016021	GO:0042797	GO:0005736
CL2186.Contig1	GO:0004587	GO:0030170
CL376.Contig1	GO:0034501	GO:0000778	GO:0007094
Unigene5383	GO:0006396	GO:0003723	GO:0005634	GO:0005829
Unigene1637	GO:0016021	GO:0055114	GO:0016491	GO:0071949
Unigene5209	GO:0000145	GO:0001927	GO:0048309	GO:0005934	GO:0000131	GO:0005935	GO:0006893
Unigene920	GO:0016021
Unigene3777	GO:0016072	GO:0042254	GO:0005730	GO:0005829
CL806.Contig2	GO:0016614	GO:0050660	GO:0055114
Unigene818	GO:0007095	GO:0006281	GO:0030896	GO:0035861	GO:0033314	GO:0031573	GO:0005829	GO:0016021
CL387.Contig1	GO:0016787	GO:0006355	GO:0043565	GO:0003700
CL1086.Contig1	GO:0055114	GO:0051213	GO:0016788
Unigene3864	GO:0016787
Unigene10487	GO:0008270	GO:0055114	GO:0016491
CL160.Contig2	GO:0006508	GO:0004190
CL862.Contig4	GO:0006357	GO:0000981	GO:0005634	GO:0005524	GO:0004672	GO:0006468	GO:0008270
Unigene5501	GO:0005634	GO:0004602	GO:0055114	GO:0008379	GO:0045454	GO:0005829	GO:0098869	GO:0005739	GO:0042744	GO:0070301
Unigene9812	GO:0016310	GO:0016301
CL696.Contig1	GO:0008152	GO:0016787
Unigene3365	GO:0006032	GO:0008061	GO:0005975	GO:0004568
Unigene2409	GO:0016021
Unigene1153	GO:0006067	GO:0016021	GO:0005743
Unigene2418	GO:0016021	GO:0005886
Unigene7367	GO:0015986	GO:0000276	GO:0016021	GO:0046933	GO:0046961
Unigene5439	GO:0006878	GO:0005507	GO:0005743	GO:0016021	GO:0008535	GO:0006825
Unigene7017	GO:0002943	GO:0017150	GO:0050660	GO:0055114
CL1792.Contig1	GO:0005524	GO:0004672	GO:0006468
CL1884.Contig2	GO:0005524	GO:0004386
CL66.Contig15	GO:0055085	GO:0016021
Unigene7872	GO:0003824
Unigene9735	GO:0055085	GO:0016021
Unigene554	GO:0000747	GO:0005783	GO:0030437	GO:0015275	GO:1901196	GO:0098703	GO:0016021	GO:0005886
Unigene4142	GO:0034388	GO:0000472	GO:0032040	GO:0000447	GO:0005737	GO:0000480	GO:0016798
CL1431.Contig2	GO:0005634	GO:0016021
CL1843.Contig2	GO:0004674	GO:0005524	GO:0006468
CL559.Contig2	GO:0008168	GO:0005739	GO:0032259
Unigene9906	GO:0016740
CL443.Contig2	GO:0055085	GO:0016021
Unigene4227	GO:0008168	GO:0005829	GO:0006139	GO:0032259	GO:0003676
Unigene1026	GO:0006508	GO:0008236
CL1953.Contig1	GO:0003677	GO:0005634	GO:0098655	GO:0008270	GO:0016021	GO:0006351	GO:0008324
CL597.Contig6	GO:0005634	GO:0000160	GO:0006355	GO:0006950	GO:0043565	GO:0003700	GO:0000156
Unigene685	GO:0003677	GO:0008270
Unigene4391	GO:0052718	GO:0006382	GO:0005829	GO:0006400	GO:0008270	GO:0052717
Unigene3276	GO:0030915	GO:0005634	GO:0000724
CL243.Contig2	GO:0003676
Unigene2226	GO:0016021
Unigene8469	GO:0016021
Unigene10135	GO:0055085	GO:0016021	GO:0005215
Unigene8374	GO:0030246	GO:1901137	GO:0005975	GO:0016021	GO:0004360
Unigene8792	GO:0006357	GO:0003677	GO:0000981	GO:0005634	GO:0008270
Unigene3184	GO:0005524
CL286.Contig8	GO:0003677	GO:0005634	GO:0005524	GO:0035861	GO:0007131	GO:0005829	GO:0008094	GO:0000724
Unigene10720	GO:0005975	GO:0016810
Unigene6151	GO:0051315	GO:0034501	GO:0044732	GO:0000778	GO:0031617	GO:0051382
Unigene1678	GO:0055114	GO:0016491
Unigene5065	GO:0055085	GO:0016021	GO:0022857
Unigene1478	GO:0006884	GO:0055085	GO:0006468	GO:0004674	GO:0032541	GO:0005509	GO:0016021	GO:0006874
Unigene6598	GO:0043022	GO:0019898	GO:0002181	GO:0005743	GO:0005525
Unigene4489	GO:0004843	GO:0043161	GO:0016579	GO:0008270	GO:0045721	GO:0005737
Unigene3155	GO:0003677	GO:0005634	GO:0008270	GO:0006351
Unigene2700	GO:0016021
Unigene4236	GO:0004252	GO:0006508
CL1521.Contig2	GO:0016586	GO:0003682
CL503.Contig2	GO:0016746	GO:0016021
Unigene1120	GO:0046872	GO:0055114	GO:0016491
Unigene781	GO:0031177	GO:0008152	GO:0016740
CL1766.Contig1	GO:0016884
Unigene2300	GO:0004674	GO:0005524	GO:0006468
Unigene5208	GO:0000462	GO:0005730	GO:0030529	GO:0019013
Unigene1098	GO:0016020
CL1077.Contig2	GO:0019904
CL213.Contig4	GO:0003333	GO:0016021	GO:0015171
CL111.Contig2	GO:0016705	GO:0020037	GO:0016787	GO:0010181	GO:0005506	GO:0016021	GO:0055114
CL1802.Contig1	GO:0003677	GO:0005634	GO:0008270	GO:0006351
Unigene2455	GO:0004553	GO:0005975
CL518.Contig3	GO:0016614	GO:0008270	GO:0050660	GO:0055114
Unigene5982	GO:0006529	GO:0004066
Unigene2625	GO:0016042	GO:0004806
Unigene9230	GO:0005840	GO:0006412	GO:0003735
Unigene6494	GO:0031934	GO:0070919	GO:0003968	GO:0001172	GO:0031380	GO:0045141	GO:1990707	GO:0000070	GO:1990141	GO:0005829	GO:0003682	GO:0034613	GO:0033562	GO:0031618	GO:0034507
CL919.Contig3	GO:0008233	GO:0009987
CL419.Contig2	GO:0003333	GO:0016021	GO:0015171
Unigene10269	GO:0003333	GO:0016021	GO:0015171
CL822.Contig1	GO:0006950	GO:0016021
CL592.Contig7	GO:0004497	GO:0055114	GO:0071949
CL1195.Contig2	GO:0005737	GO:0016798
Unigene7486	GO:0055085	GO:0016021	GO:0005215
Unigene36	GO:0071140	GO:0005524	GO:0031860	GO:0006268	GO:0000706	GO:0031573	GO:0000070	GO:0031297	GO:0005730	GO:0006265	GO:0031292	GO:0006301	GO:0000722	GO:1903221	GO:0010947	GO:0003676	GO:0000228	GO:0001302	GO:0043140	GO:0000724	GO:0031422	GO:0070914	GO:0045132
CL1319.Contig2	GO:0005840
CL301.Contig4	GO:0070588	GO:0015369	GO:0015386	GO:0000324	GO:0016021	GO:0071805
CL2170.Contig2	GO:0005779	GO:0005730	GO:0016559
Unigene4230	GO:0002181	GO:0022625	GO:0003735	GO:0042273
Unigene6264	GO:0009277	GO:0009986	GO:0005829	GO:0035556	GO:0003676
Unigene2629	GO:0006886	GO:0005622
CL1491.Contig2	GO:0016628	GO:0016021	GO:0055114
Unigene7144	GO:0051286	GO:0016021	GO:0032153
Unigene4093	GO:0006506	GO:0016021
Unigene6603	GO:0043229	GO:0004467	GO:0006633	GO:0001676
Unigene3301	GO:0016021
Unigene3983	GO:0004553	GO:0005975
CL173.Contig2	GO:0005524	GO:0005829	GO:0002181	GO:0004386	GO:0006417	GO:0003676
Unigene5752	GO:0030174	GO:0033698	GO:0016021	GO:0070210	GO:0031939	GO:1900526	GO:1900525	GO:0061408	GO:0061186	GO:0055085	GO:1900471	GO:1900472	GO:1900473	GO:0061188	GO:0016575	GO:1900375
Unigene2797	GO:0003677	GO:0005634	GO:0010452	GO:0006355	GO:0046975	GO:0006354	GO:0005694
Unigene118	GO:0005576	GO:0009405
Unigene8011	GO:0006357	GO:0000981	GO:0005634	GO:0008270
Unigene5767	GO:0055085	GO:0016021
Unigene197	GO:0016788
CL2062.Contig2	GO:0016021
CL1331.Contig2	GO:0016560	GO:0030674	GO:0055114	GO:1990429	GO:0016021	GO:0008270	GO:0005778	GO:0016491
CL1475.Contig1	GO:0006508	GO:0008237
Unigene7943	GO:0005634	GO:0016021
Unigene3379	GO:0005634	GO:0005524	GO:0000027	GO:0016887
CL1131.Contig1	GO:0055085	GO:0016021	GO:0022857
CL1665.Contig1	GO:0006006	GO:0004331	GO:0005524	GO:0006000	GO:0003873	GO:0046835	GO:0006003	GO:0016311
Unigene7454	GO:0005739	GO:0046952	GO:0008260
CL1531.Contig1	GO:0000256	GO:0004037
Unigene4774	GO:0016787	GO:0006412	GO:0003735	GO:0022627
Unigene541	GO:1990414	GO:0006268	GO:0006473	GO:0007076	GO:0006915	GO:1902377	GO:1990707	GO:0071687	GO:0034990	GO:0003682	GO:0034087	GO:0005739	GO:0034507
CL1684.Contig2	GO:0046907	GO:0005622
Unigene5809	GO:0055114	GO:0016491
CL2167.Contig1	GO:0016567	GO:0004842
Unigene4799	GO:0005634	GO:0006355	GO:0043565
Unigene33	GO:0016705	GO:0020037	GO:0005506	GO:0016021	GO:0004497	GO:0055114
Unigene5096	GO:0008080
Unigene7519	GO:0006357	GO:0000981	GO:0005634	GO:0008270
CL1883.Contig2	GO:0016020	GO:0016310	GO:0005524	GO:0016301	GO:0016773	GO:0005737
Unigene1514	GO:0006810	GO:0016021	GO:0005215
CL1931.Contig1	GO:2000679	GO:0097550	GO:0005634	GO:0001139	GO:0000993	GO:0006413	GO:0006357	GO:0003743	GO:0001174	GO:0017025	GO:0008270	GO:0001129	GO:0051123	GO:0001113
Unigene4603	GO:0006364
Unigene3717	GO:0005506	GO:0016021	GO:0006633	GO:0055114	GO:0016491
Unigene180	GO:0016042	GO:0003847
CL488.Contig3	GO:0055085	GO:0005524	GO:0042626	GO:0016021
Unigene1876	GO:0006357	GO:0003677	GO:0000981	GO:0005634	GO:0008270	GO:0003950	GO:0006471
Unigene591	GO:0005829	GO:0016021
Unigene8773	GO:0050661	GO:0004499	GO:0050660	GO:0055114
Unigene3449	GO:0034508	GO:0000070	GO:0031511	GO:0044732	GO:0000778	GO:0016888	GO:0061638	GO:0061641	GO:0006259
Unigene3674	GO:0008270	GO:0016021	GO:0003824
Unigene2221	GO:0055085	GO:0016021
Unigene2321	GO:0071963	GO:0005634	GO:0051286	GO:0032153	GO:0030950	GO:0003924	GO:0007264	GO:0005829	GO:0030427	GO:0005525	GO:0032949
Unigene7069	GO:0016787
CL109.Contig1	GO:0004553	GO:0005975
Unigene2304	GO:0031177	GO:0008152	GO:0003824
Unigene3304	GO:0046872
Unigene9562	GO:0043248	GO:0005634	GO:0043161	GO:0008541	GO:0005829
Unigene5381	GO:0016021
Unigene1798	GO:0000226	GO:0000910	GO:0008017
Unigene9504	GO:0055085	GO:0016021
Unigene9482	GO:0031048	GO:0005829	GO:0004386	GO:0000775	GO:0030702	GO:0031380
CL705.Contig4	GO:0016310	GO:0016301
CL1467.Contig2	GO:0004497	GO:0055114	GO:0071949
Unigene6585	GO:0018101	GO:0005509	GO:0004668	GO:0005737
Unigene4369	GO:0006397	GO:0003723	GO:0000790	GO:1902802	GO:0046872	GO:0016604	GO:0000166	GO:1990477
Unigene127	GO:0006272	GO:0003677	GO:0005663	GO:0005634	GO:0031390	GO:0005829	GO:0031391	GO:0007062	GO:0031389	GO:0070914
CL222.Contig2	GO:0046872	GO:0006470	GO:0004722
CL776.Contig1	GO:0006508	GO:0008236
CL302.Contig3	GO:0004089	GO:0008270
Unigene3396	GO:0016021
Unigene6806	GO:0006355
Unigene90	GO:0016021
Unigene1025	GO:0016021
Unigene7230	GO:0008152	GO:0016853
CL1685.Contig2	GO:0055085	GO:0016021
CL75.Contig3	GO:0005524	GO:0004672	GO:0006468
Unigene6994	GO:0016042	GO:0004806
Unigene3840	GO:0016787
CL30.Contig22	GO:0006032	GO:0005975	GO:0004568
CL1848.Contig2	GO:0030246	GO:0004565	GO:0009341	GO:0005975
CL1610.Contig1	GO:0008270	GO:0055114	GO:0016491
CL583.Contig2	GO:0046872	GO:0016021	GO:0055114	GO:0016491
Unigene6414	GO:0005488	GO:0016491
Unigene6935	GO:0006508	GO:0004190
CL1306.Contig2	GO:0004674	GO:0005524	GO:0006468
Unigene5011	GO:0008152	GO:0003824
CL231.Contig2	GO:0008152	GO:0016874
Unigene6739	GO:0016740
CL670.Contig2	GO:0005524	GO:0004672	GO:0006468
CL2111.Contig2	GO:0055085	GO:0005524	GO:0042626	GO:0016021
Unigene3750	GO:0055085	GO:0016021
Unigene7854	GO:0009395	GO:0004622
CL2025.Contig1	GO:0006032	GO:0005975	GO:0004568
CL1108.Contig2	GO:0005524	GO:0005730	GO:0000466	GO:0000463	GO:0004386	GO:0003676
CL1018.Contig2	GO:0006413	GO:0032947	GO:0003743	GO:0003682	GO:0004402	GO:0005829	GO:0017025	GO:0016573	GO:0005669	GO:0051123
Unigene1606	GO:0055085	GO:0016021	GO:0022857
Unigene8350	GO:0046872	GO:0005634	GO:0006355	GO:0003700	GO:0003676
Unigene3490	GO:0003995	GO:0055114
Unigene2421	GO:0048280	GO:0016021	GO:0031201	GO:0006888	GO:0006891	GO:0005801
Unigene451	GO:0046872	GO:0003676
Unigene10331	GO:0004674	GO:0005524	GO:0006468
CL1353.Contig2	GO:0006397	GO:0034477	GO:0005634	GO:0090503	GO:0008380	GO:1990838
Unigene2995	GO:0016829	GO:0005634	GO:0005524	GO:0005829
CL460.Contig2	GO:0005634	GO:0000502	GO:0005737
CL929.Contig3	GO:0006457	GO:0016272	GO:0051082
Unigene1835	GO:0016740
Unigene10300	GO:0030435	GO:0003723	GO:0005634	GO:0031138	GO:0006279	GO:0007131	GO:0005829	GO:0000166
Unigene8747	GO:0015986	GO:0015991	GO:0045263	GO:0016021	GO:0015078	GO:0005739
CL592.Contig4	GO:0004497	GO:0055114	GO:0071949
Unigene1373	GO:0016779
CL500.Contig2	GO:0005524	GO:0008270
CL1611.Contig2	GO:0006508	GO:0004222	GO:0007229	GO:0016021
Unigene1800	GO:0006508	GO:0004190
CL813.Contig2	GO:0016021
Unigene8140	GO:0004674	GO:0005524	GO:0006468
CL2079.Contig1	GO:0003677	GO:0005634	GO:0005524	GO:0006139	GO:0032508	GO:0004003
CL750.Contig3	GO:0015986	GO:0015991	GO:0045263	GO:0016021	GO:0046961
Unigene7636	GO:0045040	GO:0015266	GO:0031307	GO:0006461	GO:0001401
Unigene896	GO:0016740
Unigene8165	GO:0004674	GO:0005524	GO:0006468
CL1581.Contig1	GO:0010390	GO:0031571	GO:0042275	GO:0000781	GO:0006338	GO:0005524	GO:0042787	GO:0061631	GO:0090089	GO:0042138	GO:0010620	GO:0005829	GO:1901487	GO:0000209	GO:0006353	GO:0000722	GO:0030466	GO:0005634	GO:0033503	GO:0071596	GO:0051569	GO:0030433	GO:0006348	GO:0070987	GO:0042276	GO:0071894	GO:0071455	GO:0000724	GO:0097505	GO:0031497
Unigene6589	GO:0016614	GO:0050660	GO:0055114
Unigene2799	GO:0055085	GO:0016021
Unigene7018	GO:0006396	GO:0003723	GO:0016779
Unigene2432	GO:0055085	GO:0016021
CL1327.Contig1	GO:0016021
CL1949.Contig2	GO:0009058	GO:0008483	GO:0030170
CL428.Contig1	GO:0003333	GO:0016021	GO:0015171
Unigene5002	GO:0055085	GO:0016021
CL1156.Contig2	GO:0003677
CL831.Contig1	GO:0055085	GO:0046873	GO:0016021	GO:0030001
Unigene4045	GO:0006357	GO:0000981	GO:0005634	GO:0008270
CL1372.Contig1	GO:0016310	GO:0016301
Unigene5909	GO:0006119	GO:1902600	GO:0020037	GO:0005506	GO:0004129	GO:0005743	GO:0016021	GO:0070469	GO:0009060
Unigene1453	GO:0006397
CL1760.Contig2	GO:0006413	GO:0005840	GO:0003743	GO:0005739
Unigene407	GO:0005840	GO:0006412	GO:0003735
Unigene4578	GO:0006355	GO:0043565	GO:0003700
Unigene1338	GO:0055085	GO:0016021
CL28.Contig2	GO:0055085	GO:0005829	GO:0016021	GO:0022857
Unigene2430	GO:0005783	GO:0005794	GO:0016021	GO:0015031
CL1604.Contig1	GO:0055085	GO:0046873	GO:0016021	GO:0030001
CL1812.Contig1	GO:0016614	GO:0050660	GO:0055114
Unigene9305	GO:0042128	GO:0043546	GO:0020037	GO:0050464	GO:0030151	GO:0055114	GO:0006809
CL1924.Contig2	GO:0046872
Unigene3455	GO:0055085	GO:0016021	GO:0005215
Unigene7507	GO:0080163	GO:0003677	GO:0000991	GO:0005674	GO:0003824	GO:0072542	GO:0006413	GO:0003743	GO:0001174	GO:0032968	GO:0070940	GO:0005829	GO:0043085
CL1134.Contig1	GO:0008422	GO:0030245
CL1130.Contig2	GO:0016567	GO:0004842
Unigene8983	GO:0042393
Unigene1748	GO:0006006	GO:0050661	GO:0006096	GO:0051287	GO:0055114	GO:0004365
CL5.Contig15	GO:0005634	GO:0005829	GO:0006890
CL1640.Contig1	GO:0005684	GO:0003723	GO:0000398	GO:0005686	GO:0000166
CL1349.Contig2	GO:0008152	GO:0016787
Unigene1267	GO:0016021
Unigene783	GO:0016310	GO:0000166	GO:0016301
Unigene2434	GO:0000329	GO:0005794	GO:0016021
Unigene1306	GO:0004298	GO:0010499	GO:0005635	GO:0010950	GO:0061133	GO:0043161	GO:0005829	GO:0019774	GO:0005789
CL115.Contig2	GO:0055085	GO:0016021
CL817.Contig4	GO:0006406	GO:0008143	GO:0019395	GO:0005783	GO:0044375	GO:0000993	GO:1990429	GO:0032968	GO:0017148	GO:0000166	GO:0005739	GO:0005634	GO:0003729	GO:0000398	GO:0042802	GO:0006415	GO:2000805	GO:0031370	GO:0001069	GO:0005779	GO:0016559
Unigene3883	GO:0016021
Unigene8488	GO:0032447	GO:0016779	GO:0002143	GO:0000049	GO:0006450	GO:0008360	GO:0002144
CL75.Contig1	GO:0005524	GO:0004672	GO:0006468
CL602.Contig1	GO:0016310	GO:0016301	GO:0005622	GO:0005935	GO:0003924	GO:0007264	GO:0005525	GO:0005886
Unigene4452	GO:0016740
Unigene8396	GO:0030472	GO:0000132	GO:0008152	GO:0005524	GO:0051228	GO:0005881	GO:0030473	GO:0008017	GO:0070463	GO:0090307	GO:0005880	GO:0070462	GO:0032888	GO:0031115	GO:0008574
CL1065.Contig2	GO:0005576	GO:0003824	GO:0009405
Unigene6539	GO:0019752	GO:0016831	GO:0030170
CL410.Contig1	GO:0008168	GO:0032259
Unigene7413	GO:0006357	GO:0003677	GO:0000981	GO:0005634	GO:0008270
Unigene1420	GO:0046872	GO:0006508	GO:0004222
CL1056.Contig3	GO:0016021
Unigene10586	GO:0031177	GO:0008152	GO:0016740
Unigene10170	GO:0055085	GO:0016021
Unigene3023	GO:0055114	GO:0016491
Unigene7449	GO:0005634	GO:0008565	GO:0042147	GO:0032266	GO:0005768	GO:0006886	GO:0030905	GO:0032120	GO:0005829	GO:0005628
Unigene10567	GO:0031177	GO:0008152	GO:0016740
Unigene2454	GO:0071007	GO:0000350	GO:0044732	GO:0071006	GO:0000974	GO:0045292	GO:0071014
Unigene5572	GO:0016021
Unigene3865	GO:0016021	GO:0005737
CL1872.Contig1	GO:0055085	GO:0046872	GO:0046873	GO:0006508	GO:0004222	GO:0005576	GO:0016021	GO:0030001
Unigene5303	GO:0043015	GO:0000922	GO:0005815	GO:0005874	GO:0000324	GO:0016021	GO:0007020
Unigene8587	GO:0006357	GO:0003677	GO:0000981	GO:0005634	GO:0008270
Unigene9860	GO:0016740
Unigene9829	GO:0008270	GO:0016021	GO:0003824
Unigene5279	GO:1903475	GO:0000147	GO:0005885	GO:0034314	GO:0005524	GO:0051666	GO:0032153	GO:0051285	GO:0030479	GO:0005829
CL546.Contig7	GO:0055085	GO:0016021
CL69.Contig13	GO:0035023	GO:0043547	GO:0005089
CL92.Contig3	GO:0005524	GO:0004828	GO:0005829	GO:0006434
Unigene6929	GO:0030291	GO:0006359	GO:0032545	GO:0016301	GO:0071901	GO:0005956	GO:0006356	GO:0016021	GO:0006974	GO:0034456
Unigene5463	GO:0016787	GO:0030897	GO:0097576	GO:0016192
CL267.Contig2	GO:0055085	GO:0005524	GO:0042626	GO:0016021
Unigene8267	GO:0004733	GO:0042823	GO:0010181	GO:0055114
CL787.Contig1	GO:0030529	GO:0019013
CL1822.Contig1	GO:0006281	GO:0005777	GO:0008413
Unigene6867	GO:0016072	GO:0042254	GO:0005730	GO:0005829
Unigene5087	GO:0004553	GO:0005975	GO:0016021
CL2165.Contig1	GO:0005768	GO:0000324	GO:0016021	GO:0015184	GO:0015811
Unigene4885	GO:0005634	GO:0006355	GO:0043565
CL1015.Contig2	GO:0008152	GO:0016747
CL285.Contig20	GO:0008168	GO:0032259
Unigene10128	GO:0003333	GO:0016021	GO:0015171
Unigene4360	GO:0017148	GO:0030598
CL1211.Contig1	GO:0016310	GO:0016301
Unigene7279	GO:0046710	GO:0046037	GO:0016310	GO:0004385
Unigene4119	GO:0016021
Unigene567	GO:0006099	GO:0000287	GO:0004450	GO:0006102	GO:0051287
Unigene2611	GO:0098849	GO:0036249	GO:0005524	GO:0044604	GO:0071627	GO:0036246	GO:0071996
Unigene8369	GO:0034043	GO:0003677	GO:0005634	GO:0046872	GO:0006285	GO:0034039	GO:0051539	GO:0005739	GO:0034042
CL599.Contig6	GO:0070847	GO:0045944	GO:0001128	GO:0016592	GO:0051123
Unigene8411	GO:0006284	GO:0003824
Unigene7778	GO:0004861	GO:0005634	GO:0006508	GO:0008081	GO:0071901	GO:0006629	GO:0004190
CL876.Contig1	GO:0005484	GO:0006890	GO:0030134	GO:0006906	GO:0031201	GO:0016021	GO:0005789	GO:0006888
Unigene4870	GO:0071511	GO:0005634	GO:0032880	GO:0035335	GO:0043937	GO:0000173	GO:0004725	GO:0005737
Unigene5200	GO:0005634	GO:0005524	GO:0008270	GO:0004386
Unigene1692	GO:0016884
Unigene8922	GO:0005840	GO:0005634	GO:0005829	GO:0006412	GO:0042274	GO:0003735	GO:0006364
Unigene3683	GO:1902977	GO:0032947	GO:0007095	GO:0000727	GO:0044732	GO:0006270	GO:0032147	GO:0030295	GO:0008622	GO:0033314	GO:0035861	GO:0031261	GO:0005829	GO:0007533
CL1220.Contig2	GO:0016021
Unigene4921	GO:0055114	GO:0016491
CL782.Contig2	GO:0031493	GO:0005634	GO:0000781	GO:0000725	GO:0006348	GO:0070911	GO:0044783	GO:0031573	GO:0051598	GO:0034729	GO:0006325	GO:0006301	GO:0031151
CL1782.Contig1	GO:0005524	GO:0004672	GO:0006468	GO:0016021
Unigene7498	GO:0016310	GO:0009116	GO:0016301
CL1730.Contig1	GO:0000105	GO:0003879	GO:0005737
Unigene8381	GO:0030686	GO:0000398	GO:0030687	GO:0051096	GO:0003676	GO:0032781	GO:0005829	GO:0030688	GO:0030490
Unigene751	GO:0016628	GO:0016021	GO:0055114
Unigene6723	GO:0005634	GO:0008168	GO:0005829	GO:0032259
Unigene2636	GO:0006357	GO:0003677	GO:0000981	GO:0005634	GO:0008270
Unigene5286	GO:0034401	GO:0044732	GO:0045899	GO:0006334	GO:0034724	GO:0035101	GO:0000790	GO:0006368	GO:0031298	GO:0006261
CL1080.Contig1	GO:0006355	GO:0005488
Unigene6636	GO:0016787
CL691.Contig4	GO:0006357	GO:0000981	GO:0005634	GO:0008270
CL692.Contig1	GO:0006511
Unigene997	GO:0055085	GO:0005524	GO:0042626	GO:0016021
CL1059.Contig2	GO:0005576
Unigene9676	GO:0006865	GO:0003333	GO:0016021	GO:0015171
CL755.Contig1	GO:0003824
Unigene3127	GO:0016021	GO:0016810
Unigene9286	GO:0031177	GO:0008152	GO:0003824
CL356.Contig9	GO:0005840
CL1247.Contig2	GO:0008643	GO:0055085	GO:0016021	GO:0022857
CL606.Contig7	GO:0055085	GO:0016021
Unigene2580	GO:0005779	GO:0004553	GO:0008022	GO:0005975	GO:0008270	GO:0006625
Unigene1476	GO:0006357	GO:0003677	GO:0000981	GO:0005634	GO:0008270
CL297.Contig2	GO:0003677	GO:0046983
CL1044.Contig1	GO:0006986	GO:0035339	GO:0090156	GO:0090155	GO:0016021
Unigene765	GO:0031177	GO:0016740	GO:0055114	GO:0016491
Unigene6857	GO:0016021
Unigene2886	GO:0016021
CL166.Contig4	GO:0016021
Unigene6528	GO:0005840
Unigene1468	GO:0005524	GO:0005737
Unigene3605	GO:0016787
Unigene6065	GO:0031177	GO:0016740	GO:0055114	GO:0016491
Unigene1000	GO:0008643	GO:0055085	GO:0005507	GO:0016021	GO:0055114	GO:0016491	GO:0022857
Unigene9171	GO:0016021	GO:0055114	GO:0016491
Unigene1354	GO:0016614	GO:0050660	GO:0055114
CL1498.Contig2	GO:0016705	GO:0020037	GO:0005506	GO:0016021	GO:0004497	GO:0055114
CL1683.Contig2	GO:0008081	GO:0006629
Unigene8860	GO:0004553	GO:0005975	GO:0016021
Unigene1993	GO:0006508	GO:0008237
Unigene1047	GO:0030261	GO:0045910	GO:0003677	GO:0006334	GO:0031936	GO:0000788
CL93.Contig7	GO:0000166	GO:0003676
CL1467.Contig1	GO:0004497	GO:0055114	GO:0071949
CL1530.Contig3	GO:0004674	GO:0005524	GO:0006468
Unigene9905	GO:0008152	GO:0016758
CL1569.Contig2	GO:0030246	GO:0005975	GO:0003824
Unigene1101	GO:0030437	GO:0005816	GO:0035371	GO:0043332	GO:0051519	GO:0051285	GO:0000778	GO:0005829	GO:0031115	GO:0000743	GO:0005876	GO:0008017	GO:0042803	GO:0000022	GO:0034613	GO:0000742	GO:0010570
Unigene2392	GO:0016021
CL156.Contig1	GO:0006529	GO:0019120	GO:0004066
Unigene8076	GO:0016310	GO:0016787	GO:0016301
CL1664.Contig2	GO:0055114	GO:0016491
Unigene6661	GO:0016788
Unigene5477	GO:1990023	GO:0051285	GO:0033566	GO:0005829	GO:0051010	GO:0035372	GO:0000743	GO:0030989	GO:0055028	GO:0005634	GO:0051315	GO:0044732	GO:0001671	GO:0032781	GO:0090307	GO:0000235	GO:0000742	GO:0010570
Unigene2574	GO:0006357	GO:0003677	GO:0000981	GO:0005634	GO:0008270
Unigene261	GO:0000287	GO:0003824	GO:0030976
Unigene6559	GO:0016021
CL2156.Contig1	GO:0016829
Unigene2513	GO:0016310	GO:0030246	GO:0016301	GO:0005975
Unigene3446	GO:0005524	GO:0004386	GO:0003676
CL538.Contig1	GO:0055085	GO:0016021
Unigene5432	GO:0016021
Unigene1029	GO:0055085	GO:0030246	GO:0016837	GO:0005975	GO:0005576	GO:0016021
Unigene3622	GO:0005634	GO:0031047	GO:0000775	GO:0005737	GO:0030702
Unigene10259	GO:0004252	GO:0006508
CL853.Contig2	GO:0008081	GO:0006629
Unigene10187	GO:0030446	GO:0000462	GO:0070181	GO:0006412	GO:0003735	GO:0022627
Unigene6019	GO:0031177	GO:0016740	GO:0055114	GO:0016491
Unigene6427	GO:0016021
Unigene2361	GO:0030915	GO:0005634	GO:0006281
Unigene6688	GO:0016787
CL2212.Contig2	GO:0006541	GO:0016740
CL347.Contig4	GO:0006357	GO:0055085	GO:0003677	GO:0000981	GO:0005634	GO:0008270	GO:0016021
Unigene4166	GO:0016787	GO:0008270
Unigene2462	GO:0006006	GO:0050661	GO:0006098	GO:0055114	GO:0004345
Unigene5177	GO:0005506	GO:0016021	GO:0006633	GO:0055114	GO:0016491
CL2039.Contig1	GO:0036289	GO:0005634	GO:0038083	GO:0005524	GO:0045143	GO:0032153	GO:0004713	GO:0004674	GO:0005829	GO:1990443	GO:0006282
Unigene9183	GO:0006470	GO:0004722
Unigene7430	GO:0016021
CL617.Contig3	GO:0072370	GO:0051315	GO:0005524	GO:0071957	GO:0034501	GO:0000778	GO:0072371	GO:0072480	GO:0051754	GO:1990298
Unigene8014	GO:0005634	GO:0006355	GO:0006325
CL350.Contig2	GO:0016021
Unigene4802	GO:0006810	GO:0000132	GO:0000922	GO:0005874	GO:0070840	GO:0005737	GO:0000278	GO:0005875	GO:0051301
CL2220.Contig2	GO:0003824
CL218.Contig1	GO:0016021
Unigene4450	GO:0006032	GO:0008061	GO:0005975	GO:0004568
Unigene4986	GO:0030476	GO:0007015	GO:0005509	GO:0006897	GO:0043332
CL2188.Contig1	GO:0003885	GO:0016020	GO:0050660	GO:0055114
Unigene1543	GO:0005675	GO:0005829	GO:0070816	GO:0006289	GO:0000439	GO:0000112
CL817.Contig5	GO:0006406	GO:0008143	GO:0019395	GO:0005783	GO:0044375	GO:0000993	GO:1990429	GO:0032968	GO:0017148	GO:0000166	GO:0005739	GO:0005634	GO:0003729	GO:0000398	GO:0042802	GO:0006415	GO:2000805	GO:0031370	GO:0001069	GO:0005779	GO:0016559
Unigene1767	GO:0000502	GO:0030674	GO:0005635	GO:0042177	GO:0016567	GO:0070898	GO:0006517	GO:0006289	GO:0005829	GO:0016021	GO:0001026	GO:0006359	GO:0000111	GO:0030433	GO:0070896	GO:0000126	GO:0043130	GO:0003684	GO:0001156	GO:0001112
CL2274.Contig1	GO:0035023	GO:0043547	GO:0005737	GO:0005089
CL1596.Contig2	GO:0006071	GO:0016310	GO:0004371
CL1536.Contig1	GO:0016740
Unigene4120	GO:0046872	GO:0006508	GO:0008233
CL2261.Contig2	GO:0000287	GO:0005634	GO:0005829	GO:0005975	GO:0004610
CL188.Contig1	GO:0018026	GO:0016279	GO:0018027	GO:0005737	GO:0016192
CL1815.Contig2	GO:0046872
CL1377.Contig4	GO:0046872	GO:0016021	GO:0070469	GO:0055114	GO:0009916
Unigene5054	GO:0031934	GO:0070919	GO:0003968	GO:0031380	GO:0045141	GO:1990707	GO:0000070	GO:0003682	GO:0005829	GO:0031618	GO:1901363	GO:0097159	GO:0001172	GO:1990141	GO:0034613	GO:0033562	GO:0034507
Unigene9426	GO:0055085	GO:0016021
Unigene9745	GO:0003677	GO:0005634	GO:0008270	GO:0006351
Unigene3323	GO:0030529	GO:0019013
CL601.Contig1	GO:0000329	GO:0030674	GO:0033674	GO:0070772	GO:0000306	GO:0006661	GO:0043550
Unigene2230	GO:0008270	GO:0005737
Unigene116	GO:0072686	GO:0000472	GO:0032040	GO:0005730	GO:0006412	GO:0000447	GO:0000480
CL92.Contig13	GO:0005524	GO:0004828	GO:0005829	GO:0006434
Unigene3977	GO:0005524	GO:0004829	GO:0006435	GO:0005737
Unigene4493	GO:0008152	GO:0016758
Unigene5430	GO:0000472	GO:0070181	GO:0032040	GO:0005730	GO:0000447	GO:0005739	GO:0000480
Unigene1902	GO:0016021	GO:0055114	GO:0016491
CL297.Contig1	GO:0003677	GO:0046983
CL2256.Contig2	GO:0005634	GO:0004721	GO:0006470
Unigene2737	GO:0005524	GO:0019158	GO:0006096	GO:0005536	GO:0006013	GO:0006002	GO:0005829	GO:0006006	GO:0005634	GO:0051156	GO:0006000	GO:0008865	GO:0035246	GO:0019702	GO:0046835	GO:0001678	GO:0004340
Unigene1524	GO:0006098	GO:0005634	GO:0004801	GO:0005829	GO:0005975
CL6.Contig1	GO:0031177	GO:1900790	GO:0044550	GO:0016740
CL207.Contig2	GO:0004252	GO:0006508	GO:0003333	GO:0016021	GO:0015171
CL66.Contig16	GO:0055085	GO:0016021
Unigene3349	GO:0003824	GO:0050662
CL254.Contig1	GO:0046872
CL1748.Contig1	GO:0008270	GO:0016021	GO:0003824
Unigene10524	GO:0006355
CL592.Contig1	GO:0004497	GO:0055114	GO:0071949
Unigene8572	GO:0008152	GO:0003824
Unigene4275	GO:0055085	GO:0016021	GO:0022857
CL1408.Contig2	GO:0006357	GO:0003677	GO:0000981	GO:0005634	GO:0008270
Unigene745	GO:0030289	GO:0072462	GO:2000002	GO:2001034	GO:0004722	GO:1902660	GO:0005829	GO:0006470	GO:0000724
Unigene6324	GO:0008152	GO:0016787
Unigene3643	GO:0055114	GO:0016491
Unigene4054	GO:0055085	GO:0016021
Unigene2801	GO:0016021
CL2123.Contig2	GO:0016020	GO:0016310	GO:0005524	GO:0016301	GO:0016773
Unigene6716	GO:0005783	GO:0016021
Unigene1367	GO:0005783	GO:0010181	GO:0031591	GO:0003824	GO:0051536
Unigene875	GO:0003677	GO:0006281	GO:0044732	GO:0048478	GO:0000790	GO:0033314	GO:0031298	GO:0045950	GO:0005829	GO:0043111	GO:0031297	GO:0043570	GO:0007064	GO:0007534
CL827.Contig1	GO:0000398	GO:0005681	GO:0004386
Unigene737	GO:0016787
Unigene5329	GO:0004252	GO:0006508
Unigene6472	GO:0005634	GO:0044732	GO:0034613	GO:0031028	GO:0000917	GO:0005737	GO:0032153
Unigene3830	GO:0043231	GO:0012505	GO:0048193	GO:0044425	GO:0044444
CL24.Contig2	GO:0016021
Unigene6474	GO:0043169	GO:0009986	GO:0000282	GO:0005975	GO:0004568	GO:0005576
Unigene6354	GO:0006574	GO:0009083	GO:0004616	GO:0008442	GO:0051287	GO:0055114
CL1654.Contig1	GO:0003723	GO:0030686	GO:0000472	GO:0000056	GO:0000447	GO:0000480	GO:0016874	GO:0005730	GO:0030688
CL501.Contig1	GO:0016310	GO:0003951	GO:0006741	GO:0019674
CL604.Contig5	GO:0055085	GO:0016021
Unigene7450	GO:0005524	GO:0005829	GO:0006431	GO:0004825
Unigene8239	GO:0016310	GO:0016301
CL984.Contig2	GO:0006457	GO:0003755	GO:0000413
CL146.Contig2	GO:0005684	GO:0045292
CL247.Contig2	GO:0016310	GO:0016301
Unigene2839	GO:0071139	GO:0030915	GO:0007062	GO:0000724
Unigene2313	GO:0055085	GO:0005524	GO:0042626	GO:0016021
Unigene7466	GO:0006357	GO:0000981	GO:0005634	GO:0008270
CL192.Contig2	GO:0008152	GO:0016813
Unigene7134	GO:0003333	GO:0016021	GO:0015171
CL523.Contig2	GO:0033314	GO:0031573	GO:0005634	GO:0007095	GO:0006281
CL1507.Contig4	GO:0016021
Unigene150	GO:0016709	GO:0016651	GO:0031314	GO:0006744	GO:0051287	GO:0055114	GO:0048038	GO:0016712	GO:0071949
CL1238.Contig4	GO:0004497	GO:0055114	GO:0071949
CL2191.Contig2	GO:0031145	GO:0031145	GO:0005829	GO:0030234	GO:0031497	GO:0005739	GO:0005680
CL164.Contig1	GO:0006357	GO:0000981	GO:0005634	GO:0008270
Unigene321	GO:0005739	GO:0004408
Unigene4204	GO:0006396	GO:0003723	GO:0004525	GO:0005524	GO:0090502	GO:0004386
Unigene1139	GO:0008202	GO:0005783	GO:0003865	GO:0016021	GO:0055114
CL2050.Contig2	GO:0016787
Unigene6604	GO:0005634	GO:0000329	GO:0004309	GO:0000298	GO:0006798	GO:0016021
Unigene6706	GO:1990050	GO:2001247	GO:0015914	GO:0031314	GO:0005758	GO:0032048
Unigene8295	GO:0055085	GO:0016021
Unigene4862	GO:0016567	GO:0007091	GO:0004842	GO:0005680	GO:0005829	GO:0031145	GO:0010458	GO:0031145
CL575.Contig1	GO:0016021
CL322.Contig2	GO:0003677	GO:0005634	GO:0008270	GO:0006351
CL2202.Contig2	GO:1902600	GO:0016021	GO:0015299
Unigene7112	GO:0000027	GO:0006412	GO:0022625	GO:0003735
Unigene2363	GO:0016021	GO:0016740
Unigene2544	GO:0016021
Unigene277	GO:0098869	GO:0004601	GO:0055114	GO:0051920
CL1306.Contig1	GO:0004674	GO:0005524	GO:0006468
Unigene1971	GO:0043495	GO:0030474	GO:0006606	GO:0006999	GO:0016021	GO:0070762	GO:0005641
Unigene2633	GO:0000398
Unigene6713	GO:0000027	GO:0006412	GO:0022625	GO:0003735
CL694.Contig1	GO:0016310	GO:0006072	GO:0004370	GO:0005975
CL285.Contig10	GO:0008168	GO:0032259
CL2297.Contig2	GO:0006508	GO:0004190
Unigene5772	GO:0016746	GO:0016021
CL723.Contig1	GO:0005634	GO:0006355
Unigene8017	GO:0031177	GO:0008152	GO:0016740
Unigene1603	GO:0008171	GO:0032259
CL835.Contig2	GO:0003677	GO:0046872	GO:0005634	GO:0006355
Unigene2222	GO:0004843	GO:0005654	GO:0006511	GO:0016579	GO:0005838	GO:1901799
Unigene6638	GO:0004674	GO:0005524	GO:0006468
CL282.Contig7	GO:0008152	GO:0016787
CL311.Contig2	GO:0055085	GO:0016021
Unigene10264	GO:0008152	GO:0016021	GO:0003824
CL1321.Contig2	GO:0003333	GO:0016021	GO:0015171
Unigene3799	GO:0006850	GO:0016021	GO:0005743
Unigene181	GO:0008152	GO:0048037	GO:0016874
Unigene1837	GO:0006886	GO:0016020	GO:0048193	GO:0005783	GO:0005801
CL30.Contig4	GO:0006032	GO:0005975	GO:0004568
CL76.Contig4	GO:0004553	GO:0005975
Unigene6687	GO:0003723	GO:0071004	GO:0000398	GO:0005829	GO:0008270
Unigene9015	GO:0005576	GO:0003824	GO:0009405
CL154.Contig1	GO:0033314	GO:0031573	GO:2000042	GO:0005829	GO:0030896
Unigene6873	GO:0003677	GO:0006281	GO:0006260	GO:0008622	GO:0003887	GO:0008408	GO:0071897	GO:0000166	GO:0008270	GO:0090305
Unigene4828	GO:0016638	GO:1901576	GO:0008152	GO:0044249
CL73.Contig4	GO:0008643	GO:0055085	GO:0016021	GO:0022857
Unigene4459	GO:0008152	GO:0016491
CL30.Contig18	GO:0006032	GO:0005975	GO:0004568
Unigene2914	GO:0006396	GO:0006401	GO:0005840	GO:0004527	GO:0005730	GO:0005829	GO:0090305	GO:0000178
Unigene5870	GO:0006406	GO:0005524	GO:0006415	GO:0003724	GO:0005934	GO:0005737	GO:0008186	GO:0003676	GO:0000822	GO:0044614	GO:0005844
Unigene4364	GO:0022904	GO:0016021	GO:0070469	GO:0005739	GO:0016491
CL69.Contig10	GO:0035023	GO:0043547	GO:0005089
Unigene10336	GO:0008152	GO:0003824
Unigene5795	GO:0055085	GO:0016021
Unigene6257	GO:0004497	GO:0055114	GO:0071949
Unigene9161	GO:0006508	GO:0008236
CL508.Contig8	GO:0008643	GO:0016705	GO:0020037	GO:0005506	GO:0016021	GO:0004497	GO:0055114
Unigene7147	GO:0005730	GO:0030690	GO:0000027
Unigene6599	GO:0004674	GO:0005524	GO:0006468
CL1510.Contig2	GO:0016614	GO:0050660	GO:0055114
Unigene2193	GO:0005634	GO:0005829	GO:0002181	GO:0005844
Unigene6303	GO:0006879	GO:0033179	GO:0005783	GO:0006878	GO:0005774	GO:0015991	GO:0006623	GO:0007033	GO:0016021	GO:0006897	GO:0015078
Unigene4507	GO:0005524	GO:0004672	GO:0006468	GO:0016021
Unigene7268	GO:0009063	GO:0003824
CL455.Contig4	GO:0006357	GO:0003677	GO:0000981	GO:0005634	GO:0008270
CL646.Contig2	GO:0055085	GO:0016021
Unigene5830	GO:0016021
Unigene1144	GO:0005524	GO:0006419	GO:0004813	GO:0003676
Unigene1451	GO:0000329	GO:0010513	GO:0033674	GO:0070772	GO:0016021
CL1001.Contig2	GO:0016705	GO:0004497	GO:0055114
CL304.Contig1	GO:0005774	GO:0033179	GO:0015991	GO:0016021	GO:0015078
CL1334.Contig1	GO:0043614	GO:0016282	GO:0003743	GO:0003729	GO:0005850	GO:0031369	GO:0001731
Unigene8104	GO:0016031	GO:0030943	GO:0005742	GO:0070096	GO:0031307	GO:0030150
CL1266.Contig2	GO:0016021
Unigene1061	GO:0005840
Unigene10762	GO:0031177	GO:0008152	GO:0003824
Unigene7250	GO:0005840
Unigene7063	GO:0000055	GO:0040010	GO:0003723	GO:0005730	GO:0005525	GO:0030687	GO:0006364	GO:0003924
Unigene2470	GO:0005783	GO:0006895	GO:0042147	GO:0000139	GO:0030134	GO:0005829	GO:0016021	GO:0006888	GO:0000137
Unigene10582	GO:0005634	GO:0005524	GO:0000027	GO:0016887
CL873.Contig1	GO:0016810
Unigene5819	GO:0035613	GO:0034476	GO:0031138	GO:0003725	GO:0060237	GO:0005730	GO:0030847	GO:0034963	GO:0034473	GO:0005654	GO:0004525	GO:0034964	GO:0034474	GO:0051447	GO:0006325	GO:0006379	GO:0009303	GO:0034475	GO:0000478
CL999.Contig2	GO:0004347	GO:0006098	GO:0006094	GO:0006096	GO:0005739
CL1209.Contig2	GO:0030686	GO:0000472	GO:0008168	GO:0000447	GO:0042803	GO:0000480	GO:0005730	GO:0005880	GO:0032040	GO:0005829	GO:0070475	GO:0019843
CL1978.Contig2	GO:0016021
Unigene5014	GO:0005975
CL1772.Contig2	GO:0006810	GO:0005524	GO:0016021	GO:0005215	GO:0016887
CL526.Contig1	GO:0005524	GO:0004672	GO:0006468
Unigene1415	GO:0016021
Unigene1701	GO:0031177	GO:0016746	GO:0055114	GO:0016491
Unigene7405	GO:0008250	GO:0006487	GO:0016021	GO:0004576
CL1841.Contig3	GO:0016884
Unigene8324	GO:0005524	GO:0005737
Unigene5838	GO:0008168	GO:0032259
Unigene2425	GO:0003899	GO:0005634	GO:0006351
Unigene528	GO:0055085	GO:0016021	GO:0022857
Unigene8091	GO:0043248	GO:0005634	GO:0043161	GO:0004298	GO:0010499	GO:0019774	GO:0034515
Unigene5839	GO:0006396	GO:0003723	GO:0004525	GO:0005762	GO:0090502	GO:0003735
Unigene4328	GO:0005762	GO:0003735
CL849.Contig2	GO:0008654	GO:0004609
Unigene5549	GO:0016702	GO:0006725	GO:0008199	GO:0055114
Unigene7296	GO:0016787
CL269.Contig8	GO:0000166	GO:0030529	GO:0019013	GO:0003676
CL976.Contig1	GO:0016787	GO:0016746	GO:0006351
Unigene4645	GO:0006355	GO:0043565	GO:0016021	GO:0003700
Unigene5662	GO:0046872	GO:0016787	GO:0006568	GO:0001760	GO:1904984
Unigene2382	GO:0004674	GO:0005524	GO:0006468
CL1639.Contig4	GO:0006357	GO:0000981	GO:0005634	GO:0008270
Unigene6998	GO:0046872	GO:0055114	GO:0016491
CL392.Contig1	GO:0007264	GO:0005622	GO:0005525
Unigene834	GO:0009058	GO:0003824
Unigene8438	GO:0031571	GO:0005634	GO:0001731	GO:0043614	GO:0003743	GO:0005829	GO:0033290	GO:1990611
Unigene1132	GO:0055085	GO:0016021
Unigene9471	GO:0016021	GO:0016740
CL1078.Contig1	GO:0016310	GO:0003729	GO:0016301	GO:0006378	GO:0005849
Unigene1618	GO:0006370	GO:0070693	GO:0032153	GO:0006366	GO:0036265	GO:0005829	GO:0004482	GO:0016591
CL1933.Contig2	GO:0016021
Unigene7813	GO:0016021	GO:0055114	GO:0016491
Unigene5007	GO:0004553	GO:0005975
CL880.Contig1	GO:0006357	GO:0003677	GO:0000981	GO:0005634	GO:0008270
Unigene1247	GO:0005762	GO:0006412	GO:0003735
Unigene9602	GO:0055085	GO:0016021	GO:0005215
CL592.Contig2	GO:0004497	GO:0055114	GO:0071949
Unigene6821	GO:0051015	GO:0044396	GO:0042989	GO:0005622	GO:0030042	GO:0003785	GO:0051014
Unigene7540	GO:0055114	GO:0016491	GO:0071949
Unigene2711	GO:0015035	GO:1902376	GO:0043433	GO:0055114	GO:0045454	GO:0004791	GO:0036129	GO:0034399	GO:0005829	GO:0098869
Unigene8501	GO:0055085	GO:0016021	GO:0022857
Unigene1211	GO:0003877
Unigene5222	GO:0006520	GO:0036361
Unigene2968	GO:0016021
CL1512.Contig3	GO:0046835	GO:0006003	GO:0005524	GO:0006000	GO:0003873
Unigene4425	GO:0046835	GO:0001678	GO:0005524	GO:0005623	GO:0006096	GO:0005536	GO:0004396
Unigene7966	GO:0000124	GO:0032947	GO:0042802	GO:0046982	GO:0046695	GO:0016573	GO:0005669	GO:0006413	GO:0003743	GO:0003682	GO:0005829	GO:0051123	GO:0006325
Unigene6306	GO:0046872
CL1248.Contig2	GO:0016705	GO:0020037	GO:0005506	GO:0016021	GO:0004497	GO:0055114
Unigene5812	GO:0015986	GO:0035786	GO:0046961	GO:0000274
Unigene2346	GO:0016787	GO:0016021
Unigene504	GO:0005840
CL1207.Contig2	GO:0006397	GO:0005685	GO:0000166	GO:0005829
CL856.Contig1	GO:0016310	GO:0016301	GO:0005829	GO:0046496	GO:0047453	GO:0052855
CL259.Contig16	GO:0006357	GO:0003677	GO:0000981	GO:0005634	GO:0008270	GO:0016021
CL1130.Contig4	GO:0008270	GO:0055114	GO:0016491
CL1056.Contig2	GO:0016021
Unigene10165	GO:0031177	GO:1900790	GO:0044550	GO:0016740
CL294.Contig3	GO:0006357
CL506.Contig2	GO:0004416	GO:0019243
Unigene3561	GO:0005524	GO:0004672	GO:0006468
Unigene143	GO:0016021
Unigene7626	GO:0055085	GO:0016021
CL567.Contig10	GO:0016829	GO:0004075	GO:0046872	GO:0005524
CL920.Contig4	GO:0016310	GO:0016301
Unigene4573	GO:0016616	GO:0051287	GO:0055114
Unigene2785	GO:0006281	GO:0006355	GO:0008168	GO:0043565	GO:0008270	GO:0032259	GO:0003700
Unigene994	GO:0006013	GO:0030246	GO:0008270	GO:0004559
Unigene1874	GO:0004553	GO:0030246	GO:0005975
Unigene4038	GO:0016310	GO:0004113	GO:0005524	GO:0006388	GO:0030969	GO:0016779	GO:0032056	GO:0051730	GO:0005829	GO:0005637	GO:0003972
CL1261.Contig1	GO:0006357	GO:0000981	GO:0005634	GO:0006508	GO:0008270	GO:0008236
CL1642.Contig1	GO:0000226	GO:0005634	GO:0019135	GO:0055114	GO:0008612	GO:0005737	GO:0046872	GO:0016787
Unigene4762	GO:1902600	GO:0034551	GO:0008121	GO:0005750	GO:0009060	GO:0006122
Unigene1706	GO:0004252	GO:0006508
CL135.Contig10	GO:0050661	GO:0098655	GO:0004499	GO:0050660	GO:0016021	GO:0055114	GO:0008324
Unigene3108	GO:0046872	GO:0005524	GO:0005829	GO:0009113	GO:0004641	GO:0004637	GO:0006189
Unigene122	GO:0055085	GO:0016021
Unigene5889	GO:0043130
CL2108.Contig1	GO:0032049	GO:0005634	GO:0005829	GO:0008444	GO:0031966
Unigene8502	GO:0008152	GO:0016747
Unigene7459	GO:0008551	GO:0006875	GO:0000166	GO:0005507	GO:0016021	GO:0005886	GO:0070574
Unigene4846	GO:0055085	GO:0016021	GO:0022857
CL5.Contig2	GO:0005634	GO:0005829	GO:0006890
CL2176.Contig2	GO:0016021
Unigene3105	GO:0003779	GO:0005509
Unigene383	GO:0006508	GO:0008237
Unigene3959	GO:0003677
CL298.Contig2	GO:0005730	GO:0000166	GO:0003676
CL1251.Contig2	GO:0006406	GO:0000781	GO:0000398	GO:0005524	GO:0006283	GO:0031124	GO:0006348	GO:0003676	GO:0000346	GO:0006368	GO:0004004
Unigene7571	GO:0016021
Unigene8207	GO:0006810	GO:0005524	GO:0016021	GO:0005215	GO:0016887
CL456.Contig3	GO:0005665	GO:0000288	GO:0045948	GO:0031369	GO:0000932	GO:0001172	GO:0031990	GO:0003899	GO:0034402	GO:0000166	GO:0006367
Unigene7396	GO:0000900	GO:0005634	GO:0017148	GO:0015934	GO:0042273	GO:0003730
Unigene8079	GO:0055114	GO:0018580	GO:0051213
Unigene5878	GO:0005524	GO:0004672	GO:0006468
Unigene3187	GO:0006281
CL1068.Contig1	GO:0016705	GO:0020037	GO:0005506	GO:0016021	GO:0004497	GO:0055114
Unigene7881	GO:0016021	GO:0055114	GO:0051213
Unigene3275	GO:0016829	GO:0030170
CL2200.Contig1	GO:0006351	GO:0006289	GO:0000439
CL1175.Contig2	GO:0006979
Unigene245	GO:0004356	GO:0006542
CL154.Contig3	GO:0033314	GO:0031573	GO:2000042	GO:0005829	GO:0030896
CL14.Contig2	GO:0005524	GO:0006310	GO:0003676	GO:0008026
Unigene9618	GO:0008643	GO:0055085	GO:0016021	GO:0022857
CL1256.Contig2	GO:0016740
CL809.Contig2	GO:0033567	GO:0005634	GO:0000725	GO:0005524	GO:0032508	GO:0070336	GO:0060543	GO:0043138	GO:0036297
CL1777.Contig1	GO:0008081	GO:0006629
CL122.Contig1	GO:0055085	GO:0016021	GO:0005215
Unigene10157	GO:0016310	GO:0031177	GO:0016301	GO:0005975
Unigene725	GO:0005783	GO:0003756	GO:0045454
CL1539.Contig2	GO:0006457	GO:0005524	GO:0051082	GO:0005832
CL1115.Contig2	GO:0033014	GO:0004852
CL1684.Contig1	GO:0046907	GO:0005622
Unigene2380	GO:0000122	GO:0070847	GO:0045944	GO:0001104	GO:0005635	GO:0016592	GO:0005829
CL928.Contig1	GO:0005794	GO:0043547	GO:0005096
Unigene4101	GO:0072546	GO:0005634	GO:0044732	GO:0034975	GO:0005829	GO:0032153
Unigene4379	GO:0000747	GO:0003723	GO:0005737	GO:0032968	GO:0000289	GO:0000166	GO:0016021	GO:0008270	GO:0043565	GO:0010498	GO:0000209	GO:0005267	GO:0031087	GO:0030015	GO:0004842	GO:0071805
Unigene2788	GO:0004414	GO:0005737	GO:0009086
CL830.Contig1	GO:0000166
CL959.Contig2	GO:0006357	GO:0000981	GO:0005634	GO:0008270
Unigene10494	GO:0005524	GO:0004672	GO:0006468
CL1677.Contig2	GO:0043531	GO:0055085	GO:0016021
CL1699.Contig3	GO:0016740
Unigene7862	GO:0000722	GO:0000408	GO:0016310	GO:0008233	GO:0016301	GO:0031490	GO:0000790	GO:0070525	GO:0006508	GO:0005829	GO:0045944	GO:0006400
CL883.Contig1	GO:0006865	GO:0003333	GO:0016021	GO:0015171
Unigene106	GO:0071963	GO:0008757	GO:0031591	GO:1900490	GO:0004722	GO:0033047	GO:0005829	GO:0006470	GO:0002098	GO:0031929	GO:0006281	GO:0030036	GO:0030488	GO:0031505	GO:0000790	GO:0016765	GO:0001302	GO:0034599	GO:0000082	GO:1900486
Unigene4988	GO:0003779
CL1354.Contig1	GO:0016310	GO:0016301
CL49.Contig2	GO:0055085	GO:0016021
CL526.Contig2	GO:0005524	GO:0004672	GO:0006468
Unigene4605	GO:0003746	GO:0006414	GO:0005525	GO:0003924
Unigene7152	GO:0000978	GO:0005634	GO:0045944	GO:2001158	GO:0000972	GO:0008270	GO:0001077
Unigene8007	GO:0006357	GO:0000981	GO:0005634	GO:0008270
CL285.Contig5	GO:0008168	GO:0032259
CL455.Contig3	GO:0006357	GO:0003677	GO:0000981	GO:0005634	GO:0008270
CL1529.Contig2	GO:0005634	GO:0005524	GO:0005829
CL599.Contig5	GO:0070847	GO:0045944	GO:0001128	GO:0016592	GO:0051123
Unigene10152	GO:0003677	GO:0005634	GO:0008270	GO:0006351
Unigene6752	GO:0020037	GO:0005506	GO:0004129	GO:0009060	GO:0006119	GO:1902600	GO:0022900	GO:0005507	GO:0016021	GO:0005743	GO:0070469	GO:0005886
Unigene4303	GO:0016021
Unigene6883	GO:0000287	GO:0044208	GO:0005525	GO:0004019	GO:0005737
CL616.Contig1	GO:0016021
CL1237.Contig2	GO:0006357	GO:0000981	GO:0005634	GO:0008270
Unigene2980	GO:0046982	GO:0006974	GO:0071821
Unigene1079	GO:0005634	GO:0005524	GO:0006298	GO:0005829	GO:0006606	GO:0030983	GO:0042273
CL606.Contig4	GO:0055085	GO:0016021
CL2218.Contig1	GO:0005783	GO:0030437	GO:0071072	GO:0071595	GO:0016791	GO:0019031	GO:0016021	GO:0005739	GO:0016311	GO:0006998
CL845.Contig1	GO:0005938
Unigene8190	GO:0016021
CL151.Contig2	GO:0008270
Unigene7342	GO:0016021	GO:0005739
CL2204.Contig1	GO:0006357	GO:0000981	GO:0005634	GO:0005975	GO:0016832	GO:0008270
Unigene9408	GO:0016614	GO:0016779	GO:0050660	GO:0055114
CL2030.Contig1	GO:0006357	GO:0003677	GO:0000981	GO:0005634	GO:0008270
Unigene8367	GO:0003723	GO:0070478	GO:0070481	GO:0005524	GO:0003724	GO:0005829	GO:0055087
Unigene8644	GO:0055085	GO:0016021	GO:0022857
Unigene8192	GO:0008152	GO:0005509	GO:0004571	GO:0016021
Unigene22	GO:0003746	GO:0006414	GO:0005525	GO:0003924
CL218.Contig2	GO:0016021
Unigene7044	GO:0005634	GO:0051287	GO:0055114	GO:0004635	GO:0004636	GO:0000105	GO:0005829	GO:0016021	GO:0008270	GO:0004399
CL342.Contig1	GO:0030472	GO:0072686	GO:0042729	GO:0051233	GO:0042802	GO:0031116	GO:0005200	GO:0008017	GO:0005828	GO:0051987
Unigene6996	GO:0016021
Unigene6823	GO:0016021
CL457.Contig2	GO:0005634	GO:0005829
CL1046.Contig2	GO:0016765	GO:0006486
Unigene4804	GO:0016021
Unigene6906	GO:0016705	GO:0020037	GO:0005506	GO:0016021	GO:0004497	GO:0055114
CL2280.Contig2	GO:0005684	GO:0016787
Unigene3045	GO:0009446	GO:0004668
Unigene4984	GO:0016021
CL615.Contig1	GO:0016567	GO:0004842	GO:0016874
Unigene5075	GO:0006979
Unigene1900	GO:0080101	GO:0006644	GO:0000773	GO:0016021	GO:0005739	GO:0032259	GO:0006656
Unigene5679	GO:0005783	GO:0006508	GO:0000324	GO:0031505	GO:0008270	GO:0004181
Unigene4104	GO:0016787	GO:0016021
CL165.Contig2	GO:0008171	GO:0032259
Unigene674	GO:0008152	GO:0016787
CL378.Contig1	GO:0016757
Unigene6292	GO:0006810	GO:0005524	GO:0016021	GO:0005215	GO:0016887
CL1503.Contig2	GO:0018105	GO:0005524	GO:0004674	GO:0045292	GO:0070317
CL1945.Contig1	GO:0046827	GO:0005654	GO:0034599	GO:1901181
CL578.Contig2	GO:0065004	GO:0070478	GO:0055087	GO:0000228	GO:0070481	GO:0007131	GO:0005829	GO:0006461
CL193.Contig3	GO:0004497	GO:0055114	GO:0071949
Unigene9229	GO:0055085	GO:0016021
Unigene6765	GO:0005840
CL1205.Contig1	GO:0046872	GO:0005634	GO:0006508	GO:0004177	GO:0005829
Unigene1596	GO:0008152	GO:0003824
CL989.Contig1	GO:0055114	GO:0016491
Unigene546	GO:0003677	GO:0005634
Unigene2399	GO:0004056	GO:0042450	GO:0005829
Unigene2603	GO:0016310	GO:0008478	GO:0009443	GO:0005829	GO:0016021	GO:0055114
CL18.Contig2	GO:0004156	GO:0009396	GO:0003848
CL758.Contig4	GO:0005783	GO:0045875	GO:0006338	GO:0070816	GO:0000706	GO:0010569	GO:0004693	GO:0045892	GO:0045930	GO:0051446	GO:0018105	GO:0045944	GO:0032880	GO:0005840	GO:0042393	GO:0010898	GO:0005524	GO:0005816	GO:0006370	GO:0000993	GO:0016192	GO:0010696	GO:0000307	GO:0005634	GO:0045931	GO:0005935	GO:0007130	GO:0010571	GO:2001033	GO:0051447	GO:0000235	GO:0010568	GO:0010570
Unigene6148	GO:0008270	GO:0055114	GO:0016491
Unigene5686	GO:0016021
Unigene7848	GO:0016021
CL347.Contig3	GO:0006357	GO:0055085	GO:0003677	GO:0000981	GO:0005634	GO:0008270	GO:0016021
Unigene4302	GO:0008152	GO:0016747
Unigene2331	GO:0008422	GO:0030245
CL602.Contig4	GO:0016310	GO:0016301	GO:0005622	GO:0005935	GO:0003924	GO:0007264	GO:0005525	GO:0005886
CL401.Contig1	GO:0035861	GO:0005634	GO:0005829	GO:0016567	GO:0008270	GO:0055114	GO:0004842	GO:0016491
Unigene10027	GO:0016787	GO:0030897	GO:0097576	GO:0016192
Unigene2573	GO:0031177	GO:0016740	GO:0055114	GO:0016491
CL1234.Contig2	GO:0006357	GO:0000981	GO:0005634	GO:0008270
Unigene1408	GO:0030437	GO:0090441	GO:0003825	GO:0005946	GO:0005829
CL1949.Contig1	GO:0009058	GO:0008483	GO:0030170
Unigene5527	GO:0005840	GO:0006412	GO:0003735
Unigene9519	GO:0016021
CL527.Contig1	GO:0005758
Unigene10354	GO:0031177	GO:0008152	GO:0016740
Unigene5810	GO:0016598	GO:0016075	GO:0000176	GO:0000467	GO:0005829	GO:0000177	GO:0016021	GO:0004057	GO:0071038
CL138.Contig4	GO:0035356	GO:0005783	GO:0006355	GO:0034389	GO:0042171	GO:0006623	GO:0005811	GO:0005794	GO:0016021
Unigene1512	GO:0004647	GO:0006564	GO:0016311
Unigene4355	GO:0008152	GO:0016747
Unigene3458	GO:0003677	GO:0006281	GO:0006260	GO:0033557	GO:0017108	GO:0006310
CL698.Contig1	GO:0005525	GO:0003924
Unigene9717	GO:0016021
Unigene7952	GO:0004553	GO:0005975	GO:0016021
Unigene3593	GO:0008270	GO:0003824
Unigene10701	GO:0016021
Unigene9981	GO:0006950	GO:0016021
CL1797.Contig1	GO:0004843	GO:0006511	GO:0005622
Unigene4662	GO:0050661	GO:0004499	GO:0050660	GO:0055114
CL2199.Contig2	GO:0006357	GO:0000981	GO:0005634	GO:0008270
Unigene8836	GO:0055085	GO:0016021
CL114.Contig4	GO:0007186	GO:0000287	GO:0005634	GO:0007346	GO:0005524	GO:0005834	GO:0006417	GO:0003924	GO:0031683	GO:0001732	GO:0001664	GO:0051301	GO:0005829	GO:0005525	GO:0004871
CL7.Contig2	GO:0007264	GO:0005622	GO:0005525
CL1053.Contig1	GO:0006355	GO:0043565	GO:0003700
CL224.Contig3	GO:0016614	GO:0050660	GO:0055114
Unigene10774	GO:0019439	GO:0051537	GO:0016708	GO:0005506	GO:0055114
Unigene1541	GO:0003824
Unigene8901	GO:0008152	GO:0005509	GO:0004571	GO:0016021
Unigene8629	GO:0030435	GO:0003723	GO:0005634	GO:0031138	GO:0006279	GO:0007131	GO:0005829	GO:0000166
CL2042.Contig1	GO:0006396	GO:0003723	GO:0004525	GO:0005524	GO:0090502	GO:0004386
Unigene576	GO:0016021
Unigene2704	GO:0048208	GO:0000139
Unigene2538	GO:0005634	GO:0005737
Unigene9403	GO:0006508	GO:0008237
Unigene8992	GO:0055085	GO:0016021
CL1593.Contig1	GO:0016705	GO:0020037	GO:0005506	GO:0004497	GO:0055114
CL1142.Contig3	GO:0016021
Unigene5826	GO:0005975	GO:0016311	GO:0042132
CL47.Contig1	GO:0005840	GO:0005634	GO:0005829	GO:0006412	GO:0042274	GO:0003735	GO:0006364
Unigene1810	GO:0016310	GO:0016301
Unigene6341	GO:0016787	GO:0006629
CL1898.Contig1	GO:0016020
CL2109.Contig2	GO:0030174	GO:0044732	GO:0000027	GO:0006364	GO:0032153	GO:0000775	GO:0030702	GO:0006267	GO:0005656	GO:0005829	GO:0003682	GO:0097344	GO:0005720
CL599.Contig10	GO:0070847	GO:0045944	GO:0001128	GO:0016592	GO:0051123
Unigene2195	GO:0055085	GO:0046873	GO:0016021	GO:0030001
CL260.Contig2	GO:0008080
CL1367.Contig1	GO:0032258	GO:0044805	GO:0005524	GO:0000422	GO:0034727	GO:0046777	GO:0004674	GO:0005829	GO:0000407	GO:0097635	GO:0000045
CL1993.Contig1	GO:0016787
Unigene7050	GO:0016021
Unigene6748	GO:0005768	GO:0004843	GO:0030133	GO:0016579	GO:0006897	GO:0043328	GO:0032153
Unigene2607	GO:0016884
CL478.Contig3	GO:0016042	GO:0004435	GO:0005622	GO:0035556	GO:0004871
Unigene5761	GO:0000055	GO:0005634	GO:0043023	GO:0022625
CL1477.Contig2	GO:0006357	GO:0003677	GO:0000981	GO:0005634	GO:0008270
CL539.Contig2	GO:0016705	GO:0020037	GO:0005506	GO:0016021	GO:0004497	GO:0055114
CL1439.Contig2	GO:0009446	GO:0004668
CL1394.Contig2	GO:0046872	GO:0004497	GO:0055114
CL975.Contig1	GO:0000978	GO:1900413	GO:0061419	GO:0032933	GO:0001078	GO:0046983	GO:0032936	GO:0000122	GO:0072592	GO:0035961
CL2125.Contig2	GO:0006508	GO:0004177	GO:0008237	GO:0008270
Unigene4411	GO:0051286	GO:0008152	GO:0044732	GO:0030131	GO:0032153	GO:0016192	GO:0006886	GO:0016740
CL2114.Contig1	GO:0008299	GO:0008412	GO:0006744	GO:0031305
Unigene6920	GO:0003677	GO:0005634
CL1273.Contig6	GO:0006810	GO:0016021	GO:0004061	GO:0019441
CL1559.Contig2	GO:0016310	GO:0016301
Unigene3158	GO:0071963	GO:0072686	GO:0005634	GO:0043547	GO:0007021	GO:0032153	GO:0048487	GO:0005829	GO:0000235	GO:0030529	GO:0019013	GO:0007023	GO:0031122	GO:0005096
Unigene2762	GO:0046872	GO:0003993	GO:0016311
Unigene3988	GO:0008519	GO:0072488	GO:0016021
Unigene4976	GO:0016829	GO:0006520
CL759.Contig1	GO:0006357	GO:0000981	GO:0005634	GO:0008270
Unigene1820	GO:0031177	GO:0016740	GO:0055114	GO:0016491
CL588.Contig3	GO:0005507	GO:0016021	GO:0055114	GO:0016491
CL75.Contig7	GO:0005524	GO:0004672	GO:0006468
Unigene3731	GO:0045047	GO:0030176	GO:0005525	GO:0005047	GO:0005785
Unigene10387	GO:0016705	GO:0020037	GO:0005506	GO:0016021	GO:0004497	GO:0055114
Unigene4290	GO:0046872	GO:0016567	GO:0004842
Unigene6632	GO:0046872	GO:0016787	GO:0005524	GO:0016021
CL2293.Contig1	GO:0008168	GO:0032259
Unigene5341	GO:0004674	GO:0005524	GO:0006468
Unigene7479	GO:0000287	GO:0005524	GO:0005802	GO:0006886	GO:0000028	GO:0045332	GO:0006897	GO:0016021	GO:0006892	GO:0004012	GO:0032456	GO:0000749
Unigene6621	GO:0016020	GO:0016126	GO:0030259	GO:0016906	GO:0015031
Unigene2249	GO:0003677
Unigene841	GO:0006508	GO:0008236
Unigene7734	GO:0008643	GO:0055085	GO:0016021	GO:0022857
Unigene2245	GO:0005524	GO:0071958	GO:0005635	GO:0006468	GO:1903380	GO:0090307	GO:0031030	GO:0005829	GO:0004672	GO:0010971
Unigene552	GO:0016020	GO:0003677
CL2075.Contig1	GO:0005524	GO:0004672	GO:0006468
Unigene4319	GO:0046872	GO:0006508	GO:0004222
Unigene8741	GO:0005975	GO:0004557
Unigene9009	GO:0005509
Unigene3273	GO:0005524	GO:0004672	GO:0006468
CL420.Contig2	GO:0009228
Unigene307	GO:0005524	GO:0004672	GO:0006468
Unigene8794	GO:0031934	GO:0070919	GO:0003968	GO:0001172	GO:0031380	GO:0045141	GO:1990707	GO:0000070	GO:1990141	GO:0005829	GO:0003682	GO:0034613	GO:0033562	GO:0031618	GO:0034507
CL1322.Contig1	GO:0003723	GO:0006508	GO:0008233	GO:0008270	GO:0016021
Unigene7239	GO:0016021
Unigene7800	GO:0008270	GO:0055114	GO:0016491
Unigene3753	GO:0005829
CL1037.Contig3	GO:0046872	GO:0003676
Unigene1947	GO:0016787	GO:0030897	GO:0097576	GO:0016192
CL1942.Contig2	GO:0055114	GO:0016491
CL1827.Contig2	GO:0046872	GO:0055114	GO:0016491
Unigene9857	GO:0008081	GO:0006629
Unigene9659	GO:0031177	GO:0008152	GO:0003824
Unigene1445	GO:0055114	GO:0016903
CL1877.Contig3	GO:0004364	GO:0006749	GO:0005783	GO:0098869	GO:0004602	GO:0005741	GO:0055114
CL792.Contig2	GO:0016614	GO:0050660	GO:0055114
CL1696.Contig1	GO:0016021	GO:0055114	GO:0006629	GO:0016491
Unigene4343	GO:0016021
CL439.Contig4	GO:0005634	GO:0005829	GO:0016021
CL443.Contig1	GO:0055085	GO:0016021
CL1470.Contig1	GO:0000349	GO:0005524	GO:0008186	GO:0003676	GO:0008026
CL2145.Contig1	GO:0031177	GO:0016740	GO:0055114	GO:0016491
Unigene3132	GO:0008152	GO:0016021	GO:0016874
CL3.Contig4	GO:0008270	GO:0003676
Unigene5684	GO:0008270	GO:0055114	GO:0016491
Unigene1102	GO:0030686	GO:0000472	GO:0005524	GO:0004004	GO:0005730	GO:0000447	GO:0000480	GO:0003676
Unigene5424	GO:0006221	GO:0009116	GO:0004588
Unigene4023	GO:0016021	GO:0035091
Unigene3526	GO:0000287	GO:0044208	GO:0005525	GO:0004019	GO:0005737
Unigene5666	GO:0072766	GO:0044732	GO:0034506	GO:0005637	GO:0034992	GO:0016021	GO:0071765
CL161.Contig3	GO:0051286	GO:0005524	GO:0006808	GO:0006468	GO:1900417	GO:0032153	GO:0000122	GO:0004674	GO:0005829
CL720.Contig2	GO:0006464	GO:0016787
CL604.Contig4	GO:0055085	GO:0016021
CL1632.Contig4	GO:0016787	GO:0000166	GO:0009166
Unigene5147	GO:0004252	GO:0016310	GO:0003951	GO:0006508	GO:0006741	GO:0019674
Unigene6858	GO:0055085	GO:0016021
Unigene3436	GO:0055085	GO:0016021
Unigene4997	GO:0009055	GO:0051537	GO:0030151	GO:0055114	GO:0030170	GO:0005737	GO:0016491
CL397.Contig2	GO:0019239
Unigene5861	GO:0016705	GO:0020037	GO:0005506	GO:0004497	GO:0055114
Unigene6562	GO:0016787	GO:0016740	GO:0006629
CL410.Contig4	GO:0008168	GO:0032259
CL930.Contig1	GO:0006508	GO:0008234	GO:0005635	GO:0009987
CL580.Contig1	GO:0006807	GO:0016810
Unigene5797	GO:0055085	GO:0016021
Unigene1960	GO:0008270
CL602.Contig2	GO:0007264	GO:0005622	GO:0005525	GO:0005935	GO:0005886	GO:0003924
CL438.Contig2	GO:0031177	GO:0008152	GO:0016021	GO:0003824
Unigene3832	GO:0046872	GO:0005739
Unigene3266	GO:0016021	GO:0055114	GO:0016491
Unigene234	GO:0030435	GO:0005634	GO:0006355
CL2217.Contig1	GO:0016226	GO:0004322	GO:0008199	GO:0005739	GO:0055114
Unigene10016	GO:0016787	GO:0030897	GO:0097576	GO:0016192
CL297.Contig5	GO:0003677	GO:0046983
Unigene4314	GO:0005815
Unigene730	GO:0006357	GO:0000981	GO:0005634	GO:0008270
Unigene6602	GO:0050660	GO:0003995	GO:0055114
CL1035.Contig1	GO:0006357	GO:0003677	GO:0000981	GO:0005634	GO:0008270
Unigene3699	GO:0006397	GO:0004535	GO:0090503	GO:0000289	GO:0031251	GO:0003676
Unigene4161	GO:0006284	GO:0003824
CL519.Contig1	GO:0008643	GO:0055085	GO:0016021	GO:0022857
Unigene3454	GO:0005634	GO:0006355	GO:0016021
CL1020.Contig1	GO:0050385	GO:0005840	GO:0004848	GO:0000256
Unigene8138	GO:0055114	GO:0016491
CL315.Contig2	GO:0006401	GO:0000014	GO:0003676	GO:0004521	GO:0046872	GO:0006995	GO:0090502	GO:0005739	GO:0000737
CL2273.Contig2	GO:0055085	GO:0016021
CL2219.Contig2	GO:0005743	GO:0055088	GO:0007005	GO:0032592
Unigene3423	GO:0006357	GO:0000981	GO:0005634	GO:0008270
Unigene4775	GO:0055085	GO:0016021	GO:0005215
Unigene7998	GO:0046872	GO:0005524	GO:0004672	GO:0006468
CL1834.Contig2	GO:0006807	GO:0016810
CL562.Contig1	GO:0046872	GO:0005524	GO:0016021	GO:0006812	GO:0016887
Unigene7993	GO:0016042	GO:0004806	GO:0016021
Unigene5158	GO:0055085	GO:0016021
CL546.Contig4	GO:0055114	GO:0016491	GO:0071949
CL1998.Contig2	GO:0006886	GO:0035493	GO:0048280	GO:0042802	GO:0008565	GO:0048211	GO:0006888	GO:0012507	GO:0000139
CL466.Contig2	GO:0008152	GO:0016787
CL260.Contig1	GO:0008080
Unigene6268	GO:0006749	GO:0003840
CL438.Contig1	GO:0031177	GO:0008152	GO:0016021	GO:0003824
Unigene3599	GO:0055085	GO:0016021
Unigene8247	GO:0015991	GO:0033180	GO:0046961
Unigene2257	GO:0055085	GO:0016021
Unigene626	GO:0004180	GO:0006508	GO:0016021
CL1463.Contig1	GO:0032872	GO:0031435	GO:0030295	GO:1990315	GO:0031954	GO:0000167	GO:0042803	GO:0032153	GO:0005737	GO:0010971	GO:0004707	GO:0000156	GO:2000251	GO:0007234
CL564.Contig1	GO:0004061	GO:0019441
Unigene5862	GO:0006865	GO:0003333	GO:0016021	GO:0015171
Unigene1444	GO:0006606	GO:0005622
CL541.Contig2	GO:0016787
Unigene6670	GO:0004038	GO:0008270	GO:0000256	GO:0050897
CL99.Contig3	GO:0055114	GO:0016491
Unigene3291	GO:0030246	GO:0004553	GO:0005975	GO:0016021
Unigene3278	GO:0016282	GO:0003743	GO:0005634	GO:0005829	GO:0033290	GO:0005852	GO:0001731
Unigene1028	GO:0006357	GO:0003677	GO:0000981	GO:0005634	GO:0008270
Unigene3819	GO:0016021
CL2019.Contig1	GO:0030010	GO:0030515	GO:0034388	GO:0000472	GO:0032040	GO:0005829	GO:0000447	GO:0000480
Unigene3294	GO:0016620	GO:0007131	GO:0055114
CL544.Contig2	GO:0072686	GO:0003723	GO:0005643	GO:0031965	GO:0000056	GO:0000055	GO:0016973	GO:0042272	GO:0005730	GO:0005829	GO:0017056
Unigene8161	GO:0005199	GO:0009277
Unigene8505	GO:0030686	GO:0032040	GO:0031428	GO:0006364
CL1180.Contig2	GO:1903475	GO:0071963	GO:0000812	GO:0005524	GO:0030100	GO:0043486	GO:0031011	GO:0006357	GO:0030479	GO:0000142	GO:0000011	GO:0032432	GO:0030476	GO:0035267	GO:0051286	GO:0006281	GO:0016573	GO:0005200	GO:0005884	GO:0030010	GO:0009306	GO:0034599	GO:0000916	GO:0005628	GO:0001300
Unigene6571	GO:0005524	GO:0004672	GO:0006468	GO:0016021	GO:0051536
CL2141.Contig1	GO:0006508	GO:0008236
CL925.Contig2	GO:0032511	GO:0005768	GO:0005634	GO:0005794	GO:0005829	GO:0015031
Unigene1817	GO:0005634	GO:0005829
CL2203.Contig1	GO:0016746
CL1207.Contig1	GO:0006397	GO:0005685	GO:0000166	GO:0005829
Unigene9769	GO:0031177	GO:0008152	GO:0016740
Unigene6089	GO:0097020	GO:0006486	GO:0031965	GO:0031505	GO:0030134	GO:0045053	GO:0030173	GO:0030176	GO:0006888
CL285.Contig7	GO:0008168	GO:0032259
Unigene7135	GO:0032065	GO:0005938	GO:0005543
CL194.Contig3	GO:0004198	GO:0006508	GO:0005622
Unigene6907	GO:0006508	GO:0004190
CL1006.Contig2	GO:0033615	GO:0051082	GO:0005743	GO:0032592
Unigene18	GO:0055085	GO:0008150	GO:0071702	GO:0005524	GO:0042626	GO:0016021	GO:0009987	GO:0005773
CL1028.Contig2	GO:0005524
Unigene1995	GO:0016021
CL877.Contig4	GO:0019752	GO:0016831	GO:0030170
CL670.Contig6	GO:0005524	GO:0004672	GO:0006468
CL259.Contig3	GO:0006357	GO:0003677	GO:0000981	GO:0005634	GO:0008270	GO:0016021
Unigene3211	GO:0016021
Unigene2849	GO:0017183	GO:0005634	GO:0004164	GO:0005829	GO:0032259
Unigene3229	GO:0005525	GO:0003924
Unigene3007	GO:0016021
Unigene8292	GO:0005730	GO:0016021	GO:0030687	GO:0042273
Unigene4092	GO:0005506	GO:0016021	GO:0006633	GO:0055114	GO:0016491
CL2009.Contig1	GO:0003677	GO:0044732	GO:0005987	GO:0044109	GO:0031496	GO:0043044	GO:0006261	GO:0016514	GO:0001102	GO:0061412	GO:0000436
CL92.Contig14	GO:0005524	GO:0004828	GO:0005829	GO:0006434
Unigene4822	GO:0016042	GO:0003847
CL2144.Contig1	GO:0006857	GO:0016021	GO:0005215
CL1700.Contig2	GO:0006396	GO:0003723	GO:0004000
Unigene2335	GO:0016021
Unigene7873	GO:0071515	GO:0003677	GO:0005634	GO:0005739	GO:0006974	GO:0048478	GO:0007049	GO:0007534
CL1516.Contig1	GO:0005634	GO:0005829	GO:0016021
CL2000.Contig1	GO:0016787	GO:0016884
CL2243.Contig2	GO:0008168	GO:0032259	GO:0005737
CL629.Contig1	GO:0005524	GO:0004672	GO:0006468	GO:0016021
Unigene2096	GO:0008168	GO:0003682	GO:0032259
CL505.Contig2	GO:0006520	GO:0005829	GO:0004352	GO:0019551	GO:0005739	GO:0055114
Unigene8269	GO:0016705	GO:0020037	GO:0005506	GO:0004497	GO:0055114
Unigene6365	GO:0046983
Unigene4968	GO:0016021
Unigene2440	GO:0004553	GO:0005975	GO:0016021
Unigene8661	GO:0016310	GO:0016301
Unigene7796	GO:0006011	GO:0003983
CL1781.Contig1	GO:0016042	GO:0004806
Unigene551	GO:0005730	GO:0009383	GO:0070475
CL90.Contig2	GO:0016021
CL1132.Contig1	GO:0005524
Unigene2082	GO:0000462	GO:0005634	GO:0005524	GO:0006355	GO:0004017	GO:0005737	GO:0034599	GO:0046939	GO:0016887
CL2173.Contig2	GO:0050661	GO:0004499	GO:0055114	GO:0071949
CL1209.Contig1	GO:0030686	GO:0000472	GO:0008168	GO:0000447	GO:0042803	GO:0000480	GO:0005730	GO:0005880	GO:0032040	GO:0005829	GO:0070475	GO:0019843
Unigene3902	GO:0046872	GO:0020037
Unigene1765	GO:0055085	GO:0016021
Unigene6948	GO:0004252	GO:0006508
CL508.Contig7	GO:0055085	GO:0020037	GO:0005506	GO:0055114	GO:0016705	GO:0008643	GO:0016021	GO:0004497	GO:0022857
Unigene7394	GO:0006396
Unigene187	GO:0044424	GO:0030036
Unigene5091	GO:0006357	GO:0000981	GO:0005634	GO:0008270
CL808.Contig1	GO:0006979	GO:0046872	GO:0020037	GO:0098869	GO:0004601	GO:0016021	GO:0055114
Unigene4926	GO:0042254	GO:0003723	GO:0005829
Unigene5708	GO:0003824	GO:0050662
Unigene647	GO:0005524	GO:0004672	GO:0006468
CL1076.Contig2	GO:0016021
Unigene1480	GO:0046872	GO:0016021
Unigene6966	GO:0007264	GO:0043547	GO:0005085	GO:0005737
Unigene2163	GO:0005840	GO:0005634	GO:0005829	GO:0006412	GO:0003735
Unigene693	GO:0000329	GO:0005783	GO:0005794	GO:0016021
Unigene4426	GO:0007131	GO:0005524	GO:0006298	GO:0032300	GO:0016740
Unigene349	GO:0055085	GO:0016021
CL295.Contig3	GO:0006355	GO:0008270	GO:0043565	GO:0003700
CL569.Contig1	GO:0061630	GO:0000836	GO:0016757	GO:0030433	GO:0016567	GO:0008270	GO:0016021
Unigene120	GO:0005684	GO:0005829	GO:0045292
CL655.Contig2	GO:0051315	GO:0044732	GO:0005200	GO:0007020	GO:0000778	GO:0035974	GO:0031617	GO:0031262	GO:0005876
Unigene6120	GO:0000028	GO:0006412	GO:0003735	GO:0022627
Unigene9194	GO:0016787
Unigene7589	GO:0055114	GO:0018580	GO:0051213
CL1920.Contig1	GO:0005634	GO:0006620	GO:0045048	GO:0072380
Unigene2560	GO:0006508	GO:0004185
CL125.Contig1	GO:0016021
Unigene2742	GO:0043934	GO:0006351	GO:0048646
Unigene7635	GO:0006457	GO:0005634	GO:0005524	GO:0051082	GO:0016021	GO:0005832
CL1710.Contig1	GO:0008152	GO:0016853
CL883.Contig4	GO:0006865	GO:0003333	GO:0016021	GO:0015171
CL290.Contig2	GO:0005634	GO:0002943	GO:0017150	GO:0050660	GO:0005739	GO:0055114
Unigene7523	GO:0010525	GO:0007124	GO:0051286	GO:0005634	GO:0001402	GO:0005524	GO:0071507	GO:0043332	GO:0000751	GO:0032153	GO:0001403	GO:0000196	GO:0004674	GO:0005829	GO:0004708	GO:1903695	GO:0071508
Unigene10695	GO:0016787
CL1669.Contig1	GO:0004252	GO:0006508
Unigene4066	GO:0016829	GO:0005975	GO:0016021	GO:0016810	GO:0030170
Unigene5765	GO:0061630	GO:0005783	GO:0034067	GO:0016567	GO:0016874	GO:0044695	GO:0016485	GO:0005794	GO:0016021	GO:0008270	GO:0043162
Unigene1248	GO:0016021
Unigene986	GO:0016021
Unigene3106	GO:0010997	GO:0097027	GO:0050790
Unigene7779	GO:0035267	GO:0003677	GO:0006281	GO:0043623	GO:0006325
Unigene7903	GO:0006032	GO:0008061	GO:0005975	GO:0004568
CL46.Contig3	GO:0016758	GO:0016021
Unigene654	GO:0070626	GO:0044208	GO:0004018	GO:0006189
CL269.Contig3	GO:0000166	GO:0030529	GO:0019013	GO:0003676
Unigene7798	GO:0016787
Unigene1925	GO:0000329	GO:0031314	GO:0007006	GO:0005758	GO:0030061	GO:0003924	GO:0008053	GO:0000001	GO:0000002	GO:0031304	GO:0005525	GO:0097002
Unigene3480	GO:0006979	GO:0020037	GO:0046872	GO:0004096	GO:0098869	GO:0042744	GO:0055114
CL1281.Contig1	GO:0008108	GO:0008270	GO:0006012
Unigene3330	GO:0006457	GO:0003755	GO:0000413
Unigene7603	GO:0009277	GO:0004553	GO:0016757	GO:0006037	GO:0031505	GO:0000144
CL910.Contig1	GO:0005783	GO:0034067	GO:0000472	GO:0000447	GO:0000480	GO:0004521	GO:0005730	GO:0060049	GO:0016485	GO:0016021	GO:0008047	GO:0043085
CL921.Contig1	GO:0005622	GO:0035023	GO:0043547	GO:0005089
Unigene5312	GO:0000287	GO:0016310	GO:0004749	GO:0009165	GO:0016301	GO:0031505	GO:0003950	GO:0002189	GO:0006015
[truncated: 8,386 more rows]
[truncated: 8 more columns]

## Sheet: Table S4
Gene	Protein-or-Domain	Score	E-Value	COG-ID	Function-Description	Code	Functional-Categories;
[truncated: 7,720 more rows]

[truncated: 3 more sheets: Table S5, Table S6, Table S7]
