# Supplementary material for: Uncovering global metabolic response to cordycepin production in Cordyceps militaris through transcriptome and genome-scale network-driven analysis
Source: Sci Rep. 2018 Jun 18;8:9250. doi: 10.1038/s41598-018-27534-7 (PMC6006141; doi:10.1038/s41598-018-27534-7)
Supplement: Supplementary file 2 — Dataset 2 [file 41598_2018_27534_MOESM2_ESM.xlsx]

## Sheet: Index
Supplementary Information
Uncovering global metabolic response to cordycepin production in Cordyceps militaris through transcriptome and genome-scale network-driven analysis
Nachon Raethong1, Kobkul Laoteng2 and Wanwipa Vongsangnak3,4,*
1Interdisciplinary Graduate Program in Bioscience, Faculty of Science, Kasetsart University, Bangkok, 10900, Thailand. 2Bioprocess Technology Laboratory, Food Biotechnology Research Unit, National Center for Genetic Engineering and Biotechnology (BIOTEC), National Science and Technology Development Agency (NSTDA), Pathum Thani, 12120, Thailand. 3Department of Zoology, Faculty of Science, Kasetsar…
Supplementary file 2: List of differentially expressed genes of C. militaris from pairwise carbon sources comparison
This file includes: Supplementary Table S1 to S3
	Supplementary Table S1. List of differentially expressed genes between sucrose and glucose cultures.
	Supplementary Table S2. List of differentially expressed genes between xylose and sucrose cultures.
	Supplementary Table S3. List of differentially expressed genes between xylose and glucose cultures.

## Sheet: Table S1
GeneID	Glucose-Expression	Sucrose-Expression	log2FoldChange(Sucrose/Glucose)	Pvalue	FDR	Up/Down-Regulation(Sucrose/Glucose)
Unigene3582	921.03	212.46	-2.11606	0	0	Down
Unigene8417	345.67	859.18	1.31357	0	0	Up
Unigene1189	763.27	257.65	-1.56678	0	0	Down
Unigene3265	739.11	255.38	-1.53314	0	0	Down
Unigene7582	697.18	145.37	-2.2618	0	0	Down
Unigene2212	682.78	330.65	-1.04612	4.43488e-234	1.66597e-231	Down
Unigene5814	586.69	193.22	-1.60235	0	0	Down
Unigene98	12.33	544	5.46336	0	0	Up
Unigene3309	523.63	242.55	-1.11027	0	0	Down
Unigene4818	419.57	204.57	-1.03632	0	0	Down
Unigene4659	402.04	194.98	-1.04401	6.68296e-65	4.7555e-63	Down
Unigene577	160.33	354.82	1.14604	0	0	Up
Unigene4957	308.11	149.57	-1.04262	1.87192e-195	4.79953e-193	Down
Unigene1260	305.03	119.04	-1.3575	1.01327e-100	1.21239e-98	Down
Unigene2104	287.53	132.89	-1.11348	6.17138e-87	6.30926e-85	Down
CL338.Contig3	282.36	127.09	-1.15169	0	0	Down
Unigene2262	265.56	124.8	-1.08942	1.42975e-261	5.92174e-259	Down
CL387.Contig3	117.05	264.29	1.175	2.8018e-199	7.93991e-197	Up
CL338.Contig2	257.18	100.99	-1.34857	0	0	Down
Unigene2968	243.24	98.25	-1.30785	7.67312e-71	5.90209e-69	Down
Unigene4587	231.7	85.68	-1.43523	6.79532e-211	2.1953e-208	Down
Unigene8161	99.22	220.33	1.15096	2.55242e-60	1.62961e-58	Up
CL1730.Contig2	98.89	218.71	1.14512	0	0	Up
CL519.Contig2	40.61	216.83	2.41666	0	0	Up
Unigene2377	100	202.43	1.01742	1.76169e-151	3.79422e-149	Up
Unigene5574	200.57	81.7	-1.2957	9.33998e-70	7.11645e-68	Down
Unigene465	168.23	68.57	-1.29479	6.97806e-105	9.01733e-103	Down
CL167.Contig2	160.26	26.06	-2.62051	5.51932e-201	1.59203e-198	Down
Unigene3261	31.37	153.61	2.29181	7.86518e-301	3.62989e-298	Up
CL663.Contig1	153.29	59.96	-1.35419	0	0	Down
Unigene1852	66.36	149.47	1.17147	6.35862e-153	1.407e-150	Up
Unigene4838	135.04	58.85	-1.19827	1.67337e-150	3.51039e-148	Down
CL663.Contig5	130.36	57.7	-1.17586	7.14798e-210	2.26395e-207	Down
Unigene3617	36.86	125.93	1.77249	0	0	Up
Unigene3579	123.13	57.11	-1.10837	4.09318e-77	3.51687e-75	Down
Unigene965	119.7	52.14	-1.19896	5.56428e-123	9.17141e-121	Down
Unigene2164	53.15	116.11	1.12735	5.60176e-49	2.90017e-47	Up
Unigene5187	114.5	52.5	-1.12496	1.40318e-104	1.79886e-102	Down
CL663.Contig3	112.63	28.1	-2.00295	4.52354e-100	5.33348e-98	Down
CL750.Contig3	39.5	104.51	1.40372	9.00332e-120	1.41195e-117	Up
Unigene6662	104.21	51.84	-1.00736	9.18854e-146	1.81003e-143	Down
CL1011.Contig1	47.37	104.08	1.13565	1.06539e-61	6.99563e-60	Up
CL817.Contig13	100.82	47.37	-1.08974	9.77214e-176	2.35596e-173	Down
CL281.Contig2	42.07	100.71	1.25934	6.31134e-134	1.13275e-131	Up
Unigene2187	32.22	99.79	1.63094	8.7448e-67	6.44999e-65	Up
CL321.Contig2	98.66	47.43	-1.05667	1.80972e-105	2.37661e-103	Down
Unigene7798	95.65	35.69	-1.42225	8.37576e-217	2.76109e-214	Down
Unigene2982	90.86	23.42	-1.9559	5.19942e-53	2.88612e-51	Down
Unigene2254	90.3	42.5	-1.08726	2.15852e-92	2.37188e-90	Down
Unigene2398	88.8	32.01	-1.47204	2.1517e-98	2.44763e-96	Down
Unigene1415	88.65	34.85	-1.34696	6.0451e-137	1.13542e-134	Down
Unigene4962	85.71	20.67	-2.05193	8.376e-146	1.67034e-143	Down
Unigene7828	38	82.94	1.12607	2.34228e-58	1.42773e-56	Up
Unigene5871	82.7	39.91	-1.05114	7.57286e-76	6.27305e-74	Down
Unigene2142	81.54	32.12	-1.34404	4.36524e-29	1.26592e-27	Down
CL167.Contig1	26.04	79.55	1.61113	1.78779e-283	8.02172e-281	Up
Unigene5211	78.77	36.96	-1.09168	1.07308e-63	7.37593e-62	Down
Unigene883	20.61	71.88	1.80225	0	0	Up
Unigene5207	32.43	65.48	1.01373	3.40072e-76	2.86103e-74	Up
CL321.Contig6	65.09	22.16	-1.55448	3.7402e-123	6.2284e-121	Down
Unigene4047	12.75	63.56	2.31762	1.89522e-283	8.27392e-281	Up
Unigene7821	16.31	63.41	1.95895	1.10743e-198	3.03193e-196	Up
Unigene8631	60.3	0.01	-12.5579	3.03298e-123	5.1033e-121	Down
CL772.Contig1	17.77	57.32	1.68959	8.13736e-158	1.87775e-155	Up
Unigene6732	19.6	54.39	1.47249	7.9067e-67	5.85857e-65	Up
CL420.Contig3	0.01	54.07	12.4006	0	0	Up
CL420.Contig1	1.42	53.56	5.23719	2.41084e-64	1.68581e-62	Up
Unigene5525	53.29	23.55	-1.17814	6.11556e-18	1.11874e-16	Down
CL2031.Contig1	52.7	22.99	-1.1968	2.31458e-59	1.44912e-57	Down
Unigene7317	52.15	19.26	-1.43706	1.01257e-21	2.23139e-20	Down
CL1217.Contig2	9.02	52.13	2.53091	0	0	Up
CL176.Contig2	24.9	50.96	1.03322	2.0753e-37	7.74188e-36	Up
Unigene2201	50.36	23.19	-1.11878	2.68608e-21	5.79282e-20	Down
Unigene1883	24.98	50.05	1.0026	4.97182e-79	4.36466e-77	Up
Unigene5627	49.99	24.65	-1.02005	3.23274e-16	5.32841e-15	Down
Unigene2607	49.06	23.07	-1.08853	4.4725e-85	4.37844e-83	Down
CL1480.Contig3	48.39	23.65	-1.03287	2.00616e-175	4.76552e-173	Down
CL1730.Contig1	48.1	21.87	-1.13708	4.9747e-82	4.59179e-80	Down
CL2212.Contig2	47.74	21.75	-1.13418	1.24286e-36	4.50132e-35	Down
CL217.Contig2	47.05	19.64	-1.2604	1.02384e-54	5.86456e-53	Down
CL2271.Contig2	46.89	17.82	-1.39578	5.3724e-34	1.7856e-32	Down
Unigene690	46.75	22.62	-1.04737	1.12334e-16	1.8862e-15	Down
CL1626.Contig1	21.47	46.68	1.12048	2.48622e-12	3.13504e-11	Up
Unigene6024	17.95	46.1	1.36078	6.94552e-154	1.58015e-151	Up
CL2031.Contig2	46.07	8.57	-2.42646	3.90958e-35	1.34365e-33	Down
CL93.Contig8	45.97	17.48	-1.39499	2.67356e-117	3.99871e-115	Down
Unigene6851	9.63	45.24	2.23199	1.77877e-31	5.50429e-30	Up
Unigene1952	21.51	45.17	1.07036	4.6409e-66	3.36163e-64	Up
CL413.Contig2	44.47	16.95	-1.39155	7.39692e-22	1.64124e-20	Down
CL774.Contig2	43.87	19.26	-1.18763	7.01882e-31	2.12711e-29	Down
Unigene3072	20.71	42.61	1.04086	7.4459e-19	1.43868e-17	Up
CL338.Contig4	42.05	18.77	-1.16368	1.228e-43	5.52532e-42	Down
Unigene5220	42.04	20.68	-1.02353	1.00336e-88	1.06626e-86	Down
CL2119.Contig1	41.35	16.49	-1.3263	6.89756e-43	3.03587e-41	Down
CL93.Contig7	7.72	40.76	2.40048	1.55893e-195	4.06151e-193	Up
CL772.Contig2	39.86	0.02	-10.9607	0	0	Down
CL1262.Contig3	38.97	10.11	-1.94658	5.79762e-61	3.73103e-59	Down
Unigene3877	17.43	38.18	1.13124	6.68518e-18	1.21332e-16	Up
Unigene4853	14.85	38.11	1.35971	4.43542e-83	4.21443e-81	Up
CL1169.Contig3	36.84	9.83	-1.90601	4.0364e-20	8.30573e-19	Down
Unigene2911	35.51	16.39	-1.11541	1.22954e-17	2.20185e-16	Down
Unigene964	11.85	35.04	1.56412	4.08422e-148	8.458e-146	Up
Unigene8485	14.95	34.97	1.22597	7.21234e-39	2.77383e-37	Up
CL2144.Contig2	34.92	14.18	-1.3002	1.39989e-53	7.87887e-52	Down
CL324.Contig2	34.87	10.12	-1.78478	7.5723e-36	2.68235e-34	Down
CL1181.Contig1	34.23	15.16	-1.17499	2.51642e-76	2.12815e-74	Down
CL1262.Contig2	9.49	33.77	1.83126	1.67288e-35	5.8616e-34	Up
CL1463.Contig1	15.51	33.66	1.11784	3.56608e-88	3.71632e-86	Up
CL931.Contig1	16.19	32.91	1.02342	2.02408e-07	1.61377e-06	Up
Unigene7979	31.97	14.55	-1.1357	9.68828e-10	9.88596e-09	Down
CL1262.Contig1	0.01	30.36	11.568	7.23502e-127	1.2703e-124	Up
CL2034.Contig3	30.34	9.78	-1.63331	2.4153e-62	1.59895e-60	Down
CL2082.Contig3	13.87	30.18	1.12163	2.88836e-12	3.62797e-11	Up
Unigene510	29.31	8.71	-1.75065	1.76254e-07	1.41432e-06	Down
CL1950.Contig2	28.5	11.27	-1.33847	6.63384e-08	5.60149e-07	Down
CL649.Contig3	28.19	9.45	-1.5768	9.9725e-32	3.10976e-30	Down
Unigene5892	27.86	7.95	-1.80917	1.78273e-52	9.79468e-51	Down
CL580.Contig5	27.71	9.12	-1.6033	4.4114e-69	3.34542e-67	Down
CL1253.Contig2	27.24	7.57	-1.84736	2.95202e-42	1.25484e-40	Down
CL2138.Contig2	11.03	27.04	1.29366	4.20358e-34	1.4029e-32	Up
CL143.Contig7	26.41	11.31	-1.22349	6.62288e-42	2.7572e-40	Down
CL953.Contig1	11.61	26.15	1.17144	8.5109e-22	1.88066e-20	Up
CL1621.Contig2	7.31	26.12	1.83721	6.86194e-21	1.4527e-19	Up
Unigene1117	12.57	25.85	1.04018	2.23096e-28	6.32223e-27	Up
Unigene7228	8.15	25.7	1.6569	3.19888e-07	2.47469e-06	Up
Unigene5742	9.13	25.68	1.49196	2.81032e-79	2.49424e-77	Up
CL1621.Contig1	3.81	25.14	2.72212	6.58312e-32	2.0648e-30	Up
Unigene1039	25.13	6.14	-2.0331	1.43994e-55	8.36667e-54	Down
Unigene7093	25.04	9.24	-1.43827	1.02372e-53	5.80215e-52	Down
Unigene6860	24.98	11.75	-1.08811	1.70053e-09	1.70401e-08	Down
Unigene4642	12.01	24.56	1.03207	2.53978e-08	2.27664e-07	Up
CL1012.Contig1	24.5	4.9	-2.32193	3.2928e-32	1.04087e-30	Down
CL1491.Contig2	24.35	9.82	-1.31013	6.58294e-27	1.7605e-25	Down
CL1217.Contig1	23.87	5.64	-2.08143	3.59372e-125	6.17546e-123	Down
CL421.Contig1	23.65	10.29	-1.2006	1.83184e-25	4.70425e-24	Down
CL568.Contig2	23.64	11.2	-1.07773	1.43244e-34	4.82047e-33	Down
Unigene2794	10.6	23.43	1.14429	1.74413e-22	3.96802e-21	Up
Unigene5858	10.94	23.19	1.08389	1.18347e-22	2.71542e-21	Up
Unigene4695	11.49	23.1	1.00751	6.28998e-08	5.33624e-07	Up
Unigene1269	22.94	3.27	-2.8105	3.34844e-20	6.91654e-19	Down
CL143.Contig4	22.91	2	-3.51791	4.82556e-83	4.55832e-81	Down
CL1362.Contig2	22.21	10.86	-1.03219	1.69389e-05	0.000102979	Down
Unigene3217	22.14	8.14	-1.44355	3.2445e-29	9.42597e-28	Down
CL1384.Contig1	22.06	10.52	-1.0683	1.36727e-32	4.36474e-31	Down
Unigene7283	22.03	8.06	-1.45062	3.26254e-12	4.06321e-11	Down
CL1871.Contig1	22	7.81	-1.49411	1.55487e-84	1.49499e-82	Down
CL1334.Contig2	8.71	21.81	1.32425	1.9233e-26	5.06805e-25	Up
CL1559.Contig2	10.49	21.75	1.052	1.65521e-42	7.14883e-41	Up
CL1274.Contig2	21.4	8.33	-1.36122	3.46518e-34	1.15886e-32	Down
Unigene3332	21.39	10.23	-1.06413	1.42968e-19	2.87235e-18	Down
Unigene1389	21.25	9.99	-1.08891	7.16764e-15	1.08104e-13	Down
CL1808.Contig2	21.18	6.19	-1.77469	1.6447e-52	9.06718e-51	Down
CL198.Contig5	21.03	5.29	-1.99111	1.472e-40	5.94429e-39	Down
CL1418.Contig4	20.79	7.02	-1.56635	5.14372e-63	3.46194e-61	Down
Unigene3513	20.56	3.27	-2.65248	1.74314e-44	8.09106e-43	Down
CL1220.Contig2	20.54	9.94	-1.04712	2.41068e-15	3.75142e-14	Down
CL92.Contig12	20.47	7.27	-1.49348	5.37122e-52	2.90172e-50	Down
CL191.Contig1	5.25	19.56	1.89752	6.5518e-100	7.66893e-98	Up
CL735.Contig1	8.9	19.48	1.13012	2.48204e-39	9.77863e-38	Up
CL1019.Contig1	19.14	8.13	-1.23526	2.64124e-15	4.10625e-14	Down
CL162.Contig1	19.13	8.72	-1.13344	1.87509e-16	3.12895e-15	Down
CL717.Contig1	9.16	19.06	1.05713	8.06664e-16	1.29395e-14	Up
CL634.Contig4	18.97	2.24	-3.08215	6.46134e-21	1.36969e-19	Down
CL1060.Contig1	4.08	18.89	2.21098	3.44386e-48	1.7384e-46	Up
CL908.Contig6	18.82	7.37	-1.35253	5.42972e-56	3.18932e-54	Down
Unigene946	8.2	18.72	1.19088	1.70571e-14	2.5116e-13	Up
CL309.Contig4	18.64	6.33	-1.55812	2.3421e-23	5.53099e-22	Down
CL877.Contig3	18.42	7.15	-1.36526	4.75256e-27	1.27947e-25	Down
CL964.Contig1	18.12	7.56	-1.26112	1.36063e-12	1.75967e-11	Down
CL677.Contig3	6.21	17.93	1.52971	4.29924e-46	2.08545e-44	Up
CL2221.Contig2	8.55	17.73	1.0522	1.09545e-07	9.03722e-07	Up
Unigene460	1.27	17.53	3.78693	2.96568e-33	9.6194e-32	Up
CL2271.Contig1	17.53	8.04	-1.12456	9.66842e-05	0.00051885	Down
CL1755.Contig2	17.46	7.9	-1.14413	4.9145e-07	3.70261e-06	Down
CL871.Contig2	7.25	17.12	1.23963	1.50264e-19	3.01517e-18	Up
CL2192.Contig1	16.71	6.72	-1.31418	4.91818e-19	9.60621e-18	Down
CL1511.Contig2	16.63	7.52	-1.14498	1.30298e-35	4.57546e-34	Down
CL793.Contig1	16.55	8.13	-1.0255	5.2357e-18	9.61048e-17	Down
CL648.Contig2	6.68	16.47	1.30192	1.70019e-35	5.94439e-34	Up
CL1418.Contig5	8.06	16.43	1.02748	6.37652e-28	1.7637e-26	Up
CL1266.Contig2	16.39	8.1	-1.01682	1.06104e-07	8.76676e-07	Down
Unigene6208	16.16	4.33	-1.89999	6.20038e-28	1.71792e-26	Down
CL677.Contig5	15.91	1.22	-3.70498	1.89345e-106	2.50696e-104	Down
Unigene6152	15.74	6.24	-1.33482	8.64068e-19	1.66158e-17	Down
CL1358.Contig1	4.33	15.63	1.85188	1.276e-81	1.16448e-79	Up
CL2138.Contig1	15.21	6.55	-1.21545	3.14124e-16	5.18289e-15	Down
CL272.Contig1	14.97	6.75	-1.14911	2.98114e-11	3.42005e-10	Down
CL1912.Contig2	14.93	7.07	-1.07843	1.49097e-08	1.36917e-07	Down
CL598.Contig4	4.11	14.48	1.81685	8.86678e-32	2.77031e-30	Up
CL69.Contig2	6	14.44	1.26704	5.89736e-12	7.18402e-11	Up
Unigene1682	14.11	4.75	-1.57072	7.15316e-08	6.01484e-07	Down
CL1855.Contig2	5.25	14.04	1.41915	1.40276e-34	4.73045e-33	Up
CL1004.Contig7	13.98	6.83	-1.03341	3.72054e-14	5.34203e-13	Down
CL578.Contig2	13.96	0.01	-10.4471	7.1614e-48	3.60368e-46	Down
CL75.Contig3	0.01	13.83	10.4336	4.87256e-122	7.79272e-120	Up
CL927.Contig1	13.82	4.08	-1.76012	6.61648e-56	3.87232e-54	Down
CL1442.Contig1	6.29	13.8	1.13354	1.29961e-17	2.32219e-16	Up
Unigene872	3.39	13.77	2.02217	5.82998e-60	3.69301e-58	Up
CL1941.Contig1	6.74	13.76	1.02966	1.7869e-12	2.28534e-11	Up
CL2192.Contig2	13.73	4.34	-1.66156	1.35537e-11	1.60273e-10	Down
CL194.Contig3	4.07	13.69	1.75002	4.96088e-38	1.8679e-36	Up
CL1890.Contig1	5.56	13.52	1.28194	5.16126e-25	1.31085e-23	Up
CL1459.Contig2	4.11	13.5	1.71575	7.0434e-36	2.50048e-34	Up
CL131.Contig3	13.47	6.46	-1.06014	1.08989e-22	2.515e-21	Down
CL198.Contig7	13.46	2.48	-2.44027	1.76625e-32	5.61619e-31	Down
Unigene1974	5.92	13.37	1.17533	1.68952e-14	2.49232e-13	Up
CL580.Contig2	4.55	13.36	1.55398	6.97368e-34	2.31306e-32	Up
CL1032.Contig1	13.26	0.01	-10.3729	1.0571e-79	9.43387e-78	Down
Unigene7144	5.96	13.24	1.15152	1.37453e-28	3.9297e-27	Up
CL113.Contig2	2.56	13.03	2.34762	1.2677e-24	3.17969e-23	Up
CL257.Contig3	5.64	13	1.20474	1.48253e-43	6.63359e-42	Up
CL30.Contig13	12.98	6.1	-1.08941	2.11718e-44	9.74325e-43	Down
CL2263.Contig1	12.97	4.87	-1.41318	8.69016e-06	5.54831e-05	Down
CL598.Contig5	5.08	12.91	1.34559	1.56411e-19	3.13074e-18	Up
Unigene199	6.03	12.91	1.09826	4.1643e-15	6.37592e-14	Up
CL442.Contig3	12.88	3.66	-1.81522	5.11572e-146	1.03293e-143	Down
CL275.Contig1	12.88	4.69	-1.45747	1.46768e-16	2.45673e-15	Down
CL1127.Contig2	12.78	2.78	-2.20073	5.3345e-20	1.09212e-18	Down
CL1313.Contig2	12.74	5.63	-1.17816	3.1961e-17	5.55125e-16	Down
Unigene3204	5.49	12.7	1.20995	2.06158e-24	5.09185e-23	Up
Unigene7535	12.49	5.66	-1.1419	2.81626e-08	2.50639e-07	Down
CL1076.Contig2	6.18	12.4	1.00466	3.02644e-13	4.09089e-12	Up
CL1383.Contig2	12.4	5.58	-1.152	6.82372e-26	1.77208e-24	Down
Unigene5234	12.3	3.86	-1.67199	7.93306e-18	1.43336e-16	Down
CL693.Contig1	0.01	12.24	10.2574	1.08529e-45	5.14095e-44	Up
Unigene6474	4.16	12.21	1.55341	2.41214e-05	0.000143564	Up
CL1222.Contig2	4.47	12.06	1.43188	8.29568e-16	1.32673e-14	Up
Unigene1009	5.15	12.01	1.22159	9.62376e-27	2.55679e-25	Up
CL817.Contig2	1	11.94	3.57773	1.48594e-82	1.38742e-80	Up
CL1733.Contig1	4.47	11.86	1.40776	1.96506e-23	4.66103e-22	Up
CL281.Contig1	11.86	5.16	-1.20066	1.54778e-07	1.25445e-06	Down
CL2123.Contig1	11.81	5.89	-1.00367	6.12762e-13	8.07336e-12	Down
CL1169.Contig1	11.77	1.52	-2.95297	3.48172e-13	4.66337e-12	Down
CL2160.Contig2	11.74	0.01	-10.1972	3.01222e-23	7.07215e-22	Down
CL1042.Contig1	5.75	11.68	1.02241	4.7366e-15	7.21795e-14	Up
CL2082.Contig1	11.56	5.22	-1.14702	7.48998e-06	4.82207e-05	Down
CL1087.Contig2	11.52	2.11	-2.44883	5.67754e-21	1.20829e-19	Down
Unigene183	11.47	4.38	-1.38886	7.58668e-09	7.14564e-08	Down
CL570.Contig1	4.57	11.42	1.3213	3.71884e-16	6.09233e-15	Up
CL1032.Contig2	2.43	11.28	2.21474	8.8686e-30	2.61891e-28	Up
CL59.Contig1	11.19	4.79	-1.22411	2.35438e-13	3.21202e-12	Down
CL1030.Contig1	11.04	5.22	-1.08062	2.9419e-16	4.85895e-15	Down
CL677.Contig6	11.03	3.43	-1.68515	2.11054e-32	6.69775e-31	Down
Unigene6219	10.73	3.41	-1.65381	4.05068e-10	4.28772e-09	Down
CL825.Contig2	10.72	5.02	-1.09455	1.98214e-07	1.5819e-06	Down
CL422.Contig2	4	10.7	1.41954	2.27998e-27	6.20009e-26	Up
CL59.Contig3	10.7	0.01	-10.0634	2.1826e-64	1.53285e-62	Down
CL1502.Contig1	10.59	2.73	-1.95573	6.9688e-14	9.83978e-13	Down
CL2160.Contig1	0.01	10.58	10.0471	1.50361e-21	3.28659e-20	Up
CL1352.Contig1	4.53	10.56	1.22103	6.88452e-36	2.44946e-34	Up
CL1632.Contig3	0.01	10.54	10.0417	1.95568e-121	3.09707e-119	Up
CL2188.Contig1	2.68	10.53	1.9742	1.48032e-22	3.37258e-21	Up
CL708.Contig1	10.53	2.19	-2.2655	2.47268e-25	6.33987e-24	Down
CL1896.Contig3	10.53	5.16	-1.02906	1.38604e-07	1.12903e-06	Down
Unigene6299	3.03	10.5	1.793	3.33806e-13	4.48583e-12	Up
CL109.Contig1	10.5	4.04	-1.37796	1.09183e-05	6.86503e-05	Down
CL505.Contig1	4.09	10.48	1.35747	2.49044e-29	7.26139e-28	Up
CL99.Contig2	4.49	10.47	1.22147	4.62034e-17	7.94807e-16	Up
Unigene6464	10.45	3.63	-1.52546	2.3857e-06	1.64896e-05	Down
CL2012.Contig1	10.29	2.79	-1.88291	8.56558e-29	2.46192e-27	Down
CL1915.Contig1	10.06	4.89	-1.04072	4.44252e-19	8.68765e-18	Down
CL1222.Contig1	9.95	3.48	-1.51561	3.33296e-14	4.79406e-13	Down
CL773.Contig2	4.39	9.94	1.17902	1.36499e-12	1.76389e-11	Up
Unigene2376	4.37	9.93	1.18416	4.3163e-05	0.000246713	Up
CL494.Contig2	4.86	9.93	1.03084	7.82074e-13	1.02539e-11	Up
CL192.Contig4	9.93	4.88	-1.02491	3.70794e-16	6.08065e-15	Down
CL75.Contig4	0.01	9.88	9.94837	7.94596e-86	8.02194e-84	Up
CL268.Contig2	4.56	9.79	1.10228	1.01955e-16	1.72088e-15	Up
CL1876.Contig1	9.75	4.19	-1.21845	1.58452e-10	1.72124e-09	Down
Unigene2985	3.94	9.66	1.29383	0.000100567	0.000538612	Up
CL109.Contig2	9.46	2.85	-1.73088	1.05287e-16	1.77341e-15	Down
CL915.Contig1	0.5	9.42	4.23573	4.1011e-108	5.56681e-106	Up
CL480.Contig2	4.24	9.37	1.14398	2.62014e-06	1.80022e-05	Up
CL425.Contig1	2.18	9.31	2.09445	1.27409e-35	4.48376e-34	Up
CL2062.Contig1	3.45	9.28	1.42753	5.74564e-12	7.00977e-11	Up
Unigene9812	9.12	2.47	-1.88452	0.00017773	0.000903357	Down
CL725.Contig1	4.27	9.1	1.09163	2.3006e-10	2.47579e-09	Up
Unigene2352	4.53	9.07	1.00159	9.12946e-05	0.000491724	Up
CL285.Contig17	0.01	9.03	9.81858	2.29724e-58	1.40558e-56	Up
CL1632.Contig4	8.98	0.01	-9.81057	5.0516e-101	6.08944e-99	Down
CL1754.Contig1	8.97	3.96	-1.17961	1.66619e-09	1.67168e-08	Down
CL141.Contig1	8.96	3.62	-1.30751	1.78544e-11	2.08987e-10	Down
CL543.Contig5	8.91	2.45	-1.86264	8.53416e-24	2.05137e-22	Down
CL1705.Contig1	8.88	2.56	-1.79442	3.7807e-05	0.000218106	Down
CL1632.Contig2	8.85	1.05	-3.07529	5.18694e-59	3.21014e-57	Down
Unigene7901	3.4	8.84	1.37851	5.57646e-13	7.36521e-12	Up
CL567.Contig5	8.82	0.09	-6.61471	6.7033e-152	1.46322e-149	Down
CL1004.Contig3	3.13	8.79	1.4897	1.69223e-14	2.49403e-13	Up
CL588.Contig2	8.72	2.51	-1.79664	2.05098e-33	6.67933e-32	Down
CL592.Contig2	1.96	8.66	2.14351	1.17092e-21	2.56982e-20	Up
CL1244.Contig1	8.64	1.23	-2.81237	1.52255e-72	1.21752e-70	Down
CL2230.Contig1	8.64	3.83	-1.17369	1.66619e-09	1.67064e-08	Down
CL705.Contig3	8.61	2.53	-1.76688	7.72234e-13	1.01331e-11	Down
Unigene7153	8.55	3.2	-1.41785	6.31526e-10	6.55173e-09	Down
Unigene1791	1.8	8.52	2.24286	2.44538e-22	5.51679e-21	Up
CL69.Contig4	8.5	2.87	-1.56641	1.26729e-09	1.28261e-08	Down
CL2253.Contig2	8.5	3.03	-1.48815	1.86708e-19	3.72333e-18	Down
CL2136.Contig1	8.45	0.01	-9.72281	5.08562e-98	5.74462e-96	Down
CL830.Contig2	8.43	3.8	-1.14953	4.55476e-14	6.51666e-13	Down
CL668.Contig3	3.85	8.27	1.10303	4.4838e-10	4.71222e-09	Up
CL50.Contig5	8.26	4	-1.04614	2.48486e-11	2.86905e-10	Down
CL386.Contig3	8.23	3.82	-1.10732	4.05786e-10	4.29251e-09	Down
CL546.Contig5	8.19	3.31	-1.30703	4.56702e-16	7.42164e-15	Down
CL273.Contig1	8.08	3.95	-1.0325	8.7264e-05	0.000471745	Down
CL286.Contig1	8.05	2.97	-1.43853	1.1237e-09	1.14158e-08	Down
CL1456.Contig2	8.05	3.45	-1.22239	1.52957e-11	1.80081e-10	Down
CL1030.Contig2	3.25	7.97	1.29414	4.20174e-16	6.84871e-15	Up
CL2112.Contig2	7.95	2.56	-1.63481	1.33585e-05	8.30881e-05	Down
Unigene6290	7.95	3.36	-1.24249	3.52176e-07	2.71019e-06	Down
Unigene4358	2.12	7.94	1.90507	1.59141e-14	2.34972e-13	Up
CL138.Contig3	7.91	0.01	-9.62753	9.8851e-110	1.36474e-107	Down
CL111.Contig1	7.91	3.88	-1.02762	3.51078e-21	7.53116e-20	Down
CL1450.Contig1	2.04	7.9	1.95328	1.5674e-31	4.8689e-30	Up
CL342.Contig1	7.87	1.71	-2.20237	6.59454e-18	1.19822e-16	Down
CL50.Contig8	7.87	3.3	-1.2539	7.8216e-16	1.25589e-14	Down
CL358.Contig1	7.79	3.63	-1.10165	3.95592e-07	3.01985e-06	Down
CL1755.Contig1	2.72	7.75	1.51059	9.59366e-05	0.000515181	Up
CL1246.Contig4	3.37	7.75	1.20145	3.28696e-21	7.06981e-20	Up
CL1607.Contig1	7.72	2.37	-1.70371	4.01552e-06	2.69252e-05	Down
Unigene6295	3	7.7	1.3599	1.06894e-08	9.94617e-08	Up
Unigene7081	7.7	2.91	-1.40384	4.37064e-06	2.9113e-05	Down
CL39.Contig2	7.67	2.18	-1.8149	9.24412e-35	3.13698e-33	Down
CL2180.Contig1	3.06	7.65	1.32193	1.16471e-05	7.30057e-05	Up
CL915.Contig2	7.65	1.89	-2.01707	7.88056e-43	3.45909e-41	Down
CL1308.Contig2	7.63	3.09	-1.30408	3.16872e-13	4.27605e-12	Down
CL1797.Contig2	7.63	3.14	-1.28092	7.75364e-07	5.69811e-06	Down
Unigene6549	7.62	1	-2.92979	2.0034e-11	2.33148e-10	Down
CL66.Contig11	7.62	1.13	-2.75347	8.88778e-59	5.45872e-57	Down
CL1194.Contig3	3.74	7.6	1.02296	1.757e-05	0.000106495	Up
CL452.Contig2	7.59	3.47	-1.12916	1.87813e-15	2.94252e-14	Down
Unigene2131	7.57	1.29	-2.55292	5.02126e-08	4.3304e-07	Down
CL1656.Contig1	7.56	3.66	-1.04654	4.17664e-15	6.38876e-14	Down
CL752.Contig1	7.52	1.62	-2.21474	1.14088e-20	2.39645e-19	Down
CL1456.Contig1	7.48	3.69	-1.01942	1.02978e-08	9.60391e-08	Down
CL997.Contig4	7.46	3.1	-1.26691	5.60186e-10	5.8454e-09	Down
CL561.Contig4	7.44	3.4	-1.12977	4.73494e-12	5.82066e-11	Down
CL113.Contig1	7.43	0.01	-9.53722	2.34974e-31	7.25724e-30	Down
Unigene7162	7.37	2.19	-1.75073	1.84884e-05	0.000111726	Down
CL197.Contig2	1.58	7.36	2.21978	1.20612e-17	2.16231e-16	Up
CL1748.Contig1	2.68	7.34	1.45355	1.55837e-20	3.23968e-19	Up
Unigene7347	3.44	7.34	1.09337	8.07992e-05	0.000440185	Up
CL561.Contig6	0.01	7.33	9.51767	3.27484e-66	2.3936e-64	Up
CL1264.Contig2	7.3	1.12	-2.7044	8.53004e-24	2.05344e-22	Down
Unigene7794	7.28	2.63	-1.46888	1.72873e-12	2.21445e-11	Down
CL1553.Contig2	7.23	2.48	-1.54366	2.95882e-12	3.7107e-11	Down
CL248.Contig2	3.31	7.21	1.12317	2.71604e-28	7.62995e-27	Up
CL66.Contig10	1.57	7.17	2.19121	1.86141e-42	7.99664e-41	Up
CL261.Contig4	3.3	7.15	1.11548	1.06162e-06	7.63166e-06	Up
Unigene1688	7.15	1.65	-2.11548	2.99008e-07	2.32877e-06	Down
CL482.Contig2	7.13	2.18	-1.70957	2.56284e-14	3.72951e-13	Down
CL192.Contig5	1.92	7.11	1.88874	1.78138e-28	5.05706e-27	Up
CL708.Contig2	7.08	3.54	-1	9.718e-07	7.03923e-06	Down
CL2173.Contig2	7.03	2.98	-1.23821	4.00232e-19	7.8649e-18	Down
CL2177.Contig3	7.02	3.24	-1.11548	2.87304e-07	2.24411e-06	Down
CL1113.Contig1	7.01	2	-1.80941	8.3395e-13	1.09164e-11	Down
CL1601.Contig4	0.25	6.98	4.80323	2.03676e-16	3.38475e-15	Up
CL269.Contig8	1.42	6.97	2.29527	1.2873e-19	2.59597e-18	Up
CL50.Contig2	1.82	6.97	1.93722	1.93867e-23	4.60519e-22	Up
CL556.Contig3	1.24	6.89	2.47416	1.01169e-06	7.29869e-06	Up
CL30.Contig27	6.87	0.01	-9.42417	2.08248e-85	2.05112e-83	Down
CL936.Contig1	6.87	1.71	-2.00631	1.18355e-25	3.05397e-24	Down
CL2.Contig3	1.96	6.84	1.80314	4.39916e-10	4.63836e-09	Up
CL318.Contig7	3.24	6.82	1.07378	5.4362e-14	7.73665e-13	Up
CL785.Contig2	2.77	6.78	1.2914	5.74046e-14	8.14097e-13	Up
CL2096.Contig2	2.42	6.71	1.47131	3.34916e-28	9.34352e-27	Up
CL1181.Contig2	2.31	6.7	1.53627	1.26137e-23	3.00959e-22	Up
CL2105.Contig1	1.73	6.68	1.94908	4.4709e-21	9.5527e-20	Up
CL446.Contig1	6.65	0.12	-5.79225	2.03856e-36	7.33382e-35	Down
Unigene8123	6.63	1.32	-2.32847	4.6214e-07	3.49483e-06	Down
CL1127.Contig1	0.01	6.61	9.36851	2.14348e-29	6.2724e-28	Up
CL2182.Contig2	2.91	6.61	1.18363	6.73344e-11	7.49588e-10	Up
CL446.Contig5	6.57	1.65	-1.99343	2.33774e-15	3.64493e-14	Down
CL2247.Contig2	6.52	3.14	-1.05411	5.32432e-08	4.57954e-07	Down
Unigene3583	6.51	2.15	-1.59832	1.26729e-09	1.28181e-08	Down
CL1473.Contig2	6.51	2.78	-1.22757	2.80778e-08	2.50022e-07	Down
Unigene3409	6.49	2.01	-1.69102	4.46564e-05	0.000254619	Down
CL259.Contig3	1.85	6.48	1.80847	1.99758e-24	4.94133e-23	Up
Unigene3439	1.87	6.45	1.78626	4.81408e-07	3.63203e-06	Up
CL488.Contig6	2.56	6.44	1.33092	9.65654e-26	2.49571e-24	Up
CL1877.Contig3	2.23	6.41	1.52328	6.08218e-06	3.96951e-05	Up
CL526.Contig1	6.41	0.01	-9.32418	5.66184e-50	2.97901e-48	Down
CL1169.Contig2	6.41	0.78	-3.03878	2.6187e-08	2.34219e-07	Down
CL522.Contig1	6.41	2.94	-1.12451	0.000137574	0.000713396	Down
CL1302.Contig2	2.04	6.4	1.6495	2.84492e-16	4.7084e-15	Up
Unigene1809	6.39	3.12	-1.03427	8.34084e-05	0.000453025	Down
CL1012.Contig2	6.36	0.99	-2.68353	3.25762e-11	3.71875e-10	Down
Unigene229	6.3	2.45	-1.36257	7.0051e-07	5.17628e-06	Down
CL2087.Contig2	6.29	2.71	-1.21477	2.84912e-08	2.53424e-07	Down
CL264.Contig1	6.28	1.8	-1.80277	1.30256e-24	3.257e-23	Down
CL1129.Contig1	1.87	6.27	1.74543	2.56014e-13	3.48097e-12	Up
Unigene1288	1.8	6.23	1.79124	1.80977e-05	0.000109652	Up
CL1512.Contig1	6.23	2.43	-1.35828	2.68006e-16	4.44466e-15	Down
CL817.Contig8	6.22	2.53	-1.29778	3.31092e-13	4.45306e-12	Down
CL220.Contig1	6.21	2.21	-1.49055	4.41166e-12	5.43152e-11	Down
CL504.Contig3	2.73	6.2	1.18337	6.42908e-21	1.36464e-19	Up
CL1219.Contig2	1.38	6.19	2.16527	4.71032e-18	8.70547e-17	Up
CL356.Contig7	1.81	6.19	1.77395	1.85603e-27	5.06426e-26	Up
CL1681.Contig2	6.19	2.88	-1.10387	2.65128e-06	1.82084e-05	Down
CL1643.Contig1	6.18	2.1	-1.55722	9.19816e-06	5.84492e-05	Down
CL271.Contig1	6.14	2.83	-1.11744	4.62496e-08	4.01004e-07	Down
CL75.Contig2	6.13	0.01	-9.25974	3.539e-54	2.01287e-52	Down
CL407.Contig1	6.12	3.02	-1.01898	3.4039e-13	4.56671e-12	Down
CL266.Contig2	0.01	6.08	9.24793	3.5457e-09	3.44193e-08	Up
Unigene1329	1.36	6.08	2.16046	0.000187795	0.000951224	Up
CL2127.Contig2	1.65	6.07	1.87923	1.40522e-20	2.92885e-19	Up
CL328.Contig1	6.06	2.03	-1.57784	5.8675e-13	7.74328e-12	Down
CL634.Contig2	6.02	1.81	-1.73377	9.47226e-05	0.000509339	Down
CL75.Contig8	0.01	6.01	9.23122	2.49234e-52	1.3647e-50	Up
CL50.Contig1	6.01	2.08	-1.53078	1.07011e-15	1.69799e-14	Down
CL150.Contig7	1.59	5.99	1.91353	2.01166e-10	2.17208e-09	Up
CL446.Contig6	1.31	5.97	2.18816	4.50484e-15	6.87126e-14	Up
CL668.Contig2	2.75	5.96	1.11588	1.35566e-07	1.10484e-06	Up
CL1817.Contig1	5.96	2.65	-1.16932	6.43674e-06	4.17729e-05	Down
CL1806.Contig2	2.31	5.95	1.365	9.85208e-07	7.12357e-06	Up
CL829.Contig1	2.43	5.93	1.28708	6.66392e-10	6.90015e-09	Up
CL1070.Contig1	5.92	1.36	-2.12199	2.58404e-11	2.9793e-10	Down
CL1050.Contig1	5.92	2.08	-1.50901	7.13764e-05	0.000392291	Down
CL997.Contig1	1.72	5.91	1.78075	5.21232e-13	6.8899e-12	Up
CL471.Contig1	5.9	0.01	-9.20457	4.4763e-52	2.43453e-50	Down
CL1604.Contig1	5.87	0.01	-9.19722	9.24224e-37	3.3776e-35	Down
CL1194.Contig4	5.86	1.25	-2.22897	1.69746e-10	1.8402e-09	Down
CL285.Contig15	0.01	5.82	9.18488	2.35892e-39	9.31629e-38	Up
CL400.Contig1	5.82	0.68	-3.09741	5.85566e-24	1.42235e-22	Down
CL904.Contig3	5.78	0.86	-2.74866	1.91475e-21	4.15712e-20	Down
CL674.Contig2	5.76	2.55	-1.17557	4.76646e-08	4.12387e-07	Down
Unigene734	0.74	5.74	2.95545	1.41982e-23	3.38266e-22	Up
CL1481.Contig1	5.74	1.12	-2.35755	7.03736e-10	7.27284e-09	Down
CL546.Contig4	0.01	5.73	9.16239	4.99316e-52	2.70653e-50	Up
CL39.Contig3	0.01	5.72	9.15987	2.14786e-80	1.94912e-78	Up
CL587.Contig1	5.69	2.49	-1.19228	8.38894e-07	6.13429e-06	Down
CL299.Contig8	2.5	5.64	1.17377	5.18526e-15	7.88677e-14	Up
CL66.Contig3	5.62	0.42	-3.74211	1.9184e-56	1.13926e-54	Down
CL285.Contig8	1.49	5.59	1.90754	1.12863e-22	2.59697e-21	Up
Unigene2840	5.55	2	-1.47249	9.14532e-06	5.81592e-05	Down
Unigene7969	5.53	1.17	-2.24077	4.83886e-13	6.40673e-12	Down
Unigene7813	5.51	1.59	-1.79303	4.56888e-16	7.4172e-15	Down
CL2279.Contig2	1.72	5.5	1.67702	1.2038e-07	9.8856e-07	Up
CL1044.Contig1	1.26	5.46	2.11548	2.0843e-14	3.04685e-13	Up
CL39.Contig5	5.42	0.01	-9.08215	6.7872e-72	5.3742e-70	Down
CL85.Contig1	2.59	5.4	1.06001	6.73302e-08	5.67633e-07	Up
CL1395.Contig2	5.4	1.68	-1.6845	5.99102e-11	6.72034e-10	Down
CL2177.Contig2	0.01	5.38	9.07146	5.79398e-24	1.40949e-22	Up
CL428.Contig1	2.37	5.37	1.18004	4.72134e-09	4.51532e-08	Up
Unigene1959	5.37	2.52	-1.0915	9.40222e-05	0.00050591	Down
CL1237.Contig3	5.35	2.63	-1.02448	4.3395e-09	4.16494e-08	Down
CL66.Contig15	0.01	5.33	9.05799	3.604e-76	3.01634e-74	Up
Unigene8249	5.32	0.98	-2.44057	2.86414e-09	2.80051e-08	Down
CL184.Contig6	5.31	0.01	-9.05257	1.19277e-25	3.07286e-24	Down
CL356.Contig3	1.93	5.3	1.45739	2.64396e-12	3.32616e-11	Up
CL37.Contig2	5.3	1.26	-2.07257	5.76814e-16	9.33595e-15	Down
CL482.Contig1	0.64	5.26	3.03892	3.81396e-21	8.17068e-20	Up
CL1587.Contig2	1.92	5.25	1.45121	9.36004e-14	1.3079e-12	Up
CL1611.Contig1	2.44	5.22	1.09717	3.8608e-08	3.37465e-07	Up
CL9.Contig2	0.79	5.2	2.71859	6.94636e-12	8.41114e-11	Up
CL1287.Contig1	2.42	5.19	1.10073	2.3006e-10	2.47414e-09	Up
CL2217.Contig2	1.46	5.18	1.82698	7.482e-10	7.7077e-09	Up
CL433.Contig1	2.11	5.14	1.28453	2.23872e-13	3.05681e-12	Up
CL1965.Contig5	0.01	5.12	9	5.5626e-27	1.49257e-25	Up
CL318.Contig3	5.08	0.01	-8.98868	3.44528e-66	2.50683e-64	Down
Unigene5404	5.08	1.93	-1.39623	0.000175629	0.000893522	Down
CL159.Contig1	5.08	2.43	-1.06387	6.37212e-05	0.000353222	Down
CL935.Contig1	0.01	5.06	8.98299	1.74833e-44	8.09192e-43	Up
CL1559.Contig1	1.75	5.06	1.53178	3.0384e-10	3.2417e-09	Up
CL356.Contig4	0.94	5.04	2.42269	3.49442e-28	9.73196e-27	Up
CL61.Contig8	0.35	5.03	3.84513	9.25898e-33	2.97337e-31	Up
CL1946.Contig2	0.67	5.03	2.90833	5.2257e-15	7.9408e-14	Up
CL532.Contig3	1.28	5.03	1.97441	1.44499e-05	8.91218e-05	Up
CL156.Contig1	5.03	2.32	-1.11643	2.70038e-06	1.85141e-05	Down
CL561.Contig8	0.7	5.02	2.84226	1.62837e-28	4.63083e-27	Up
CL92.Contig6	5.01	1.68	-1.57635	1.83933e-14	2.69853e-13	Down
CL1891.Contig1	2.09	4.99	1.25554	0.000102987	0.000550663	Up
CL508.Contig6	4.99	0.14	-5.15554	3.66426e-113	5.192e-111	Down
CL1938.Contig1	1.59	4.97	1.64422	4.25556e-19	8.34224e-18	Up
CL1591.Contig2	2.23	4.93	1.14454	5.29068e-06	3.47682e-05	Up
CL43.Contig3	1.63	4.92	1.59379	3.40784e-07	2.62879e-06	Up
CL103.Contig1	4.92	1.6	-1.62059	4.482e-24	1.09528e-22	Down
CL1459.Contig1	4.91	0.01	-8.93958	3.63524e-42	1.53316e-40	Down
CL507.Contig3	4.9	1.37	-1.83861	7.0981e-09	6.69717e-08	Down
Unigene2822	1.76	4.88	1.47131	1.36667e-05	8.48745e-05	Up
CL1127.Contig3	4.87	1.08	-2.17289	2.06888e-09	2.05148e-08	Down
Unigene1902	4.83	1.81	-1.41603	8.80116e-07	6.41539e-06	Down
CL1394.Contig3	1.42	4.81	1.76015	1.42095e-06	1.00802e-05	Up
CL208.Contig2	1.77	4.81	1.44229	6.6631e-07	4.93259e-06	Up
Unigene253	4.78	2.08	-1.20043	3.56076e-05	0.000206006	Down
CL1946.Contig3	4.77	0.74	-2.68839	1.10585e-13	1.53857e-12	Down
CL901.Contig2	4.74	1.64	-1.53119	1.16006e-14	1.72864e-13	Down
CL285.Contig5	0.63	4.72	2.90536	7.40596e-32	2.31838e-30	Up
CL148.Contig2	4.7	0.97	-2.2766	4.30896e-13	5.73333e-12	Down
CL2293.Contig1	4.69	1.63	-1.52472	4.68574e-06	3.10582e-05	Down
CL1228.Contig1	0.44	4.68	3.41093	1.50543e-19	3.01702e-18	Up
Unigene941	1.47	4.64	1.65831	1.62665e-12	2.08699e-11	Up
CL87.Contig4	0.56	4.62	3.04439	8.76154e-09	8.21388e-08	Up
CL2086.Contig1	4.61	0.65	-2.82626	8.7848e-06	5.60209e-05	Down
CL2.Contig2	4.6	0.73	-2.65567	7.40762e-10	7.63595e-09	Down
CL1015.Contig1	4.57	0.01	-8.83605	4.18586e-82	3.88587e-80	Down
CL74.Contig1	0.01	4.56	8.83289	7.20556e-25	1.81578e-23	Up
CL301.Contig1	4.56	1.56	-1.54749	4.73868e-08	4.10203e-07	Down
CL270.Contig7	0.76	4.55	2.5818	1.28391e-15	2.02332e-14	Up
CL286.Contig2	4.55	1.87	-1.28283	1.67396e-05	0.000101882	Down
CL2176.Contig1	4.54	1.63	-1.47782	1.07843e-07	8.90129e-07	Down
CL1507.Contig4	0.01	4.53	8.82337	1.84345e-06	1.29186e-05	Up
CL1065.Contig1	4.53	2.26	-1.00319	5.99326e-08	5.11406e-07	Down
CL567.Contig7	0.01	4.52	8.82018	1.5919e-85	1.58728e-83	Up
Unigene10302	1.14	4.52	1.98729	2.31332e-10	2.48616e-09	Up
CL2050.Contig1	1.9	4.52	1.25032	5.47204e-09	5.21474e-08	Up
Unigene4430	4.47	1.01	-2.14592	7.33658e-05	0.00040213	Down
CL597.Contig2	4.46	0.15	-4.89401	7.22156e-38	2.70649e-36	Down
CL414.Contig1	4.45	0.94	-2.24307	2.11254e-12	2.68059e-11	Down
Unigene2786	4.45	1.65	-1.43134	3.11938e-08	2.76095e-07	Down
CL67.Contig3	4.44	2.14	-1.05295	2.21086e-07	1.75489e-06	Down
Unigene1632	4.43	2.03	-1.12583	8.28182e-05	0.000450273	Down
CL1522.Contig4	1.45	4.42	1.60799	1.65144e-15	2.59239e-14	Up
CL2008.Contig1	4.41	0.47	-3.23005	1.69518e-06	1.19105e-05	Down
CL600.Contig2	4.41	1.96	-1.16993	4.26702e-07	3.24812e-06	Down
CL1473.Contig1	1.74	4.4	1.33842	1.03602e-06	7.46427e-06	Up
CL1522.Contig6	4.4	0.04	-6.78136	2.05648e-53	1.14942e-51	Down
CL687.Contig1	4.39	0.01	-8.77808	2.46272e-10	2.64321e-09	Down
CL69.Contig13	0.01	4.34	8.76155	7.6131e-38	2.84663e-36	Up
CL597.Contig8	0.95	4.32	2.18503	6.69732e-19	1.30026e-17	Up
CL929.Contig2	0.17	4.3	4.66073	7.7624e-27	2.0725e-25	Up
CL1103.Contig1	0.46	4.27	3.21453	2.69846e-39	1.05797e-37	Up
CL1004.Contig2	0.06	4.25	6.14636	9.722e-20	1.97286e-18	Up
Unigene8177	4.25	1.34	-1.66523	4.93358e-08	4.26389e-07	Down
Unigene2763	4.23	1.46	-1.53469	2.7269e-06	1.86801e-05	Down
CL2262.Contig2	2.07	4.22	1.02761	7.45824e-13	9.80252e-12	Up
CL2158.Contig3	4.21	1.82	-1.20988	5.08016e-10	5.3182e-09	Down
CL1701.Contig2	2.04	4.2	1.04182	0.000153926	0.00079058	Up
CL70.Contig3	1.22	4.19	1.78007	1.98459e-15	3.10329e-14	Up
CL429.Contig3	2.05	4.19	1.03133	5.91626e-05	0.000330676	Up
CL792.Contig4	1.33	4.16	1.64516	4.66344e-09	4.46259e-08	Up
CL2158.Contig1	1.98	4.16	1.07108	3.46436e-08	3.04958e-07	Up
Unigene3603	4.16	1.59	-1.38756	7.46276e-06	4.80646e-05	Down
CL769.Contig2	4.14	0.44	-3.23406	7.13418e-14	1.00469e-12	Down
CL737.Contig1	4.14	1.47	-1.49381	5.22394e-10	5.46518e-09	Down
CL580.Contig3	0.07	4.11	5.87564	3.37224e-37	1.24935e-35	Up
CL476.Contig1	1.49	4.1	1.46031	7.62616e-08	6.38597e-07	Up
CL61.Contig6	4.08	0.01	-8.67243	9.11906e-43	3.98109e-41	Down
CL1704.Contig1	2.01	4.07	1.01783	9.74854e-06	6.18007e-05	Up
CL672.Contig2	4.06	0.29	-3.80735	7.30302e-08	6.13765e-07	Down
CL617.Contig6	4.06	1.79	-1.18152	3.40582e-13	4.56549e-12	Down
CL820.Contig3	0.01	4.05	8.66178	5.71192e-08	4.90248e-07	Up
CL269.Contig5	1.08	4.04	1.90332	5.41054e-10	5.65307e-09	Up
CL776.Contig1	4.04	1.85	-1.12683	3.54282e-07	2.72122e-06	Down
CL3.Contig2	4.03	1.44	-1.48471	5.68736e-09	5.40718e-08	Down
CL951.Contig1	0.01	4.02	8.65105	2.93362e-40	1.17294e-38	Up
CL1273.Contig3	3.99	1.61	-1.30933	4.62198e-09	4.42554e-08	Down
CL2279.Contig1	3.95	0.8	-2.30378	2.48302e-10	2.66146e-09	Down
CL2007.Contig3	3.95	1.81	-1.12586	9.86808e-05	0.000529038	Down
Unigene3508	1.67	3.94	1.23835	7.28628e-05	0.000399644	Up
CL143.Contig1	3.94	0.01	-8.62205	3.68434e-36	1.32251e-34	Down
CL318.Contig1	3.94	0.9	-2.1302	9.15654e-20	1.86514e-18	Down
CL1826.Contig1	0.67	3.93	2.5523	9.27054e-20	1.88598e-18	Up
CL159.Contig4	0.76	3.93	2.37046	2.04898e-10	2.2109e-09	Up
CL1966.Contig1	3.9	1.66	-1.23229	1.18651e-08	1.10148e-07	Down
CL286.Contig13	1.6	3.89	1.2817	0.000145307	0.000750125	Up
CL2219.Contig1	3.89	0.49	-2.98892	6.34442e-12	7.71117e-11	Down
CL846.Contig1	1.09	3.88	1.83173	4.1968e-06	2.80475e-05	Up
CL1308.Contig1	1.22	3.86	1.66172	3.5086e-10	3.72613e-09	Up
CL399.Contig1	1.39	3.86	1.47352	3.34596e-07	2.58352e-06	Up
CL1601.Contig1	3.86	0.01	-8.59246	1.96015e-09	1.94845e-08	Down
CL738.Contig2	3.85	1.59	-1.27583	7.13888e-06	4.61073e-05	Down
CL1758.Contig1	3.85	1.73	-1.15409	2.98966e-05	0.000175288	Down
CL184.Contig5	0.01	3.83	8.5812	4.92244e-36	1.75912e-34	Up
CL1410.Contig1	0.57	3.83	2.74831	5.0019e-30	1.48249e-28	Up
CL1232.Contig1	3.83	1.88	-1.02661	0.000104248	0.000556483	Down
CL5.Contig7	0.46	3.82	3.05387	1.32411e-39	5.26806e-38	Up
CL87.Contig2	3.82	0.01	-8.57743	7.81398e-09	7.35543e-08	Down
Unigene6189	3.82	1.29	-1.5662	7.15316e-08	6.01797e-07	Down
CL1116.Contig1	1.28	3.81	1.57365	5.85294e-08	5.0102e-07	Up
CL853.Contig2	1.27	3.77	1.56974	9.35824e-18	1.68898e-16	Up
CL1869.Contig1	1.42	3.77	1.40867	1.25713e-06	8.98118e-06	Up
CL446.Contig3	3.76	1.29	-1.54336	9.25928e-07	6.72505e-06	Down
CL73.Contig6	1.03	3.75	1.86425	9.46578e-15	1.42101e-13	Up
CL830.Contig1	0.56	3.74	2.73954	2.9907e-20	6.1855e-19	Up
CL994.Contig2	3.72	1.37	-1.44113	9.3446e-09	8.74527e-08	Down
CL247.Contig3	3.66	0.01	-8.5157	9.30446e-34	3.06724e-32	Down
CL2170.Contig1	1.3	3.65	1.48938	4.5668e-11	5.15496e-10	Up
CL1387.Contig1	3.64	1.24	-1.5536	2.09402e-07	1.66706e-06	Down
CL2194.Contig1	0.72	3.61	2.32593	3.33862e-08	2.9405e-07	Up
CL1569.Contig2	3.61	0.01	-8.49586	4.62898e-37	1.71103e-35	Down
CL2080.Contig2	3.59	0.01	-8.48784	9.62184e-19	1.84149e-17	Down
CL994.Contig1	1.16	3.57	1.6218	2.42572e-09	2.39356e-08	Up
CL301.Contig3	1.36	3.56	1.38827	1.27635e-09	1.29017e-08	Up
CL285.Contig19	3.55	0.01	-8.47168	7.45552e-30	2.20566e-28	Down
CL419.Contig2	3.55	1.61	-1.14076	4.2039e-07	3.20158e-06	Down
CL1083.Contig1	0.01	3.54	8.46761	1.86994e-22	4.24229e-21	Up
CL781.Contig2	3.53	0.7	-2.33424	2.33464e-05	0.000139157	Down
CL32.Contig5	3.52	1.56	-1.17403	1.23505e-14	1.83869e-13	Down
CL247.Contig4	3.5	1.32	-1.40682	1.19202e-12	1.5478e-11	Down
CL56.Contig2	3.49	0.01	-8.44708	1.16901e-34	3.95041e-33	Down
CL763.Contig2	3.48	1.51	-1.20454	1.39062e-06	9.87369e-06	Down
CL269.Contig6	0.01	3.44	8.42626	1.94772e-19	3.87457e-18	Up
CL2130.Contig1	0.01	3.36	8.39232	3.74626e-22	8.40463e-21	Up
CL947.Contig2	0.96	3.36	1.80735	1.78477e-14	2.62324e-13	Up
CL2227.Contig1	0.01	3.34	8.3837	1.01264e-16	1.711e-15	Up
CL715.Contig2	0.01	3.34	8.3837	3.18274e-34	1.06661e-32	Up
CL1663.Contig1	3.34	0.01	-8.3837	3.78454e-24	9.26237e-23	Down
CL1300.Contig1	1.1	3.33	1.59802	3.04028e-06	2.06865e-05	Up
CL1957.Contig2	1.35	3.33	1.30256	4.7556e-05	0.000269818	Up
CL1618.Contig1	0.42	3.32	2.98272	1.46451e-05	9.02566e-05	Up
CL1054.Contig1	3.3	1.09	-1.59814	6.87632e-06	4.44827e-05	Down
CL785.Contig1	3.29	0.28	-3.55459	1.09956e-23	2.6274e-22	Down
CL1466.Contig2	3.27	1.31	-1.31972	4.69042e-06	3.10764e-05	Down
CL670.Contig2	0.67	3.26	2.28264	6.99888e-12	8.45571e-11	Up
CL1650.Contig1	1.06	3.26	1.62081	2.53954e-06	1.74781e-05	Up
CL654.Contig1	3.26	0.61	-2.41799	2.1201e-13	2.89974e-12	Down
CL1391.Contig1	3.26	1.21	-1.42986	2.69772e-08	2.4062e-07	Down
Unigene6050	1.48	3.23	1.12594	8.33842e-05	0.000453046	Up
CL1513.Contig1	1.5	3.23	1.10657	2.04764e-05	0.000122957	Up
CL814.Contig3	3.22	0.73	-2.14109	2.58404e-11	2.98143e-10	Down
CL331.Contig3	0.01	3.21	8.32643	8.37828e-48	4.18992e-46	Up
CL2134.Contig1	0.55	3.21	2.54507	3.21444e-11	3.67205e-10	Up
CL76.Contig2	3.19	0.01	-8.31741	2.93248e-35	1.01214e-33	Down
CL1666.Contig3	0.01	3.17	8.30834	2.11744e-64	1.49358e-62	Up
CL1482.Contig1	0.01	3.17	8.30834	2.62794e-14	3.81737e-13	Up
CL496.Contig2	0.01	3.15	8.29921	2.52298e-17	4.42975e-16	Up
CL1624.Contig2	0.01	3.15	8.29921	6.73696e-47	3.29764e-45	Up
CL1030.Contig3	0.01	3.15	8.29921	7.92978e-35	2.70803e-33	Up
CL2229.Contig1	0.83	3.14	1.91958	1.65623e-17	2.94638e-16	Up
CL439.Contig4	0.01	3.12	8.2854	1.11442e-26	2.95586e-25	Up
CL514.Contig1	3.12	0.56	-2.47805	6.73372e-11	7.49103e-10	Down
CL184.Contig3	0.36	3.09	3.10154	2.48828e-18	4.67907e-17	Up
CL1374.Contig2	0.71	3.09	2.12172	6.98804e-19	1.35345e-17	Up
CL2033.Contig1	1.25	3.09	1.30568	1.04259e-16	1.75794e-15	Up
CL262.Contig1	3.09	0.44	-2.81203	0.000161735	0.000827791	Down
CL1876.Contig5	0.01	3.02	8.2384	1.56616e-18	2.96579e-17	Up
CL567.Contig1	3.02	0.01	-8.2384	1.15343e-40	4.68123e-39	Down
CL1294.Contig2	3.02	0.69	-2.12988	1.1062e-07	9.12118e-07	Down
CL1811.Contig2	3.01	1.5	-1.0048	0.000161968	0.000828718	Down
CL39.Contig8	0.01	3	8.22882	7.30908e-41	2.98895e-39	Up
CL538.Contig1	0.79	2.99	1.92022	1.89998e-08	1.72321e-07	Up
CL191.Contig3	2.99	0.6	-2.31711	2.432e-24	5.99757e-23	Down
CL306.Contig6	0.77	2.97	1.94753	5.90794e-13	7.79028e-12	Up
CL1902.Contig1	1.34	2.96	1.14336	1.08802e-06	7.81794e-06	Up
Unigene850	2.96	1.1	-1.42809	6.90472e-05	0.000380525	Down
CL322.Contig2	1.28	2.95	1.20457	2.02728e-07	1.61552e-06	Up
CL161.Contig2	0.77	2.94	1.93289	6.57298e-05	0.000363483	Up
CL1117.Contig1	1.21	2.93	1.27589	7.16184e-05	0.000393487	Up
CL15.Contig1	2.92	0.01	-8.18982	2.44626e-13	3.33455e-12	Down
CL1162.Contig5	2.92	0.77	-1.92304	1.41434e-11	1.67002e-10	Down
CL44.Contig1	2.92	0.83	-1.81479	2.02596e-08	1.83233e-07	Down
CL257.Contig2	2.9	1.45	-1	2.99434e-08	2.65464e-07	Down
CL547.Contig1	0.35	2.89	3.04564	2.15824e-07	1.71397e-06	Up
CL151.Contig2	2.89	0.4	-2.853	5.5473e-18	1.01709e-16	Down
CL1018.Contig2	2.89	0.79	-1.87114	2.845e-15	4.39763e-14	Down
CL1774.Contig1	1.15	2.88	1.32443	2.07796e-06	1.4474e-05	Up
CL410.Contig2	0.01	2.87	8.16491	2.62794e-14	3.8208e-13	Up
CL318.Contig5	0.14	2.86	4.35252	1.07451e-30	3.24422e-29	Up
CL1417.Contig2	2.84	0.01	-8.14975	1.23346e-10	1.34804e-09	Down
CL537.Contig2	0.01	2.83	8.14466	1.69916e-12	2.17829e-11	Up
CL410.Contig1	2.83	0.36	-2.97473	2.6187e-08	2.34089e-07	Down
CL1496.Contig1	1.18	2.82	1.25691	5.94076e-10	6.17908e-09	Up
Unigene80	0.01	2.79	8.12412	5.71192e-08	4.89727e-07	Up
CL508.Contig1	0.01	2.76	8.10852	4.66846e-74	3.77048e-72	Up
Unigene1699	0.57	2.76	2.27563	6.67628e-05	0.000369069	Up
CL507.Contig4	0.01	2.75	8.10329	1.05476e-13	1.47002e-12	Up
CL1885.Contig1	2.75	0.3	-3.1964	4.38952e-07	3.33352e-06	Down
CL285.Contig18	2.74	0.01	-8.09803	7.55622e-24	1.82718e-22	Down
CL285.Contig9	2.74	0.01	-8.09803	1.17687e-31	3.66282e-30	Down
CL1467.Contig1	0.01	2.73	8.09276	2.52298e-17	4.43457e-16	Up
CL793.Contig2	0.97	2.73	1.49284	1.76806e-06	1.24117e-05	Up
CL2209.Contig1	2.72	0.87	-1.64452	6.89322e-05	0.000380021	Down
CL270.Contig9	0.01	2.7	8.07682	2.52298e-17	4.42494e-16	Up
CL1051.Contig1	0.01	2.69	8.07146	1.48232e-05	9.11801e-05	Up
CL39.Contig6	0.01	2.67	8.0607	6.1217e-37	2.25248e-35	Up
Unigene5990	2.67	0.37	-2.85124	4.68388e-07	3.54042e-06	Down
CL2177.Contig4	1.02	2.66	1.38286	9.05556e-05	0.000488233	Up
CL1820.Contig2	2.66	0.01	-8.05528	6.21938e-08	5.29303e-07	Down
Unigene9783	2.66	0.01	-8.05528	6.26124e-05	0.000347672	Down
CL283.Contig2	1.32	2.65	1.00545	0.000109494	0.00058141	Up
CL419.Contig4	2.64	0.01	-8.04439	9.43014e-28	2.59498e-26	Down
CL1399.Contig1	0.01	2.63	8.03892	8.83412e-10	9.05441e-09	Up
CL1928.Contig3	2.6	0.54	-2.26748	4.0189e-05	0.000230694	Down
CL395.Contig1	2.57	0.01	-8.00562	1.90825e-21	4.14859e-20	Down
CL358.Contig3	2.57	0.01	-8.00562	1.57064e-05	9.61007e-05	Down
CL2034.Contig1	2.57	0.71	-1.85588	5.44554e-06	3.57278e-05	Down
Unigene8160	0.01	2.56	8	5.94952e-05	0.000332075	Up
CL446.Contig4	0.01	2.56	8	5.05458e-17	8.67658e-16	Up
Unigene81	2.56	0.01	-8	6.21938e-08	5.28467e-07	Down
CL1370.Contig1	2.56	0.43	-2.57374	3.53256e-05	0.000204448	Down
CL480.Contig1	2.55	0.12	-4.40939	4.35408e-07	3.31127e-06	Down
CL1560.Contig1	2.55	0.45	-2.5025	3.83276e-09	3.705e-08	Down
CL131.Contig1	1.24	2.53	1.0288	3.43876e-05	0.000199305	Up
CL965.Contig2	2.53	0.01	-7.98299	1.56014e-08	1.42782e-07	Down
CL1727.Contig1	0.01	2.52	7.97728	6.28602e-18	1.14603e-16	Up
CL567.Contig6	0.01	2.5	7.96578	2.08744e-48	1.06033e-46	Up
CL1647.Contig1	0.76	2.5	1.71786	5.0219e-08	4.32864e-07	Up
CL543.Contig4	2.5	0.71	-1.81604	2.28328e-07	1.80882e-06	Down
CL137.Contig2	2.5	0.9	-1.47393	9.28954e-05	0.000500013	Down
CL1584.Contig2	0.01	2.49	7.96	3.6932e-06	2.49087e-05	Up
CL369.Contig2	2.48	0.93	-1.41504	1.04403e-07	8.63501e-07	Down
CL284.Contig7	0.91	2.46	1.43472	6.6631e-07	4.93485e-06	Up
CL1131.Contig1	2.43	0.53	-2.19689	1.79581e-07	1.43887e-06	Down
CL1801.Contig1	0.01	2.42	7.91886	2.8511e-08	2.53461e-07	Up
CL88.Contig1	2.42	0.01	-7.91886	0.000125012	0.000654984	Down
CL154.Contig1	2.41	0.01	-7.91289	2.39752e-22	5.42397e-21	Down
CL467.Contig2	0.86	2.4	1.48063	1.21139e-05	7.57553e-05	Up
CL184.Contig2	2.4	0.01	-7.90689	6.01422e-23	1.39781e-21	Down
CL259.Contig28	2.4	0.01	-7.90689	1.48857e-29	4.3718e-28	Down
CL277.Contig1	0.9	2.39	1.40901	0.000183978	0.000932765	Up
Unigene878	1.09	2.38	1.12663	5.97484e-05	0.000333028	Up
CL92.Contig4	0.15	2.37	3.98185	1.07409e-22	2.48208e-21	Up
CL653.Contig1	2.37	0.99	-1.25939	4.48774e-06	2.98192e-05	Down
CL1004.Contig5	2.34	0.01	-7.87036	1.21702e-16	2.03927e-15	Down
CL30.Contig19	0.41	2.33	2.50663	3.02182e-27	8.18984e-26	Up
CL1785.Contig1	2.32	0.21	-3.46566	9.34992e-17	1.58312e-15	Down
CL347.Contig1	0.84	2.31	1.45943	0.000144041	0.000744541	Up
CL2243.Contig1	2.31	0.75	-1.62293	4.46564e-05	0.000254529	Down
CL299.Contig6	0.01	2.3	7.84549	9.86168e-36	3.48568e-34	Up
CL952.Contig1	2.3	0.01	-7.84549	6.21938e-08	5.28746e-07	Down
CL792.Contig1	2.29	0.01	-7.8392	1.53935e-14	2.27911e-13	Down
CL286.Contig16	2.29	0.01	-7.8392	3.09416e-11	3.54468e-10	Down
CL1612.Contig2	2.28	0.01	-7.83289	1.52906e-17	2.72915e-16	Down
CL30.Contig15	0.73	2.27	1.63672	4.35194e-16	7.08638e-15	Up
CL821.Contig3	0.01	2.26	7.82018	1.76984e-09	1.76798e-08	Up
CL2103.Contig1	0.58	2.26	1.9622	0.000174693	0.000889322	Up
CL1302.Contig1	2.26	0.01	-7.82018	1.53935e-14	2.27702e-13	Down
CL1585.Contig1	2.24	0.4	-2.48543	5.0685e-10	5.30943e-09	Down
CL1259.Contig2	0.23	2.2	3.2578	7.41032e-05	0.000406034	Up
CL1123.Contig1	0.39	2.2	2.49596	6.56808e-15	9.91535e-14	Up
CL284.Contig5	0.2	2.19	3.45286	8.09656e-10	8.32487e-09	Up
CL915.Contig4	0.01	2.18	7.76818	2.55924e-33	8.31779e-32	Up
CL1509.Contig3	0.85	2.16	1.3455	1.36966e-05	8.50271e-05	Up
CL1007.Contig2	0.01	2.14	7.74147	3.6932e-06	2.48983e-05	Up
CL739.Contig1	0.01	2.12	7.72792	6.81984e-12	8.26413e-11	Up
CL439.Contig8	2.11	0.01	-7.7211	6.09546e-17	1.0419e-15	Down
CL1133.Contig2	0.01	2.1	7.71425	2.29256e-07	1.81439e-06	Up
CL69.Contig5	0.01	2.09	7.70736	2.8511e-08	2.53321e-07	Up
CL567.Contig8	0.01	2.09	7.70736	1.46431e-40	5.92806e-39	Up
CL219.Contig5	2.09	0.01	-7.70736	9.88352e-07	7.13991e-06	Down
CL1301.Contig1	2.08	0.47	-2.14585	9.73944e-06	6.17672e-05	Down
CL285.Contig7	2.07	0.89	-1.21775	0.00013889	0.000719757	Down
CL705.Contig1	0.13	2.06	3.98606	1.06722e-07	8.81328e-07	Up
CL252.Contig4	2.06	0.83	-1.31146	3.02884e-07	2.35555e-06	Down
CL736.Contig2	2.05	0.01	-7.67948	4.95018e-07	3.72428e-06	Down
Unigene9747	2.05	0.01	-7.67948	3.93998e-06	2.64626e-05	Down
CL256.Contig1	2.05	0.84	-1.28716	1.42277e-05	8.79527e-05	Down
CL764.Contig2	2.04	0.82	-1.31487	6.81282e-06	4.40895e-05	Down
CL1339.Contig1	0.32	2.02	2.65821	0.000151466	0.000779677	Up
CL1404.Contig1	0.52	2.01	1.95061	3.72978e-10	3.95322e-09	Up
CL1793.Contig2	0.01	2	7.64386	7.39898e-06	4.76728e-05	Up
CL1291.Contig1	0.05	2	5.32193	1.48232e-05	9.11107e-05	Up
CL606.Contig2	0.01	1.99	7.63662	9.33376e-23	2.16e-21	Up
CL309.Contig3	1.99	0.01	-7.63662	2.46272e-10	2.64146e-09	Down
CL306.Contig3	0.32	1.98	2.62936	1.40453e-12	1.8121e-11	Up
CL50.Contig3	0.32	1.98	2.62936	3.74368e-08	3.27937e-07	Up
CL318.Contig2	0.01	1.97	7.62205	2.89206e-24	7.08884e-23	Up
CL448.Contig2	1.97	0.01	-7.62205	1.2008e-22	2.75128e-21	Down
CL30.Contig10	1.97	0.69	-1.51353	1.53221e-12	1.9721e-11	Down
CL270.Contig6	0.52	1.94	1.89947	2.2649e-05	0.000135249	Up
CL448.Contig1	0.52	1.94	1.89947	5.14832e-08	4.43288e-07	Up
CL32.Contig1	1.91	0.46	-2.05387	9.22076e-16	1.47032e-14	Down
CL1951.Contig1	0.01	1.9	7.56986	8.14264e-16	1.30355e-14	Up
CL442.Contig1	0.37	1.88	2.34514	7.544e-08	6.32373e-07	Up
CL386.Contig1	0.01	1.86	7.53916	5.26482e-14	7.50597e-13	Up
CL731.Contig1	1.86	0.24	-2.9542	5.99182e-08	5.11553e-07	Down
CL299.Contig2	1.86	0.9	-1.04731	1.92207e-05	0.000115978	Down
CL972.Contig1	0.01	1.84	7.52356	2.73724e-11	3.14919e-10	Up
CL1417.Contig1	0.01	1.84	7.52356	2.29256e-07	1.81261e-06	Up
CL453.Contig6	1.84	0.81	-1.18371	1.64518e-06	1.15844e-05	Down
CL41.Contig3	0.01	1.83	7.5157	5.48382e-11	6.15995e-10	Up
CL567.Contig3	1.83	0.01	-7.5157	9.4936e-25	2.38863e-23	Down
CL160.Contig1	1.83	0.01	-7.5157	1.96015e-09	1.94965e-08	Down
CL2215.Contig1	0.01	1.82	7.50779	1.76984e-09	1.77016e-08	Up
CL259.Contig31	1.82	0.01	-7.50779	3.01222e-23	7.05165e-22	Down
CL184.Contig1	0.01	1.81	7.49985	3.26816e-15	5.03247e-14	Up
CL286.Contig14	0.27	1.8	2.73697	1.04678e-05	6.59718e-05	Up
CL250.Contig1	1.78	0.07	-4.66838	6.43474e-19	1.25079e-17	Down
CL340.Contig1	1.77	0.01	-7.46761	7.1614e-48	3.59249e-46	Down
CL939.Contig1	0.01	1.76	7.45943	5.71192e-08	4.90508e-07	Up
CL246.Contig1	0.01	1.76	7.45943	2.89206e-24	7.09961e-23	Up
CL1075.Contig2	1.74	0.01	-7.44294	5.974e-26	1.55642e-24	Down
CL561.Contig1	1.73	0.01	-7.43463	1.52906e-17	2.72314e-16	Down
CL619.Contig3	0.01	1.72	7.42626	9.20158e-07	6.69217e-06	Up
CL306.Contig9	1.72	0.01	-7.42626	1.51883e-20	3.16156e-19	Down
CL1336.Contig1	0.41	1.71	2.0603	2.41632e-05	0.00014376	Up
CL137.Contig5	1.69	0.01	-7.40088	7.76174e-12	9.34243e-11	Down
CL1123.Contig3	1.69	0.53	-1.67296	7.7268e-05	0.000422087	Down
CL1162.Contig3	0.01	1.66	7.37504	2.52298e-17	4.42014e-16	Up
CL1206.Contig4	1.66	0.01	-7.37504	0.000125012	0.000655196	Down
Unigene70	1.64	0.01	-7.35755	4.8842e-13	6.46146e-12	Down
CL1348.Contig1	1.64	0.01	-7.35755	1.54971e-11	1.82319e-10	Down
CL5.Contig13	0.28	1.62	2.5325	3.3162e-14	4.7742e-13	Up
CL67.Contig4	0.01	1.61	7.33092	8.14264e-16	1.30484e-14	Up
CL186.Contig1	0.01	1.61	7.33092	1.09863e-10	1.20559e-09	Up
CL2135.Contig1	0.01	1.6	7.32193	2.9697e-05	0.000174308	Up
CL1273.Contig5	0.32	1.6	2.32193	1.17797e-08	1.09418e-07	Up
CL838.Contig2	0.01	1.59	7.31288	2.11312e-13	2.89265e-12	Up
CL129.Contig2	1.58	0.01	-7.30378	6.26124e-05	0.000347792	Down
CL1507.Contig5	0.38	1.57	2.04669	1.29493e-08	1.19662e-07	Up
CL739.Contig3	1.57	0.01	-7.29462	1.56014e-08	1.42701e-07	Down
CL1007.Contig1	0.01	1.56	7.2854	2.9697e-05	0.000174245	Up
CL457.Contig4	1.54	0.01	-7.26679	6.21938e-08	5.29024e-07	Down
CL30.Contig8	1.54	0.01	-7.26679	3.01222e-23	7.08244e-22	Down
CL1794.Contig1	1.54	0.01	-7.26679	1.97335e-06	1.37691e-05	Down
CL992.Contig3	0.23	1.52	2.72437	3.8116e-11	4.32062e-10	Up
CL1162.Contig4	1.5	0.01	-7.22882	1.21702e-16	2.04138e-15	Down
CL1355.Contig1	1.5	0.43	-1.80255	1.89648e-06	1.32614e-05	Down
CL1213.Contig2	1.49	0.01	-7.21917	7.86658e-06	5.05244e-05	Down
CL992.Contig2	1.48	0.01	-7.20945	9.62184e-19	1.83931e-17	Down
CL165.Contig2	1.47	0.01	-7.19967	6.17778e-11	6.90586e-10	Down
CL73.Contig2	1.47	0.15	-3.29278	1.26595e-10	1.38262e-09	Down
CL1383.Contig1	1.47	0.21	-2.80735	2.61346e-11	3.01107e-10	Down
CL670.Contig10	0.01	1.44	7.16993	1.76984e-09	1.76907e-08	Up
CL69.Contig7	1.44	0.01	-7.16993	3.88748e-12	4.8008e-11	Down
CL284.Contig4	1.44	0.01	-7.16993	3.11498e-08	2.75857e-07	Down
CL285.Contig12	1.42	0.01	-7.14975	2.4299e-16	4.03393e-15	Down
CL331.Contig2	1.42	0.03	-5.56478	1.35032e-19	2.71628e-18	Down
CL419.Contig3	1.4	0.01	-7.12928	3.86148e-15	5.93478e-14	Down
CL61.Contig3	0.01	1.39	7.11894	3.26816e-15	5.03727e-14	Up
CL439.Contig7	0.17	1.35	2.98935	1.7578e-07	1.41122e-06	Up
CL1875.Contig1	0.3	1.34	2.1592	4.7583e-09	4.54798e-08	Up
CL1713.Contig1	1.34	0.01	-7.06609	3.13594e-05	0.000183068	Down
CL576.Contig1	1.34	0.2	-2.74416	9.10598e-05	0.000490787	Down
CL286.Contig4	0.01	1.32	7.04439	4.59296e-07	3.47984e-06	Up
CL135.Contig8	0.01	1.32	7.04439	1.94772e-19	3.87935e-18	Up
CL2118.Contig1	0.01	1.31	7.03342	5.94952e-05	0.000331961	Up
CL426.Contig3	0.01	1.3	7.02237	2.52298e-17	4.41535e-16	Up
CL447.Contig3	1.3	0.01	-7.02237	1.57064e-05	9.61371e-05	Down
CL425.Contig3	1.28	0.24	-2.41504	6.17762e-05	0.000343619	Down
CL814.Contig2	0.33	1.27	1.94429	6.27272e-05	0.00034819	Up
CL2174.Contig1	1.27	0.01	-6.98868	9.81744e-10	1.00114e-08	Down
CL599.Contig9	0.01	1.26	6.97728	4.40954e-10	4.64627e-09	Up
CL66.Contig16	0.01	1.25	6.96578	3.13766e-18	5.8525e-17	Up
CL259.Contig23	0.01	1.25	6.96578	6.54748e-15	9.89349e-14	Up
CL1965.Contig4	1.25	0.01	-6.96578	2.4793e-07	1.94597e-06	Down
CL224.Contig4	0.01	1.22	6.93074	3.26816e-15	5.04208e-14	Up
CL1795.Contig1	1.22	0.33	-1.88634	4.40836e-07	3.34625e-06	Down
CL284.Contig1	0.01	1.21	6.91886	9.20158e-07	6.68916e-06	Up
CL1453.Contig2	1.21	0.01	-6.91886	0.000125012	0.000655409	Down
CL30.Contig26	0.29	1.2	2.04891	1.2206e-11	1.45187e-10	Up
CL369.Contig1	1.2	0.01	-6.90689	1.53935e-14	2.2812e-13	Down
CL150.Contig2	1.2	0.01	-6.90689	7.86658e-06	5.04843e-05	Down
CL407.Contig2	0.01	1.18	6.88264	1.56616e-18	2.96927e-17	Up
CL1996.Contig1	0.01	1.18	6.88264	2.9697e-05	0.000174181	Up
CL5.Contig10	0.09	1.17	3.70044	2.80666e-15	4.34669e-14	Up
CL1093.Contig3	0.2	1.16	2.53605	4.05546e-06	2.71479e-05	Up
CL657.Contig1	0.01	1.15	6.84549	7.39898e-06	4.77109e-05	Up
CL743.Contig1	0.01	1.14	6.83289	4.40954e-10	4.64324e-09	Up
CL1037.Contig1	0.26	1.14	2.13245	0.00010884	0.000578322	Up
CL1139.Contig1	1.14	0.01	-6.83289	3.88748e-12	4.80447e-11	Down
CL1521.Contig1	1.13	0.43	-1.39391	2.54416e-05	0.00015081	Down
CL285.Contig4	1.12	0.01	-6.80735	1.22521e-13	1.70024e-12	Down
CL306.Contig10	0.01	1.11	6.79442	2.11312e-13	2.8951e-12	Up
CL873.Contig2	0.01	1.1	6.78136	4.59296e-07	3.47495e-06	Up
CL407.Contig3	1.09	0.34	-1.68072	5.63726e-06	3.69107e-05	Down
CL988.Contig3	1.05	0.01	-6.71425	7.86658e-06	5.05043e-05	Down
CL439.Contig1	1.04	0.01	-6.70044	1.96015e-09	1.95085e-08	Down
CL379.Contig8	1.04	0.01	-6.70044	3.93998e-06	2.64736e-05	Down
CL1714.Contig2	1.04	0.1	-3.37851	1.08933e-05	6.85199e-05	Down
CL811.Contig1	0.01	1.03	6.6865	1.48232e-05	9.11453e-05	Up
CL597.Contig1	0.01	1.03	6.6865	2.73724e-11	3.14695e-10	Up
CL1273.Contig1	0.2	1.03	2.36457	2.68624e-06	1.8425e-05	Up
CL1025.Contig3	0.01	1.01	6.65821	1.84345e-06	1.2913e-05	Up
CL606.Contig1	0.01	1.01	6.65821	3.40412e-12	4.2265e-11	Up
CL1960.Contig1	1.01	0.08	-3.65821	5.87418e-16	9.48856e-15	Down
CL5.Contig6	0.29	1	1.78588	1.42095e-06	1.00846e-05	Up
CL135.Contig9	0.34	1	1.55639	3.13634e-05	0.000183025	Up

## Sheet: Table S2
GeneID	Sucrose-Expression	Xylose-Expression	log2FoldChange(Xylose/Sucrose)	Pvalue	FDR	Up/Down-Regulation(Xylose/Sucrose)
Unigene1044	5231.24	1209.57	-2.11266	0	0	Down
Unigene5800	4291.37	1191.91	-1.84816	0	0	Down
Unigene3349	1.27	3403.74	11.3881	0	0	Up
CL412.Contig2	2980.8	256.29	-3.53985	0	0	Down
Unigene1681	2550.61	267.27	-3.25447	0	0	Down
Unigene8417	859.18	1909.5	1.15216	0	0	Up
CL1739.Contig2	11.91	1656.57	7.11988	0	0	Up
CL412.Contig1	1389.23	125.06	-3.47359	0	0	Down
CL1432.Contig1	4.86	1350.86	8.11871	0	0	Up
CL1432.Contig2	1.74	1183.81	9.41013	0	0	Up
Unigene2166	909.52	299.21	-1.60395	2.78476e-260	2.90758e-258	Down
CL478.Contig1	269.19	878.71	1.70676	0	0	Up
Unigene6508	857.91	26.83	-4.99891	0	0	Down
Unigene7231	287	852.01	1.56982	0	0	Up
Unigene2595	308.92	759.35	1.29753	0	0	Up
Unigene6103	702.58	210.79	-1.73686	0	0	Down
Unigene5809	188.35	681.36	1.855	0	0	Up
Unigene3210	619.8	185.63	-1.73937	0	0	Down
Unigene1267	263.98	606.08	1.19908	1.19983e-161	8.9237e-160	Up
Unigene98	544	13.8	-5.30087	0	0	Down
Unigene7066	535	162.85	-1.716	0	0	Down
Unigene1848	37.25	518.92	3.8002	0	0	Up
CL478.Contig2	163.72	514.01	1.65057	0	0	Up
Unigene7724	496.33	0.38	-10.3511	0	0	Down
CL2204.Contig2	0.53	493.06	9.86156	0	0	Up
Unigene4977	211.27	480.93	1.18674	0	0	Up
CL455.Contig1	474.41	66.6	-2.83254	0	0	Down
CL1217.Contig2	52.13	463.21	3.15148	0	0	Up
Unigene1591	76.26	450.08	2.56118	0	0	Up
Unigene1603	406.54	4.8	-6.40422	0	0	Down
Unigene185	405.07	11.44	-5.14601	0	0	Down
Unigene5489	396.31	127.2	-1.63953	0	0	Down
CL1286.Contig2	387.46	3.14	-6.94714	0	0	Down
Unigene6480	385.65	116.4	-1.7282	0	0	Down
Unigene4696	374.88	19.29	-4.2805	0	0	Down
Unigene6337	368.85	149.8	-1.3	6.64104e-269	7.21128e-267	Down
Unigene5221	1.71	356.08	7.70206	0	0	Up
Unigene7889	158.05	334.28	1.08068	4.15708e-163	3.10599e-161	Up
Unigene6024	46.1	327.2	2.82733	0	0	Up
Unigene1359	100.06	306.53	1.61516	0	0	Up
Unigene3041	103.51	306.52	1.56621	8.93174e-212	7.86379e-210	Up
CL1286.Contig1	306.24	18.02	-4.08699	0	0	Down
CL2003.Contig1	35.5	302.55	3.09128	0	0	Up
CL1739.Contig1	9.18	282.25	4.94234	0	0	Up
Unigene6534	121.39	279.25	1.20191	0	0	Up
Unigene5280	258.15	1.6	-7.33399	0	0	Down
Unigene252	255.88	16.05	-3.99482	0	0	Down
Unigene2031	254.43	25.21	-3.3352	0	0	Down
Unigene2233	115	246.23	1.09837	3.5281e-283	4.13422e-281	Up
Unigene7023	245.3	85.78	-1.51583	0	0	Down
Unigene9377	0.01	244.95	14.5802	0	0	Up
Unigene3309	242.55	53.93	-2.16912	0	0	Down
Unigene4798	241.93	92.18	-1.39206	0	0	Down
Unigene4543	239.42	28.92	-3.0494	0	0	Down
Unigene8483	232.62	69.66	-1.73957	0	0	Down
Unigene691	85.5	227.95	1.41472	1.40927e-243	1.38278e-241	Up
Unigene8161	220.33	74.46	-1.56513	1.02617e-93	4.51738e-92	Down
Unigene410	99.45	218.34	1.13453	7.0813e-62	2.14786e-60	Up
CL519.Contig2	216.83	63.34	-1.77538	0	0	Down
Unigene8008	27.9	216.7	2.95736	0	0	Up
Unigene5029	216.05	93.6	-1.20678	7.82668e-216	7.08228e-214	Down
Unigene3582	212.46	77.11	-1.4622	2.311e-191	1.92049e-189	Down
CL2297.Contig1	73.73	211.4	1.51965	0	0	Up
Unigene4818	204.57	45.8	-2.15918	0	0	Down
CL373.Contig1	42.12	204.34	2.27839	0	0	Up
Unigene3968	201.34	85.07	-1.24291	5.71356e-255	5.89003e-253	Down
CL396.Contig2	89.92	200.72	1.15847	1.07965e-35	2.00746e-34	Up
Unigene1148	43.37	199.07	2.19851	1.64959e-260	1.73345e-258	Up
CL1546.Contig2	197.08	37.34	-2.39999	0	0	Down
CL1282.Contig1	77.18	196.86	1.35087	5.00652e-182	3.99736e-180	Up
Unigene5814	193.22	17.05	-3.5024	0	0	Down
CL1753.Contig2	58.32	191.62	1.71619	0	0	Up
Unigene5860	190.88	5.17	-5.20636	0	0	Down
CL455.Contig2	188.61	32.25	-2.54804	0	0	Down
CL292.Contig1	51.85	182.19	1.81303	0	0	Up
Unigene7644	181.03	52.31	-1.79107	0	0	Down
Unigene4331	179.15	73.25	-1.29027	1.30097e-100	6.15994e-99	Down
CL53.Contig1	178.29	80.69	-1.14376	3.69702e-82	1.41024e-80	Down
Unigene1832	72.17	177.93	1.30184	9.63566e-250	9.62857e-248	Up
Unigene8095	177.68	74.1	-1.26174	2.93948e-118	1.69181e-116	Down
CL1217.Contig3	35.13	174.07	2.30889	0	0	Up
CL1546.Contig1	173.88	33.99	-2.35491	0	0	Down
Unigene7462	172.76	46.56	-1.89161	0	0	Down
Unigene7492	168.6	72.96	-1.20843	9.05966e-85	3.58164e-83	Down
Unigene2041	167.25	17.8	-3.23206	0	0	Down
Unigene2360	166.89	65.96	-1.33923	4.80734e-177	3.80107e-175	Down
Unigene7232	75.23	165.69	1.13911	2.14204e-93	9.35377e-92	Up
Unigene6364	42.26	164.71	1.96256	7.80668e-210	6.79974e-208	Up
Unigene3537	164.02	6.78	-4.59644	0	0	Down
Unigene1396	161.56	33.61	-2.26511	0	0	Down
CL2003.Contig2	22.69	156.9	2.78972	0	0	Up
Unigene7092	77.05	156.72	1.02432	2.7871e-301	3.43911e-299	Up
Unigene3403	156.4	0.03	-12.348	0	0	Down
CL79.Contig2	75.46	154.1	1.03008	2.64212e-234	2.53146e-232	Up
Unigene4957	149.57	43.73	-1.77413	3.74638e-213	3.31636e-211	Down
Unigene1852	149.47	1.77	-6.39996	0	0	Down
Unigene7549	149.11	23.46	-2.6681	0	0	Down
Unigene730	58.05	148.68	1.35684	3.25836e-197	2.74985e-195	Up
CL1331.Contig1	1.93	148.04	6.26124	0	0	Up
Unigene4309	67.15	147.46	1.13486	0	0	Up
Unigene2659	146.56	49.23	-1.57388	3.65478e-260	3.79166e-258	Down
Unigene7582	145.37	9.64	-3.91455	0	0	Down
CL37.Contig7	13.76	144.63	3.39381	0	0	Up
Unigene3982	55.97	143.88	1.36214	5.07612e-227	4.77918e-225	Up
Unigene6946	143.47	34.67	-2.04899	0	0	Down
CL106.Contig1	56.6	142.76	1.33472	1.56632e-89	6.59231e-88	Up
Unigene4126	48.11	142.35	1.56503	2.48776e-225	2.31546e-223	Up
CL227.Contig1	58.83	141.19	1.26301	4.84692e-107	2.4594e-105	Up
Unigene4815	63.7	140.86	1.1449	2.12844e-147	1.47524e-145	Up
Unigene465	68.57	138.01	1.00912	7.88434e-59	2.28506e-57	Up
CL513.Contig2	51.04	136.74	1.42174	6.36618e-272	7.0539e-270	Up
Unigene581	136.12	55.61	-1.29146	0	0	Down
Unigene6970	56.45	136.05	1.26909	1.69012e-219	1.55529e-217	Up
CL1548.Contig2	46.2	135.66	1.55403	4.55486e-123	2.75798e-121	Up
Unigene8443	129.64	58.87	-1.13891	1.8315e-93	8.04085e-92	Down
Unigene4156	53.25	129.36	1.28054	3.8287e-144	2.58763e-142	Up
Unigene8142	30.01	128.85	2.10218	3.52472e-110	1.85196e-108	Up
CL513.Contig1	52.61	128.73	1.29094	3.0411e-227	2.87985e-225	Up
CL2279.Contig1	0.8	127.57	7.31707	0	0	Up
CL1281.Contig3	13.24	126.52	3.25639	0	0	Up
Unigene7251	125.96	14.4	-3.12882	1.59784e-303	2.00197e-301	Down
Unigene3617	125.93	56.59	-1.154	1.78434e-185	1.43878e-183	Down
Unigene2262	124.8	36.98	-1.7548	7.58736e-253	7.72393e-251	Down
CL1717.Contig2	59.36	124.68	1.07067	3.06182e-152	2.17777e-150	Up
Unigene3967	46.41	122.84	1.40427	2.71388e-186	2.19919e-184	Up
CL737.Contig2	36.21	116.2	1.68215	3.6956e-273	4.15131e-271	Up
Unigene5099	115.61	0.18	-9.32705	5.35742e-196	4.49802e-194	Down
Unigene2674	114.17	38.34	-1.57426	7.97228e-76	2.82903e-74	Down
Unigene487	48.74	113.06	1.21391	7.22774e-45	1.65113e-43	Up
Unigene2275	112.76	40.72	-1.46945	8.75142e-191	7.19915e-189	Down
Unigene1755	29.58	112.35	1.92531	0	0	Up
Unigene8191	43.9	111.55	1.3454	1.23858e-23	1.6204e-22	Up
Unigene2342	111.34	32.15	-1.79208	0	0	Down
CL167.Contig2	26.06	110.84	2.08857	5.28596e-107	2.66556e-105	Up
Unigene1099	110.51	45.11	-1.29266	2.45104e-271	2.69747e-269	Down
Unigene7819	54.57	110.37	1.01617	1e-306	1.26264e-304	Up
Unigene734	5.74	110.28	4.26398	0	0	Up
CL292.Contig2	28.3	110.13	1.96033	6.55546e-291	7.85113e-289	Up
CL227.Contig2	51.11	107.78	1.07641	2.40984e-85	9.66785e-84	Up
CL258.Contig2	106.96	29.56	-1.85535	1.2644e-105	6.33679e-104	Down
Unigene7428	106.49	52.48	-1.02088	9.57094e-96	4.35451e-94	Down
Unigene7118	105.99	50.68	-1.06444	1.24104e-62	3.79964e-61	Down
CL1281.Contig2	23.6	105.86	2.1653	7.56646e-277	8.80304e-275	Up
Unigene698	51.69	105.29	1.02641	6.6084e-72	2.25183e-70	Up
CL1011.Contig1	104.08	2.57	-5.33978	0	0	Down
Unigene1795	103.88	32.94	-1.65701	0	0	Down
Unigene295	103.85	22.62	-2.19883	6.92416e-143	4.60329e-141	Down
CL2210.Contig1	30.69	103.03	1.74722	0	0	Up
Unigene1584	34.86	102.49	1.55584	1.07465e-167	8.21782e-166	Up
Unigene5556	102.4	1.46	-6.1321	4.68522e-155	3.3618e-153	Down
CL1081.Contig1	102.26	6.95	-3.87909	0	0	Down
CL1824.Contig2	100.81	40.2	-1.32637	1.4264e-214	1.2836e-212	Down
CL281.Contig2	100.71	14.57	-2.78913	0	0	Down
Unigene8341	100.18	17.93	-2.48215	0	0	Down
CL258.Contig1	99.34	30.66	-1.69602	8.42502e-80	3.12589e-78	Down
Unigene2968	98.25	11.13	-3.142	4.55678e-89	1.9031e-87	Down
Unigene3933	40.67	97.52	1.26173	5.14084e-143	3.44584e-141	Up
Unigene514	31.65	95.06	1.58663	2.71686e-197	2.3048e-195	Up
CL300.Contig1	25.52	94.68	1.89143	5.61006e-88	2.3192e-86	Up
Unigene398	39.8	94.45	1.24678	5.98388e-36	1.12287e-34	Up
Unigene7291	43.09	93.93	1.12423	1.06079e-17	1.09842e-16	Up
Unigene5840	43.22	93.77	1.11743	9.2293e-73	3.17816e-71	Up
CL1458.Contig2	92.8	33.84	-1.4554	4.21132e-115	2.33313e-113	Down
Unigene5240	14.5	91.41	2.6563	0	0	Up
CL810.Contig2	88.35	5.64	-3.96946	0	0	Down
CL37.Contig2	1.26	87.48	6.11746	0	0	Up
Unigene4360	86.91	26.48	-1.71462	0	0	Down
Unigene2584	86.59	29.91	-1.53357	0	0	Down
Unigene8162	35.02	86.36	1.30218	3.16866e-27	4.68766e-26	Up
Unigene1423	85.68	40.07	-1.09644	1.22108e-81	4.62535e-80	Down
CL1458.Contig1	84.93	30.84	-1.46147	1.79949e-104	8.88183e-103	Down
Unigene8392	84.73	38.46	-1.13951	1.6406e-139	1.07318e-137	Down
Unigene715	84.66	28.69	-1.56113	6.69562e-135	4.3106e-133	Down
CL1331.Contig2	20.77	84.02	2.01623	0	0	Up
Unigene7828	82.94	10.96	-2.91982	1.12145e-205	9.71607e-204	Down
CL233.Contig1	82.62	36.96	-1.16053	5.38492e-86	2.19274e-84	Down
CL77.Contig2	29.07	82.55	1.50574	4.09828e-26	5.80459e-25	Up
Unigene6021	81.62	24.02	-1.76469	2.96724e-116	1.67233e-114	Down
Unigene5167	14.52	80.93	2.47863	0	0	Up
Unigene6165	38.96	79.69	1.03241	5.36686e-87	2.21305e-85	Up
CL2204.Contig1	0.76	79.27	6.70463	0	0	Up
CL77.Contig1	27.53	78.06	1.50358	1.25819e-27	1.88185e-26	Up
CL216.Contig2	37.06	75.04	1.0178	7.53492e-33	1.31966e-31	Up
CL1187.Contig2	74.93	24.34	-1.62221	3.12686e-66	9.92793e-65	Down
CL2212.Contig2	21.75	73.83	1.76319	5.15812e-107	2.60918e-105	Up
CL1408.Contig3	30.37	73.23	1.26979	5.18996e-104	2.53096e-102	Up
CL632.Contig1	72.57	35.95	-1.01338	1.0247e-121	6.15879e-120	Down
Unigene5128	72.35	0.01	-12.8208	1.77858e-58	5.14555e-57	Down
CL2025.Contig1	72.3	27.58	-1.39037	3.07194e-55	8.56777e-54	Down
Unigene4975	33.54	71.47	1.09146	6.7578e-55	1.87835e-53	Up
Unigene2876	70.58	18.84	-1.90546	1.53021e-78	5.58836e-77	Down
Unigene1579	70.25	24.34	-1.52917	1.56186e-113	8.45171e-112	Down
CL101.Contig1	34.91	70	1.00371	2.3276e-59	6.80645e-58	Up
CL917.Contig2	69.39	17.62	-1.97751	0	0	Down
CL1408.Contig1	23.99	66.87	1.47893	3.16834e-107	1.62283e-105	Up
CL2279.Contig2	5.5	66.39	3.59346	1.82332e-179	1.4487e-177	Up
CL1217.Contig1	5.64	64.37	3.51262	0	0	Up
Unigene3526	63.92	3.98	-4.00543	8.27354e-292	9.98218e-290	Down
CL1978.Contig2	22.68	63.84	1.49304	2.688e-157	1.96332e-155	Up
Unigene7421	63.82	20.5	-1.63838	1.39616e-121	8.36052e-120	Down
Unigene4047	63.56	13.8	-2.20345	3.40356e-264	3.64718e-262	Down
Unigene8238	63.45	29.48	-1.10588	1.98145e-09	1.19489e-08	Down
Unigene7821	63.41	23.65	-1.42287	1.19843e-125	7.36604e-124	Down
CL994.Contig3	26.75	63.29	1.24244	6.8463e-108	3.51775e-106	Up
Unigene6283	62.95	19.65	-1.67968	5.12388e-81	1.92743e-79	Down
Unigene1271	62.91	2.98	-4.39991	3.9467e-65	1.241e-63	Down
CL37.Contig4	10.6	62.88	2.56854	9.60552e-218	8.74049e-216	Up
CL1187.Contig1	62.79	21.41	-1.55225	2.1855e-54	6.04371e-53	Down
CL353.Contig2	62.77	29.88	-1.0709	3.93094e-161	2.89716e-159	Down
Unigene7950	61.45	22.66	-1.43927	6.48146e-103	3.12337e-101	Down
Unigene8044	11.41	61.34	2.42653	3.6065e-117	2.06115e-115	Up
CL1199.Contig2	11.77	60.97	2.37299	9.12928e-160	6.6981e-158	Up
CL603.Contig1	13.19	60.91	2.20723	0	0	Up
CL1748.Contig2	23.38	60.85	1.37998	8.18078e-144	5.50614e-142	Up
Unigene4399	60.16	4.15	-3.85762	2.18484e-274	2.5061e-272	Down
CL594.Contig1	60.14	4.62	-3.70236	5.5398e-191	4.58032e-189	Down
Unigene1825	1.82	59.88	5.04006	0	0	Up
CL598.Contig1	59.85	22.42	-1.41656	5.24466e-86	2.14098e-84	Down
Unigene4838	58.85	17.48	-1.75134	6.30984e-116	3.53178e-114	Down
Unigene8933	0.01	57.73	12.4951	0	0	Up
CL594.Contig2	57.72	5.65	-3.35275	4.58962e-205	3.95533e-203	Down
CL772.Contig1	57.32	0.07	-9.67747	0	0	Down
Unigene549	56.67	5.67	-3.32116	1.62751e-247	1.61639e-245	Down
Unigene601	56.48	27.43	-1.04199	1.99556e-118	1.15261e-116	Down
CL1183.Contig2	9.49	56.4	2.57122	2.4384e-59	7.11768e-58	Up
CL1316.Contig1	56.1	9.12	-2.6209	1.97492e-80	7.36099e-79	Down
Unigene6299	10.5	55.9	2.41246	6.1418e-92	2.63257e-90	Up
Unigene5853	55.57	17.15	-1.6961	5.6294e-97	2.60488e-95	Down
CL1288.Contig1	55.5	11.17	-2.31286	1.05241e-273	1.19039e-271	Down
Unigene2293	55.38	17.27	-1.6811	1.34181e-161	9.93424e-160	Down
CL881.Contig1	55.2	24.23	-1.18787	4.94934e-74	1.72623e-72	Down
Unigene2446	55.16	17.97	-1.61803	3.93118e-110	2.05888e-108	Down
Unigene1310	17.53	54.73	1.64251	6.28068e-47	1.49343e-45	Up
CL881.Contig2	53.85	24.22	-1.15275	3.19652e-66	1.01097e-64	Down
CL68.Contig3	15.99	53.39	1.7394	1.71701e-24	2.29423e-23	Up
CL101.Contig2	24.78	53.09	1.09926	3.39738e-75	1.19776e-73	Up
Unigene1420	52.52	17.02	-1.62564	2.0061e-105	9.99246e-104	Down
CL228.Contig2	52.48	22.04	-1.25164	2.7172e-44	6.1214e-43	Down
CL2060.Contig1	52.35	23.55	-1.15246	2.7606e-50	6.99295e-49	Down
Unigene6624	52.32	25.65	-1.0284	2.66682e-104	1.3123e-102	Down
Unigene965	52.14	19.57	-1.41375	8.90046e-70	2.96464e-68	Down
Unigene2450	52.01	25.05	-1.05398	4.50862e-48	1.09607e-46	Down
CL1993.Contig2	11.29	51.76	2.19679	7.30476e-127	4.50682e-125	Up
Unigene2201	23.19	51.52	1.15163	6.70486e-23	8.55868e-22	Up
CL925.Contig2	20.84	51.3	1.2996	7.28398e-117	4.13385e-115	Up
CL1536.Contig1	51.12	14.56	-1.81188	4.71026e-116	2.64554e-114	Down
CL176.Contig2	50.96	20.71	-1.29904	8.89084e-53	2.39758e-51	Down
CL772.Contig2	0.02	50.32	11.2969	0	0	Up
CL908.Contig3	49.85	22.4	-1.15409	9.18052e-68	2.97873e-66	Down
CL387.Contig1	49.41	15.02	-1.71792	1.79134e-56	5.06551e-55	Down
Unigene4546	49.16	4	-3.61941	6.00318e-108	3.0943e-106	Down
Unigene3271	48.75	14.65	-1.7345	8.4498e-68	2.74711e-66	Down
CL895.Contig2	48.3	18.65	-1.37285	1.69371e-31	2.85877e-30	Down
Unigene6349	23.64	47.72	1.01336	4.67582e-27	6.88605e-26	Up
Unigene5861	21.96	47.58	1.11548	9.4982e-46	2.21643e-44	Up
CL321.Contig2	47.43	3.84	-3.62662	4.67022e-247	4.61021e-245	Down
Unigene602	47.1	22.06	-1.09429	6.83172e-157	4.96764e-155	Down
CL1133.Contig3	20.82	47.06	1.17653	1.94732e-25	2.68569e-24	Up
Unigene6672	46.9	7.65	-2.61606	1.82192e-130	1.13699e-128	Down
CL1626.Contig1	46.68	0.01	-12.1886	2.41606e-71	8.18145e-70	Down
CL1852.Contig2	21.82	46.48	1.09096	7.9905e-39	1.59889e-37	Up
Unigene367	46.01	18.95	-1.27975	7.44474e-18	7.73341e-17	Down
Unigene3414	45.98	0.01	-12.1668	1.01637e-41	2.18976e-40	Down
Unigene4060	45.63	16.72	-1.44841	2.71824e-32	4.6802e-31	Down
Unigene5225	45.6	18.99	-1.26379	6.5033e-166	4.92678e-164	Down
CL93.Contig8	17.48	45.41	1.3773	2.07472e-113	1.11897e-111	Up
Unigene6851	45.24	0.37	-6.93393	3.74986e-70	1.25933e-68	Down
Unigene6604	20.01	45.23	1.17656	9.9715e-70	3.31461e-68	Up
Unigene1952	45.17	16.75	-1.4312	3.6206e-102	1.72434e-100	Down
Unigene2473	22.18	44.9	1.01746	1.40794e-36	2.67278e-35	Up
Unigene2880	44.46	20.55	-1.11337	9.47788e-28	1.42151e-26	Down
Unigene6745	44.37	19.86	-1.15972	5.17902e-45	1.18644e-43	Down
CL1199.Contig1	12.6	43.94	1.80211	6.11968e-52	1.61814e-50	Up
CL1896.Contig4	43.79	19.06	-1.20005	7.1754e-33	1.25941e-31	Down
Unigene2044	42.66	1.71	-4.64082	5.78186e-145	3.97363e-143	Down
Unigene3072	42.61	2.6	-4.03461	5.28416e-95	2.38417e-93	Down
Unigene2254	42.5	14.38	-1.5634	2.12438e-76	7.58814e-75	Down
CL201.Contig1	16.56	41.62	1.32957	1.56139e-49	3.92468e-48	Up
Unigene7317	19.26	41.36	1.10263	3.13894e-12	2.36371e-11	Up
CL1455.Contig1	41.29	12.63	-1.70894	3.5552e-44	7.99822e-43	Down
CL228.Contig1	41.23	17.21	-1.26045	1.31127e-16	1.28508e-15	Down
CL1571.Contig1	19.91	41.19	1.0488	1.95342e-43	4.3407e-42	Up
CL1068.Contig2	20.1	40.98	1.02772	8.09302e-32	1.37886e-30	Up
CL241.Contig2	13.91	40.88	1.55527	1.04548e-94	4.6654e-93	Up
CL93.Contig7	40.76	4.89	-3.05925	2.69074e-252	2.70536e-250	Down
CL735.Contig1	19.48	40.46	1.0545	2.00474e-71	6.81695e-70	Up
Unigene6129	40.06	17.79	-1.1711	3.35272e-59	9.76907e-58	Down
CL2122.Contig2	39.94	17.39	-1.19958	2.37648e-121	1.41788e-119	Down
Unigene5871	39.91	8.84	-2.17463	1.8538e-105	9.26219e-104	Down
Unigene4593	17.58	39.84	1.18028	8.3369e-31	1.37025e-29	Up
CL895.Contig1	39.75	13.14	-1.59699	2.10512e-88	8.74699e-87	Down
Unigene7253	17.12	39.44	1.20398	7.28094e-26	1.02234e-24	Up
CL1910.Contig4	8.71	39.38	2.17672	2.73632e-93	1.18851e-91	Up
Unigene3115	39.24	9.34	-2.07083	2.2441e-103	1.08785e-101	Down
Unigene365	19.34	39.22	1.02	2.13518e-07	1.05579e-06	Up
Unigene3399	39.18	0.01	-11.9359	3.12986e-37	6.04735e-36	Down
Unigene6955	12.27	39.04	1.66982	2.41528e-81	9.12763e-80	Up
CL1625.Contig2	38.57	12.97	-1.5723	2.7973e-96	1.27984e-94	Down
Unigene2158	16.18	38.23	1.24049	7.02232e-15	6.26051e-14	Up
Unigene3877	38.18	3.14	-3.60398	3.90284e-72	1.3383e-70	Down
CL898.Contig2	15.92	37.98	1.2544	7.79794e-53	2.11336e-51	Up
CL1975.Contig2	16.98	37.83	1.15569	3.55024e-53	9.63772e-52	Up
Unigene900	18.02	36.94	1.03558	1.60189e-90	6.75948e-89	Up
CL1611.Contig2	3.36	36.83	3.45435	2.62144e-203	2.2355e-201	Up
Unigene4694	13.88	36.83	1.40787	1.75093e-15	1.62041e-14	Up
Unigene5683	36.7	14.91	-1.2995	2.72356e-35	5.01258e-34	Down
Unigene6803	36.6	0.01	-11.8376	3.69062e-26	5.24087e-25	Down
CL2263.Contig2	36.6	2.49	-3.87763	3.30594e-114	1.81304e-112	Down
CL2132.Contig1	6.85	36.17	2.40062	8.79448e-120	5.13421e-118	Up
Unigene4713	13.08	36.15	1.46663	7.15646e-25	9.73805e-24	Up
Unigene334	17.45	36.05	1.04677	3.11474e-21	3.74689e-20	Up
CL1786.Contig2	15.18	35.83	1.239	3.90488e-145	2.69503e-143	Up
CL1427.Contig1	35.5	0.75	-5.56478	0	0	Down
Unigene2243	35.44	15.87	-1.15908	4.19008e-48	1.02015e-46	Down
Unigene3268	14.99	35.29	1.23526	3.90288e-30	6.30031e-29	Up
CL1135.Contig1	17.21	35.24	1.03397	8.46356e-80	3.13306e-78	Up
Unigene3111	35.1	17.32	-1.01903	1.83407e-40	3.79585e-39	Down
Unigene3272	5.03	35.08	2.80202	3.02328e-113	1.62519e-111	Up
Unigene964	35.04	0.9	-5.28293	0	0	Down
Unigene1483	35.02	16.7	-1.06833	7.31182e-57	2.08208e-55	Down
Unigene8485	34.97	11.99	-1.54429	6.40492e-54	1.7652e-52	Down
Unigene1415	34.85	10.41	-1.74319	3.6773e-79	1.35205e-77	Down
CL1089.Contig3	34.76	16.32	-1.09079	3.26404e-99	1.53655e-97	Down
Unigene1764	34.47	13.86	-1.31441	7.6731e-83	2.9616e-81	Down
CL1821.Contig1	34.39	6.21	-2.46932	1.56136e-115	8.70942e-114	Down
CL1803.Contig2	34.15	14.63	-1.22296	3.16516e-23	4.08511e-22	Down
Unigene6718	17	34	1	1.55337e-21	1.89097e-20	Up
CL2117.Contig2	33.94	15.92	-1.09215	1.24511e-69	4.1304e-68	Down
CL79.Contig3	13.97	33.4	1.25752	8.5665e-77	3.08697e-75	Up
CL1978.Contig1	11.52	33.34	1.53311	1.91686e-85	7.72817e-84	Up
Unigene1244	15.2	32.84	1.11138	4.61582e-12	3.44085e-11	Up
CL1506.Contig2	14.9	32.62	1.13044	4.0416e-14	3.43578e-13	Up
Unigene1501	32.4	9.55	-1.76242	3.73154e-31	6.18304e-30	Down
Unigene2142	32.12	6.68	-2.26555	3.96934e-24	5.23927e-23	Down
CL970.Contig2	9.61	32.09	1.73952	5.27378e-48	1.28017e-46	Up
CL217.Contig1	31.79	5.09	-2.64284	4.69644e-104	2.30408e-102	Down
Unigene6097	8.57	31.63	1.88393	3.76902e-134	2.39804e-132	Up
CL737.Contig1	1.47	31.39	4.41642	2.68414e-213	2.38903e-211	Up
CL682.Contig2	10.81	31.29	1.53334	2.07118e-34	3.74006e-33	Up
Unigene5616	14.69	31.08	1.08115	2.34978e-12	1.78264e-11	Up
Unigene7348	31.08	11.71	-1.40825	1.50302e-22	1.89924e-21	Down
CL927.Contig3	31.08	13.1	-1.24642	2.8289e-76	1.00825e-74	Down
CL173.Contig3	15.15	30.73	1.02033	5.52568e-20	6.33373e-19	Up
CL1822.Contig1	12.77	30.68	1.26454	8.54872e-45	1.94743e-43	Up
Unigene704	7.49	30.66	2.03332	5.76748e-60	1.69875e-58	Up
CL1789.Contig2	30.47	0.56	-5.76582	1.07412e-260	1.13605e-258	Down
Unigene2250	30.36	4.44	-2.77354	1.59691e-112	8.50016e-111	Down
CL217.Contig3	30.36	6.1	-2.31529	2.06498e-32	3.56297e-31	Down
CL1262.Contig1	30.36	13.73	-1.14484	5.37712e-21	6.4163e-20	Down
Unigene7399	30.3	14.21	-1.09241	7.12448e-35	1.30094e-33	Down
CL659.Contig3	30.18	4.97	-2.60228	8.48702e-135	5.44239e-133	Down
CL769.Contig1	13.64	29.73	1.12408	3.55428e-23	4.5837e-22	Up
CL1974.Contig2	29.67	3.18	-3.22191	2.5461e-48	6.23622e-47	Down
Unigene3983	28.97	7.98	-1.8601	8.62462e-73	2.97622e-71	Down
Unigene3527	28.86	13.46	-1.10039	4.14174e-23	5.31186e-22	Down
CL945.Contig2	28.78	10.99	-1.38888	1.28042e-25	1.781e-24	Down
CL53.Contig2	28.78	11.99	-1.26323	1.09527e-17	1.13268e-16	Down
CL66.Contig6	28.63	0.01	-11.4833	0	0	Down
CL812.Contig2	12.81	28.35	1.14608	1.78622e-09	1.08196e-08	Up
Unigene826	28.05	0.39	-6.16838	1.1221e-40	2.34618e-39	Down
CL1383.Contig2	5.58	27.79	2.31623	3.43564e-148	2.39144e-146	Up
CL1455.Contig3	27.77	6.6	-2.07299	1.91344e-46	4.53655e-45	Down
CL506.Contig9	13.6	27.57	1.01949	4.0471e-34	7.25982e-33	Up
Unigene6958	1.48	27.53	4.21734	2.05912e-68	6.73473e-67	Up
Unigene3706	27.42	3.36	-3.0287	3.55448e-78	1.29231e-76	Down
CL546.Contig6	27.4	10.34	-1.40594	3.08444e-31	5.15275e-30	Down
Unigene8507	27.21	9.66	-1.49404	2.5751e-42	5.62996e-41	Down
Unigene2119	12.22	27.2	1.15436	7.69338e-05	0.000274621	Up
CL1391.Contig4	27.17	7.46	-1.86477	2.12816e-73	7.35955e-72	Down
CL1384.Contig2	27.08	13.35	-1.02039	1.21612e-37	2.37793e-36	Down
Unigene634	13.42	26.96	1.00644	1.90785e-36	3.60917e-35	Up
Unigene6842	26.74	0.83	-5.00974	8.05954e-99	3.78311e-97	Down
CL894.Contig1	26.63	12.35	-1.10854	1.6231e-23	2.11497e-22	Down
CL396.Contig1	6.6	26.62	2.01197	4.61352e-11	3.19223e-10	Up
Unigene6432	26.26	1.27	-4.36997	3.22564e-49	8.05816e-48	Down
Unigene866	26.24	0.97	-4.75764	3.81998e-21	4.58173e-20	Down
CL1621.Contig2	26.12	9.55	-1.45158	3.67376e-15	3.34853e-14	Down
CL1294.Contig1	12.81	26	1.02124	1.45854e-16	1.42341e-15	Up
Unigene981	11.06	25.97	1.23149	8.79572e-47	2.08841e-45	Up
Unigene2979	0.87	25.9	4.89579	6.53712e-38	1.28906e-36	Up
Unigene7787	25.77	7.37	-1.80596	5.32814e-105	2.64588e-103	Down
Unigene7228	25.7	12.2	-1.07489	0.00029089	0.000947224	Down
Unigene5595	12.71	25.6	1.01018	2.67174e-10	1.74628e-09	Up
CL678.Contig2	25.58	8.41	-1.60484	2.88272e-09	1.70927e-08	Down
Unigene7381	7.15	25.48	1.83335	1.27872e-22	1.62337e-21	Up
Unigene6477	8.29	25.48	1.61992	1.91237e-20	2.2393e-19	Up
Unigene3262	10.87	25.48	1.22901	4.10732e-22	5.0952e-21	Up
Unigene6738	25.47	9.08	-1.48803	2.1853e-27	3.24764e-26	Down
Unigene5361	11.53	25.45	1.14227	1.00161e-25	1.39676e-24	Up
CL300.Contig2	7.21	25.42	1.81789	6.33278e-14	5.31967e-13	Up
Unigene5685	9.74	25.27	1.37543	4.43816e-38	8.80496e-37	Up
Unigene4011	25.2	8.72	-1.53102	2.30086e-95	1.04391e-93	Down
Unigene1896	25.2	12.33	-1.03125	6.76904e-35	1.23742e-33	Down
CL1621.Contig1	25.14	8.83	-1.5095	1.49603e-15	1.39083e-14	Down
Unigene2468	24.79	9.54	-1.3777	4.2207e-32	7.22889e-31	Down
Unigene3770	24.71	6.56	-1.91333	2.82698e-32	4.86229e-31	Down
CL1111.Contig1	24.7	11.4	-1.11548	2.47794e-26	3.53421e-25	Down
Unigene6968	24.57	1.78	-3.78695	6.69536e-117	3.81308e-115	Down
Unigene4642	24.56	6.62	-1.89141	2.78576e-18	2.95985e-17	Down
CL933.Contig1	9.8	24.51	1.32252	1.4374e-27	2.14596e-26	Up
Unigene3217	8.14	24.44	1.58614	1.20012e-36	2.28626e-35	Up
Unigene145	24.42	8.99	-1.44167	2.69002e-49	6.73042e-48	Down
CL315.Contig1	11.86	24.36	1.03841	8.29932e-17	8.18277e-16	Up
CL99.Contig2	10.47	24.26	1.21232	1.17108e-36	2.23355e-35	Up
Unigene1023	24.04	12.02	-1	2.17602e-30	3.53723e-29	Down
CL1821.Contig2	23.93	3.72	-2.68545	7.17368e-119	4.15818e-117	Down
CL530.Contig1	11.48	23.82	1.05305	3.13686e-30	5.06877e-29	Up
CL2159.Contig2	23.67	10.46	-1.17818	4.03632e-72	1.38117e-70	Down
CL1425.Contig1	10.88	23.62	1.11833	2.20438e-24	2.93102e-23	Up
Unigene5525	23.55	5.19	-2.18192	3.07824e-19	3.42709e-18	Down
CL1271.Contig1	23.51	2.69	-3.1276	4.8706e-83	1.89337e-81	Down
Unigene2794	23.43	3.9	-2.58681	8.09386e-66	2.5549e-64	Down
Unigene2982	23.42	4.14	-2.50004	1.37628e-19	1.55027e-18	Down
CL421.Contig1	10.29	23.4	1.18527	1.07646e-24	1.45384e-23	Up
Unigene6390	10.47	23.37	1.1584	8.69994e-09	4.94952e-08	Up
Unigene1508	11.41	23.29	1.02941	9.24296e-20	1.04839e-18	Up
CL1699.Contig3	7.01	23.17	1.72477	1.07694e-41	2.31415e-40	Up
Unigene4695	23.1	1.79	-3.68986	9.06304e-36	1.69094e-34	Down
CL649.Contig3	9.45	23.09	1.28888	6.97284e-20	7.95333e-19	Up
Unigene2607	23.07	7.24	-1.67196	7.05582e-77	2.54823e-75	Down
Unigene3447	23.06	7.17	-1.68535	3.15046e-102	1.50483e-100	Down
CL663.Contig6	23.03	9.37	-1.29739	3.81048e-45	8.75389e-44	Down
CL186.Contig2	22.95	8.51	-1.43126	4.08196e-45	9.36436e-44	Down
CL688.Contig2	22.86	7.3	-1.64686	1.68075e-97	7.82175e-96	Down
Unigene6542	10.94	22.83	1.06132	9.11906e-27	1.32617e-25	Up
Unigene1074	10.98	22.83	1.05605	6.31962e-15	5.66505e-14	Up
CL1147.Contig2	22.8	9.95	-1.19627	1.25354e-12	9.65377e-12	Down
CL2163.Contig4	8.8	22.62	1.36202	3.54214e-54	9.77871e-53	Up
Unigene690	22.62	3.96	-2.51403	4.33002e-27	6.38835e-26	Down
CL840.Contig2	9.7	22.6	1.22027	5.99576e-15	5.38957e-14	Up
CL526.Contig2	22.36	6.4	-1.80478	8.07764e-53	2.18552e-51	Down
CL2159.Contig1	22.34	10	-1.15963	3.95468e-67	1.273e-65	Down
CL2047.Contig2	22.17	5.71	-1.95705	1.90209e-82	7.2897e-81	Down
Unigene6466	8.84	21.96	1.31276	1.58723e-13	1.29653e-12	Up
CL1969.Contig1	21.95	9.4	-1.22349	7.4267e-25	1.00973e-23	Down
Unigene5517	8.57	21.94	1.3562	7.31154e-07	3.39773e-06	Up
CL1193.Contig1	21.87	10.18	-1.10322	1.9491e-32	3.36659e-31	Down
Unigene4833	9.95	21.75	1.12825	1.52797e-25	2.11629e-24	Up
CL1266.Contig2	8.1	21.72	1.42303	9.49676e-16	8.9206e-15	Up
CL2205.Contig2	21.64	7.24	-1.57964	6.36024e-15	5.69833e-14	Down
Unigene10	2.74	21.62	2.98012	3.49446e-123	2.1238e-121	Up
CL34.Contig2	21.48	2.32	-3.2108	1.32276e-285	1.56124e-283	Down
CL2288.Contig1	5.88	21.37	1.8617	3.80316e-42	8.28153e-41	Up
Unigene3686	6.25	21.37	1.77366	1.91678e-29	3.03997e-28	Up
CL664.Contig1	21.23	2.04	-3.37946	3.98752e-86	1.63188e-84	Down
CL592.Contig2	8.66	21.1	1.2848	7.87334e-25	1.06778e-23	Up
CL877.Contig2	21.02	9.77	-1.10533	3.01554e-22	3.76954e-21	Down
CL780.Contig2	8.85	21.01	1.24733	1.78786e-17	1.82689e-16	Up
Unigene4292	9.13	20.99	1.20102	4.0188e-61	1.20107e-59	Up
Unigene7900	2.54	20.89	3.03991	2.66744e-35	4.91485e-34	Up
CL664.Contig4	20.87	4.32	-2.27233	3.5453e-20	4.09255e-19	Down
Unigene4962	20.67	2.79	-2.8892	1.85141e-53	5.0597e-52	Down
CL499.Contig1	4.62	20.66	2.16088	1.16522e-19	1.31526e-18	Up
CL580.Contig5	9.12	20.64	1.17834	3.70664e-33	6.54813e-32	Up
Unigene6148	2.01	20.45	3.34683	3.40182e-51	8.89388e-50	Up
Unigene4773	20.39	6.33	-1.68758	1.67117e-48	4.11179e-47	Down
Unigene2680	20.38	4.18	-2.28558	6.23262e-65	1.9485e-63	Down
CL2058.Contig2	9.95	20.36	1.03297	1.42308e-14	1.24888e-13	Up
CL2058.Contig1	8.66	20.33	1.23117	2.19174e-19	2.45186e-18	Up
Unigene658	5.64	20.26	1.84487	6.22138e-22	7.65361e-21	Up
Unigene6721	9.88	20.23	1.03391	2.4193e-14	2.09159e-13	Up
CL1073.Contig1	4.73	20.05	2.08369	2.31406e-15	2.13428e-14	Up
CL1383.Contig4	19.97	8.31	-1.26491	7.74838e-83	2.98358e-81	Down
CL1046.Contig3	9.51	19.85	1.06162	1.06721e-13	8.81925e-13	Up
CL1367.Contig3	19.81	7.31	-1.43829	1.84192e-61	5.56608e-60	Down
CL618.Contig1	6.6	19.76	1.58205	4.79428e-11	3.31167e-10	Up
Unigene3911	9.26	19.67	1.08691	3.48724e-08	1.86536e-07	Up
CL217.Contig2	19.64	3.4	-2.53019	1.30244e-59	3.82236e-58	Down
Unigene1550	19.62	8.2	-1.25863	5.7946e-17	5.74452e-16	Down
Unigene7915	9.34	19.61	1.0701	7.14652e-46	1.67486e-44	Up
Unigene2777	3.22	19.59	2.60498	9.17374e-30	1.46349e-28	Up
Unigene6345	19.59	8.98	-1.12533	5.4989e-15	4.96761e-14	Down
CL1435.Contig2	4.28	19.57	2.19296	6.9583e-42	1.50915e-40	Up
CL1699.Contig1	8.99	19.53	1.1193	3.16896e-20	3.66331e-19	Up
CL129.Contig3	5.67	19.45	1.77835	9.31406e-22	1.13809e-20	Up
Unigene3522	19.41	7.3	-1.41083	6.29382e-49	1.56033e-47	Down
CL774.Contig2	19.26	8.14	-1.24251	2.67038e-15	2.45458e-14	Down
CL443.Contig3	19.18	2.71	-2.82324	8.81902e-92	3.76032e-90	Down
CL1226.Contig2	6.82	19.1	1.48573	1.72759e-25	2.38668e-24	Up
CL2067.Contig2	18.94	7.81	-1.27804	5.65712e-47	1.34712e-45	Down
CL1046.Contig2	8.55	18.85	1.14057	6.99442e-14	5.85733e-13	Up
CL853.Contig3	8.81	18.81	1.09429	2.33976e-46	5.53925e-45	Up
Unigene1781	18.75	8.02	-1.22522	2.74024e-37	5.30083e-36	Down
Unigene3335	5.37	18.74	1.80313	1.63056e-34	2.96413e-33	Up
Unigene6328	18.74	4.38	-2.09712	5.2817e-29	8.24026e-28	Down
Unigene946	18.72	2.25	-3.05658	4.60634e-46	1.08266e-44	Down
CL651.Contig1	18.6	9.03	-1.0425	1.43843e-17	1.47725e-16	Down
Unigene7804	8.42	18.59	1.14263	1.48852e-41	3.19013e-40	Up
CL1861.Contig1	18.57	8.45	-1.13595	2.51512e-16	2.42261e-15	Down
CL920.Contig4	7.53	18.5	1.2968	5.93088e-14	4.99753e-13	Up
CL66.Contig14	18.45	3.8	-2.27955	6.51472e-109	3.39015e-107	Down
CL780.Contig1	5.1	18.34	1.84642	2.27704e-25	3.13247e-24	Up
Unigene360	18.29	6.65	-1.45963	5.02218e-17	5.0062e-16	Down
CL221.Contig2	7.94	18.2	1.19673	4.21356e-37	8.11235e-36	Up
CL439.Contig8	0.01	18.19	10.8289	7.52914e-142	4.94494e-140	Up
CL119.Contig2	6.79	18.17	1.42007	1.92369e-29	3.04797e-28	Up
Unigene4491	18.17	3.45	-2.39689	3.36426e-69	1.1115e-67	Down
Unigene1683	0.97	18.12	4.22345	3.71244e-52	9.88043e-51	Up
CL131.Contig2	18.07	5.6	-1.6901	4.79828e-57	1.36873e-55	Down
CL1587.Contig2	5.25	18.06	1.78241	3.92844e-57	1.12652e-55	Up
CL918.Contig4	8.2	17.97	1.13189	8.22446e-44	1.83507e-42	Up
Unigene966	2.45	17.96	2.87393	4.04848e-51	1.0517e-49	Up
CL85.Contig3	8.27	17.88	1.11239	5.90384e-24	7.75498e-23	Up
Unigene4692	17.88	1.27	-3.81545	6.03624e-25	8.22747e-24	Down
CL2106.Contig2	17.84	6.43	-1.47222	1.93999e-37	3.76621e-36	Down
Unigene1867	8.84	17.81	1.01057	2.52722e-06	1.10121e-05	Up
CL1928.Contig4	5.49	17.79	1.69619	2.5077e-35	4.62576e-34	Up
CL918.Contig1	2.03	17.77	3.12989	6.56846e-37	1.26015e-35	Up
Unigene7168	5.62	17.77	1.6608	1.48012e-18	1.60187e-17	Up
CL66.Contig8	17.75	2.38	-2.89879	5.41288e-139	3.5266e-137	Down
Unigene8194	17.69	5.91	-1.5817	8.54048e-15	7.57665e-14	Down
Unigene2148	8.83	17.66	1	1.98264e-06	8.735e-06	Up
Unigene2098	17.65	1.12	-3.9781	9.4659e-29	1.46004e-27	Down
Unigene141	17.65	1.37	-3.68742	9.06304e-36	1.69288e-34	Down
CL419.Contig6	6.86	17.64	1.36257	4.99438e-40	1.02583e-38	Up
CL1226.Contig1	7.39	17.58	1.25029	4.48426e-25	6.12235e-24	Up
Unigene1978	8.55	17.58	1.03994	2.37322e-09	1.4201e-08	Up
Unigene8006	17.55	4.07	-2.10837	6.32512e-27	9.26471e-26	Down
Unigene5421	7.12	17.54	1.3007	2.03128e-20	2.37342e-19	Up
Unigene460	17.53	0.46	-5.25205	5.07392e-40	1.04086e-38	Down
CL1097.Contig4	7.77	17.43	1.16559	3.14006e-09	1.85645e-08	Up
CL661.Contig2	17.39	7.83	-1.15117	5.51402e-38	1.08996e-36	Down
CL395.Contig2	17.31	4.5	-1.94361	1.07928e-49	2.71704e-48	Down
Unigene7832	17.25	8.17	-1.07819	1.50629e-17	1.54499e-16	Down
Unigene4634	7.36	17.14	1.21959	2.14304e-08	1.17806e-07	Up
CL560.Contig2	17.14	0.91	-4.23536	4.12764e-14	3.50527e-13	Down
CL1127.Contig2	2.78	17.11	2.62168	3.14954e-32	5.41136e-31	Up
Unigene3562	17.1	3.71	-2.20451	1.69247e-44	3.8394e-43	Down
CL1310.Contig1	17.02	4.12	-2.04651	2.76338e-53	7.51418e-52	Down
CL877.Contig3	7.15	16.99	1.24867	4.66634e-22	5.77548e-21	Up
CL1820.Contig3	5.57	16.98	1.60809	2.99132e-21	3.60108e-20	Up
CL7.Contig1	7.63	16.98	1.15408	9.84202e-11	6.65174e-10	Up
CL2005.Contig1	5.5	16.96	1.62463	1.14184e-30	1.8673e-29	Up
CL705.Contig3	2.53	16.94	2.74322	1.62419e-39	3.29039e-38	Up
Unigene6752	7.65	16.88	1.14178	1.14415e-17	1.18173e-16	Up
CL2212.Contig1	16.81	2.25	-2.90132	8.90978e-43	1.96377e-41	Down
Unigene2937	7.14	16.78	1.23275	2.4212e-07	1.19216e-06	Up
Unigene1313	2.56	16.61	2.69784	3.17452e-10	2.06249e-09	Up
CL2119.Contig1	16.49	3.37	-2.29077	9.528e-37	1.8215e-35	Down
Unigene5269	4.79	16.48	1.78262	5.49374e-27	8.06144e-26	Up
CL1324.Contig2	16.46	5.61	-1.55289	6.87014e-28	1.0342e-26	Down
CL1019.Contig1	8.13	16.45	1.01676	3.38304e-10	2.19272e-09	Up
CL1350.Contig1	7.61	16.41	1.10861	2.76898e-17	2.7961e-16	Up
CL668.Contig4	7.27	16.32	1.16661	1.38393e-20	1.63225e-19	Up
CL1364.Contig2	4.71	16.28	1.7893	5.34158e-08	2.80115e-07	Up
CL661.Contig1	16.27	7.83	-1.05513	3.12944e-31	5.21189e-30	Down
CL869.Contig2	5.36	16.18	1.59391	0.000135905	0.000466123	Up
CL2007.Contig1	16.18	2.09	-2.95264	6.03058e-52	1.59717e-50	Down
CL1815.Contig3	16.15	7.6	-1.08746	2.71248e-21	3.27751e-20	Down
Unigene6384	7.91	16.11	1.02621	2.54946e-09	1.52053e-08	Up
CL198.Contig6	3.35	16.1	2.26483	1.37765e-48	3.39988e-47	Up
CL641.Contig2	3.13	16.07	2.36014	7.14486e-41	1.50162e-39	Up
CL543.Contig1	16.06	2.27	-2.82271	8.48752e-67	2.72135e-65	Down
Unigene445	5.37	16.01	1.57598	2.62926e-07	1.28837e-06	Up
Unigene9157	0.72	16	4.47393	1.34121e-11	9.67049e-11	Up
Unigene4480	6.91	16	1.21131	9.6062e-10	5.99256e-09	Up
CL309.Contig2	15.86	0.01	-10.6312	3.1124e-75	1.09967e-73	Down
Unigene4933	15.85	1.98	-3.00091	1.48067e-28	2.27306e-27	Down
CL1789.Contig1	0.06	15.74	8.03526	1.87574e-79	6.92792e-78	Up
Unigene7545	6.36	15.72	1.3055	1.68003e-11	1.2023e-10	Up
CL1790.Contig2	5.63	15.7	1.47956	5.8034e-35	1.06328e-33	Up
CL641.Contig1	2.89	15.68	2.43978	1.46455e-39	2.97439e-38	Up
CL1113.Contig1	2	15.64	2.96717	2.6617e-47	6.35686e-46	Up
Unigene7324	5.82	15.63	1.42523	9.20714e-08	4.72036e-07	Up
Unigene2783	6.34	15.62	1.30084	1.73071e-24	2.31064e-23	Up
CL918.Contig2	1.09	15.58	3.8373	9.35632e-21	1.10995e-19	Up
CL2291.Contig1	5.1	15.58	1.61113	5.04002e-05	0.000184518	Up
Unigene7036	5.36	15.53	1.53475	8.43738e-22	1.03252e-20	Up
CL625.Contig1	15.53	3.61	-2.10499	4.7507e-20	5.45694e-19	Down
CL269.Contig6	3.44	15.46	2.16806	2.1359e-34	3.85266e-33	Up
Unigene8071	7.56	15.45	1.03115	5.39942e-10	3.44345e-09	Up
Unigene6009	0.5	15.36	4.94111	4.57548e-39	9.22344e-38	Up
Unigene2076	15.22	6.23	-1.28866	6.39542e-12	4.71351e-11	Down
Unigene1453	7.04	15.16	1.10662	4.59792e-09	2.67372e-08	Up
Unigene8332	15.16	5.78	-1.39113	3.9932e-22	4.96119e-21	Down
Unigene7392	15.1	7.45	-1.01924	4.54314e-07	2.16434e-06	Down
Unigene2582	4.6	15.09	1.71389	2.804e-20	3.25064e-19	Up
CL1627.Contig2	7.16	15.08	1.0746	3.08788e-10	2.0078e-09	Up
Unigene742	6.29	15.06	1.25959	8.96808e-20	1.01792e-18	Up
CL745.Contig3	14.93	5.69	-1.39171	3.73496e-15	3.40241e-14	Down
Unigene6022	6.62	14.92	1.17234	7.32218e-46	1.71356e-44	Up
CL1281.Contig1	3.67	14.9	2.02146	4.67194e-38	9.25749e-37	Up
CL1025.Contig1	6.94	14.9	1.1023	1.18571e-13	9.76386e-13	Up
Unigene4672	6.5	14.87	1.19389	3.86938e-05	0.000143466	Up
CL543.Contig3	14.87	6.45	-1.20503	4.27792e-20	4.91734e-19	Down
CL860.Contig2	2.74	14.82	2.4353	1.08747e-88	4.53011e-87	Up
Unigene2130	6.34	14.77	1.22012	3.25754e-05	0.000122368	Up
CL2240.Contig1	14.73	6.18	-1.25308	7.59796e-08	3.92004e-07	Down
CL1820.Contig1	5.18	14.71	1.50577	5.0482e-17	5.02598e-16	Up
CL959.Contig2	7.19	14.62	1.02388	2.4912e-18	2.66601e-17	Up
CL2123.Contig1	5.89	14.48	1.29772	8.56974e-23	1.0905e-21	Up
Unigene7792	14.48	3.17	-2.19151	1.80492e-98	8.44787e-97	Down
CL69.Contig2	14.44	5.57	-1.37432	2.14374e-13	1.73631e-12	Down
Unigene1232	4.81	14.42	1.58396	6.40112e-10	4.06003e-09	Up
CL677.Contig5	1.22	14.41	3.56212	2.24402e-93	9.77289e-92	Up
CL37.Contig5	1.5	14.4	3.26303	1.12239e-96	5.16427e-95	Up
Unigene5313	14.39	1.19	-3.59603	2.33206e-47	5.57777e-46	Down
Unigene7576	14.38	7.18	-1.00201	5.57484e-10	3.54977e-09	Down
CL1461.Contig2	14.36	5.11	-1.49066	3.4233e-05	0.000128093	Down
CL891.Contig1	14.3	3.78	-1.91956	2.0923e-17	2.12598e-16	Down
CL198.Contig4	14.27	6.07	-1.23322	2.65886e-14	2.2914e-13	Down
Unigene7587	14.26	6.42	-1.15133	5.56946e-13	4.38875e-12	Down
CL1137.Contig2	4.22	14.24	1.75463	7.37486e-44	1.64776e-42	Up
Unigene4697	2.15	14.1	2.71329	2.2593e-13	1.82809e-12	Up
CL1692.Contig1	4.61	14.08	1.61081	1.85035e-17	1.88838e-16	Up
CL2082.Contig1	5.22	14.07	1.4305	2.63482e-09	1.56742e-08	Up
CL285.Contig6	14.02	4.87	-1.52549	2.1868e-30	3.55121e-29	Down
CL2105.Contig1	6.68	13.99	1.06648	5.05378e-18	5.30045e-17	Up
CL184.Contig4	6.44	13.97	1.1172	4.30672e-18	4.54031e-17	Up
CL1883.Contig2	6.56	13.93	1.08643	1.71736e-12	1.31141e-11	Up
CL2272.Contig2	13.91	2.74	-2.34387	1.37279e-73	4.76758e-72	Down
Unigene2625	13.89	4.36	-1.67165	5.73868e-34	1.02603e-32	Down
CL1329.Contig2	6.45	13.86	1.10356	2.07422e-06	9.10153e-06	Up
Unigene5217	13.86	1.92	-2.85175	2.07066e-50	5.26983e-49	Down
CL651.Contig2	0.01	13.84	10.4346	1.61413e-138	1.04745e-136	Up
Unigene482	4.69	13.83	1.56014	2.8542e-10	1.86404e-09	Up
CL75.Contig3	13.83	0.01	-10.4336	5.13616e-121	3.0532e-119	Down
CL677.Contig6	3.43	13.78	2.0063	1.99312e-50	5.08042e-49	Up
CL1266.Contig3	6.81	13.77	1.0158	3.85348e-06	1.64136e-05	Up
Unigene872	13.77	1.68	-3.035	2.2378e-94	9.93169e-93	Down
CL1941.Contig1	13.76	0.01	-10.4263	2.59322e-83	1.01049e-81	Down
CL1677.Contig1	13.72	1.9	-2.85221	1.92771e-134	1.23131e-132	Down
CL194.Contig3	13.69	5.55	-1.30256	5.58438e-25	7.61795e-24	Down
Unigene1787	13.65	2.06	-2.72818	4.22734e-31	6.99035e-30	Down
CL1747.Contig1	13.63	4.92	-1.47006	3.54792e-28	5.38068e-27	Down
CL419.Contig5	13.52	0.01	-10.4009	7.35736e-143	4.87141e-141	Down
CL239.Contig1	5.85	13.45	1.2011	1.61015e-09	9.80784e-09	Up
Unigene8296	13.44	6.35	-1.0817	5.68504e-18	5.93957e-17	Down
CL69.Contig17	13.4	6.48	-1.04817	8.77424e-17	8.64056e-16	Down
CL1032.Contig1	0.01	13.33	10.3805	4.52098e-80	1.68123e-78	Up
CL1513.Contig1	3.23	13.31	2.0429	7.42704e-42	1.60653e-40	Up
CL1957.Contig1	4.86	13.29	1.45131	2.38794e-17	2.41582e-16	Up
Unigene238	5.78	13.27	1.19903	9.96548e-15	8.80726e-14	Up
CL824.Contig2	3.52	13.26	1.91343	2.13768e-19	2.39467e-18	Up
CL1091.Contig3	6.4	13.22	1.04658	4.82062e-23	6.16797e-22	Up
Unigene2980	6.38	13.18	1.04672	0.00010954	0.000382052	Up
Unigene2773	13.18	5.62	-1.22971	2.37056e-17	2.40122e-16	Down
CL269.Contig7	13.11	1.63	-3.00772	3.3505e-40	6.90797e-39	Down
Unigene2167	4.45	13.1	1.55769	6.40888e-13	5.03074e-12	Up
CL1920.Contig1	6.07	13.08	1.10759	9.46534e-13	7.338e-12	Up
CL1428.Contig1	13.08	4.9	-1.41651	3.2202e-24	4.26081e-23	Down
CL446.Contig6	5.97	13.05	1.12825	6.46216e-13	5.07012e-12	Up
Unigene5382	13.02	5.68	-1.19677	9.03062e-11	6.12368e-10	Down
Unigene1800	5.7	12.99	1.18837	4.29394e-19	4.75457e-18	Up
CL939.Contig1	1.76	12.95	2.8793	2.76924e-30	4.47918e-29	Up
CL1687.Contig2	5.77	12.95	1.16631	3.22472e-12	2.42606e-11	Up
CL373.Contig2	3.02	12.94	2.09922	7.00774e-84	2.75041e-82	Up
CL560.Contig1	12.91	1.17	-3.46391	2.04936e-16	1.9869e-15	Down
Unigene199	12.91	1.93	-2.74182	5.55884e-49	1.38022e-47	Down
CL2192.Contig2	4.34	12.89	1.57049	3.71332e-10	2.40105e-09	Up
CL37.Contig1	4.71	12.87	1.45021	2.98896e-23	3.86689e-22	Up
Unigene3467	5.65	12.86	1.18657	9.31506e-27	1.35226e-25	Up
Unigene1263	12.84	2.88	-2.1565	9.18148e-10	5.7408e-09	Down
Unigene5440	5.1	12.8	1.32757	7.15896e-10	4.51433e-09	Up
CL1507.Contig6	3.44	12.79	1.89454	1.55388e-52	4.16962e-51	Up
Unigene3855	12.77	3.83	-1.73734	2.59346e-06	1.12947e-05	Down
CL1450.Contig2	5.35	12.72	1.24949	2.95006e-26	4.20023e-25	Up
Unigene3369	0.99	12.7	3.68126	4.1474e-40	8.5294e-39	Up
CL367.Contig2	12.7	2.38	-2.4158	3.13516e-22	3.91606e-21	Down
CL66.Contig13	12.69	0.01	-10.3095	1.13119e-176	8.90086e-175	Down
Unigene3487	12.69	4.44	-1.51506	2.86278e-15	2.62698e-14	Down
CL1260.Contig1	12.68	3.94	-1.68629	2.8845e-46	6.80909e-45	Down
Unigene5216	2.77	12.66	2.19232	9.84354e-18	1.02057e-16	Up
CL1582.Contig2	3.81	12.62	1.72785	3.03634e-15	2.78155e-14	Up
Unigene3574	12.6	1.66	-2.92417	8.74656e-23	1.11213e-21	Down
CL1876.Contig4	4.46	12.52	1.48912	3.87398e-18	4.10003e-17	Up
CL1860.Contig2	5.1	12.45	1.28758	7.5378e-19	8.27329e-18	Up
Unigene7119	4.43	12.42	1.48729	5.66288e-17	5.61736e-16	Up
Unigene4887	12.4	6.05	-1.03533	6.60008e-18	6.88234e-17	Down
Unigene3715	5.6	12.39	1.14568	2.86588e-08	1.54824e-07	Up
Unigene8631	0.01	12.38	10.2738	7.2917e-26	1.02297e-24	Up
Unigene4590	3.86	12.38	1.68134	2.0975e-16	2.03237e-15	Up
CL1167.Contig1	12.37	2.57	-2.26701	1.55814e-76	5.5778e-75	Down
CL957.Contig3	4.89	12.33	1.33427	2.36052e-15	2.17467e-14	Up
Unigene2208	4.6	12.32	1.4213	1.13244e-09	7.02405e-09	Up
CL2024.Contig2	12.28	4.91	-1.32252	1.75086e-08	9.6901e-08	Down
CL1522.Contig2	5.26	12.27	1.222	2.79994e-12	2.11626e-11	Up
CL36.Contig2	4.77	12.25	1.36072	1.23473e-07	6.24184e-07	Up
Unigene6570	5.48	12.25	1.16053	1.57397e-16	1.5333e-15	Up
CL693.Contig1	12.24	0.01	-10.2574	2.60776e-45	6.03341e-44	Down
CL688.Contig1	12.24	0.01	-10.2574	4.98992e-194	4.16799e-192	Down
Unigene233	12.24	2.34	-2.38702	3.67088e-29	5.76024e-28	Down
CL822.Contig2	5.28	12.21	1.20945	2.1737e-17	2.20593e-16	Up
CL312.Contig1	12.18	6	-1.02148	1.79966e-06	7.96544e-06	Down
CL1455.Contig2	12.17	3.44	-1.82285	1.25097e-18	1.36202e-17	Down
CL1214.Contig1	4.94	12.15	1.29837	1.98046e-11	1.41048e-10	Up
Unigene9381	12.11	5.42	-1.15983	3.35458e-05	0.000125723	Down
Unigene2822	4.88	12.08	1.30767	3.71402e-10	2.40055e-09	Up
CL753.Contig1	5.92	12.07	1.02776	3.85348e-06	1.64179e-05	Up
Unigene3704	5.56	12.02	1.11228	0.000125407	0.000432943	Up
Unigene1009	12.01	0.22	-5.77059	8.77032e-131	5.49427e-129	Down
Unigene3599	11.99	1.49	-3.00845	1.21253e-64	3.78345e-63	Down
CL256.Contig1	0.84	11.95	3.83048	4.24198e-93	1.83272e-91	Up
CL817.Contig2	11.94	0.85	-3.8122	7.66236e-86	3.10459e-84	Down
CL288.Contig1	11.94	4.51	-1.4046	1.86467e-10	1.23513e-09	Down
Unigene6371	4.4	11.93	1.43902	7.66364e-11	5.22063e-10	Up
CL2070.Contig1	4.59	11.9	1.3744	1.92917e-17	1.96389e-16	Up
Unigene3525	11.87	1.19	-3.31829	1.27637e-55	3.57208e-54	Down
CL2074.Contig1	11.86	4.79	-1.30801	2.5152e-08	1.37567e-07	Down
Unigene3038	11.85	3.82	-1.63324	2.51498e-05	9.59794e-05	Down
CL546.Contig1	11.82	2.26	-2.38684	1.56261e-32	2.71052e-31	Down
CL1612.Contig1	11.82	4.51	-1.39003	1.60972e-19	1.80822e-18	Down
Unigene6857	11.81	0.16	-6.20579	1.64488e-80	6.14492e-79	Down
CL156.Contig1	2.32	11.78	2.34414	1.43024e-33	2.53767e-32	Up
CL775.Contig1	3.85	11.78	1.61341	4.14916e-18	4.37988e-17	Up
Unigene7190	5.63	11.77	1.06391	3.77208e-07	1.81989e-06	Up
CL299.Contig5	4.63	11.75	1.34358	2.18636e-34	3.93932e-33	Up
Unigene6860	11.75	0.13	-6.49801	1.0744e-25	1.49699e-24	Down
Unigene7369	3.45	11.7	1.76184	2.11918e-11	1.50205e-10	Up
CL39.Contig2	2.18	11.67	2.4204	2.04096e-74	7.16447e-73	Up
CL285.Contig1	11.6	1.91	-2.60248	9.5215e-51	2.45778e-49	Down
CL1389.Contig1	11.56	3.9	-1.5676	2.67486e-18	2.85132e-17	Down
CL2140.Contig1	11.55	5.41	-1.09419	1.02531e-17	1.06236e-16	Down
CL1909.Contig2	4.55	11.54	1.3427	5.49956e-09	3.17648e-08	Up
CL2119.Contig2	11.53	2.02	-2.51297	1.48633e-33	2.63432e-32	Down
CL143.Contig6	11.53	4.92	-1.22866	3.4088e-19	3.78735e-18	Down
Unigene3926	11.51	3.49	-1.72159	2.07824e-09	1.25186e-08	Down
CL1272.Contig1	5.21	11.49	1.14102	2.64302e-06	1.14983e-05	Up
Unigene1547	5.43	11.47	1.07884	8.60678e-10	5.39389e-09	Up
CL1887.Contig2	11.44	3.15	-1.86066	1.53105e-48	3.77272e-47	Down
Unigene2426	11.42	3.27	-1.8042	1.61256e-19	1.81015e-18	Down
CL1099.Contig1	5.36	11.4	1.08873	0.000174283	0.000588703	Up
CL40.Contig3	4.19	11.38	1.44148	4.13534e-09	2.41681e-08	Up
Unigene8515	4.56	11.38	1.31939	1.40233e-14	1.23199e-13	Up
CL848.Contig1	11.36	3.35	-1.76173	1.63566e-17	1.67347e-16	Down
CL1330.Contig2	3.89	11.35	1.54485	4.7508e-06	2.00054e-05	Up
CL1588.Contig1	11.32	2.16	-2.38977	1.31653e-37	2.57117e-36	Down
Unigene1690	11.3	0.9	-3.65025	2.47576e-19	2.76389e-18	Down
CL1044.Contig1	5.46	11.29	1.04807	4.57856e-11	3.16938e-10	Up
Unigene8390	4.34	11.28	1.378	0.000213834	0.000712692	Up
CL956.Contig1	4.32	11.25	1.38082	1.94488e-12	1.48168e-11	Up
Unigene4940	5.35	11.22	1.06846	3.388e-10	2.19506e-09	Up
Unigene4392	11.21	4.57	-1.29452	1.15626e-15	1.0805e-14	Down
Unigene69	11.15	3.28	-1.76528	8.05598e-26	1.12825e-24	Down
Unigene919	11.14	5.17	-1.10751	2.7491e-05	0.000104425	Down
CL1898.Contig2	0.01	11.13	10.1202	6.8308e-29	1.06164e-27	Up
CL1326.Contig2	11.13	4.64	-1.26226	9.10262e-12	6.64561e-11	Down
CL2206.Contig1	11.08	4.11	-1.43075	2.16998e-08	1.19206e-07	Down
CL1747.Contig2	11.06	5.15	-1.10271	7.26836e-16	6.85507e-15	Down
CL1473.Contig2	2.78	11.05	1.99089	1.23054e-24	1.65782e-23	Up
Unigene4735	2.98	11	1.88412	8.75548e-07	4.03193e-06	Up
CL156.Contig2	10.95	5.2	-1.07435	6.6905e-12	4.92653e-11	Down
CL2226.Contig1	10.94	3.3	-1.72907	8.06722e-27	1.1753e-25	Down
CL454.Contig1	3.97	10.93	1.46108	4.21108e-08	2.23275e-07	Up
CL974.Contig1	5.23	10.93	1.06341	3.51124e-12	2.63553e-11	Up
CL1539.Contig1	4.45	10.92	1.2951	1.56869e-05	6.14795e-05	Up
CL1481.Contig1	1.12	10.88	3.28011	1.29809e-24	1.74594e-23	Up
CL837.Contig1	5	10.82	1.1137	1.65777e-12	1.2665e-11	Up
Unigene7924	10.78	3.67	-1.55451	8.78496e-25	1.18944e-23	Down
CL1563.Contig1	10.78	4.41	-1.28951	5.968e-16	5.65484e-15	Down
Unigene1091	4.54	10.76	1.24491	1.1305e-09	7.01471e-09	Up
Unigene3909	10.73	3.41	-1.65381	6.80968e-09	3.90137e-08	Down
CL180.Contig1	10.71	4.87	-1.13696	4.25166e-31	7.02343e-30	Down
CL422.Contig2	10.7	4.59	-1.22104	7.02024e-22	8.61037e-21	Down
Unigene6998	3.05	10.66	1.80533	1.27854e-14	1.12567e-13	Up
Unigene3663	10.66	2.87	-1.89308	1.42089e-24	1.90795e-23	Down
CL730.Contig1	3.81	10.62	1.47892	2.40062e-14	2.07765e-13	Up
CL367.Contig1	10.61	2.84	-1.90146	1.56055e-15	1.44833e-14	Down
CL1020.Contig1	5.22	10.6	1.02194	6.66492e-07	3.11323e-06	Up
CL1176.Contig2	10.6	3.23	-1.71446	1.06479e-17	1.10186e-16	Down
Unigene3676	4.84	10.57	1.1269	1.50899e-05	5.92967e-05	Up
CL1804.Contig1	10.55	4.39	-1.26495	4.10486e-22	5.09603e-21	Down
CL141.Contig1	3.62	10.54	1.54181	1.31185e-16	1.28487e-15	Up
CL1632.Contig3	10.54	0.01	-10.0417	2.03752e-120	1.20243e-118	Down
CL1202.Contig2	10.53	1.33	-2.98501	6.32008e-35	1.15665e-33	Down
CL1683.Contig1	10.51	4.15	-1.34058	9.37148e-07	4.30343e-06	Down
Unigene2741	4.69	10.49	1.16135	2.70432e-06	1.17555e-05	Up
CL1401.Contig2	4.53	10.46	1.2073	1.43698e-25	1.99535e-24	Up
Unigene1817	2.89	10.42	1.85021	7.40236e-14	6.18623e-13	Up
CL161.Contig2	2.94	10.41	1.82408	1.4311e-12	1.09848e-11	Up
Unigene2661	2.57	10.4	2.01674	2.10296e-21	2.54669e-20	Up
CL1591.Contig2	4.93	10.38	1.07415	3.68774e-10	2.38641e-09	Up
CL312.Contig2	10.36	3.99	-1.37656	3.90832e-21	4.68423e-20	Down
CL204.Contig2	3.91	10.33	1.4016	1.967e-20	2.29996e-19	Up
CL56.Contig1	10.31	3.48	-1.56689	1.45858e-27	2.17558e-26	Down
CL1906.Contig2	3.33	10.27	1.62484	6.27632e-28	9.45686e-27	Up
CL1456.Contig2	3.45	10.27	1.57377	2.0705e-20	2.41751e-19	Up
CL595.Contig2	4.35	10.27	1.23935	7.03924e-13	5.48852e-12	Up
CL1348.Contig2	10.26	4.05	-1.34104	2.58774e-15	2.37996e-14	Down
Unigene3097	2.22	10.25	2.20699	5.15958e-08	2.71182e-07	Up
CL162.Contig2	10.25	4.07	-1.33252	9.15338e-12	6.67668e-11	Down
CL874.Contig2	4.8	10.2	1.08746	3.12834e-19	3.48049e-18	Up
CL1876.Contig1	4.19	10.18	1.28072	1.04978e-11	7.62658e-11	Up
Unigene843	10.17	0.32	-4.9901	7.65374e-33	1.33903e-31	Down
CL19.Contig1	10.13	4.29	-1.23958	4.4435e-09	2.58947e-08	Down
Unigene5158	4.31	10.12	1.23145	6.06864e-19	6.6833e-18	Up
Unigene2385	10.12	1.7	-2.5736	4.87114e-16	4.63983e-15	Down
CL324.Contig2	10.12	4.18	-1.27563	1.18273e-07	5.99387e-07	Down
CL1986.Contig2	4.18	10.09	1.27135	3.61748e-09	2.12483e-08	Up
CL961.Contig2	10.09	1.31	-2.94529	1.08876e-94	4.8453e-93	Down
CL1896.Contig1	10.09	4.21	-1.26103	1.36976e-09	8.40962e-09	Down
Unigene4512	10.07	3.87	-1.37966	1.82688e-18	1.9667e-17	Down
Unigene5276	3.97	10.03	1.33711	6.25968e-14	5.26097e-13	Up
Unigene508	4.74	10.02	1.07992	5.78782e-05	0.000210288	Up
CL2110.Contig2	4.18	10.01	1.25987	1.59804e-05	6.25846e-05	Up
CL1316.Contig2	10	4.75	-1.074	3.77914e-08	2.01554e-07	Down
CL138.Contig3	0.01	9.99	9.96434	3.2417e-138	2.09527e-136	Up
Unigene8180	4.21	9.95	1.24088	2.2857e-05	8.76194e-05	Up
Unigene3905	4.48	9.93	1.14829	1.5509e-05	6.08261e-05	Up
CL860.Contig1	9.93	1.92	-2.37069	1.18109e-47	2.8374e-46	Down
Unigene8157	3.88	9.9	1.35137	5.13614e-06	2.15224e-05	Up
CL2084.Contig2	2.18	9.88	2.18018	1.06991e-06	4.8637e-06	Up
CL75.Contig4	9.88	0.01	-9.94837	4.15382e-85	1.65422e-83	Down
CL1254.Contig1	9.86	3.48	-1.5025	2.3789e-11	1.67738e-10	Down
Unigene5400	9.86	3.53	-1.48192	7.82554e-16	7.36777e-15	Down
CL752.Contig1	1.62	9.84	2.60266	1.36718e-31	2.31483e-30	Up
CL71.Contig4	9.84	4.53	-1.11915	1.74848e-15	1.61906e-14	Down
Unigene4724	4.45	9.83	1.14339	9.28054e-07	4.26407e-06	Up
CL1169.Contig3	9.83	0.78	-3.65565	1.34363e-11	9.68365e-11	Down
CL268.Contig2	9.79	0.57	-4.10228	2.4546e-77	8.88456e-76	Down
CL444.Contig4	1.38	9.78	2.82517	3.30436e-42	7.21467e-41	Up
Unigene6447	9.78	1.87	-2.3868	5.45682e-09	3.15403e-08	Down
CL1176.Contig1	2.74	9.77	1.83418	2.24158e-17	2.2734e-16	Up
Unigene5537	9.77	2.81	-1.79779	1.41353e-13	1.15696e-12	Down
CL721.Contig1	4.77	9.76	1.03289	4.09186e-07	1.96313e-06	Up
Unigene9195	0.17	9.75	5.8418	6.74352e-33	1.18488e-31	Up
Unigene7134	9.74	3.75	-1.37703	8.7438e-13	6.78832e-12	Down
Unigene8022	9.71	4.48	-1.11597	4.61274e-05	0.000169637	Down
Unigene7239	3.43	9.7	1.49978	1.25747e-09	7.7582e-09	Up
CL836.Contig2	9.7	3.82	-1.34441	1.1792e-18	1.28732e-17	Down
CL543.Contig2	4.17	9.68	1.21496	4.6417e-14	3.92952e-13	Up
Unigene3236	4.45	9.66	1.11822	1.7935e-06	7.9425e-06	Up
Unigene2985	9.66	3.96	-1.28652	0.000124928	0.000431473	Down
Unigene9683	0.6	9.62	4.003	0.000135567	0.000465358	Up
Unigene7992	9.62	3.42	-1.49204	6.758e-05	0.000242882	Down
Unigene951	2.23	9.6	2.10599	4.06136e-30	6.54317e-29	Up
Unigene5261	2.99	9.57	1.67837	4.7575e-15	4.317e-14	Up
Unigene1068	9.56	3.8	-1.33101	9.15338e-12	6.67369e-11	Down
CL817.Contig8	2.53	9.54	1.91485	3.74966e-33	6.61695e-32	Up
CL1061.Contig1	9.53	3.57	-1.41655	1.10069e-18	1.20323e-17	Down
CL1456.Contig1	3.69	9.5	1.36431	4.35168e-16	4.15232e-15	Up
Unigene6019	3.47	9.47	1.44843	7.72518e-31	1.27227e-29	Up
Unigene3889	3.74	9.46	1.3388	1.59951e-08	8.89781e-08	Up
CL456.Contig1	2.23	9.42	2.07868	3.23822e-13	2.59823e-12	Up
Unigene466	9.41	4.17	-1.17415	3.16976e-06	1.36657e-05	Down
CL480.Contig2	9.37	4.4	-1.09055	5.97984e-06	2.4904e-05	Down
Unigene408	9.36	3.98	-1.23374	0.000108943	0.000380133	Down
CL1196.Contig1	3.31	9.34	1.49659	7.58462e-08	3.91439e-07	Up
CL1573.Contig1	3.7	9.34	1.3359	3.78946e-07	1.82774e-06	Up
CL425.Contig1	9.31	3.88	-1.26272	6.61982e-18	6.8985e-17	Down
Unigene7093	9.24	0.7	-3.72247	7.10664e-61	2.11228e-59	Down
CL322.Contig1	9.22	4.35	-1.08375	8.12124e-15	7.21652e-14	Down
Unigene8422	3.54	9.2	1.37788	2.22896e-10	1.46866e-09	Up
CL2087.Contig1	9.2	4.48	-1.03814	4.46994e-09	2.60302e-08	Down
CL353.Contig1	9.19	3.7	-1.31254	2.19114e-05	8.4312e-05	Down
CL1238.Contig1	9.12	0.59	-3.95025	1.47672e-24	1.97966e-23	Down
CL927.Contig1	4.08	9.11	1.15888	1.12881e-20	1.33425e-19	Up
Unigene6187	1.75	9.1	2.37851	2.18644e-14	1.89732e-13	Up
Unigene388	9.1	3.91	-1.2187	7.7938e-05	0.000277902	Down
CL824.Contig1	2.71	9.09	1.74599	2.11918e-11	1.50271e-10	Up
CL686.Contig1	9.09	4.46	-1.02724	6.45414e-16	6.10482e-15	Down
CL1839.Contig2	9.07	1.55	-2.54883	1.93119e-50	4.93028e-49	Down
CL1224.Contig2	9.07	3.63	-1.32113	6.75396e-18	7.03379e-17	Down
CL285.Contig17	9.03	2.06	-2.13208	2.14412e-23	2.78718e-22	Down
Unigene6464	3.63	8.99	1.30835	9.17704e-05	0.0003234	Up
Unigene6379	8.98	3.56	-1.33484	2.37912e-08	1.30387e-07	Down
CL480.Contig1	0.12	8.97	6.224	5.13254e-26	7.25055e-25	Up
CL301.Contig2	3.5	8.97	1.35775	1.28177e-20	1.51396e-19	Up
CL1603.Contig2	8.94	1.04	-3.10369	1.32102e-17	1.3601e-16	Down
CL321.Contig1	3.22	8.92	1.46998	0.000233276	0.000771336	Up
CL379.Contig4	0.83	8.91	3.42424	3.18148e-24	4.21643e-23	Up
Unigene1838	8.91	3.64	-1.29149	6.0352e-08	3.15372e-07	Down
Unigene1679	8.9	1.46	-2.60784	1.871e-08	1.0334e-07	Down
Unigene8481	3.17	8.89	1.4877	1.84678e-11	1.317e-10	Up
CL2044.Contig1	2.07	8.88	2.10093	8.5923e-22	1.05069e-20	Up
CL259.Contig32	8.88	1.89	-2.23217	4.49802e-37	8.64979e-36	Down
CL2002.Contig1	8.87	2.47	-1.84442	1.219e-23	1.59606e-22	Down
CL5.Contig6	1	8.86	3.14731	6.37308e-91	2.70325e-89	Up
Unigene2702	3.25	8.84	1.44361	1.52609e-10	1.01831e-09	Up
Unigene7901	8.84	1.31	-2.75448	7.20862e-30	1.15451e-28	Down
CL1949.Contig2	3.77	8.83	1.22785	3.57238e-15	3.2616e-14	Up
Unigene7434	8.82	3.49	-1.33755	1.37703e-13	1.12879e-12	Down
CL1160.Contig3	1.9	8.8	2.2115	9.09592e-21	1.07984e-19	Up
Unigene6208	4.33	8.79	1.0215	4.39158e-07	2.09643e-06	Up
CL1258.Contig1	8.77	0.9	-3.28458	1.56675e-26	2.25634e-25	Down
CL426.Contig3	1.3	8.75	2.75077	1.76837e-59	5.18045e-58	Up
Unigene8639	3.29	8.74	1.40955	5.33158e-13	4.21148e-12	Up
Unigene6449	3.54	8.74	1.30388	0.000188036	0.000632141	Up
Unigene6525	8.74	2.45	-1.83485	8.18878e-09	4.66849e-08	Down
CL1308.Contig2	3.09	8.72	1.49672	5.12616e-18	5.3729e-17	Up
CL162.Contig1	8.72	2.36	-1.88554	3.76304e-16	3.60332e-15	Down
CL1663.Contig1	0.01	8.71	9.76653	6.68924e-62	2.03273e-60	Up
Unigene510	8.71	0.83	-3.39149	3.90068e-05	0.00014456	Down
CL1454.Contig2	8.71	3.6	-1.27468	5.04898e-28	7.62874e-27	Down
CL2034.Contig2	8.69	2.48	-1.80902	1.35987e-21	1.65791e-20	Down
CL1851.Contig1	0.79	8.68	3.45777	8.42652e-12	6.16582e-11	Up
Unigene1959	2.52	8.65	1.77928	6.4991e-13	5.09174e-12	Up
Unigene2102	3.97	8.63	1.12022	0.000181006	0.000610018	Up
Unigene3789	3.78	8.62	1.1893	5.7462e-07	2.70973e-06	Up
CL1130.Contig3	3.59	8.61	1.26203	2.58878e-09	1.54172e-08	Up
CL16.Contig1	3.49	8.6	1.30111	6.47226e-07	3.02584e-06	Up
CL192.Contig2	0.04	8.59	7.74651	4.68542e-57	1.33888e-55	Up
CL1919.Contig2	3.72	8.58	1.20568	3.23646e-05	0.00012166	Up
CL1133.Contig2	2.1	8.56	2.02722	1.04457e-11	7.59552e-11	Up
Unigene5233	3.35	8.56	1.35345	1.48338e-11	1.06672e-10	Up
Unigene3734	8.53	3.55	-1.26473	2.14528e-06	9.39815e-06	Down
Unigene1791	8.52	0.56	-3.92735	9.03132e-38	1.77231e-36	Down
CL932.Contig1	8.52	4.22	-1.01361	7.78808e-12	5.71407e-11	Down
CL143.Contig2	8.51	0.01	-9.73302	1.9197e-32	3.31933e-31	Down
CL1613.Contig2	1.13	8.5	2.91114	1.64024e-34	2.9784e-33	Up
Unigene382	1.36	8.48	2.64046	1.60767e-11	1.15203e-10	Up
CL98.Contig2	2.55	8.46	1.73016	1.25908e-15	1.17457e-14	Up
CL331.Contig4	3.03	8.46	1.48134	2.20842e-30	3.58274e-29	Up
Unigene6964	1.78	8.39	2.23679	8.13458e-16	7.65431e-15	Up
CL1087.Contig2	2.11	8.39	1.99143	2.25898e-12	1.71535e-11	Up
CL512.Contig1	3.67	8.39	1.19289	6.5117e-14	5.46714e-13	Up
Unigene6130	8.38	2.17	-1.94926	3.10068e-23	4.00824e-22	Down
CL828.Contig1	3.43	8.36	1.28529	7.34844e-12	5.40124e-11	Up
CL2074.Contig2	8.36	3.57	-1.22758	2.39782e-08	1.31324e-07	Down
CL143.Contig4	2	8.35	2.06178	3.67724e-18	3.89434e-17	Up
Unigene181	2.61	8.35	1.67773	2.92568e-10	1.90996e-09	Up
CL580.Contig3	4.11	8.33	1.01918	7.13906e-12	5.24971e-11	Up
CL1274.Contig2	8.33	3.54	-1.23457	1.93386e-12	1.47397e-11	Down
CL379.Contig2	8.33	3.81	-1.12853	5.89102e-07	2.7724e-06	Down
CL1263.Contig2	3.05	8.32	1.44777	1.77203e-10	1.17711e-09	Up
CL1713.Contig3	8.29	1.94	-2.09532	5.63546e-14	4.75844e-13	Down
Unigene7081	2.91	8.28	1.50861	4.52974e-07	2.15858e-06	Up
CL136.Contig1	3.71	8.28	1.15821	7.0533e-08	3.65408e-07	Up
Unigene8100	4.11	8.28	1.01049	3.23958e-05	0.00012175	Up
Unigene7028	3.26	8.26	1.34127	3.2117e-08	1.72647e-07	Up
CL1127.Contig3	1.08	8.25	2.93336	2.45324e-20	2.85213e-19	Up
CL849.Contig3	3.12	8.25	1.40285	1.79538e-11	1.28203e-10	Up
Unigene1835	8.24	1.5	-2.45768	4.75288e-15	4.31521e-14	Down
CL2208.Contig1	8.24	3.81	-1.11285	5.43436e-09	3.14217e-08	Down
Unigene1563	3.68	8.21	1.15768	8.26986e-08	4.25591e-07	Up
Unigene8212	3.8	8.21	1.11138	1.04676e-06	4.76911e-06	Up
CL1812.Contig1	2.02	8.19	2.01951	3.97422e-09	2.32766e-08	Up
Unigene2546	8.19	0.84	-3.2854	2.5753e-10	1.68731e-09	Down
CL206.Contig3	3.8	8.16	1.10257	7.31192e-07	3.39694e-06	Up
CL2087.Contig2	2.71	8.15	1.58851	8.27234e-15	7.34277e-14	Up
Unigene1122	2.77	8.13	1.55337	1.90263e-13	1.54641e-12	Up
Unigene7666	0.4	8.12	4.34341	1.00883e-05	4.06227e-05	Up
Unigene229	2.45	8.12	1.7287	1.73842e-11	1.24245e-10	Up
CL1941.Contig2	8.11	0.32	-4.66356	1.06768e-37	2.09019e-36	Down
CL994.Contig2	1.37	8.07	2.55839	5.44808e-36	1.02469e-34	Up
Unigene7283	8.06	3.03	-1.41146	3.79722e-05	0.000140983	Down
CL66.Contig12	0.01	8.05	9.65284	1.93459e-119	1.12538e-117	Up
CL1112.Contig2	8.05	2.19	-1.87806	1.24829e-09	7.71032e-09	Down
Unigene7132	8.04	2.59	-1.63424	5.91322e-11	4.05877e-10	Down
CL2272.Contig1	0.01	8.03	9.64926	2.00496e-96	9.1991e-95	Up
Unigene5410	2.94	8.02	1.44779	9.11278e-06	3.69134e-05	Up
CL352.Contig1	8.01	2.57	-1.64003	8.91756e-16	8.38137e-15	Down
CL1418.Contig3	7.98	0.01	-9.64024	8.72422e-94	3.85095e-92	Down
Unigene1988	7.97	3.26	-1.28971	2.31998e-07	1.1437e-06	Down
CL892.Contig1	3.82	7.95	1.05738	3.18836e-05	0.000120046	Up
CL846.Contig2	3.33	7.93	1.2518	6.79948e-07	3.17153e-06	Up
Unigene5196	7.93	3.29	-1.26923	7.16142e-09	4.09425e-08	Down
CL1321.Contig1	2.22	7.89	1.82947	1.54407e-12	1.18185e-11	Up
CL936.Contig1	1.71	7.83	2.19502	4.45558e-32	7.62316e-31	Up
Unigene8158	2.31	7.82	1.75928	0.000126502	0.00043663	Up
CL30.Contig8	0.01	7.8	9.60733	1.67284e-115	9.29937e-114	Up
CL1246.Contig2	3.13	7.79	1.31546	7.85402e-25	1.06605e-23	Up
CL2131.Contig1	3.45	7.77	1.17132	5.28184e-16	5.01929e-15	Up
CL507.Contig4	2.75	7.75	1.49476	4.24652e-10	2.73281e-09	Up
CL1755.Contig1	7.75	2.26	-1.77787	1.28929e-05	5.12193e-05	Down
CL2219.Contig1	0.49	7.74	3.98148	1.24873e-28	1.92425e-27	Up
Unigene2136	2.2	7.74	1.81483	0.000139981	0.000479094	Up
CL1632.Contig2	1.05	7.73	2.88008	2.13892e-48	5.25471e-47	Up
CL1792.Contig1	7.71	0.01	-9.59059	5.22314e-07	2.47453e-06	Down
CL1240.Contig1	7.71	3.77	-1.03217	3.80106e-24	5.02122e-23	Down
CL15.Contig1	0.01	7.7	9.58871	2.41784e-34	4.35158e-33	Up
Unigene1126	7.69	3.49	-1.13976	1.0647e-10	7.17491e-10	Down
CL2170.Contig1	3.65	7.66	1.06945	1.39101e-13	1.13967e-12	Up
Unigene1317	1.9	7.65	2.00946	4.65726e-06	1.9642e-05	Up
CL1974.Contig1	7.62	0.47	-4.01906	4.12764e-14	3.50709e-13	Down
Unigene1252	2.88	7.61	1.40183	7.06984e-05	0.000253531	Up
CL2286.Contig1	2.67	7.6	1.50916	2.49684e-09	1.49024e-08	Up
CL708.Contig2	3.54	7.58	1.09845	3.7538e-08	2.004e-07	Up
CL1253.Contig2	7.57	0.01	-9.56415	2.47298e-36	4.67284e-35	Down
CL1212.Contig3	3.31	7.56	1.19156	1.89182e-21	2.29612e-20	Up
CL1371.Contig2	2.4	7.55	1.65344	1.97341e-15	1.82216e-14	Up
CL61.Contig6	0.01	7.53	9.55651	2.96652e-78	1.08095e-76	Up
CL250.Contig1	0.07	7.53	6.74915	1.02791e-85	4.15449e-84	Up
CL1695.Contig1	2.76	7.53	1.44798	3.03014e-11	2.12462e-10	Up
Unigene5264	3.12	7.51	1.26727	3.1263e-09	1.85033e-08	Up
CL308.Contig1	7.51	1.72	-2.1264	6.34554e-13	4.98342e-12	Down
CL745.Contig4	7.51	2.55	-1.55832	2.7063e-07	1.32373e-06	Down
CL76.Contig3	3.43	7.47	1.1229	3.01954e-17	3.04157e-16	Up
CL138.Contig2	7.46	0.2	-5.2211	7.44126e-61	2.20771e-59	Down
CL115.Contig1	7.46	3.17	-1.23469	3.9845e-08	2.11744e-07	Down
CL1832.Contig2	1.34	7.45	2.47501	2.0123e-05	7.77427e-05	Up
Unigene5967	7.45	0.19	-5.29317	1.9449e-21	2.35879e-20	Down
Unigene7769	7.43	1.84	-2.01366	1.96727e-29	3.11399e-28	Down
CL133.Contig2	2.93	7.39	1.33467	1.34011e-17	1.37714e-16	Up
CL837.Contig3	2.68	7.38	1.46139	6.9907e-13	5.45589e-12	Up
CL908.Contig6	7.37	0.01	-9.52552	2.36044e-106	1.18663e-104	Down
Unigene9333	0.01	7.33	9.51767	2.02978e-10	1.34013e-09	Up
CL1335.Contig1	2.13	7.33	1.78296	2.0009e-14	1.74188e-13	Up
CL30.Contig24	7.32	0.01	-9.5157	8.6271e-170	6.62822e-168	Down
CL567.Contig5	0.09	7.31	6.3438	2.61172e-124	1.59924e-122	Up
Unigene9742	0.91	7.31	3.00593	2.5016e-05	9.55359e-05	Up
CL1383.Contig1	0.21	7.3	5.11944	1.21719e-80	4.55762e-79	Up
CL1666.Contig3	3.17	7.3	1.20341	4.38578e-26	6.20639e-25	Up
CL769.Contig2	0.44	7.29	4.05034	6.96098e-28	1.04595e-26	Up
Unigene8202	3.62	7.29	1.00993	0.000296194	0.00096334	Up
Unigene2575	1.55	7.28	2.23167	0.000105978	0.000370422	Up
Unigene5508	7.28	2.5	-1.54201	1.48389e-08	8.27726e-08	Down
CL1158.Contig1	2.62	7.27	1.47239	2.3723e-11	1.67418e-10	Up
CL390.Contig2	3.22	7.23	1.16693	1.23534e-15	1.15374e-14	Up
CL265.Contig1	1.27	7.21	2.50517	1.18326e-50	3.0399e-49	Up
CL248.Contig2	7.21	2.77	-1.38011	3.55398e-38	7.06804e-37	Down
Unigene2631	7.21	3.28	-1.1363	2.85512e-13	2.29764e-12	Down
Unigene2093	7.19	2.25	-1.67607	4.83648e-05	0.000177465	Down
CL66.Contig10	7.17	0.01	-9.48583	9.19972e-103	4.42021e-101	Down
Unigene1250	3.03	7.16	1.24064	5.53316e-05	0.000201755	Up
CL514.Contig1	0.56	7.13	3.6704	7.34774e-33	1.28827e-31	Up
CL224.Contig3	7.13	1.22	-2.54702	1.22677e-40	2.5552e-39	Down
CL30.Contig6	0.01	7.12	9.47573	1.63412e-52	4.37773e-51	Up
CL69.Contig19	7.12	2.86	-1.31586	6.7865e-13	5.30415e-12	Down
Unigene6413	7.11	2.39	-1.57284	6.72506e-06	2.77874e-05	Down
CL1045.Contig1	2.45	7.07	1.52893	1.15758e-07	5.87555e-07	Up
CL30.Contig28	7.06	1.98	-1.83417	2.6421e-29	4.16598e-28	Down
CL1928.Contig3	0.54	7.04	3.70454	4.72448e-18	4.97108e-17	Up
CL224.Contig6	7.03	2.5	-1.4916	3.39136e-21	4.07664e-20	Down
CL781.Contig1	7.01	3.15	-1.15406	1.91481e-06	8.44299e-06	Down
Unigene2969	7	0.53	-3.72329	1.89515e-09	1.14539e-08	Down
Unigene6188	0.76	6.99	3.20122	2.6054e-26	3.71275e-25	Up
CL352.Contig3	6.99	3.41	-1.03552	1.56078e-10	1.04018e-09	Down
CL774.Contig1	6.98	0.01	-9.44708	4.75432e-30	7.64446e-29	Down
CL1264.Contig2	1.12	6.97	2.63766	3.4924e-22	4.34895e-21	Up
CL50.Contig2	6.97	2.91	-1.26014	4.85128e-13	3.8414e-12	Down
CL269.Contig8	6.97	2.94	-1.24534	3.13068e-09	1.85225e-08	Down
Unigene10046	0.01	6.95	9.44087	0.000115167	0.00040048	Up
CL2146.Contig3	0.01	6.94	9.43879	2.45386e-44	5.54348e-43	Up
Unigene6896	2.7	6.93	1.3599	2.74424e-09	1.62894e-08	Up
CL2121.Contig1	2.18	6.9	1.66227	4.90304e-13	3.8805e-12	Up
CL1971.Contig1	2.61	6.88	1.39836	6.40894e-07	2.99968e-06	Up
Unigene4652	1.01	6.86	2.76385	1.74459e-05	6.79642e-05	Up
CL1315.Contig4	1.84	6.86	1.8985	1.16984e-07	5.93408e-07	Up
Unigene2716	3.43	6.86	1	2.37654e-06	1.03694e-05	Up
CL718.Contig2	6.86	2.36	-1.53942	1.18503e-14	1.04447e-13	Down
Unigene9242	0.37	6.85	4.21051	5.97994e-22	7.36215e-21	Up
CL1713.Contig2	6.85	2.45	-1.48332	7.0313e-07	3.2731e-06	Down
Unigene8970	2.2	6.83	1.63438	0.000273572	0.000893153	Up
CL1004.Contig7	6.83	0.01	-9.41574	1.05297e-47	2.53334e-46	Down
Unigene4939	2.76	6.81	1.30299	1.86053e-05	7.22393e-05	Up
Unigene422	2.25	6.8	1.59561	0.000135905	0.000466025	Up
CL694.Contig6	1.65	6.74	2.03028	1.59232e-20	1.87397e-19	Up
Unigene6397	2.32	6.74	1.53862	5.85048e-05	0.000212517	Up
CL301.Contig1	1.56	6.7	2.10262	3.19906e-16	3.07412e-15	Up
CL1656.Contig4	6.68	1.47	-2.18403	9.79242e-36	1.82493e-34	Down
Unigene6223	6.68	1.85	-1.85232	1.73138e-13	1.41004e-12	Down
CL318.Contig3	0.01	6.66	9.37938	1.97553e-86	8.10514e-85	Up
CL2173.Contig2	2.98	6.66	1.16021	1.57397e-16	1.53422e-15	Up
CL148.Contig2	0.97	6.63	2.77295	7.82384e-22	9.58877e-21	Up
CL1880.Contig1	3.08	6.63	1.10608	1.44711e-06	6.49325e-06	Up
CL602.Contig1	0.57	6.62	3.5378	2.77946e-18	2.95508e-17	Up
CL1796.Contig2	6.62	1.43	-2.21082	2.96766e-19	3.30624e-18	Down
CL1357.Contig2	6.62	2.86	-1.21082	8.6909e-14	7.22232e-13	Down
CL2253.Contig2	3.03	6.61	1.12533	1.55891e-10	1.03936e-09	Up
CL1127.Contig1	6.61	0.01	-9.36851	3.7565e-29	5.88892e-28	Down
CL698.Contig1	6.6	2.71	-1.28417	1.24084e-12	9.56044e-12	Down
CL2077.Contig2	6.6	2.73	-1.27357	0.000124928	0.000431565	Down
Unigene4389	6.57	2.81	-1.22532	5.47904e-09	3.16575e-08	Down
Unigene5426	0.31	6.56	4.40336	5.24172e-06	2.19422e-05	Up
CL194.Contig1	6.56	2.41	-1.44466	4.81352e-15	4.3654e-14	Down
CL1578.Contig2	3.15	6.55	1.05614	4.51406e-06	1.90825e-05	Up
CL567.Contig2	6.55	0.01	-9.35535	8.2733e-85	3.28672e-83	Down
CL30.Contig9	6.55	0.01	-9.35535	2.78336e-95	1.25932e-93	Down
CL264.Contig1	1.8	6.54	1.86129	1.20445e-26	1.74073e-25	Up
CL777.Contig2	3.16	6.54	1.04937	1.41902e-08	7.93713e-08	Up
CL39.Contig1	6.53	0.65	-3.32857	3.5711e-57	1.02586e-55	Down
Unigene2645	2.91	6.51	1.16164	9.84202e-11	6.6545e-10	Up
Unigene6123	1.71	6.5	1.92644	2.58888e-13	2.09061e-12	Up
CL2160.Contig2	0.01	6.49	9.34207	3.81882e-13	3.03864e-12	Up
Unigene7775	6.49	2.64	-1.29768	3.69416e-14	3.15029e-13	Down
CL259.Contig3	6.48	1.5	-2.11103	1.97854e-29	3.12878e-28	Down
CL698.Contig2	6.48	2.79	-1.21573	2.37424e-11	1.67482e-10	Down
Unigene3222	6.48	3.03	-1.09668	1.16165e-05	4.64319e-05	Down
CL1534.Contig1	6.46	0.65	-3.31302	1.00084e-57	2.88524e-56	Down
CL1046.Contig1	2.03	6.45	1.66782	4.44754e-09	2.5909e-08	Up
Unigene3439	6.45	1.15	-2.48767	6.60938e-10	4.18397e-09	Down
CL815.Contig3	6.45	2.17	-1.5716	9.62104e-11	6.5132e-10	Down
Unigene8604	6.44	0.29	-4.47294	1.9177e-11	1.36638e-10	Down
Unigene4722	6.43	0.55	-3.54732	1.63207e-22	2.05752e-21	Down
Unigene6904	6.43	2.47	-1.38031	2.94706e-14	2.52907e-13	Down
CL41.Contig1	1.62	6.41	1.98433	5.9014e-12	4.36918e-11	Up
Unigene253	2.08	6.41	1.62374	1.61398e-09	9.82748e-09	Up
Unigene5970	6.41	0.01	-9.32418	5.31636e-10	3.3958e-09	Down
Unigene1120	6.41	1.71	-1.90633	1.78084e-14	1.55363e-13	Down
Unigene2615	2.89	6.4	1.147	7.14436e-09	4.08593e-08	Up
Unigene6110	6.4	2.13	-1.58722	7.79372e-12	5.71563e-11	Down
CL787.Contig2	1.85	6.37	1.78377	5.0411e-05	0.000184516	Up
Unigene5126	6.37	0.01	-9.31515	8.21976e-06	3.3496e-05	Down
CL939.Contig2	0.05	6.35	6.98868	6.30512e-22	7.74493e-21	Up
CL150.Contig4	3.08	6.35	1.04383	0.000158467	0.000538066	Up
CL309.Contig4	6.33	0.61	-3.37532	3.84336e-20	4.4272e-19	Down
CL73.Contig8	6.33	1.72	-1.8798	1.35297e-24	1.81825e-23	Down
Unigene4453	3.09	6.31	1.03003	0.000149892	0.000510867	Up
Unigene2992	6.29	1.65	-1.93059	2.20666e-06	9.65147e-06	Down
CL192.Contig1	6.29	2.21	-1.50901	1.07537e-11	7.80203e-11	Down
CL69.Contig12	6.28	0.41	-3.93707	8.92376e-41	1.87066e-39	Down
CL1564.Contig1	2.55	6.25	1.29336	9.16074e-06	3.70893e-05	Up
Unigene6156	6.25	2.72	-1.20025	1.36423e-06	6.15016e-06	Down
CL269.Contig2	0.01	6.24	9.2854	2.75514e-28	4.19792e-27	Up
CL195.Contig2	1.3	6.24	2.26303	4.85978e-06	2.04379e-05	Up
Unigene1050	2.2	6.24	1.50404	1.43385e-05	5.65075e-05	Up
Unigene9617	0.95	6.23	2.71323	2.34154e-11	1.65319e-10	Up
Unigene176	6.23	0.16	-5.28309	1.32163e-52	3.55225e-51	Down
Unigene1288	6.23	1.53	-2.0257	3.83668e-06	1.63506e-05	Down
CL745.Contig1	6.21	2.16	-1.52356	8.25592e-08	4.25008e-07	Down
Unigene7077	6.2	2.85	-1.12131	0.000215514	0.000717704	Down
Unigene4648	1.1	6.19	2.49244	3.4841e-05	0.000130158	Up
Unigene2989	1.67	6.18	1.88776	1.14115e-05	4.56346e-05	Up
CL1553.Contig2	2.48	6.16	1.31259	1.1948e-08	6.71758e-08	Up
CL2138.Contig3	6.16	2.62	-1.23336	1.0456e-08	5.91755e-08	Down
CL1774.Contig1	2.88	6.14	1.09217	3.57294e-09	2.09942e-08	Up
Unigene1039	6.14	0.96	-2.67713	6.868e-20	7.83924e-19	Down
CL1283.Contig1	2.5	6.13	1.29396	8.56274e-09	4.87316e-08	Up
Unigene7498	6.12	0.5	-3.61353	1.23225e-52	3.31751e-51	Down
Unigene1702	6.12	1.16	-2.39941	1.60152e-05	6.27056e-05	Down
CL290.Contig2	2.31	6.11	1.40328	4.166e-10	2.68205e-09	Up
CL283.Contig1	2.57	6.11	1.2494	3.0324e-11	2.12529e-10	Up
Unigene4467	6.11	2.41	-1.34214	3.51558e-05	0.000131184	Down
CL444.Contig3	1.43	6.1	2.09279	8.5714e-08	4.40135e-07	Up
CL30.Contig13	6.1	0.01	-9.25267	5.81322e-142	3.83343e-140	Down
Unigene5171	6.09	2.15	-1.50211	1.40987e-20	1.66045e-19	Down
CL266.Contig2	6.08	0.01	-9.24793	4.20058e-09	2.45405e-08	Down
CL2258.Contig1	6.08	0.01	-9.24793	1.84263e-64	5.73857e-63	Down
Unigene5562	1.25	6.07	2.27977	6.2625e-07	2.93451e-06	Up
CL270.Contig1	6.07	0.89	-2.76982	1.40724e-20	1.65855e-19	Down
CL1025.Contig3	1.01	6.05	2.58258	1.37396e-18	1.48896e-17	Up
CL600.Contig2	1.96	6.05	1.62608	2.61012e-14	2.25059e-13	Up
CL453.Contig7	6.04	0.01	-9.2384	2.23844e-97	1.03874e-95	Down
CL138.Contig8	6.02	1.74	-1.79068	1.32119e-17	1.35941e-16	Down
Unigene392	6.01	1.7	-1.82183	1.15427e-06	5.22969e-06	Down
CL1338.Contig2	2.33	6	1.36463	1.63131e-06	7.27967e-06	Up
CL1887.Contig3	2.57	6	1.22319	3.59058e-15	3.27454e-14	Up
Unigene3558	2.83	6	1.08416	8.35196e-05	0.000296635	Up
Unigene3630	1.29	5.99	2.21518	6.42762e-07	3.00756e-06	Up
Unigene1707	5.99	0.01	-9.22641	2.07202e-06	9.09678e-06	Down
Unigene7208	1.08	5.98	2.46911	0.000286702	0.000934521	Up
Unigene1280	1.02	5.96	2.54674	2.0123e-05	7.77612e-05	Up
Unigene11	5.96	2.33	-1.35498	1.23112e-10	8.25882e-10	Down
CL1542.Contig1	5.96	2.64	-1.17477	3.42088e-13	2.73805e-12	Down
CL6.Contig1	5.94	0.01	-9.21432	2.08552e-85	8.3874e-84	Down
Unigene6911	2.96	5.93	1.00243	3.89754e-07	1.87542e-06	Up
Unigene7715	5.93	0.11	-5.75246	9.9565e-31	1.62986e-29	Down
CL829.Contig1	5.93	2.39	-1.31102	6.48248e-10	4.11003e-09	Down
CL2013.Contig1	0.01	5.92	9.20945	3.28186e-52	8.74876e-51	Up
Unigene136	5.89	2.36	-1.31948	4.34462e-07	2.07827e-06	Down
CL1301.Contig1	0.47	5.88	3.64508	7.11006e-23	9.06881e-22	Up
CL103.Contig1	1.6	5.86	1.87283	3.92478e-34	7.04816e-33	Up
CL848.Contig2	5.86	0.88	-2.73533	0.000298942	0.000970921	Down
CL282.Contig2	2.59	5.85	1.17548	1.91431e-05	7.41504e-05	Up
CL335.Contig2	5.84	2.41	-1.27694	1.06172e-12	8.21141e-12	Down
CL259.Contig23	1.25	5.82	2.21909	1.81464e-28	2.77529e-27	Up
CL723.Contig2	1.34	5.81	2.11631	6.20904e-15	5.57206e-14	Up
CL1112.Contig1	5.8	1.88	-1.62532	2.91362e-06	1.26182e-05	Down
Unigene4505	2.29	5.78	1.33572	7.47786e-06	3.06722e-05	Up
CL768.Contig4	2.17	5.73	1.40084	1.58432e-07	7.92548e-07	Up
CL546.Contig4	5.73	2.49	-1.20239	4.65182e-10	2.98538e-09	Down
Unigene6088	1.75	5.72	1.70866	3.9478e-08	2.09931e-07	Up
CL482.Contig2	2.18	5.72	1.39169	4.8821e-09	2.83291e-08	Up
CL39.Contig3	5.72	0.85	-2.75048	1.22568e-42	2.69419e-41	Down
CL1632.Contig4	0.01	5.7	9.15482	2.5275e-64	7.84151e-63	Up
Unigene7814	1.24	5.67	2.19301	1.54471e-09	9.43036e-09	Up
Unigene5549	1.71	5.66	1.72681	2.54294e-08	1.38898e-07	Up
CL939.Contig4	5.66	0.64	-3.14466	8.3028e-14	6.90684e-13	Down
CL2040.Contig2	2.45	5.64	1.20291	7.95738e-06	3.25e-05	Up
CL2012.Contig1	2.79	5.63	1.01287	2.55672e-07	1.25547e-06	Up
CL665.Contig1	2.73	5.61	1.0391	2.08828e-09	1.25698e-08	Up
CL1166.Contig2	5.6	2.6	-1.10692	5.36674e-10	3.42395e-09	Down
CL285.Contig8	5.59	1.31	-2.09328	1.81536e-25	2.50581e-24	Down
CL1827.Contig2	5.58	0.27	-4.36923	4.4394e-36	8.35942e-35	Down
CL1156.Contig2	5.58	1.71	-1.70627	5.68068e-19	6.26452e-18	Down
CL1113.Contig2	5.58	1.73	-1.68949	1.32062e-11	9.52627e-11	Down
CL1381.Contig1	1.03	5.57	2.43503	1.37106e-11	9.86827e-11	Up
Unigene6162	2.29	5.57	1.28233	2.6857e-05	0.000102207	Up
Unigene4439	2.49	5.57	1.16153	9.25352e-06	3.7437e-05	Up
CL866.Contig2	5.57	2.47	-1.17317	2.07952e-12	1.58277e-11	Down
CL1109.Contig1	2.02	5.54	1.45553	5.49892e-20	6.30749e-19	Up
CL1839.Contig1	5.54	0.01	-9.11374	6.81036e-52	1.79785e-50	Down
CL102.Contig2	2.39	5.53	1.21027	1.35567e-09	8.33566e-09	Up
CL1475.Contig1	5.53	0.01	-9.11114	6.12456e-34	1.09263e-32	Down
Unigene2543	1.13	5.52	2.28835	1.34119e-05	5.31775e-05	Up
Unigene6928	5.52	1.3	-2.08616	4.09054e-17	4.09004e-16	Down
CL854.Contig1	0.01	5.51	9.10591	3.81882e-13	3.04161e-12	Up
CL57.Contig1	2.01	5.51	1.45486	4.88942e-08	2.57648e-07	Up
CL1817.Contig1	2.65	5.51	1.05606	6.63752e-05	0.000238921	Up
Unigene2692	5.5	2.24	-1.29593	1.38425e-07	6.96961e-07	Down
Unigene6143	5.5	2.51	-1.13174	3.12776e-06	1.35025e-05	Down
Unigene7698	1.3	5.49	2.07829	4.82722e-06	2.03062e-05	Up
CL32.Contig2	5.49	0.66	-3.05627	3.19038e-66	1.01099e-64	Down
CL61.Contig7	2.09	5.48	1.39067	5.2773e-12	3.91246e-11	Up
Unigene7907	1.12	5.47	2.28804	2.47974e-14	2.14043e-13	Up
Unigene6203	2.53	5.47	1.1124	6.11706e-06	2.54365e-05	Up
CL310.Contig1	2.57	5.47	1.08977	5.78782e-05	0.000210335	Up
CL503.Contig2	2.47	5.46	1.14439	0.000110543	0.000385303	Up
Unigene2903	2.64	5.46	1.04836	0.000229462	0.000760577	Up
Unigene7820	5.44	1.68	-1.69515	8.34794e-09	4.75424e-08	Down
CL195.Contig1	1.11	5.43	2.29039	6.28722e-05	0.000227216	Up
CL159.Contig1	2.43	5.43	1.16	9.25352e-06	3.74277e-05	Up
CL619.Contig5	1.33	5.42	2.02687	2.76704e-11	1.94601e-10	Up
Unigene2673	2.03	5.42	1.41681	5.4885e-07	2.59271e-06	Up
CL727.Contig1	2.26	5.42	1.26197	2.461e-08	1.34648e-07	Up
CL694.Contig1	2.65	5.4	1.02697	3.23848e-07	1.57411e-06	Up
CL470.Contig2	1.57	5.39	1.77952	3.13868e-10	2.04002e-09	Up
CL2293.Contig1	1.63	5.39	1.72541	7.57712e-08	3.913e-07	Up
CL2106.Contig1	5.38	1.93	-1.47901	0.000200366	0.000671238	Down
CL664.Contig3	5.37	1.38	-1.96025	6.20518e-06	2.57766e-05	Down
CL1079.Contig1	1.9	5.36	1.49623	2.61706e-07	1.28394e-06	Up
CL331.Contig1	5.36	0.98	-2.45138	3.46862e-37	6.69394e-36	Down
CL350.Contig3	5.35	0.01	-9.0634	3.26078e-05	0.000122405	Down
Unigene2695	5.35	1.11	-2.26898	6.14124e-16	5.81223e-15	Down
Unigene915	5.35	1.13	-2.24322	1.35012e-13	1.10841e-12	Down
CL66.Contig15	5.33	0.01	-9.05799	1.56266e-75	5.53316e-74	Down
CL995.Contig1	5.32	2.1	-1.34104	0.000119098	0.000412913	Down
CL1512.Contig1	2.43	5.31	1.12776	8.93882e-11	6.06648e-10	Up
Unigene6121	5.31	0.91	-2.54477	5.62644e-13	4.4315e-12	Down
CL2136.Contig1	0.01	5.29	9.04712	2.69804e-61	8.10806e-60	Up
CL849.Contig1	1.6	5.29	1.7252	1.31724e-09	8.10549e-09	Up
CL198.Contig5	5.29	0.01	-9.04712	1.49021e-28	2.28554e-27	Down
CL606.Contig4	5.29	2.48	-1.09293	1.01113e-09	6.29798e-09	Down
CL446.Contig4	2.56	5.28	1.04439	6.17872e-06	2.56863e-05	Up
Unigene6027	2.58	5.27	1.03043	1.88629e-07	9.38135e-07	Up
CL52.Contig1	5.27	2.12	-1.31374	1.61641e-11	1.15779e-10	Down
Unigene1021	1.14	5.26	2.20603	6.35028e-12	4.68448e-11	Up
CL482.Contig1	5.26	2.42	-1.12006	1.87875e-06	8.2885e-06	Down
Unigene8771	0.55	5.23	3.24931	0.000112291	0.000390812	Up
CL2.Contig2	0.73	5.22	2.83808	6.03442e-12	4.46564e-11	Up
CL708.Contig1	2.19	5.22	1.25312	1.36975e-06	6.17335e-06	Up
CL792.Contig1	0.01	5.21	9.02514	1.58651e-32	2.74905e-31	Up
Unigene2513	0.74	5.19	2.81014	4.90452e-08	2.5836e-07	Up
CL2158.Contig3	1.82	5.17	1.50623	3.8376e-16	3.6704e-15	Up
CL1955.Contig1	5.17	1.66	-1.63898	7.29386e-11	4.97706e-10	Down
CL178.Contig1	0.74	5.16	2.80177	5.32474e-07	2.51901e-06	Up
Unigene8165	1.21	5.16	2.09236	1.34052e-05	5.31769e-05	Up
CL1896.Contig3	5.16	1.7	-1.60184	1.47494e-07	7.39648e-07	Down
Unigene863	0.73	5.15	2.8186	0.000144464	0.000493092	Up
CL1851.Contig2	0.01	5.12	9	2.50578e-11	1.76455e-10	Up
Unigene272	5.12	0.95	-2.43014	1.90807e-09	1.15277e-08	Down
Unigene7808	1.18	5.1	2.11171	5.26264e-22	6.4987e-21	Up
CL1387.Contig1	1.24	5.09	2.03733	1.17582e-13	9.68727e-13	Up
Unigene1118	5.09	1.93	-1.39906	5.6995e-06	2.37852e-05	Down
Unigene7880	5.09	2.2	-1.21016	9.6945e-07	4.44299e-06	Down
CL935.Contig1	5.06	2.18	-1.21481	7.71174e-09	4.40424e-08	Down
CL1101.Contig1	1.34	5.05	1.91405	1.24596e-07	6.29474e-07	Up
CL467.Contig3	1.6	5.05	1.65821	1.12698e-11	8.15469e-11	Up
CL2029.Contig1	5.05	0.34	-3.89268	9.9737e-85	3.93345e-83	Down
CL1405.Contig5	5.05	1.2	-2.07325	1.04901e-05	4.21675e-05	Down
Unigene2587	5.05	2.31	-1.12839	3.12776e-06	1.35061e-05	Down
CL318.Contig1	0.9	5.04	2.48543	9.58636e-30	1.52483e-28	Up
CL1042.Contig2	1.58	5.03	1.67063	1.86056e-13	1.51373e-12	Up
CL1946.Contig2	5.03	0.01	-8.97441	1.1568e-24	1.55977e-23	Down
CL61.Contig8	5.03	0.01	-8.97441	1.0345e-44	2.35335e-43	Down
CL1348.Contig1	0.01	5.02	8.97154	9.75214e-34	1.73599e-32	Up
CL321.Contig5	0.55	5.02	3.19018	1.46676e-08	8.19012e-08	Up
CL561.Contig8	5.02	0.01	-8.97154	1.07176e-50	2.76216e-49	Down
CL187.Contig1	1.19	5	2.07097	0.00029844	0.000969677	Up
CL601.Contig5	2.21	4.99	1.17499	1.65356e-12	1.26388e-11	Up
Unigene5061	1.16	4.98	2.10202	1.06202e-06	4.83189e-06	Up
Unigene2841	1	4.96	2.31034	1.58622e-11	1.13716e-10	Up
CL1904.Contig2	1.22	4.93	2.01471	6.112e-07	2.87142e-06	Up
CL1065.Contig1	2.26	4.93	1.12526	6.04096e-10	3.83906e-09	Up
CL2184.Contig2	1.99	4.92	1.30589	1.14291e-07	5.8065e-07	Up
CL43.Contig3	4.92	1.37	-1.84448	9.25188e-09	5.25985e-08	Down
Unigene3533	4.92	1.72	-1.51625	1.15104e-08	6.48053e-08	Down
Unigene5380	4.92	1.76	-1.48308	0.000200366	0.0006711	Down
Unigene2781	0.94	4.9	2.38205	6.70304e-11	4.58351e-10	Up
CL1012.Contig1	4.9	0.01	-8.93664	8.66776e-15	7.67702e-14	Down
Unigene3622	0.66	4.89	2.8893	8.08662e-05	0.000287713	Up
Unigene7013	4.89	1.54	-1.6669	1.24459e-06	5.63266e-06	Down
CL90.Contig2	4.89	2.11	-1.21259	3.50678e-07	1.69995e-06	Down
CL543.Contig4	0.71	4.87	2.77803	7.51314e-21	8.93894e-20	Up
CL2263.Contig1	4.87	0.38	-3.67985	1.80238e-06	7.97314e-06	Down
Unigene7138	1.18	4.86	2.04217	2.0377e-10	1.34482e-09	Up
Unigene5353	1.33	4.85	1.86656	6.60744e-06	2.73708e-05	Up
Unigene9323	0.17	4.84	4.8314	2.64098e-08	1.43819e-07	Up
CL69.Contig15	2.34	4.84	1.0485	8.42234e-07	3.89061e-06	Up
CL2002.Contig2	4.84	0.01	-8.91886	7.88974e-38	1.55016e-36	Down
CL1699.Contig2	4.83	1.22	-1.98514	6.9023e-12	5.08019e-11	Down
CL597.Contig3	0.01	4.82	8.91289	5.33904e-51	1.38255e-49	Up
Unigene122	2.37	4.82	1.02415	7.16746e-05	0.000256918	Up
Unigene6847	4.82	0.97	-2.31298	0.000209994	0.000701905	Down
Unigene809	0.93	4.81	2.37073	4.6695e-06	1.96783e-05	Up
CL2289.Contig1	1.56	4.81	1.62449	3.86532e-07	1.86102e-06	Up
CL1394.Contig3	4.81	1.71	-1.49204	1.74242e-05	6.78959e-05	Down
CL208.Contig2	4.81	2.25	-1.09611	7.59154e-05	0.000271164	Down
CL59.Contig1	4.79	0.5	-3.26003	3.81936e-19	4.23195e-18	Down
CL350.Contig1	4.78	2	-1.25701	3.84462e-05	0.000142645	Down
CL379.Contig12	4.78	2.15	-1.15267	0.000154565	0.000525694	Down
Unigene1709	0.86	4.76	2.46855	0.000286702	0.000934708	Up
CL445.Contig1	1.24	4.75	1.93759	4.89118e-10	3.13405e-09	Up
Unigene1682	4.75	0.16	-4.89178	3.36128e-08	1.80272e-07	Down
CL712.Contig3	4.75	2.27	-1.06524	7.54052e-13	5.87094e-12	Down
Unigene9719	0.01	4.73	8.8857	2.85534e-05	0.000108208	Up
CL1701.Contig3	1.93	4.72	1.29019	2.64154e-06	1.14949e-05	Up
CL285.Contig5	4.72	0.78	-2.59724	6.26002e-28	9.44104e-27	Down
CL583.Contig2	4.71	1.51	-1.64118	5.57936e-06	2.32957e-05	Down
CL1929.Contig5	4.7	1.88	-1.32193	2.58296e-07	1.26797e-06	Down
CL1639.Contig4	4.67	0.63	-2.89	2.7747e-17	2.80014e-16	Down
Unigene6117	4.65	1.66	-1.48605	7.0313e-07	3.27404e-06	Down
CL1874.Contig2	4.65	2.23	-1.06019	8.55874e-07	3.94802e-06	Down
Unigene3438	0.29	4.64	4	0.000135567	0.00046526	Up
Unigene6937	1.48	4.64	1.64853	4.55054e-11	3.15133e-10	Up
Unigene3455	1.66	4.63	1.47983	9.56018e-09	5.42565e-08	Up
CL299.Contig6	2.3	4.63	1.00938	2.2356e-10	1.47244e-09	Up
Unigene7760	4.63	2.03	-1.18953	9.06048e-12	6.61781e-11	Down
Unigene7080	4.62	0.76	-2.60382	4.78188e-13	3.78829e-12	Down
CL375.Contig1	1.08	4.6	2.0906	2.93244e-06	1.2693e-05	Up
CL1423.Contig2	1.35	4.59	1.76553	4.91056e-10	3.14523e-09	Up
CL1417.Contig2	0.01	4.58	8.8392	1.7813e-16	1.73217e-15	Up
CL1240.Contig2	1.98	4.58	1.20985	1.02806e-10	6.93666e-10	Up
CL1824.Contig1	0.21	4.57	4.44373	4.8868e-15	4.42447e-14	Up
CL270.Contig7	4.55	1.75	-1.37851	1.94153e-07	9.6355e-07	Down
CL1653.Contig1	4.54	0.53	-3.09863	2.02672e-11	1.44091e-10	Down
CL2083.Contig1	1.76	4.53	1.36394	2.49936e-05	9.54727e-05	Up
Unigene5166	1.77	4.53	1.35576	1.10292e-08	6.22681e-08	Up
CL2086.Contig1	0.65	4.52	2.79781	1.38331e-05	5.47808e-05	Up
CL567.Contig7	4.52	0.01	-8.82018	8.2733e-85	3.27872e-83	Down
CL2050.Contig1	4.52	0.01	-8.82018	1.28634e-42	2.8237e-41	Down
Unigene10302	4.52	1.6	-1.49825	1.85701e-07	9.2442e-07	Down
Unigene3477	0.82	4.51	2.45943	1.05223e-12	8.1419e-12	Up
CL815.Contig1	4.51	0.33	-3.77259	4.3063e-19	4.76178e-18	Down
CL936.Contig3	0.9	4.48	2.3155	1.36743e-09	8.39843e-09	Up
Unigene7807	1.03	4.48	2.12085	7.40746e-14	6.18732e-13	Up
CL2222.Contig1	1.21	4.48	1.88849	2.67888e-08	1.45445e-07	Up
CL608.Contig1	4.48	0.01	-8.80735	3.02106e-31	5.05206e-30	Down
Unigene899	4.48	1.01	-2.14914	1.02138e-12	7.91069e-12	Down
CL768.Contig3	0.39	4.47	3.51873	4.833e-15	4.38063e-14	Up
Unigene47	1.24	4.47	1.84993	1.36346e-08	7.63426e-08	Up
CL1232.Contig1	1.88	4.46	1.24631	1.36975e-06	6.17164e-06	Up
CL961.Contig1	4.46	0.88	-2.34147	8.93076e-12	6.52599e-11	Down
Unigene8250	0.55	4.45	3.0163	2.5016e-05	9.55135e-05	Up
Unigene1815	1.01	4.45	2.13945	6.441e-07	3.01295e-06	Up
Unigene9194	0.16	4.43	4.79116	5.13816e-08	2.7023e-07	Up
Unigene7933	2.1	4.42	1.07366	0.000290354	0.000945668	Up
CL1522.Contig4	4.42	1.05	-2.07366	2.71388e-21	3.27677e-20	Down
CL1178.Contig1	4.42	1.65	-1.42158	2.0578e-07	1.01908e-06	Down
CL269.Contig3	4.41	0.45	-3.29278	4.57852e-14	3.87805e-13	Down
CL1473.Contig1	4.4	1.89	-1.21912	4.33534e-06	1.83461e-05	Down
CL2105.Contig2	4.39	0.01	-8.77808	7.88974e-38	1.55203e-36	Down
CL1844.Contig1	4.39	0.66	-2.73368	9.1461e-11	6.19425e-10	Down
CL614.Contig2	1.95	4.38	1.16746	3.23178e-06	1.39184e-05	Up
CL977.Contig1	4.37	1.65	-1.40517	3.38422e-09	1.99285e-08	Down
CL584.Contig1	4.35	1.46	-1.57505	2.43286e-14	2.10108e-13	Down
CL904.Contig3	0.86	4.34	2.33529	6.22572e-14	5.23513e-13	Up
CL69.Contig13	4.34	0.01	-8.76155	1.57143e-37	3.058e-36	Down
Unigene6942	4.34	1.84	-1.23799	0.000256724	0.00084407	Down
CL410.Contig1	0.36	4.32	3.58496	6.00702e-14	5.05645e-13	Up
Unigene7309	1.25	4.32	1.7891	4.58428e-05	0.000168743	Up
Unigene7768	1.65	4.32	1.38857	8.45186e-08	4.34545e-07	Up
CL582.Contig1	1.24	4.3	1.794	1.47799e-16	1.44152e-15	Up
CL2264.Contig1	4.29	1.41	-1.60528	8.93532e-18	9.26997e-17	Down
CL812.Contig1	0.26	4.28	4.04103	2.64098e-08	1.43771e-07	Up
Unigene4780	4.27	0.92	-2.21453	7.59876e-15	6.77071e-14	Down
CL259.Contig26	4.27	1.88	-1.1835	1.50214e-09	9.18083e-09	Down
CL2163.Contig2	1.97	4.26	1.11266	3.97894e-09	2.32958e-08	Up
CL1628.Contig1	1.03	4.25	2.04482	4.95988e-16	4.71884e-15	Up
CL59.Contig5	4.25	1.42	-1.58157	4.07828e-08	2.16445e-07	Down
Unigene6255	1.29	4.24	1.71669	0.000198836	0.000666386	Up
Unigene7003	1.86	4.23	1.18536	2.2637e-05	8.68578e-05	Up
Unigene8609	4.22	0.3	-3.81421	3.24282e-13	2.60064e-12	Down
Unigene10662	4.21	0.01	-8.71768	6.49462e-05	0.000234295	Down
CL180.Contig2	4.21	1.59	-1.40479	1.10375e-17	1.14073e-16	Down
CL1885.Contig1	0.3	4.2	3.80735	8.60686e-12	6.29212e-11	Up
Unigene9746	0.37	4.2	3.50479	4.13474e-07	1.98195e-06	Up
Unigene9080	0.74	4.2	2.50479	0.000165384	0.000560504	Up
CL1701.Contig2	4.2	1.32	-1.66985	9.63258e-08	4.93227e-07	Down
CL1086.Contig2	4.19	0.52	-3.01037	3.00858e-05	0.00011354	Down
CL1662.Contig2	4.19	0.91	-2.20301	1.96215e-10	1.29759e-09	Down
Unigene6973	4.19	2.08	-1.01037	0.000215354	0.000717465	Down
Unigene8656	0.01	4.18	8.70736	0.000231294	0.000766338	Up
CL1243.Contig2	1.64	4.18	1.34981	5.53622e-10	3.52655e-09	Up
Unigene3463	4.18	1.64	-1.34981	5.28566e-06	2.21205e-05	Down
Unigene9566	0.8	4.17	2.38198	2.18094e-05	8.39989e-05	Up
Unigene893	4.17	1.74	-1.26096	8.33842e-06	3.39286e-05	Down
CL37.Contig8	0.01	4.16	8.70044	6.39904e-32	1.09253e-30	Up
CL2158.Contig1	4.16	0.01	-8.70044	6.69096e-49	1.65627e-47	Down
CL540.Contig2	4.14	1.77	-1.22588	8.7862e-11	5.96787e-10	Down
CL1366.Contig1	1.29	4.12	1.67527	2.28566e-06	9.98627e-06	Up
CL606.Contig3	0.01	4.1	8.67948	1.50837e-45	3.50975e-44	Up
CL34.Contig3	4.1	1.96	-1.06477	1.96848e-13	1.59834e-12	Down
CL672.Contig2	0.29	4.09	3.81798	6.12142e-08	3.1957e-07	Up
CL1631.Contig1	1.09	4.08	1.90424	9.49282e-05	0.000333518	Up
CL1466.Contig2	1.31	4.08	1.639	2.30466e-09	1.37958e-08	Up
CL1853.Contig1	4.08	0.01	-8.67243	8.21976e-06	3.34792e-05	Down
CL670.Contig3	0.01	4.07	8.66888	2.58098e-31	4.33392e-30	Up
Unigene1660	0.01	4.06	8.66534	1.75515e-06	7.79388e-06	Up
CL271.Contig4	0.94	4.05	2.10719	5.38826e-13	4.25419e-12	Up
CL109.Contig1	4.04	0.75	-2.42939	7.29092e-05	0.000260999	Down
CL941.Contig1	1.58	4.02	1.34727	5.13614e-06	2.15168e-05	Up
CL951.Contig1	4.02	0.54	-2.89616	4.95156e-23	6.33053e-22	Down
CL2124.Contig1	4.01	0.01	-8.64746	8.03054e-41	1.68559e-39	Down
CL203.Contig1	1.55	4	1.36773	1.99199e-07	9.87686e-07	Up
Unigene5821	4	0.81	-2.30401	7.06274e-11	4.82339e-10	Down
CL365.Contig2	3.99	0.01	-8.64024	4.03194e-41	8.52886e-40	Down
CL789.Contig3	3.99	0.01	-8.64024	6.49462e-05	0.000233984	Down
Unigene1042	3.99	0.8	-2.31832	4.58326e-05	0.000168744	Down
Unigene5212	3.99	1.36	-1.55278	3.03364e-09	1.79614e-08	Down
CL256.Contig4	0.01	3.98	8.63662	5.33904e-51	1.38475e-49	Up
CL805.Contig6	3.97	1.1	-1.85164	3.677e-19	4.07699e-18	Down
CL1626.Contig2	3.96	0.23	-4.10579	8.18906e-05	0.000291167	Down
CL1245.Contig1	0.82	3.94	2.2645	4.4434e-16	4.23736e-15	Up
CL1758.Contig2	3.94	0.93	-2.08289	3.49622e-14	2.98775e-13	Down
CL224.Contig4	1.22	3.93	1.68765	1.55978e-14	1.36443e-13	Up
CL1523.Contig3	1.84	3.93	1.09482	3.01614e-05	0.000113799	Up
Unigene6158	3.92	0.65	-2.59234	8.22562e-13	6.39212e-12	Down
CL467.Contig1	3.92	1.11	-1.82029	6.53318e-10	4.13895e-09	Down
Unigene5248	3.92	1.15	-1.76922	1.28929e-05	5.12318e-05	Down
CL435.Contig1	1.13	3.91	1.79085	1.36099e-16	1.3322e-15	Up
Unigene7296	0.89	3.9	2.1316	8.12468e-06	3.31417e-05	Up
CL446.Contig3	1.29	3.9	1.5961	2.9993e-07	1.46265e-06	Up
Unigene6892	3.88	0.01	-8.59991	6.49462e-05	0.000234088	Down
CL853.Contig1	3.87	0.01	-8.59619	5.77558e-63	1.77161e-61	Down
CL1308.Contig1	3.86	1.82	-1.08466	6.93296e-06	2.86029e-05	Down
Unigene10477	3.85	0.01	-8.58871	0.000257642	0.000845893	Down
CL1790.Contig1	3.85	1.3	-1.56635	3.77528e-11	2.62785e-10	Down
CL32.Contig3	1.31	3.83	1.54778	1.9116e-22	2.40248e-21	Up
CL342.Contig1	1.71	3.82	1.15958	0.000158845	0.000539238	Up
CL617.Contig6	1.79	3.82	1.09361	2.90086e-11	2.0366e-10	Up
CL2153.Contig1	1.51	3.81	1.33524	0.000265188	0.000867694	Up
CL783.Contig1	0.92	3.8	2.04629	3.8574e-07	1.85831e-06	Up
CL806.Contig1	1.68	3.78	1.16993	2.52584e-08	1.38103e-07	Up
Unigene7783	3.78	1.43	-1.40237	1.70363e-06	7.58577e-06	Down
Unigene6514	1.58	3.77	1.25464	7.8658e-05	0.000280285	Up
Unigene239	3.77	1	-1.91456	1.54695e-08	8.61425e-08	Down
Unigene818	0.78	3.76	2.26919	1.05332e-06	4.79769e-06	Up
Unigene7001	1.24	3.76	1.60039	5.20278e-07	2.46776e-06	Up
CL1811.Contig2	1.5	3.76	1.32577	1.88095e-07	9.35764e-07	Up
CL73.Contig6	3.75	0.26	-3.85031	9.19778e-30	1.46588e-28	Down
CL1136.Contig1	3.75	1.35	-1.47393	1.22009e-09	7.54759e-09	Down
CL374.Contig2	0.01	3.73	8.54303	6.30512e-22	7.75078e-21	Up
CL658.Contig2	0.54	3.73	2.78814	1.39147e-15	1.29584e-14	Up
Unigene6233	3.73	0.91	-2.03524	3.27526e-07	1.59104e-06	Down
CL1676.Contig2	0.21	3.72	4.14684	1.93795e-05	7.49949e-05	Up
Unigene8619	3.71	0.01	-8.53528	8.21976e-06	3.34709e-05	Down
Unigene9128	0.13	3.7	4.83094	5.13816e-08	2.70143e-07	Up
CL1919.Contig1	0.59	3.69	2.64483	6.62924e-06	2.74332e-05	Up
Unigene4395	3.69	0.26	-3.82704	1.23749e-19	1.39489e-18	Down
CL1904.Contig1	1.18	3.67	1.63699	0.000273572	0.000893332	Up
Unigene6176	0.91	3.66	2.00791	0.000284558	0.00092809	Up
Unigene1272	0.86	3.65	2.08549	1.40457e-07	7.06756e-07	Up
CL1054.Contig1	1.09	3.65	1.74357	3.90838e-07	1.87953e-06	Up
Unigene4249	3.65	0.01	-8.51175	4.12692e-06	1.75187e-05	Down
CL56.Contig2	0.01	3.63	8.50383	3.6848e-36	6.95458e-35	Up
CL237.Contig1	0.01	3.62	8.49985	2.02978e-10	1.34068e-09	Up
Unigene5513	0.27	3.62	3.74496	7.78584e-07	3.60887e-06	Up
CL1062.Contig1	0.7	3.6	2.36257	2.82296e-08	1.52607e-07	Up
CL379.Contig1	0.89	3.6	2.01612	3.8574e-07	1.85776e-06	Up
CL259.Contig12	0.12	3.59	4.90288	1.89432e-34	3.42829e-33	Up
Unigene6796	3.57	0.01	-8.47978	3.26078e-05	0.000122377	Down
CL578.Contig2	0.01	3.56	8.47573	1.54028e-12	1.17951e-11	Up
Unigene8149	1.25	3.56	1.50995	8.84694e-05	0.000312783	Up
CL1273.Contig3	1.61	3.56	1.14482	7.7651e-07	3.60028e-06	Up
Unigene7052	3.56	1.31	-1.44231	8.7309e-05	0.000308948	Down
CL958.Contig2	3.55	0.01	-8.47168	1.04031e-06	4.74506e-06	Down
CL1120.Contig1	1.46	3.54	1.27778	9.16074e-06	3.70985e-05	Up
CL155.Contig2	0.79	3.53	2.15974	4.85978e-06	2.04327e-05	Up
Unigene2605	1.56	3.53	1.17812	0.000190412	0.000639865	Up
CL760.Contig1	3.53	0.46	-2.93996	5.37586e-05	0.000196239	Down
CL213.Contig5	0.01	3.52	8.45943	3.8757e-23	4.9785e-22	Up
CL1910.Contig2	0.01	3.52	8.45943	5.8199e-15	5.23727e-14	Up
CL23.Contig1	1.16	3.52	1.60145	3.60434e-12	2.70417e-11	Up
CL1136.Contig2	3.52	1.51	-1.22103	2.52912e-07	1.24229e-06	Down
CL170.Contig4	0.54	3.51	2.70044	0.000144464	0.000492989	Up
CL823.Contig5	1.09	3.51	1.68714	5.09838e-14	4.30718e-13	Up
Unigene8618	3.5	0.01	-8.45121	6.49462e-05	0.000234036	Down
CL478.Contig3	0.82	3.48	2.08539	4.49854e-14	3.81427e-13	Up
CL284.Contig6	3.47	1.11	-1.64438	6.57614e-11	4.50051e-10	Down
CL781.Contig2	0.7	3.44	2.29698	3.4841e-05	0.000130128	Up
CL817.Contig9	0.01	3.43	8.42206	6.93254e-39	1.39061e-37	Up
CL32.Contig1	0.46	3.43	2.8985	5.77226e-40	1.18262e-38	Up
CL653.Contig1	0.99	3.43	1.79271	4.15904e-13	3.3029e-12	Up
CL2190.Contig1	1.6	3.43	1.10014	5.17806e-08	2.72065e-07	Up
CL646.Contig1	3.43	0.96	-1.8371	3.88816e-08	2.0703e-07	Down
Unigene961	3.42	0.86	-1.99159	1.67934e-05	6.55948e-05	Down
Unigene6001	3.42	0.96	-1.83289	4.33452e-07	2.07405e-06	Down
Unigene2556	0.71	3.41	2.26388	0.00029844	0.000970064	Up
CL1874.Contig1	3.41	0.01	-8.41363	7.48194e-29	1.15732e-27	Down
CL606.Contig6	3.4	1.44	-1.23947	3.88438e-08	2.06896e-07	Down
CL1625.Contig1	0.78	3.38	2.11548	6.95464e-09	3.98022e-08	Up
CL992.Contig3	1.52	3.38	1.15295	4.16084e-08	2.20755e-07	Up
Unigene829	3.38	0.46	-2.87732	9.56698e-05	0.000335834	Down
CL2209.Contig1	0.87	3.37	1.95366	5.82066e-07	2.74008e-06	Up
CL1612.Contig2	0.01	3.34	8.3837	1.46442e-25	2.02999e-24	Up
Unigene7902	1.08	3.34	1.62882	8.83924e-05	0.000312578	Up
Unigene5999	3.34	0.25	-3.73985	9.67174e-07	4.43506e-06	Down
Unigene7721	3.34	0.39	-3.0983	9.3192e-06	3.76746e-05	Down
CL2227.Contig1	3.34	0.46	-2.86014	5.2561e-10	3.36126e-09	Down
CL715.Contig2	3.34	0.89	-1.90797	1.47588e-12	1.13178e-11	Down
Unigene8404	3.33	0.1	-5.05745	1.04433e-35	1.944e-34	Down
Unigene5921	0.28	3.32	3.56768	5.12906e-06	2.14982e-05	Up
CL1359.Contig3	1.07	3.32	1.63357	0.000113151	0.000393719	Up
CL1908.Contig1	3.31	0.43	-2.94442	4.97252e-09	2.88332e-08	Down
CL508.Contig6	0.14	3.3	4.55897	1.65771e-70	5.57869e-69	Up
CL50.Contig8	3.3	1.15	-1.52083	1.57885e-09	9.6316e-09	Down
Unigene4296	3.28	1.38	-1.24903	6.4728e-05	0.00023356	Down
CL203.Contig7	1.59	3.27	1.04026	8.85804e-07	4.0757e-06	Up
CL1011.Contig2	3.27	1.46	-1.16332	0.000183729	0.000618686	Down
Unigene4367	0.86	3.26	1.92246	9.49282e-05	0.000333446	Up
CL1650.Contig1	3.26	0.01	-8.34873	1.11659e-18	1.21979e-17	Down
CL670.Contig2	3.26	0.02	-7.34873	1.46408e-25	2.03125e-24	Down
CL75.Contig2	0.01	3.25	8.3443	6.8308e-29	1.06063e-27	Up
CL69.Contig18	1.32	3.24	1.29546	1.54379e-06	6.90616e-06	Up
CL198.Contig8	3.22	0.96	-1.74595	4.88622e-08	2.57646e-07	Down
CL1294.Contig2	0.69	3.19	2.20889	3.09674e-08	1.66798e-07	Up
Unigene9465	0.58	3.18	2.4549	6.00526e-05	0.000217654	Up
CL369.Contig2	0.93	3.18	1.77372	1.21376e-12	9.3607e-12	Up
Unigene9504	0.01	3.17	8.30834	1.42175e-05	5.61528e-05	Up
CL143.Contig1	0.01	3.17	8.30834	3.40122e-29	5.34224e-28	Up
Unigene6135	3.17	0.7	-2.17906	7.46446e-08	3.85972e-07	Down
CL1687.Contig1	3.16	0.42	-2.91146	2.1802e-09	1.30796e-08	Down
Unigene8662	0.31	3.15	3.34501	4.35102e-09	2.53739e-08	Up
CL1624.Contig2	3.15	1.35	-1.22239	1.41126e-09	8.65783e-09	Down
CL1140.Contig1	3.14	0.86	-1.86836	6.5274e-08	3.39458e-07	Down
CL2167.Contig2	0.01	3.13	8.29002	3.30212e-09	1.94661e-08	Up
Unigene2490	0.39	3.13	3.00462	2.5016e-05	9.54911e-05	Up
Unigene9136	0.62	3.13	2.33582	3.71162e-05	0.000138056	Up
Unigene6980	1.35	3.13	1.2132	6.60778e-05	0.000237956	Up
CL630.Contig2	3.13	0.01	-8.29002	0.000129356	0.000445915	Down
CL439.Contig4	3.12	0.01	-8.2854	1.85297e-26	2.66148e-25	Down
Unigene8190	3.12	0.21	-3.89308	4.45152e-11	3.08406e-10	Down
CL1253.Contig3	3.1	0.01	-8.27612	1.05888e-09	6.58283e-09	Down
CL198.Contig1	3.09	0.01	-8.27146	3.62592e-23	4.66869e-22	Down
CL184.Contig3	3.09	0.72	-2.10154	4.39214e-12	3.28011e-11	Down
CL2033.Contig1	3.09	1.04	-1.57102	2.04202e-21	2.47473e-20	Down
CL996.Contig1	0.47	3.08	2.7122	0.000256864	0.000844019	Up
CL13.Contig3	1.07	3.08	1.52532	0.000118283	0.000410439	Up
CL66.Contig11	1.13	3.08	1.44661	1.76809e-11	1.2631e-10	Up
CL1036.Contig3	3.08	1.41	-1.12724	1.60634e-06	7.17805e-06	Down
Unigene860	0.64	3.07	2.26209	0.00029844	0.00096987	Up
CL1454.Contig1	3.07	1.32	-1.2177	3.3132e-10	2.14916e-09	Down
Unigene1076	3.05	1.31	-1.21924	7.7938e-05	0.000277841	Down
CL471.Contig2	1.38	3.04	1.1394	1.5509e-05	6.08407e-05	Up
Unigene17	1.23	3.03	1.30066	9.16074e-06	3.70801e-05	Up
CL814.Contig2	1.27	3.02	1.24972	4.62982e-06	1.95364e-05	Up
CL1876.Contig5	3.02	0.01	-8.2384	2.22396e-18	2.38629e-17	Down
CL785.Contig1	0.28	3.01	3.42626	2.89176e-21	3.4838e-20	Up
CL313.Contig2	3.01	0.01	-8.23362	6.49462e-05	0.000234244	Down
Unigene5189	3.01	1.2	-1.32673	5.10084e-05	0.000186576	Down
Unigene9192	0.3	3	3.32193	6.09778e-05	0.000220713	Up
Unigene9715	0.48	3	2.64386	8.24318e-07	3.8111e-06	Up
CL39.Contig8	3	0.01	-8.22882	1.59947e-40	3.32298e-39	Down
CL507.Contig1	3	0.01	-8.22882	1.36406e-13	1.11872e-12	Down
CL960.Contig2	3	0.34	-3.14136	1.18712e-10	7.98008e-10	Down
Unigene7827	2.99	0.01	-8.224	1.43841e-22	1.82042e-21	Down
CL1370.Contig1	0.43	2.98	2.7929	3.09388e-06	1.33704e-05	Up
Unigene8645	0.06	2.97	5.62936	3.76658e-14	3.20701e-13	Up
Unigene3402	0.68	2.97	2.12686	0.000296342	0.000963437	Up
CL286.Contig1	2.97	1.11	-1.4199	0.000200366	0.000670962	Down
CL488.Contig5	0.6	2.96	2.30256	2.49992e-25	3.43039e-24	Up
CL1910.Contig3	2.96	1.25	-1.24367	0.000106089	0.00037073	Down
CL1234.Contig1	0.2	2.95	3.88264	8.92418e-18	9.26431e-17	Up
CL322.Contig2	2.95	0.94	-1.64998	4.7715e-11	3.29734e-10	Down
CL1785.Contig1	0.21	2.93	3.80244	2.34236e-22	2.9348e-21	Up
Unigene3012	2.93	0.36	-3.02483	6.84358e-07	3.19028e-06	Down
CL1211.Contig2	1	2.92	1.54597	5.85048e-05	0.00021247	Up
CL1253.Contig1	2.92	0.93	-1.65067	7.44786e-05	0.000266441	Down
CL400.Contig1	0.68	2.91	2.09741	1.1436e-08	6.44311e-08	Up
CL2199.Contig1	0.89	2.91	1.70914	6.7584e-07	3.15418e-06	Up
Unigene7000	0.82	2.9	1.82236	0.000139981	0.000478993	Up
CL1699.Contig4	2.9	0.81	-1.84006	3.88816e-08	2.06962e-07	Down
CL30.Contig16	0.01	2.88	8.16993	4.45464e-70	1.48988e-68	Up
CL965.Contig2	0.01	2.88	8.16993	8.18696e-10	5.1387e-09	Up
Unigene9499	0.01	2.88	8.16993	3.52494e-06	1.5105e-05	Up
CL2051.Contig2	0.49	2.87	2.5502	0.000165384	0.00056062	Up
CL410.Contig2	2.87	0.01	-8.16491	3.4385e-14	2.94151e-13	Down
Unigene7240	2.87	0.17	-4.07744	8.18906e-05	0.00029123	Down
Unigene5522	2.87	0.22	-3.70548	1.80238e-06	7.97531e-06	Down
CL379.Contig7	0.01	2.86	8.15987	4.41636e-17	4.41311e-16	Up
CL318.Contig5	2.86	0.03	-6.57491	1.27756e-36	2.42811e-35	Down
Unigene1856	2.86	0.55	-2.37851	4.04782e-08	2.14969e-07	Down
CL107.Contig1	2.86	0.88	-1.70044	0.000110416	0.000384943	Down
Unigene7374	0.68	2.85	2.06736	0.000173255	0.000585352	Up
CL451.Contig2	2.82	0.01	-8.13955	0.000257642	0.000846063	Down
Unigene5965	2.81	0.01	-8.13443	1.04031e-06	4.74772e-06	Down
CL369.Contig1	0.01	2.8	8.12928	3.93342e-33	6.93372e-32	Up
CL113.Contig1	0.01	2.8	8.12928	3.0934e-12	2.33265e-11	Up
Unigene9196	0.01	2.79	8.12412	5.73448e-05	0.000208722	Up
Unigene5088	0.54	2.79	2.36923	2.18094e-05	8.39791e-05	Up
Unigene80	2.79	0.01	-8.12412	6.61054e-08	3.43234e-07	Down
CL299.Contig9	2.78	0.01	-8.11894	1.59947e-40	3.31875e-39	Down
Unigene7733	2.78	0.31	-3.16474	0.000237576	0.000784121	Down
CL151.Contig2	0.4	2.76	2.7866	1.04016e-16	1.02122e-15	Up
CL508.Contig1	2.76	0.01	-8.10852	1.94306e-73	6.73372e-72	Down
CL1435.Contig1	0.29	2.75	3.24531	5.12906e-06	2.15038e-05	Up
CL837.Contig4	0.95	2.73	1.5229	4.15498e-06	1.76195e-05	Up
CL1467.Contig1	2.73	0.01	-8.09276	3.49988e-17	3.51239e-16	Down
CL466.Contig2	0.3	2.72	3.18057	0.000135567	0.000465456	Up
Unigene5979	0.45	2.72	2.59561	9.4909e-05	0.000333523	Up
CL798.Contig1	2.72	0.72	-1.91754	3.66028e-09	2.14919e-08	Down
Unigene8621	0.62	2.7	2.12262	0.000296342	0.000963629	Up
CL270.Contig9	2.7	0.01	-8.07682	3.49988e-17	3.51022e-16	Down
CL1673.Contig1	0.45	2.69	2.57961	6.62924e-06	2.74262e-05	Up
CL453.Contig6	0.81	2.69	1.73161	1.67003e-14	1.45931e-13	Up
CL306.Contig10	1.11	2.69	1.27705	4.75018e-07	2.25967e-06	Up
CL1051.Contig1	2.69	0.01	-8.07146	1.63716e-05	6.40395e-05	Down
Unigene2643	2.69	0.88	-1.61203	6.61806e-05	0.000238274	Down
CL137.Contig5	0.01	2.67	8.0607	2.7147e-18	2.89189e-17	Up
CL1092.Contig2	0.01	2.67	8.0607	4.0765e-10	2.62547e-09	Up
Unigene6281	0.88	2.67	1.60126	0.00023915	0.000788996	Up
CL39.Contig6	2.67	0.01	-8.0607	1.24162e-36	2.36256e-35	Down
Unigene89	2.66	0.63	-2.078	4.69896e-05	0.00017273	Down
CL2193.Contig2	0.34	2.65	2.96239	3.45044e-11	2.40585e-10	Up
CL1827.Contig1	2.65	0.28	-3.24249	6.97772e-12	5.13338e-11	Down
Unigene8836	0.35	2.64	2.91511	3.09388e-06	1.3374e-05	Up
CL1243.Contig3	2.62	1.13	-1.21324	8.65624e-06	3.51603e-05	Down
Unigene2577	2.61	0.39	-2.7425	0.000298942	0.000971114	Down
CL32.Contig4	2.61	1.1	-1.24655	1.19319e-08	6.71088e-08	Down
CL409.Contig1	0.68	2.6	1.9349	2.12688e-09	1.27785e-08	Up
CL219.Contig5	0.01	2.59	8.01681	2.67486e-08	1.45372e-07	Up
CL1271.Contig2	0.51	2.59	2.34438	5.92614e-07	2.78732e-06	Up
CL18.Contig2	2.59	0.6	-2.10992	6.5333e-09	3.75492e-08	Down
Unigene4260	2.58	0.01	-8.01123	2.07202e-06	9.09433e-06	Down
Unigene2200	2.57	0.6	-2.09873	0.000128559	0.000443448	Down
Unigene9626	0.01	2.56	8	0.000231294	0.000766182	Up
CL1459.Contig1	0.01	2.55	7.99435	3.13948e-22	3.91546e-21	Up
Unigene7713	2.54	0.01	-7.98868	3.26078e-05	0.000122433	Down
CL61.Contig4	2.54	0.46	-2.46512	3.79846e-13	3.02687e-12	Down
CL388.Contig1	0.01	2.53	7.98299	2.85534e-05	0.000108132	Up
CL282.Contig1	2.52	0.01	-7.97728	2.6692e-10	1.74532e-09	Down
CL670.Contig8	2.51	0.01	-7.97154	1.09701e-15	1.02927e-14	Down
CL736.Contig2	0.01	2.5	7.96578	2.67486e-08	1.45421e-07	Up
CL567.Contig6	2.5	0.01	-7.96578	5.28668e-48	1.28139e-46	Down
CL30.Contig21	2.5	0.43	-2.53952	7.1343e-29	1.1067e-27	Down
Unigene7945	2.5	0.44	-2.50635	0.000195796	0.000656874	Down
CL1823.Contig1	2.5	1.11	-1.17137	1.70377e-05	6.64696e-05	Down
CL1834.Contig1	2.49	0.66	-1.91561	7.36908e-05	0.000263681	Down
CL2095.Contig2	0.69	2.48	1.84567	2.53896e-10	1.66551e-09	Up
CL198.Contig7	2.48	0.01	-7.9542	5.41124e-13	4.2682e-12	Down
Unigene5914	0.01	2.47	7.94837	8.73936e-07	4.02678e-06	Up
CL1985.Contig1	0.65	2.47	1.926	3.4132e-07	1.65557e-06	Up
CL59.Contig6	2.47	0.01	-7.94837	8.66776e-15	7.67285e-14	Down
CL284.Contig2	0.01	2.44	7.93074	3.0934e-12	2.33157e-11	Up
CL455.Contig5	0.8	2.44	1.60881	1.0277e-06	4.69672e-06	Up
CL1893.Contig1	0.66	2.42	1.87447	6.60744e-06	2.73638e-05	Up
Unigene4912	2.42	0.15	-4.01197	0.000154953	0.000526794	Down
CL577.Contig3	2.42	0.98	-1.30415	1.29539e-05	5.14493e-05	Down
CL1453.Contig2	0.01	2.41	7.91289	2.67486e-08	1.4547e-07	Up
CL69.Contig16	2.41	0.01	-7.91289	1.78856e-20	2.10188e-19	Down
CL467.Contig2	2.4	0.7	-1.77761	7.32438e-07	3.40175e-06	Down
Unigene5065	0.35	2.38	2.76553	0.000256864	0.000844359	Up
CL267.Contig2	1.04	2.38	1.19438	1.34918e-05	5.34813e-05	Up
CL92.Contig4	2.37	0.01	-7.88874	7.48194e-29	1.15842e-27	Down
CL865.Contig1	2.35	0.01	-7.87652	3.26078e-05	0.000122462	Down
CL358.Contig3	0.01	2.34	7.87036	5.73448e-05	0.000208582	Up
CL5.Contig5	2.34	0.01	-7.87036	4.03194e-41	8.53995e-40	Down
CL1014.Contig1	1.09	2.33	1.096	0.000155379	0.000528021	Up
CL30.Contig19	2.33	0.01	-7.86419	1.74739e-55	4.8819e-54	Down
CL1225.Contig2	2.32	0.68	-1.77052	3.44782e-05	0.000128951	Down
CL592.Contig4	0.01	2.31	7.85175	5.8199e-15	5.24306e-14	Up
CL347.Contig1	2.31	0.01	-7.85175	8.66776e-15	7.6812e-14	Down
CL2254.Contig1	2.31	0.55	-2.07039	1.44843e-06	6.4974e-06	Down
Unigene5993	2.3	0.01	-7.84549	4.12692e-06	1.75096e-05	Down
CL391.Contig2	0.27	2.27	3.07166	1.44101e-10	9.64306e-10	Up
CL30.Contig15	2.27	0.01	-7.82655	1.09089e-53	2.98628e-52	Down
CL73.Contig4	2.27	0.22	-3.36712	1.25578e-15	1.17216e-14	Down
Unigene3814	0.15	2.26	3.91329	0.000257928	0.000845979	Up
CL739.Contig4	0.57	2.26	1.98729	3.60132e-05	0.000134137	Up
CL821.Contig3	2.26	0.01	-7.82018	2.109e-09	1.26758e-08	Down
Unigene128	2.25	0.01	-7.81378	0.000257642	0.000845722	Down
Unigene10299	2.23	0.01	-7.8009	4.27556e-12	3.19451e-11	Down
CL82.Contig4	2.22	0.38	-2.54649	5.74444e-10	3.6549e-09	Down
CL1569.Contig2	0.01	2.21	7.7879	3.8757e-23	4.98243e-22	Up
Unigene3504	0.33	2.21	2.74351	0.000256864	0.000844189	Up
CL88.Contig1	0.01	2.19	7.77479	0.000231294	0.000765404	Up
CL1475.Contig2	0.64	2.16	1.75489	2.62802e-05	0.000100106	Up
CL592.Contig7	2.16	0.01	-7.75489	6.8486e-14	5.74112e-13	Down
CL1509.Contig3	2.16	0.96	-1.16993	9.3107e-05	0.000327756	Down
CL1796.Contig1	2.15	0.01	-7.74819	1.09701e-15	1.02868e-14	Down
CL1088.Contig1	2.15	0.01	-7.74819	3.02106e-31	5.05725e-30	Down
CL67.Contig3	2.14	0.02	-6.74147	4.50858e-21	5.39572e-20	Down
CL1965.Contig4	0.01	2.13	7.73471	6.21258e-12	4.58706e-11	Up
CL561.Contig1	0.01	2.12	7.72792	5.1074e-21	6.09892e-20	Up
CL1131.Contig1	0.53	2.12	2	4.65726e-06	1.96471e-05	Up
CL252.Contig1	0.68	2.12	1.64046	3.14552e-09	1.85901e-08	Up
CL739.Contig1	2.12	0.01	-7.72792	8.51576e-12	6.22832e-11	Down
CL1213.Contig2	0.01	2.11	7.7211	5.372e-08	2.81529e-07	Up
CL309.Contig3	0.01	2.11	7.7211	5.03246e-11	3.47178e-10	Up
Unigene1721	0.32	2.11	2.7211	2.15096e-06	9.41797e-06	Up
Unigene8649	0.01	2.1	7.71425	5.73448e-05	0.000208629	Up
CL1522.Contig8	2.1	0.73	-1.52442	7.2872e-08	3.77285e-07	Down
Unigene8637	0.01	2.09	7.70736	3.52494e-06	1.51011e-05	Up
CL44.Contig1	0.83	2.09	1.33232	0.000122898	0.000425002	Up
CL567.Contig8	2.09	0.42	-2.31504	2.59552e-18	2.76855e-17	Down
CL368.Contig1	2.09	0.69	-1.59883	7.44786e-05	0.000266383	Down
CL764.Contig1	2.07	1.02	-1.02106	0.000165483	0.000560721	Down
CL5.Contig4	0.01	2.06	7.6865	3.6848e-36	6.94653e-35	Up
CL1273.Contig2	0.94	2.05	1.12489	0.000155379	0.000528132	Up
Unigene7150	2.05	0.01	-7.67948	1.05888e-09	6.58031e-09	Down
Unigene9338	0.01	2.02	7.65821	0.000231294	0.000765559	Up
CL1288.Contig2	0.15	2.02	3.75132	7.3547e-10	4.63417e-09	Up
CL1075.Contig3	2.01	0.01	-7.65105	1.69612e-11	1.21328e-10	Down
CL1877.Contig2	0.13	2	3.94342	7.10568e-05	0.00025476	Up
CL1585.Contig1	0.4	1.99	2.3147	1.65955e-08	9.21292e-08	Up
Unigene9636	0.01	1.98	7.62936	4.35154e-07	2.07975e-06	Up
CL50.Contig3	1.98	0.01	-7.62936	3.4385e-14	2.93996e-13	Down
CL306.Contig3	1.98	0.91	-1.12156	9.20346e-05	0.000324191	Down
CL318.Contig2	1.97	0.01	-7.62205	4.58904e-24	6.03766e-23	Down
CL1391.Contig2	1.94	0.01	-7.59991	7.09524e-20	8.08163e-19	Down
CL448.Contig1	1.94	0.01	-7.59991	3.56234e-20	4.10931e-19	Down
CL1736.Contig2	0.01	1.93	7.59246	3.81882e-13	3.04012e-12	Up
CL92.Contig2	0.93	1.93	1.0533	0.000229462	0.000760732	Up
Unigene5404	1.93	0.2	-3.27053	0.000130587	0.000449018	Down
CL354.Contig2	1.92	0.01	-7.58496	1.54387e-34	2.80968e-33	Down
CL442.Contig1	1.88	0.01	-7.55459	1.72639e-14	1.50694e-13	Down
CL93.Contig4	0.01	1.86	7.53916	1.02574e-20	1.21419e-19	Up
CL567.Contig1	0.01	1.86	7.53916	2.94104e-25	4.0289e-24	Up
CL76.Contig2	0.01	1.85	7.53138	1.02574e-20	1.21331e-19	Up
CL776.Contig1	1.85	0.75	-1.30256	0.000119098	0.000413001	Down
Unigene3840	1.83	0.01	-7.5157	0.000129356	0.000446009	Down
CL1769.Contig1	1.83	0.35	-2.38642	1.86271e-06	8.22219e-06	Down
CL144.Contig1	0.01	1.81	7.49985	4.35154e-07	2.07914e-06	Up
CL617.Contig5	0.26	1.81	2.79941	1.03532e-18	1.13405e-17	Up
CL1795.Contig1	0.33	1.81	2.45545	3.59992e-13	2.8757e-12	Up
CL1093.Contig2	0.41	1.81	2.14229	1.40808e-07	7.08084e-07	Up
CL184.Contig1	1.81	0.01	-7.49985	4.35186e-15	3.95553e-14	Down
CL471.Contig1	0.01	1.79	7.48382	3.57744e-16	3.42761e-15	Up
CL1558.Contig4	0.45	1.78	1.98388	1.34052e-05	5.3164e-05	Up
CL960.Contig1	1.78	0.01	-7.47573	3.37822e-11	2.35853e-10	Down
CL73.Contig7	0.03	1.77	5.88264	7.03228e-19	7.72886e-18	Up
CL246.Contig1	1.76	0.01	-7.45943	4.58904e-24	6.04255e-23	Down
Unigene8023	1.76	0.01	-7.45943	6.49462e-05	0.00023414	Down
CL1355.Contig1	0.43	1.75	2.02495	3.12394e-08	1.68152e-07	Up
CL619.Contig1	0.01	1.74	7.44294	4.0765e-10	2.6265e-09	Up
CL285.Contig9	0.01	1.73	7.43463	4.13722e-20	4.76233e-19	Up
CL448.Contig2	0.01	1.73	7.43463	4.13722e-20	4.75897e-19	Up
CL619.Contig3	1.72	0.01	-7.42626	1.04031e-06	4.7424e-06	Down
CL1211.Contig1	0.01	1.71	7.41785	2.16674e-07	1.07107e-06	Up
CL259.Contig31	0.01	1.71	7.41785	6.30512e-22	7.7391e-21	Up
CL1421.Contig1	1.71	0.01	-7.41785	5.22314e-07	2.47382e-06	Down
CL1395.Contig2	1.68	0.01	-7.39232	1.69612e-11	1.21275e-10	Down
CL716.Contig2	0.01	1.65	7.36632	1.75515e-06	7.79175e-06	Up
CL446.Contig5	1.65	0.1	-4.04439	2.21724e-08	1.21761e-07	Down
CL901.Contig2	1.64	0.62	-1.40336	1.50518e-05	5.91897e-05	Down
CL1507.Contig3	1.63	0.38	-2.1008	1.47511e-09	9.03257e-09	Down
CL108.Contig3	0.01	1.62	7.33985	1.35172e-18	1.46681e-17	Up
CL1714.Contig2	0.1	1.62	4.01792	2.45532e-09	1.46707e-08	Up
CL1004.Contig1	1.62	0.01	-7.33985	3.37822e-11	2.35954e-10	Down
CL419.Contig2	1.61	0.01	-7.33092	3.49988e-17	3.51455e-16	Down
CL186.Contig1	1.61	0.01	-7.33092	1.34014e-10	8.97542e-10	Down
CL1108.Contig1	1.61	0.02	-6.33092	1.82048e-23	2.37026e-22	Down
CL738.Contig2	1.59	0.01	-7.31288	2.6692e-10	1.74602e-09	Down
CL861.Contig2	1.59	0.45	-1.82103	6.44816e-05	0.000232774	Down
CL459.Contig2	0.29	1.58	2.4458	9.4909e-05	0.000333595	Up
CL1507.Contig5	1.57	0.01	-7.29462	7.09524e-20	8.07598e-19	Down
CL135.Contig1	1.56	0.01	-7.2854	2.6692e-10	1.74672e-09	Down
CL612.Contig1	1.56	0.24	-2.70044	2.708e-08	1.46782e-07	Down
CL104.Contig1	0.01	1.55	7.27612	2.85534e-05	0.000108183	Up
CL425.Contig3	0.24	1.55	2.69116	1.72626e-06	7.67812e-06	Up
CL838.Contig3	1.53	0.01	-7.25739	5.41124e-13	4.27027e-12	Down
CL184.Contig6	0.01	1.52	7.24793	1.07888e-07	5.49664e-07	Up
CL488.Contig2	0.25	1.5	2.58496	6.13032e-14	5.15758e-13	Up
CL667.Contig1	1.5	0.44	-1.76939	2.20336e-05	8.47222e-05	Down
CL739.Contig3	0.01	1.49	7.21917	2.67486e-08	1.45324e-07	Up
CL30.Contig20	0.26	1.49	2.51873	2.7744e-18	2.95163e-17	Up
CL851.Contig2	1.49	0.01	-7.21917	2.109e-09	1.26805e-08	Down
CL73.Contig1	0.02	1.46	6.18982	7.18468e-16	6.78007e-15	Up
CL2174.Contig1	0.01	1.44	7.16993	5.03246e-11	3.46884e-10	Up
CL670.Contig10	1.44	0.01	-7.16993	2.109e-09	1.26852e-08	Down
CL3.Contig2	1.44	0.13	-3.46949	3.52358e-09	2.07192e-08	Down
CL817.Contig4	0.01	1.43	7.15987	3.57744e-16	3.42963e-15	Up
CL1108.Contig2	0.46	1.43	1.63631	6.70766e-07	3.13229e-06	Up
CL1558.Contig2	1.43	0.01	-7.15987	2.6692e-10	1.74742e-09	Down
CL61.Contig3	1.39	0.01	-7.11894	4.35186e-15	3.95774e-14	Down
CL2146.Contig1	0.28	1.38	2.30117	3.4841e-05	0.000130099	Up
CL439.Contig7	1.35	0.01	-7.07682	3.37822e-11	2.35752e-10	Down
CL984.Contig2	1.35	0.3	-2.16993	4.58326e-05	0.000168782	Down
CL2080.Contig2	0.01	1.34	7.06609	2.16674e-07	1.07042e-06	Up
CL1875.Contig1	1.34	0.36	-1.89616	1.09492e-07	5.57487e-07	Down
CL2151.Contig1	0.01	1.32	7.04439	4.48214e-27	6.6068e-26	Up
CL247.Contig4	1.32	0.01	-7.04439	1.78856e-20	2.10037e-19	Down
CL135.Contig8	1.32	0.01	-7.04439	2.81468e-19	3.1401e-18	Down
CL722.Contig1	0.01	1.31	7.03342	0.000231294	0.000766026	Up
CL2118.Contig1	1.31	0.01	-7.03342	6.49462e-05	0.000234192	Down
CL1386.Contig1	0.01	1.27	6.98868	1.54028e-12	1.18006e-11	Up
CL599.Contig9	1.26	0.01	-6.97728	5.31636e-10	3.39447e-09	Down
Unigene70	0.01	1.25	6.96578	4.0765e-10	2.62754e-09	Up
CL606.Contig5	0.01	1.25	6.96578	2.3474e-14	2.03375e-13	Up
CL66.Contig16	1.25	0.01	-6.96578	4.42952e-18	4.66675e-17	Down
CL467.Contig4	0.01	1.23	6.94251	3.30212e-09	1.94732e-08	Up
CL340.Contig1	0.01	1.23	6.94251	1.95855e-33	3.46373e-32	Up
CL69.Contig11	0.16	1.23	2.94251	2.94462e-07	1.43642e-06	Up
CL1244.Contig1	1.23	0.55	-1.16115	0.000259606	0.000850626	Down
CL572.Contig2	1.22	0.01	-6.93074	8.66776e-15	7.68538e-14	Down
CL284.Contig1	1.21	0.01	-6.91886	1.04031e-06	4.74107e-06	Down
CL457.Contig4	0.01	1.18	6.88264	3.52494e-06	1.5113e-05	Up
CL619.Contig2	1.16	0.01	-6.85798	0.000257642	0.000846234	Down
CL657.Contig1	1.15	0.01	-6.84549	8.21976e-06	3.34876e-05	Down
CL743.Contig1	1.14	0.01	-6.83289	5.31636e-10	3.39314e-09	Down
CL184.Contig2	0.01	1.12	6.80735	5.03246e-11	3.47031e-10	Up
CL407.Contig3	0.34	1.12	1.71989	2.86672e-06	1.24283e-05	Up
CL567.Contig3	0.01	1.09	6.76818	5.8199e-15	5.24016e-14	Up
CL868.Contig2	1.09	0.01	-6.76818	1.05888e-09	6.58534e-09	Down
CL306.Contig8	1.07	0.01	-6.74147	4.20058e-09	2.4523e-08	Down
CL137.Contig3	0.01	1.06	6.72792	5.372e-08	2.81619e-07	Up
CL2088.Contig1	0.01	1.06	6.72792	0.000115167	0.000400223	Up
CL1604.Contig1	0.01	1.05	6.71425	4.35154e-07	2.08097e-06	Up
CL488.Contig7	0.11	1.05	3.25481	2.17552e-12	1.65352e-11	Up
CL992.Contig1	1.05	0.02	-5.71425	2.71684e-13	2.18852e-12	Down
CL198.Contig2	0.01	1.04	6.70044	1.07888e-07	5.49836e-07	Up
CL285.Contig19	0.01	1.03	6.6865	6.63178e-09	3.80615e-08	Up
CL811.Contig1	1.03	0.01	-6.6865	1.63716e-05	6.40241e-05	Down
CL597.Contig1	1.03	0.01	-6.6865	3.37822e-11	2.35651e-10	Down
CL150.Contig9	0.01	1.02	6.67243	5.73448e-05	0.000208676	Up
CL231.Contig2	1	0.01	-6.64386	1.04031e-06	4.74905e-06	Down
CL135.Contig9	1	0.01	-6.64386	2.18496e-15	2.01635e-14	Down

## Sheet: Table S3
GeneID	Glucose-Expression	Xylose-Expression	log2FoldChange(Xylose/Glucose)	Pvalue	FDR	Up/Down-Regulation(Xylose/Glucose)
CL412.Contig2	5794.14	256.29	-4.49875	0	0	Down
Unigene1044	4838.11	1209.57	-1.99995	0	0	Down
Unigene5800	4832.19	1191.91	-2.0194	0	0	Down
Unigene3349	0.93	3403.74	11.8376	0	0	Up
Unigene1681	3323.18	267.27	-3.63619	0	0	Down
Unigene3929	2859.2	1387.82	-1.04279	0	0	Down
CL412.Contig1	2745.27	125.06	-4.45626	0	0	Down
Unigene8417	345.67	1909.5	2.46573	0	0	Up
CL1739.Contig2	13.13	1656.57	6.97919	0	0	Up
CL1432.Contig1	6.19	1350.86	7.76972	0	0	Up
Unigene8441	1211.2	351.06	-1.78665	0	0	Down
CL1432.Contig2	3.04	1183.81	8.60515	0	0	Up
Unigene3210	1034.08	185.63	-2.47785	0	0	Down
Unigene2166	952.38	299.21	-1.67038	2.332e-283	1.87111e-281	Down
Unigene3582	921.03	77.11	-3.57826	0	0	Down
CL478.Contig1	292.32	878.71	1.58784	0	0	Up
Unigene7231	268.61	852.01	1.66536	0	0	Up
Unigene1189	763.27	199.34	-1.93696	0	0	Down
Unigene3265	739.11	204.24	-1.85552	0	0	Down
Unigene6577	722.02	306.27	-1.23723	0	0	Down
Unigene7582	697.18	9.64	-6.17635	0	0	Down
Unigene6508	683.69	26.83	-4.67142	0	0	Down
Unigene2212	682.78	217.31	-1.65167	0	0	Down
Unigene5809	147.96	681.36	2.20321	0	0	Up
Unigene1191	267.1	608.73	1.18842	0	0	Up
Unigene1602	293.4	589.59	1.00684	0	0	Up
Unigene5814	586.69	17.05	-5.10475	0	0	Down
CL455.Contig1	558.34	66.6	-3.06755	0	0	Down
Unigene6103	556.52	210.79	-1.40063	0	0	Down
Unigene3309	523.63	53.93	-3.27939	0	0	Down
Unigene1848	29.31	518.92	4.14605	0	0	Up
CL478.Contig2	175.96	514.01	1.54655	0	0	Up
Unigene1603	511.71	4.8	-6.73615	0	0	Down
Unigene7724	506.39	0.38	-10.38	0	0	Down
CL2204.Contig2	1.09	493.06	8.82129	0	0	Up
CL1282.Contig2	186.17	477.23	1.35806	0	0	Up
Unigene6337	471.86	149.8	-1.65532	0	0	Down
Unigene5489	465.32	127.2	-1.87112	0	0	Down
CL1217.Contig2	9.02	463.21	5.6824	0	0	Up
Unigene7264	213.68	451.1	1.078	1.92922e-129	8.42443e-128	Up
Unigene1591	90.88	450.08	2.30815	0	0	Up
Unigene7255	449.96	186.38	-1.27155	3.95122e-297	3.38724e-295	Down
Unigene7066	432.71	162.85	-1.40986	0	0	Down
Unigene4818	419.57	45.8	-3.19549	0	0	Down
Unigene692	410.04	204.3	-1.00508	2.24988e-231	1.50807e-229	Down
Unigene6907	397.81	142.79	-1.47818	0	0	Down
CL2082.Contig2	392.96	154.1	-1.35052	0	0	Down
Unigene5221	2.36	356.08	7.23727	0	0	Up
Unigene4696	349.34	19.29	-4.17871	0	0	Down
Unigene8483	345.18	69.66	-2.30895	0	0	Down
CL106.Contig2	167.95	338.26	1.0101	0	0	Up
Unigene8516	121.93	333.99	1.45375	0	0	Up
Unigene6024	17.95	327.2	4.18812	0	0	Up
Unigene2898	326.95	133.24	-1.29504	8.23478e-261	6.12457e-259	Down
Unigene577	160.33	323.53	1.01286	1e-307	9.09944e-306	Up
CL2006.Contig1	310.59	101.68	-1.61098	0	0	Down
Unigene4957	308.11	43.73	-2.81675	0	0	Down
Unigene1359	53.08	306.53	2.52979	0	0	Up
Unigene3041	90.81	306.52	1.75506	2.27866e-250	1.65691e-248	Up
CL2003.Contig1	30.15	302.55	3.32694	0	0	Up
Unigene7023	294.82	85.78	-1.78112	0	0	Down
CL338.Contig3	282.36	114.42	-1.3032	0	0	Down
CL1739.Contig1	9.87	282.25	4.83778	0	0	Up
Unigene185	278.87	11.44	-4.60743	0	0	Down
Unigene5029	271.8	93.6	-1.53797	0	0	Down
Unigene2262	265.56	36.98	-2.84422	0	0	Down
Unigene4543	260.27	28.92	-3.16987	0	0	Down
Unigene4144	259.19	113.14	-1.1959	5.23566e-186	2.95081e-184	Down
Unigene1330	110.17	259.03	1.23339	2.0535e-112	7.76042e-111	Up
CL338.Contig2	257.18	96.16	-1.41927	0	0	Down
Unigene2377	100	254.91	1.34999	1.71946e-296	1.46631e-294	Up
Unigene9377	0.01	244.95	14.5802	0	0	Up
Unigene2968	243.24	11.13	-4.44985	8.10404e-286	6.56709e-284	Down
Unigene7533	243.02	107.6	-1.1754	2.19776e-244	1.54298e-242	Down
Unigene3326	118.64	239.68	1.01452	6.83226e-172	3.62488e-170	Up
Unigene7012	234.9	100.94	-1.21855	0	0	Down
Unigene7203	234.73	87.69	-1.42052	9.2909e-207	5.754e-205	Down
Unigene1396	234.04	33.61	-2.79979	0	0	Down
CL455.Contig2	233.87	32.25	-2.85834	0	0	Down
Unigene3261	31.37	232.15	2.8876	0	0	Up
Unigene4587	231.7	45.68	-2.34262	0	0	Down
Unigene691	74.95	227.95	1.60472	2.0793e-294	1.76394e-292	Up
Unigene4798	219.38	92.18	-1.25091	0	0	Down
Unigene410	106.29	218.34	1.03857	1.287e-54	2.76188e-53	Up
Unigene8008	14.28	216.7	3.92363	0	0	Up
CL1286.Contig2	213.86	3.14	-6.08976	0	0	Down
Unigene7275	212.37	72.67	-1.54715	1.43298e-98	4.99795e-97	Down
CL2297.Contig1	61.21	211.4	1.78814	0	0	Up
Unigene2648	209.79	55.21	-1.92594	0	0	Down
CL373.Contig1	57.82	204.34	1.82133	0	0	Up
Unigene2031	203.19	25.21	-3.01076	0	0	Down
Unigene4157	201.06	81.71	-1.29904	1.75685e-225	1.14462e-223	Down
Unigene5574	200.57	91.84	-1.12691	7.95976e-56	1.75438e-54	Down
Unigene1148	39.44	199.07	2.33554	1.11669e-281	8.87248e-280	Up
CL1396.Contig3	67.61	199.01	1.55753	0	0	Up
Unigene1853	197.86	77.29	-1.35613	0	0	Down
CL1282.Contig1	74.02	196.86	1.41118	2.06002e-195	1.19834e-193	Up
Unigene1795	196.68	32.94	-2.57794	0	0	Down
CL1274.Contig3	193.08	77.49	-1.31712	4.52522e-262	3.38105e-260	Down
CL1934.Contig2	192.64	96.29	-1.00045	9.40188e-180	5.10459e-178	Down
CL2006.Contig3	191.69	55.05	-1.79996	0	0	Down
CL1753.Contig2	42.7	191.62	2.16594	0	0	Up
CL258.Contig1	190.75	30.66	-2.63725	2.00382e-263	1.51103e-261	Down
CL258.Contig2	189.49	29.56	-2.6804	1.00241e-290	8.28793e-289	Down
Unigene3403	189.42	0.03	-12.6243	0	0	Down
CL1286.Contig1	187.65	18.02	-3.38037	0	0	Down
CL1629.Contig1	182.45	89.22	-1.03206	9.37688e-143	4.46581e-141	Down
CL292.Contig1	46.47	182.19	1.97107	0	0	Up
Unigene6770	47.73	177.69	1.89639	0	0	Up
Unigene536	177.56	88.57	-1.00342	1.78143e-181	9.7697e-180	Down
Unigene8443	177.53	58.87	-1.59246	8.63882e-211	5.37058e-209	Down
Unigene4331	176.32	73.25	-1.2673	1.21947e-95	4.11238e-94	Down
CL1217.Contig3	18.62	174.07	3.22474	0	0	Up
Unigene5860	172.83	5.17	-5.06305	0	0	Down
CL1540.Contig2	171.76	56.97	-1.59212	1.39677e-175	7.50846e-174	Down
Unigene2041	168.7	17.8	-3.24451	0	0	Down
CL1081.Contig1	168.14	6.95	-4.59651	0	0	Down
CL53.Contig1	166.75	80.69	-1.04722	2.16902e-66	5.43523e-65	Down
Unigene252	164.83	16.05	-3.36033	0	0	Down
Unigene6364	35.53	164.71	2.21282	1.14706e-245	8.19446e-244	Up
Unigene6021	159.84	24.02	-2.73432	0	0	Down
CL2003.Contig2	23.68	156.9	2.7281	0	0	Up
Unigene7092	63.25	156.72	1.30905	0	0	Up
CL829.Contig3	68.57	155.9	1.18497	8.41578e-126	3.57901e-124	Up
Unigene7644	154.11	52.31	-1.5588	2.15322e-241	1.48609e-239	Down
CL79.Contig2	74.14	154.1	1.05554	1.06539e-244	7.51217e-243	Up
CL663.Contig1	153.29	41.56	-1.883	0	0	Down
Unigene3537	152.68	6.78	-4.49308	0	0	Down
Unigene6946	152.56	34.67	-2.13762	0	0	Down
Unigene2659	150.64	49.23	-1.6135	1.05712e-276	8.23845e-275	Down
Unigene5695	150.35	65.76	-1.19304	6.45436e-171	3.41327e-169	Down
Unigene730	68.33	148.68	1.12162	2.1319e-147	1.04592e-145	Up
CL1331.Contig1	2.19	148.04	6.07891	0	0	Up
Unigene1847	73.52	147.94	1.0088	3.94894e-105	1.4454e-103	Up
Unigene7462	147.83	46.56	-1.66678	0	0	Down
Unigene4309	44.94	147.46	1.71425	0	0	Up
CL37.Contig7	11.8	144.63	3.61551	0	0	Up
CL894.Contig2	143.37	66.5	-1.10832	7.45416e-125	3.15359e-123	Down
CL106.Contig1	37.7	142.76	1.92096	4.32256e-151	2.14e-149	Up
Unigene4126	45.18	142.35	1.65569	3.41736e-245	2.43065e-243	Up
Unigene7224	141.92	61.36	-1.20971	1.26868e-96	4.34122e-95	Down
CL227.Contig1	55.02	141.19	1.35961	2.03908e-120	8.32394e-119	Up
Unigene4815	49.7	140.86	1.50294	3.07718e-224	1.98107e-222	Up
CL47.Contig2	139.49	63.31	-1.13966	2.41282e-205	1.48302e-203	Down
Unigene3288	64.11	138.24	1.10855	1.22708e-101	4.39266e-100	Up
Unigene5197	58.3	136.78	1.23029	0	0	Up
CL1135.Contig2	54.27	136.77	1.33353	0	0	Up
Unigene616	136.76	49.4	-1.46906	6e-307	5.42933e-305	Down
CL513.Contig2	55.57	136.74	1.29906	5.83988e-238	3.99664e-236	Up
Unigene6970	50.07	136.05	1.44212	1.81331e-267	1.38015e-265	Up
CL1548.Contig2	66.65	135.66	1.02532	1.21496e-65	3.03517e-64	Up
Unigene4838	135.04	17.48	-2.94961	0	0	Down
CL817.Contig14	134.28	60.29	-1.15525	1.21597e-252	8.88149e-251	Down
Unigene5280	132.25	1.6	-6.36905	0	0	Down
Unigene883	20.61	130.88	2.66683	0	0	Up
CL663.Contig5	130.36	36.22	-1.84764	0	0	Down
Unigene4156	58.88	129.36	1.13554	4.16796e-120	1.69719e-118	Up
CL750.Contig3	39.5	129.17	1.70935	9.19816e-196	5.36988e-194	Up
Unigene8142	36.69	128.85	1.81223	2.22282e-91	7.12703e-90	Up
CL513.Contig1	52.13	128.73	1.30416	1.24813e-231	8.40065e-230	Up
CL1546.Contig2	128.35	37.34	-1.78129	0	0	Down
CL2279.Contig1	3.95	127.57	5.01329	0	0	Up
Unigene581	126.58	55.61	-1.18663	3.41086e-282	2.72334e-280	Down
CL1281.Contig3	12.05	126.52	3.39226	0	0	Up
CL917.Contig2	125.09	17.62	-2.82768	0	0	Down
CL1717.Contig2	37.09	124.68	1.74913	0	0	Up
CL2175.Contig2	59.79	124.46	1.05771	5.1235e-71	1.33523e-69	Up
Unigene3579	123.13	45.56	-1.43434	6.34388e-114	2.44856e-112	Down
Unigene3967	46.94	122.84	1.38789	9.539e-184	5.28474e-182	Up
CL1187.Contig2	121.65	24.34	-2.32134	9.06698e-170	4.74865e-168	Down
Unigene7428	120.64	52.48	-1.20087	7.64462e-140	3.58834e-138	Down
Unigene295	120.08	22.62	-2.40833	2.09336e-183	1.15582e-181	Down
Unigene965	119.7	19.57	-2.61271	0	0	Down
Unigene7549	118.87	23.46	-2.34111	1.12495e-285	9.0709e-284	Down
Unigene1099	118.01	45.11	-1.38739	0	0	Down
Unigene2164	53.15	117.55	1.14513	1.03453e-50	2.07773e-49	Up
Unigene948	117.15	52.32	-1.16292	2.95158e-75	8.01256e-74	Down
Unigene1579	116.83	24.34	-2.26301	0	0	Down
CL737.Contig2	34.45	116.2	1.75403	9.99686e-291	8.30759e-289	Up
CL679.Contig2	51.9	115.57	1.15496	1.27149e-82	3.68507e-81	Up
Unigene4360	115	26.48	-2.11866	0	0	Down
Unigene2244	113.49	52.13	-1.12238	8.69536e-149	4.29182e-147	Down
Unigene5831	49.35	113.03	1.19558	1.14393e-101	4.10405e-100	Up
CL1546.Contig1	112.95	33.99	-1.7325	3.5423e-280	2.80082e-278	Down
CL632.Contig1	112.78	35.95	-1.64945	0	0	Down
CL663.Contig3	112.63	30.66	-1.87716	3.71002e-91	1.18256e-89	Down
Unigene1755	31.69	112.35	1.8259	6.16024e-293	5.17206e-291	Up
Unigene2275	111.63	40.72	-1.45492	7.78784e-186	4.35905e-184	Down
Unigene8191	51.5	111.55	1.11505	2.28044e-18	2.09852e-17	Up
Unigene7819	40.2	110.37	1.45708	0	0	Up
Unigene734	0.74	110.28	7.21943	0	0	Up
CL292.Contig2	18.94	110.13	2.5397	0	0	Up
CL2205.Contig3	109.74	40.41	-1.44131	5.80962e-50	1.15965e-48	Down
CL227.Contig2	42.8	107.78	1.33241	1.96738e-119	7.95153e-118	Up
Unigene4763	107.37	49.9	-1.10548	2.61666e-41	4.6276e-40	Down
Unigene8392	106.29	38.46	-1.46658	3.91614e-257	2.88625e-255	Down
CL229.Contig2	106.21	52.41	-1.01901	3.79126e-242	2.62775e-240	Down
CL1281.Contig2	22.09	105.86	2.26069	4.72072e-293	3.98399e-291	Up
Unigene2293	104.22	17.27	-2.59329	0	0	Down
CL2210.Contig1	30.25	103.03	1.76806	0	0	Up
Unigene1584	42.16	102.49	1.28154	3.84802e-126	1.64075e-124	Up
Unigene6283	102.34	19.65	-2.38077	6.158e-205	3.77073e-203	Down
Unigene7871	102.08	47.49	-1.104	1.54203e-100	5.47201e-99	Down
CL1458.Contig2	101.84	33.84	-1.5895	4.92642e-143	2.36004e-141	Down
Unigene2342	101.75	32.15	-1.66214	0	0	Down
CL1540.Contig1	101.26	37.42	-1.43618	1.26005e-194	7.30381e-193	Down
CL2175.Contig1	49.98	101.12	1.01665	4.2375e-57	9.5332e-56	Up
Unigene5099	100.82	0.18	-9.12957	6.69272e-170	3.51648e-168	Down
CL817.Contig13	100.82	41.25	-1.28932	8.97074e-228	5.9156e-226	Down
Unigene7553	100.5	46	-1.12749	2.50258e-87	7.67646e-86	Down
Unigene3085	47.39	100.41	1.08325	1.57417e-114	6.14872e-113	Up
Unigene2672	99.48	30.6	-1.70087	1.35727e-198	8.09788e-197	Down
Unigene7421	99.44	20.5	-2.2782	2.444e-291	2.04143e-289	Down
Unigene3122	99.06	45.73	-1.11516	1.83874e-113	7.04691e-112	Down
CL321.Contig2	98.66	3.84	-4.68329	0	0	Down
Unigene6632	48.88	98.11	1.00516	5.97404e-168	3.09889e-166	Up
Unigene3526	98.06	3.98	-4.62282	0	0	Down
Unigene5673	46.92	98	1.06258	2.91348e-114	1.13257e-112	Up
Unigene3933	39.32	97.52	1.31043	3.75178e-152	1.88028e-150	Up
CL1187.Contig1	97.28	21.41	-2.18386	3.49884e-131	1.54862e-129	Down
CL2025.Contig2	96.64	46.61	-1.05198	6.76824e-96	2.28716e-94	Down
Unigene2450	96.11	25.05	-1.93988	7.79924e-215	4.88592e-213	Down
Unigene2949	96.06	34.48	-1.47818	1.36857e-42	2.46313e-41	Down
CL1458.Contig1	95.85	30.84	-1.63598	3.60536e-138	1.67305e-136	Down
Unigene7798	95.65	27.22	-1.8131	1.4e-305	1.25292e-303	Down
Unigene514	30.99	95.06	1.61704	1.94787e-203	1.17944e-201	Up
CL300.Contig1	34.51	94.68	1.45605	1.32009e-61	3.14812e-60	Up
Unigene2877	94.33	35.59	-1.40624	1.92444e-79	5.47037e-78	Down
Unigene7473	94.31	40.14	-1.23237	1.11112e-182	6.11416e-181	Down
CL1824.Contig2	93.94	40.2	-1.22454	1.02099e-176	5.50656e-175	Down
Unigene1423	93.9	40.07	-1.2286	1.85984e-106	6.85363e-105	Down
Unigene5840	40.17	93.77	1.22301	3.55206e-84	1.05002e-82	Up
Unigene2765	45.86	93.57	1.02881	1.20649e-132	5.36919e-131	Up
Unigene601	93.36	27.43	-1.76705	0	0	Down
CL2006.Contig2	92.73	36.57	-1.34238	4.38924e-131	1.93745e-129	Down
Unigene5240	19.29	91.41	2.2445	0	0	Up
CL1523.Contig4	91.27	45.1	-1.01701	3.34646e-91	1.06877e-89	Down
Unigene2982	90.86	4.14	-4.45594	5.72428e-119	2.30215e-117	Down
Unigene2446	90.46	17.97	-2.33169	1.7062e-290	1.40356e-288	Down
Unigene2254	90.3	14.38	-2.65066	0	0	Down
Unigene2398	88.8	33.39	-1.41114	6.31836e-92	2.03789e-90	Down
Unigene1415	88.65	10.41	-3.09015	0	0	Down
Unigene3211	39.02	88.6	1.18309	4.08392e-168	2.1252e-166	Up
CL810.Contig2	88.26	5.64	-3.96799	0	0	Down
CL37.Contig2	5.3	87.48	4.04489	0	0	Up
CL908.Contig3	86.59	22.4	-1.9507	3.90722e-250	2.82848e-248	Down
CL353.Contig2	85.97	29.88	-1.52465	0	0	Down
Unigene367	85.96	18.95	-2.18147	9.60846e-66	2.40403e-64	Down
Unigene4962	85.71	2.79	-4.94113	0	0	Down
CL429.Contig2	31.61	84.96	1.4264	2.60176e-218	1.64254e-216	Up
CL1331.Contig2	18.14	84.02	2.21156	0	0	Up
Unigene5871	82.7	8.84	-3.22577	0	0	Down
Unigene6624	82.67	25.65	-1.68841	0	0	Down
CL77.Contig2	25.85	82.55	1.6751	1.53492e-30	2.10091e-29	Up
CL1431.Contig4	30.82	82.37	1.41825	3.64158e-147	1.77587e-145	Up
Unigene4804	37.57	81.92	1.12463	1.45248e-88	4.52352e-87	Up
CL663.Contig4	81.57	29.14	-1.48504	1.95449e-51	4.01953e-50	Down
Unigene2142	81.54	6.68	-3.60959	6.17872e-94	2.04136e-92	Down
CL1285.Contig2	38.22	81.09	1.0852	4.01142e-124	1.68832e-122	Up
Unigene5167	15.65	80.93	2.37051	0	0	Up
Unigene6043	80.78	29.99	-1.42952	5.81602e-220	3.70044e-218	Down
Unigene2674	80.76	38.34	-1.07479	1.95028e-30	2.66048e-29	Down
Unigene6924	33.2	79.89	1.26683	2.04138e-187	1.16259e-185	Up
Unigene5846	79.82	39.77	-1.00507	3.00404e-51	6.14696e-50	Down
Unigene2187	32.22	79.81	1.30861	3.4338e-39	5.80184e-38	Up
CL2204.Contig1	0.95	79.27	6.3827	0	0	Up
Unigene5211	78.77	29.93	-1.39605	1.8458e-92	6.00089e-91	Down
CL122.Contig1	78.11	37.48	-1.05939	2.9149e-123	1.21738e-121	Down
CL77.Contig1	30.61	78.06	1.35058	4.72824e-24	5.38933e-23	Up
Unigene5556	77.82	1.46	-5.7361	1.06076e-114	4.16328e-113	Down
Unigene6672	77.36	7.65	-3.33806	1.51004e-273	1.16567e-271	Down
CL233.Contig1	77.22	36.96	-1.06301	7.01214e-70	1.81004e-68	Down
Unigene6129	77.21	17.79	-2.11772	8.58744e-263	6.44572e-261	Down
Unigene5225	76.8	18.99	-2.01587	0	0	Down
Unigene5128	75.64	0.01	-12.8849	2.0105e-60	4.75283e-59	Down
Unigene7478	29.37	74.11	1.33532	6.5342e-223	4.17369e-221	Up
CL1316.Contig1	73.11	9.12	-3.00296	9.87044e-120	4.00922e-118	Down
Unigene8341	72.86	17.93	-2.02275	0	0	Down
Unigene3271	72.83	14.65	-2.31363	2.1035e-145	1.0197e-143	Down
Unigene7487	71.86	34.52	-1.05776	1.45848e-130	6.38593e-129	Down
Unigene6546	71.67	32.19	-1.15476	8.3944e-102	3.01828e-100	Down
CL2025.Contig1	71.48	27.58	-1.37392	2.04522e-53	4.3263e-52	Down
Unigene4037	71.04	32.61	-1.12332	6.57594e-98	2.28377e-96	Down
Unigene2880	70.93	20.55	-1.78726	3.03298e-86	9.23387e-85	Down
Unigene7950	70.17	22.66	-1.63071	2.40572e-140	1.1325e-138	Down
CL101.Contig1	26.63	70	1.3943	3.32244e-99	1.16629e-97	Up
Unigene3543	32.93	69.5	1.07761	6.74914e-88	2.08596e-86	Up
Unigene5795	69.3	28.15	-1.29972	4.07986e-70	1.05816e-68	Down
Unigene3084	68.82	32.48	-1.08328	7.42554e-78	2.0889e-76	Down
Unigene7251	67.87	14.4	-2.23671	1.6287e-113	6.25666e-112	Down
CL1536.Contig1	67.59	14.56	-2.2148	2.8404e-198	1.68234e-196	Down
CL1408.Contig1	29.4	66.87	1.18554	3.73446e-77	1.03096e-75	Up
CL881.Contig2	66.8	24.22	-1.46365	2.44468e-117	9.71194e-116	Down
CL881.Contig1	66.53	24.23	-1.45721	5.22346e-121	2.13768e-119	Down
CL2279.Contig2	1.72	66.39	5.27049	2.53382e-231	1.69143e-229	Up
Unigene1852	66.36	1.77	-5.22849	0	0	Down
CL2060.Contig1	66.13	23.55	-1.48958	1.04649e-92	3.41588e-91	Down
Unigene549	66.08	5.67	-3.54279	4e-305	3.56022e-303	Down
CL167.Contig1	26.04	65.26	1.32547	3.88474e-174	2.07458e-172	Up
CL321.Contig6	65.09	22.15	-1.55513	1.12964e-122	4.66993e-121	Down
CL1455.Contig1	64.99	12.63	-2.36336	1.42547e-103	5.17104e-102	Down
Unigene1420	64.98	17.02	-1.93276	1.30485e-164	6.70456e-163	Down
CL1288.Contig1	64.7	11.17	-2.53414	0	0	Down
CL1217.Contig1	23.87	64.37	1.43119	2.72198e-198	1.61809e-196	Up
CL1978.Contig2	25.33	63.84	1.33361	3.79802e-133	1.69951e-131	Up
CL2263.Contig2	63.52	2.49	-4.67299	4.69868e-223	3.01307e-221	Down
CL994.Contig3	22.31	63.29	1.50429	2.90724e-144	1.40098e-142	Up
CL37.Contig4	8.56	62.88	2.87692	5.02614e-247	3.62238e-245	Up
Unigene2234	27.43	62.64	1.19133	2.53944e-85	7.67391e-84	Up
CL1505.Contig2	18.62	62.42	1.74516	2.275e-194	1.31401e-192	Up
Unigene160	61.77	20.53	-1.58917	2.7286e-243	1.90744e-241	Down
Unigene8044	5.88	61.34	3.38294	1.46183e-165	7.53492e-164	Up
CL1199.Contig2	17.25	60.97	1.8215	1.3709e-114	5.36759e-113	Up
CL603.Contig1	9.94	60.91	2.61536	0	0	Up
CL1748.Contig2	25.26	60.85	1.2684	7.5916e-127	3.26259e-125	Up
CL443.Contig4	27.2	60.66	1.15714	1.56982e-88	4.87962e-87	Up
Unigene8631	60.3	12.38	-2.28415	5.85802e-52	1.21703e-50	Down
Unigene5853	60.07	17.15	-1.80844	3.86404e-114	1.49851e-112	Down
Unigene715	60.02	28.69	-1.0649	9.26568e-54	1.97023e-52	Down
Unigene3986	59.94	26.69	-1.16722	2.68032e-63	6.50627e-62	Down
Unigene1825	1.82	59.88	5.04006	0	0	Up
CL228.Contig1	58.4	17.21	-1.76272	2.82554e-36	4.45091e-35	Down
Unigene8933	0.01	57.73	12.4951	0	0	Up
Unigene7348	56.95	11.71	-2.28195	7.8647e-76	2.14573e-74	Down
CL1183.Contig2	6.94	56.4	3.02269	6.11894e-71	1.5921e-69	Up
Unigene6184	56.18	26.89	-1.06299	1.93957e-77	5.40953e-76	Down
Unigene1764	56.13	13.86	-2.01784	8.87284e-246	6.36656e-244	Down
Unigene8430	56.05	20.83	-1.42805	8.74502e-37	1.39509e-35	Down
Unigene6299	3.03	55.9	4.20546	6.22074e-155	3.13695e-153	Up
Unigene4112	25.11	55.21	1.13667	2.41798e-39	4.10251e-38	Up
CL387.Contig1	54.9	15.02	-1.86992	8.17696e-70	2.10738e-68	Down
CL217.Contig1	54.78	5.09	-3.42791	4.22958e-230	2.80046e-228	Down
Unigene1310	20.81	54.73	1.39505	1.79405e-37	2.91632e-36	Up
CL228.Contig2	54.37	22.04	-1.30269	1.87758e-48	3.67572e-47	Down
Unigene4907	23.7	53.96	1.187	4.43418e-93	1.4532e-91	Up
Unigene3115	53.92	9.34	-2.52933	7.4333e-180	4.04928e-178	Down
CL1377.Contig4	23.34	53.42	1.19458	2.39442e-59	5.5477e-58	Up
Unigene5525	53.29	5.19	-3.36006	4.12996e-65	1.02388e-63	Down
CL101.Contig2	22.44	53.09	1.24237	2.82216e-91	9.03091e-90	Up
Unigene2044	52.88	1.71	-4.95065	1.28101e-185	7.14558e-184	Down
CL2031.Contig1	52.7	14.42	-1.86973	1.65024e-112	6.25096e-111	Down
Unigene5169	52.66	25.4	-1.05188	4.56556e-86	1.38739e-84	Down
CL190.Contig2	52.16	15.62	-1.73955	8.52222e-74	2.29818e-72	Down
Unigene1883	24.98	51.95	1.05635	5.76086e-89	1.80102e-87	Up
CL1029.Contig2	51.78	24.13	-1.10157	2.94846e-95	9.84109e-94	Down
CL1993.Contig2	9.75	51.76	2.40836	1.41464e-142	6.69816e-141	Up
CL432.Contig1	51.66	23.35	-1.14563	2.55976e-54	5.47876e-53	Down
CL663.Contig2	50.05	20.65	-1.27723	1.77815e-94	5.89867e-93	Down
Unigene5627	49.99	24.96	-1.00202	1.09911e-15	8.95117e-15	Down
Unigene7787	49.49	7.37	-2.7474	0	0	Down
CL1896.Contig4	49.38	19.06	-1.37338	7.29998e-45	1.36512e-43	Down
CL217.Contig3	49.29	6.1	-3.01441	4.63174e-68	1.17328e-66	Down
Unigene2607	49.06	7.24	-2.76049	1.63786e-302	1.44986e-300	Down
Unigene2369	48.72	17.81	-1.45183	4.04036e-58	9.24289e-57	Down
Unigene1866	48.53	17.19	-1.49731	8.8818e-54	1.89107e-52	Down
CL1730.Contig1	48.1	22.42	-1.10125	1.6697e-77	4.66485e-76	Down
Unigene6349	23.4	47.72	1.02809	7.46428e-28	9.52807e-27	Up
Unigene866	47.71	0.97	-5.62016	4.80778e-40	8.29546e-39	Down
CL1011.Contig1	47.37	2.57	-4.20413	1.08543e-134	4.91098e-133	Down
CL217.Contig2	47.05	3.4	-3.79059	1.78928e-206	1.10393e-204	Down
Unigene6968	47.01	1.78	-4.72302	4.5571e-258	3.37391e-256	Down
Unigene3770	46.91	6.56	-2.83813	6.37464e-95	2.12332e-93	Down
CL2271.Contig2	46.89	12.46	-1.91198	3.25356e-52	6.80282e-51	Down
Unigene690	46.75	3.96	-3.56139	4.49448e-76	1.22829e-74	Down
CL129.Contig1	13.34	46.48	1.80085	1.08067e-48	2.12584e-47	Up
CL1852.Contig2	18.85	46.48	1.30205	4.18758e-51	8.52591e-50	Up
Unigene6732	19.6	46.44	1.24451	1.18587e-44	2.21001e-43	Up
Unigene1153	20.41	46.38	1.18423	5.18404e-28	6.63296e-27	Up
CL1974.Contig2	46.17	3.18	-3.85986	6.54374e-86	1.98481e-84	Down
CL2031.Contig2	46.07	15.65	-1.55766	4.34002e-20	4.31828e-19	Down
Unigene4011	45.97	8.72	-2.39829	0	0	Down
Unigene3079	45.57	19.67	-1.21209	2.92286e-58	6.69586e-57	Down
CL2198.Contig2	22.7	45.47	1.00222	4.78376e-23	5.26472e-22	Up
CL1478.Contig1	17.56	45.4	1.3704	2.54196e-54	5.44782e-53	Up
CL397.Contig1	45.34	16.95	-1.4195	1.05725e-105	3.88724e-104	Down
CL1089.Contig3	45.01	16.32	-1.4636	1.31312e-201	7.92152e-200	Down
Unigene2473	20.67	44.9	1.11918	1.21157e-42	2.1854e-41	Up
CL413.Contig2	44.47	19.96	-1.15572	1.29891e-16	1.10191e-15	Down
CL420.Contig3	0.01	44.42	12.117	0	0	Up
CL1199.Contig1	17.6	43.94	1.31996	1.01952e-33	1.51791e-32	Up
Unigene7632	43.93	18.24	-1.2681	1.19229e-45	2.24509e-44	Down
CL774.Contig2	43.87	8.14	-2.43013	4.89602e-81	1.39906e-79	Down
CL1029.Contig3	43.66	20.81	-1.06904	1.6161e-83	4.7174e-82	Down
CL1928.Contig2	17.29	43.64	1.33571	5.01728e-60	1.18095e-58	Up
Unigene6745	43.56	19.86	-1.13314	1.46612e-42	2.63577e-41	Down
CL610.Contig2	18.2	43.11	1.24408	2.72546e-55	5.9587e-54	Up
Unigene7016	42.42	11.52	-1.8806	2.11114e-65	5.25784e-64	Down
Unigene8467	19.43	42.4	1.12578	1.71909e-34	2.60228e-33	Up
CL610.Contig4	17.77	42.23	1.24882	4.04758e-52	8.44136e-51	Up
CL659.Contig3	42.22	4.97	-3.08661	1.53025e-224	9.89075e-223	Down
CL281.Contig2	42.07	14.57	-1.52979	3.04776e-75	8.25989e-74	Down
Unigene5220	42.04	15.35	-1.45352	5.13692e-152	2.56657e-150	Down
Unigene3808	41.98	20	-1.0697	1.52513e-09	8.33043e-09	Down
CL1692.Contig2	15.68	41.87	1.41699	1.76323e-39	3.01359e-38	Up
CL1111.Contig1	41.69	11.4	-1.87067	8.76202e-92	2.82047e-90	Down
CL2119.Contig1	41.35	3.37	-3.61707	1.00069e-142	4.75196e-141	Down
Unigene4656	15.14	41.19	1.44393	2.1826e-08	1.08187e-07	Up
CL2017.Contig1	41.09	17.3	-1.24802	4.06696e-77	1.12086e-75	Down
Unigene1483	41.04	16.7	-1.29718	1.17663e-89	3.69978e-88	Down
CL1068.Contig2	18.59	40.98	1.14039	1.50963e-37	2.45889e-36	Up
CL241.Contig2	16.58	40.88	1.30195	5.26752e-73	1.40192e-71	Up
Unigene4546	40.84	4	-3.35191	5.15498e-84	1.51287e-82	Down
Unigene3399	40.76	0.01	-11.9929	2.46614e-38	4.07388e-37	Down
Unigene3490	40.75	15.74	-1.37236	7.25554e-93	2.37306e-91	Down
CL735.Contig1	8.9	40.46	2.18462	2.30672e-204	1.40719e-202	Up
CL2117.Contig1	40.37	19.33	-1.06244	7.44926e-38	1.21821e-36	Down
Unigene6842	40.22	0.83	-5.59866	1.51794e-155	7.6783e-154	Down
Unigene533	39.82	18.72	-1.08891	4.52668e-51	9.18189e-50	Down
CL886.Contig1	11.94	39.74	1.73479	6.15118e-127	2.65054e-125	Up
Unigene2876	39.63	18.84	-1.07279	9.64048e-20	9.45359e-19	Down
CL1455.Contig3	39.62	6.6	-2.58569	8.539e-85	2.54266e-83	Down
Unigene4060	39.6	16.72	-1.24393	1.59235e-22	1.71423e-21	Down
CL1821.Contig1	39.51	6.21	-2.66955	2.92892e-144	1.40726e-142	Down
CL1518.Contig1	17.23	39.42	1.19401	4.46674e-17	3.87197e-16	Up
CL1910.Contig4	7.2	39.38	2.45139	1.6863e-107	6.27089e-106	Up
CL1871.Contig2	39.36	18.16	-1.11597	1.49892e-96	5.11834e-95	Down
Unigene7269	17.52	39.25	1.16369	6.5698e-16	5.40176e-15	Up
Unigene365	18.42	39.22	1.09032	3.1372e-08	1.5368e-07	Up
Unigene1117	12.57	39.14	1.63866	7.04004e-83	2.05131e-81	Up
Unigene6955	11.04	39.04	1.82221	5.7953e-92	1.87289e-90	Up
CL1262.Contig3	38.97	5.9	-2.72358	1.69849e-90	5.39278e-89	Down
CL1625.Contig2	38.85	12.97	-1.58274	9.41462e-98	3.24884e-96	Down
Unigene2723	19.2	38.75	1.01309	2.8364e-40	4.9253e-39	Up
Unigene6049	38.74	18.98	-1.02934	4.70288e-96	1.59584e-94	Down
CL1991.Contig2	38.52	13.99	-1.46121	5.35152e-56	1.18431e-54	Down
CL56.Contig3	38.49	11.74	-1.71305	6.85884e-113	2.60412e-111	Down
Unigene7207	38.49	15.23	-1.33757	1.11668e-30	1.53359e-29	Down
Unigene2158	19.08	38.23	1.00264	4.0658e-11	2.52185e-10	Up
Unigene7828	38	10.96	-1.79375	2.8736e-53	6.06285e-52	Down
Unigene4753	38	18.52	-1.03692	6.81604e-15	5.32724e-14	Down
CL1975.Contig2	16.79	37.83	1.17193	1.12064e-54	2.41122e-53	Up
Unigene7989	18.68	37.69	1.01269	7.26784e-23	7.93954e-22	Up
Unigene1023	37.32	12.02	-1.63451	3.68204e-97	1.26793e-95	Down
CL1821.Contig2	37.2	3.72	-3.32193	1.76375e-227	1.15839e-225	Down
Unigene3983	36.96	7.98	-2.2115	3.04184e-115	1.19675e-113	Down
CL1037.Contig2	16.99	36.92	1.11972	1.24683e-58	2.87246e-57	Up
CL1169.Contig3	36.84	0.78	-5.56166	7.0735e-51	1.42767e-49	Down
CL1611.Contig2	2.27	36.83	4.02012	2.1903e-230	1.45615e-228	Up
CL55.Contig2	36.47	17.12	-1.09103	7.77858e-42	1.38467e-40	Down
Unigene4853	14.85	36.34	1.2911	3.04892e-73	8.1679e-72	Up
CL2132.Contig1	8.49	36.17	2.09096	1.42191e-101	5.07896e-100	Up
Unigene4713	15.09	36.15	1.2604	3.21434e-20	3.21197e-19	Up
Unigene6803	36.1	0.01	-11.8178	1.68792e-25	2.00972e-24	Down
CL1068.Contig1	17.96	36.06	1.00561	3.30202e-28	4.24829e-27	Up
Unigene334	16.18	36.05	1.15579	8.58594e-25	1.00178e-23	Up
Unigene5247	35.8	12.93	-1.46924	5.70514e-24	6.49373e-23	Down
CL2159.Contig2	35.78	10.46	-1.77427	4.01292e-198	2.3682e-196	Down
CL1803.Contig2	35.75	14.63	-1.28901	5.08896e-26	6.15817e-25	Down
Unigene826	35.7	0.39	-6.51631	5.21354e-52	1.08452e-50	Down
CL1979.Contig1	35.63	15.19	-1.22997	1.81267e-43	3.31738e-42	Down
Unigene2911	35.51	9.73	-1.86771	3.53278e-36	5.54354e-35	Down
Unigene1697	35.37	15.03	-1.23468	1.634e-51	3.36468e-50	Down
CL2117.Contig2	35.37	15.92	-1.15169	8.442e-79	2.39136e-77	Down
Unigene3268	14.78	35.29	1.25561	4.71638e-31	6.53235e-30	Up
CL1135.Contig1	16.39	35.24	1.1044	9.7106e-89	3.03e-87	Up
CL1534.Contig2	35.11	16.66	-1.07549	3.37266e-68	8.55668e-67	Down
Unigene3272	4.04	35.08	3.11822	1.72099e-126	7.35735e-125	Up
Unigene3111	35.08	17.32	-1.01821	2.46648e-40	4.28752e-39	Down
CL2144.Contig2	34.92	9.83	-1.82879	6.05062e-87	1.84555e-85	Down
CL324.Contig2	34.87	4.18	-3.06041	4.63906e-67	1.16787e-65	Down
Unigene6062	17.24	34.55	1.00293	7.53604e-28	9.61214e-27	Up
CL1632.Contig1	16.25	34.46	1.08448	3.35054e-55	7.3057e-54	Up
CL321.Contig9	34.26	9.73	-1.81601	3.48364e-113	1.32574e-111	Down
CL2159.Contig1	34.09	10	-1.76935	7.03154e-190	4.03274e-188	Down
CL1969.Contig1	34.07	9.4	-1.85777	3.08894e-68	7.84909e-67	Down
CL420.Contig1	1.42	33.47	4.55891	9.18142e-38	1.49847e-36	Up
CL79.Contig3	13.18	33.4	1.3415	4.92696e-85	1.47791e-83	Up
CL1978.Contig1	11.96	33.34	1.47904	1.81755e-81	5.20285e-80	Up
CL1262.Contig2	9.49	33.28	1.81018	2.10562e-34	3.17559e-33	Up
Unigene4399	33.25	4.15	-3.00217	3.81458e-122	1.56503e-120	Down
Unigene4585	15.32	33.03	1.10836	8.49256e-22	8.98226e-21	Up
Unigene1244	12.03	32.84	1.44882	1.37389e-17	1.21884e-16	Up
Unigene1271	32.74	2.98	-3.45767	8.76378e-29	1.14196e-27	Down
CL1506.Contig2	13.41	32.62	1.28245	4.08094e-17	3.5432e-16	Up
Unigene2243	32.61	15.87	-1.03901	2.19386e-37	3.54852e-36	Down
CL594.Contig2	32.53	5.65	-2.52545	3.3349e-87	1.02103e-85	Down
CL2293.Contig2	32.44	16.14	-1.00713	1.95531e-17	1.72058e-16	Down
CL970.Contig2	14.44	32.09	1.15205	1.14706e-26	1.41433e-25	Up
Unigene7979	31.97	9.36	-1.77214	1.31765e-17	1.1715e-16	Down
Unigene6097	11.03	31.63	1.51986	1.09143e-99	3.84787e-98	Up
CL594.Contig1	31.57	4.62	-2.77259	3.54174e-77	9.7942e-76	Down
Unigene3527	31.48	13.46	-1.22576	2.26534e-29	3.00471e-28	Down
CL737.Contig1	4.14	31.39	2.9226	2.31462e-151	1.14941e-149	Up
CL682.Contig2	14.29	31.29	1.1307	2.16734e-22	2.32707e-21	Up
Unigene3328	14.98	31.28	1.0622	6.00066e-27	7.48382e-26	Up
Unigene5616	13.37	31.08	1.21699	9.21954e-15	7.1645e-14	Up
Unigene2098	31.04	1.12	-4.79256	1.95205e-55	4.28503e-54	Down
CL678.Contig2	30.86	8.41	-1.87556	3.56656e-13	2.53677e-12	Down
Unigene1728	30.8	9.33	-1.72298	6.04066e-09	3.14346e-08	Down
CL2130.Contig2	30.71	14.38	-1.09464	9.66926e-29	1.25894e-27	Down
CL182.Contig2	13.44	30.67	1.1903	1.02867e-72	2.71997e-71	Up
Unigene704	9.62	30.66	1.67225	1.55332e-46	2.95566e-45	Up
CL560.Contig2	30.57	0.91	-5.07011	3.27706e-26	3.99228e-25	Down
CL1563.Contig2	30.57	13.28	-1.20286	4.333e-37	6.96015e-36	Down
CL1193.Contig1	30.54	10.18	-1.58496	1.22156e-76	3.34962e-75	Down
CL2034.Contig3	30.34	6.41	-2.24282	2.47416e-94	8.19088e-93	Down
Unigene2250	30.22	4.44	-2.76687	1.36157e-111	5.12177e-110	Down
Unigene5546	14.87	30.19	1.02167	2.45166e-10	1.42413e-09	Up
CL443.Contig3	30.04	2.71	-3.47052	8.6506e-174	4.60461e-172	Down
CL546.Contig6	29.92	10.34	-1.53287	2.41036e-38	3.98983e-37	Down
CL769.Contig1	14.16	29.73	1.0701	1.38276e-21	1.44653e-20	Up
CL661.Contig1	29.73	7.83	-1.92484	1.47249e-134	6.64376e-133	Down
Unigene6738	29.73	9.08	-1.71116	2.47374e-38	4.0823e-37	Down
Unigene480	14.44	29.72	1.04136	4.64004e-06	1.79092e-05	Up
CL661.Contig2	29.56	7.83	-1.91656	5.63586e-133	2.51498e-131	Down
Unigene4491	29.5	3.45	-3.09605	2.89366e-146	1.40692e-144	Down
Unigene3058	9.72	29.47	1.60022	5.44144e-07	2.341e-06	Up
Unigene510	29.31	0.83	-5.14214	8.55998e-19	8.09199e-18	Down
CL1324.Contig2	29.22	5.61	-2.38088	1.00765e-83	2.95192e-82	Down
Unigene5020	29.01	11.81	-1.29654	1.2917e-33	1.91788e-32	Down
Unigene709	28.97	12.65	-1.19542	8.34944e-23	9.06638e-22	Down
Unigene5255	14.29	28.81	1.01156	2.16684e-45	4.07076e-44	Up
CL66.Contig6	28.55	0.01	-11.4793	0	0	Down
CL1726.Contig2	13.85	28.5	1.04108	8.9501e-10	4.96862e-09	Up
Unigene7557	28.5	13.64	-1.06312	1.6754e-23	1.88329e-22	Down
Unigene2141	13.8	28.11	1.02642	2.36468e-07	1.05871e-06	Up
Unigene3522	27.96	7.3	-1.9374	1.0815e-108	4.04023e-107	Down
Unigene703	12.19	27.92	1.1956	4.45192e-30	6.02266e-29	Up
CL1431.Contig2	10.05	27.9	1.47307	2.44804e-65	6.08758e-64	Up
CL1383.Contig2	12.4	27.79	1.16423	6.2934e-57	1.40228e-55	Up
CL506.Contig9	10.02	27.57	1.46022	3.8479e-59	8.90264e-58	Up
Unigene6958	2.68	27.53	3.3607	1.47295e-57	3.33677e-56	Up
Unigene145	27.36	8.99	-1.60568	3.90274e-64	9.60239e-63	Down
CL1037.Contig3	11.6	27.32	1.23583	4.138e-50	8.26991e-49	Up
Unigene5542	27.27	13.13	-1.05445	5.48674e-09	2.86161e-08	Down
CL1253.Contig2	27.24	0.01	-11.4115	4.45848e-129	1.9417e-127	Down
CL894.Contig1	27.05	12.35	-1.13112	1.51677e-24	1.75214e-23	Down
Unigene634	12.37	26.96	1.12397	1.93956e-43	3.54563e-42	Up
CL321.Contig3	11.17	26.89	1.26744	6.9978e-11	4.25299e-10	Up
CL945.Contig2	26.89	10.99	-1.29088	1.59241e-21	1.66158e-20	Down
CL858.Contig3	26.86	12.25	-1.13268	2.19522e-52	4.59585e-51	Down
CL396.Contig1	9.98	26.62	1.4154	2.27364e-07	1.02076e-06	Up
CL895.Contig1	26.54	13.14	-1.0142	3.18632e-30	4.33574e-29	Down
Unigene197	13.05	26.45	1.01922	5.65172e-26	6.82396e-25	Up
CL143.Contig7	26.41	12.37	-1.09424	4.8577e-35	7.46436e-34	Down
Unigene1	13.11	26.38	1.00878	1.83057e-100	6.48182e-99	Up
CL395.Contig2	26.25	4.5	-2.54432	4.99584e-103	1.80827e-101	Down
CL171.Contig1	12.32	26.15	1.08581	5.7412e-17	4.94776e-16	Up
CL309.Contig2	26.14	0.01	-11.352	1.05225e-123	4.41726e-122	Down
CL745.Contig3	26.09	5.69	-2.197	3.8483e-46	7.27159e-45	Down
CL871.Contig2	7.25	26.07	1.84634	8.27308e-51	1.66772e-49	Up
CL2017.Contig2	26.05	10.91	-1.25563	5.38516e-47	1.03314e-45	Down
CL1294.Contig1	11.14	26	1.22276	9.23516e-22	9.74869e-21	Up
Unigene981	9.4	25.97	1.46611	7.94276e-61	1.8804e-59	Up
CL953.Contig1	11.61	25.91	1.15814	3.2778e-21	3.38547e-20	Up
Unigene2979	2.63	25.9	3.29982	5.2113e-29	6.83978e-28	Up
CL53.Contig2	25.83	11.99	-1.10722	4.07642e-13	2.88681e-12	Down
Unigene1501	25.72	9.55	-1.42932	8.7395e-19	8.2569e-18	Down
Unigene5382	25.65	5.68	-2.175	1.88953e-44	3.5093e-43	Down
Unigene6477	5.21	25.48	2.29001	1.14947e-31	1.62664e-30	Up
Unigene7381	11.57	25.48	1.13898	5.76622e-12	3.77038e-11	Up
CL70.Contig1	10.92	25.46	1.22126	5.61016e-20	5.56167e-19	Up
CL300.Contig2	11.99	25.42	1.08413	3.03164e-07	1.34074e-06	Up
CL664.Contig1	25.33	2.04	-3.63421	6.51328e-109	2.43881e-107	Down
Unigene5685	10.02	25.27	1.33454	1.36243e-36	2.16288e-35	Up
Unigene1039	25.13	0.96	-4.71023	1.77026e-122	7.29973e-121	Down
Unigene7093	25.04	0.7	-5.16074	1.21427e-200	7.29818e-199	Down
Unigene3414	25.03	0.01	-11.2894	8.20008e-23	8.93397e-22	Down
Unigene6860	24.98	0.13	-7.58612	3.68562e-55	8.00418e-54	Down
Unigene3447	24.74	7.17	-1.7868	7.0731e-119	2.83063e-117	Down
Unigene4773	24.73	6.33	-1.96598	1.15075e-71	3.02314e-70	Down
CL1958.Contig2	11.67	24.64	1.0782	5.89948e-31	8.13639e-30	Up
CL1143.Contig2	24.64	11.61	-1.08563	4.71908e-15	3.72947e-14	Down
CL585.Contig1	24.62	10.44	-1.23771	2.77948e-82	8.02698e-81	Down
CL1012.Contig1	24.5	0.01	-11.2586	4.59148e-72	1.20817e-70	Down
Unigene8194	24.47	5.91	-2.04978	1.28783e-27	1.62985e-26	Down
CL99.Contig2	4.49	24.26	2.43379	1.10204e-94	3.66328e-93	Up
Unigene7144	5.96	24.17	2.01983	2.78728e-113	1.06321e-111	Up
CL1689.Contig2	11.3	24.15	1.0957	9.0026e-07	3.78118e-06	Up
CL131.Contig2	23.86	5.6	-2.0911	5.6947e-99	1.99046e-97	Down
CL568.Contig2	23.64	7.89	-1.58313	2.92842e-61	6.95308e-60	Down
CL666.Contig2	23.3	6.07	-1.94056	4.63144e-12	3.04796e-11	Down
Unigene1508	6.34	23.29	1.87716	1.06766e-46	2.0363e-45	Up
CL560.Contig1	23.22	1.17	-4.31079	3.44288e-33	5.05659e-32	Down
CL1699.Contig3	9.81	23.17	1.23993	3.81e-26	4.62424e-25	Up
CL611.Contig2	9.98	23.15	1.2139	1.01276e-40	1.76994e-39	Up
Unigene1781	23.15	8.02	-1.52934	3.14816e-63	7.63054e-62	Down
Unigene5584	11.33	22.94	1.01772	1.38215e-06	5.69646e-06	Up
Unigene1269	22.94	3.68	-2.64009	7.24802e-19	6.8717e-18	Down
CL143.Contig4	22.91	8.35	-1.45613	2.17012e-29	2.88311e-28	Down
CL817.Contig1	22.85	10.34	-1.14396	1.20984e-38	2.0108e-37	Down
Unigene6542	9.76	22.83	1.22598	2.12526e-33	3.13837e-32	Up
Unigene2235	22.71	11.07	-1.03667	1.84196e-25	2.18513e-24	Down
CL2067.Contig2	22.63	7.81	-1.53484	6.2829e-73	1.66943e-71	Down
CL2047.Contig2	22.61	5.71	-1.9854	1.24525e-85	3.77001e-84	Down
CL2007.Contig1	22.52	2.09	-3.42963	4.21382e-82	1.21049e-80	Down
Unigene430	22.42	9.4	-1.25405	4.37976e-09	2.30344e-08	Down
Unigene234	22.41	9.82	-1.19035	2.29816e-33	3.39062e-32	Down
CL2070.Contig2	8.29	22.37	1.43212	1.48882e-32	2.15364e-31	Up
CL52.Contig2	22.36	10.93	-1.03263	5.42558e-31	7.49549e-30	Down
CL34.Contig2	22.3	2.32	-3.26485	3.65964e-301	3.20474e-299	Down
CL1382.Contig1	10.92	22.26	1.02748	7.92312e-19	7.50738e-18	Up
CL1391.Contig4	22.21	7.46	-1.57396	7.3314e-48	1.42499e-46	Down
Unigene7283	22.03	3.03	-2.86208	3.44008e-27	4.3168e-26	Down
CL1871.Contig1	22	9.63	-1.1919	6.10236e-60	1.43221e-58	Down
Unigene2204	9.86	21.98	1.15653	5.73522e-11	3.50921e-10	Up
Unigene5517	8.85	21.94	1.30981	1.18816e-06	4.92563e-06	Up
Unigene4833	10.66	21.75	1.02881	2.81106e-22	3.00634e-21	Up
Unigene3706	21.69	3.36	-2.6905	5.21198e-55	1.12739e-53	Down
Unigene10	4.6	21.62	2.23266	1.40145e-89	4.39822e-88	Up
CL386.Contig4	9.9	21.5	1.11884	3.66142e-26	4.45386e-25	Up
CL516.Contig2	21.48	10.15	-1.08151	8.57644e-12	5.54118e-11	Down
CL1626.Contig1	21.47	0.01	-11.0681	5.82034e-33	8.50239e-32	Down
CL1274.Contig2	21.4	3.54	-2.59579	7.61592e-79	2.16112e-77	Down
Unigene619	9.96	21.39	1.10272	1.26718e-37	2.06606e-36	Up
Unigene3332	21.39	7.25	-1.56088	5.53896e-34	8.26177e-33	Down
Unigene3686	5	21.37	2.09559	1.78023e-36	2.82341e-35	Up
CL2288.Contig1	6.63	21.37	1.68851	7.72842e-37	1.23412e-35	Up
CL651.Contig1	21.31	9.03	-1.23873	9.02556e-26	1.08493e-24	Down
Unigene1041	9.52	21.25	1.15843	1.00524e-26	1.24323e-25	Up
CL663.Contig6	21.25	9.37	-1.18134	2.76068e-36	4.35295e-35	Down
Unigene1389	21.25	9.66	-1.13737	8.98588e-16	7.34012e-15	Down
CL1808.Contig2	21.18	8.72	-1.2803	7.40658e-33	1.08002e-31	Down
CL592.Contig2	1.96	21.1	3.42832	3.41836e-82	9.85456e-81	Up
CL198.Contig5	21.03	0.01	-11.0382	9.16144e-112	3.4542e-110	Down
CL780.Contig2	4.76	21.01	2.14204	4.81418e-36	7.51806e-35	Up
Unigene2680	21.01	4.18	-2.3295	2.29208e-68	5.84247e-67	Down
Unigene4292	8.45	20.99	1.31268	4.19522e-70	1.08636e-68	Up
CL356.Contig9	9.66	20.95	1.11686	3.65352e-41	6.44032e-40	Up
CL186.Contig2	20.95	8.51	-1.29972	5.7878e-36	9.02121e-35	Down
Unigene8630	20.94	9.24	-1.1803	3.23204e-19	3.10948e-18	Down
Unigene7900	2.54	20.89	3.03991	1.98237e-35	3.05765e-34	Up
Unigene3562	20.88	3.71	-2.49263	2.92546e-62	7.00734e-61	Down
Unigene8006	20.87	4.07	-2.35833	4.2052e-36	6.57966e-35	Down
Unigene3072	20.71	2.6	-2.99374	1.78025e-36	2.82069e-35	Down
CL664.Contig4	20.68	4.32	-2.25913	7.21256e-20	7.11558e-19	Down
CL1310.Contig1	20.67	4.12	-2.32682	3.14208e-75	8.50136e-74	Down
CL499.Contig1	4.16	20.66	2.31218	3.99396e-21	4.11471e-20	Up
CL1036.Contig2	20.59	9.15	-1.1701	3.89462e-33	5.71492e-32	Down
Unigene3513	20.56	1.36	-3.91816	5.08642e-63	1.22919e-61	Down
CL93.Contig3	9.52	20.54	1.1094	2.84382e-37	4.58615e-36	Up
CL92.Contig12	20.47	6.76	-1.59842	5.20168e-57	1.1638e-55	Down
Unigene6148	4.63	20.45	2.14302	3.43182e-32	4.92923e-31	Up
CL1890.Contig1	5.56	20.38	1.874	6.27836e-63	1.51499e-61	Up
CL947.Contig1	9.11	20.29	1.15525	7.38018e-42	1.31519e-40	Up
Unigene658	3.66	20.26	2.46872	4.14588e-31	5.74707e-30	Up
Unigene3574	20.26	1.66	-3.60938	5.33762e-43	9.70303e-42	Down
Unigene5744	8.96	20.16	1.16993	2.33276e-55	5.10699e-54	Up
CL295.Contig3	20.16	9.72	-1.05247	1.50041e-12	1.02169e-11	Down
Unigene4692	20.13	1.27	-3.98645	1.16003e-28	1.50795e-27	Down
CL1097.Contig1	8.11	20.06	1.30655	1.65494e-11	1.05131e-10	Up
CL1073.Contig1	3.39	20.05	2.56425	2.62818e-19	2.54505e-18	Up
CL1677.Contig1	20.03	1.9	-3.39809	9.94742e-232	6.72297e-230	Down
CL1046.Contig3	9.37	19.85	1.08302	3.35298e-14	2.53309e-13	Up
Unigene3663	19.83	2.87	-2.78856	6.38188e-70	1.64997e-68	Down
CL618.Contig1	8.42	19.76	1.23069	3.73336e-08	1.81357e-07	Up
CL1179.Contig2	19.66	8.49	-1.21143	2.21526e-24	2.54458e-23	Down
Unigene2777	5.34	19.59	1.87521	1.93846e-20	1.94779e-19	Up
CL1435.Contig2	6.48	19.57	1.59458	1.22265e-27	1.54977e-26	Up
CL1719.Contig2	6.05	19.55	1.69216	3.21016e-32	4.61492e-31	Up
CL367.Contig2	19.52	2.38	-3.03592	3.17088e-42	5.68803e-41	Down
CL129.Contig3	7.2	19.45	1.4337	1.18142e-16	1.00591e-15	Up
Unigene7792	19.39	3.17	-2.61276	1.68914e-161	8.59774e-160	Down
Unigene1455	9.38	19.33	1.04318	1.57553e-43	2.88665e-42	Up
Unigene1263	19.32	2.88	-2.74595	5.89614e-18	5.31763e-17	Down
Unigene569	19.32	6.78	-1.51074	2.94654e-36	4.63255e-35	Down
Unigene360	19.31	6.65	-1.53792	4.03986e-19	3.87294e-18	Down
Unigene2910	6.72	19.27	1.51982	1.03421e-18	9.73149e-18	Up
Unigene2432	19.18	6.18	-1.63392	8.84792e-35	1.35066e-33	Down
CL162.Contig1	19.13	2.36	-3.01898	4.60258e-57	1.0326e-55	Down
CL1427.Contig1	19.03	0.75	-4.66524	3.15334e-196	1.84754e-194	Down
CL634.Contig4	18.97	1.18	-4.00686	1.38518e-25	1.65531e-24	Down
Unigene7576	18.89	7.18	-1.39557	2.44908e-20	2.45632e-19	Down
CL1046.Contig2	6.11	18.85	1.62532	5.43402e-23	5.95621e-22	Up
CL1747.Contig1	18.85	4.92	-1.93783	7.5789e-56	1.67497e-54	Down
CL908.Contig6	18.82	0.01	-10.8781	7.3032e-271	5.58472e-269	Down
CL367.Contig1	18.82	2.84	-2.7283	4.48428e-40	7.74549e-39	Down
Unigene3335	5.2	18.74	1.84954	8.90394e-36	1.3799e-34	Up
CL198.Contig4	18.74	6.07	-1.62635	6.57836e-27	8.18551e-26	Down
Unigene6345	18.65	8.98	-1.05439	5.52516e-13	3.8707e-12	Down
CL309.Contig4	18.64	0.61	-4.93345	1.30768e-73	3.52058e-72	Down
Unigene7804	7.5	18.59	1.30956	2.83638e-51	5.81119e-50	Up
Unigene1340	18.56	9.02	-1.041	4.5789e-08	2.20393e-07	Down
CL920.Contig4	8.94	18.5	1.04918	2.01642e-10	1.17803e-09	Up
CL2206.Contig2	18.38	7.12	-1.36819	5.98706e-11	3.66056e-10	Down
CL780.Contig1	6.15	18.34	1.57634	7.76164e-21	7.90629e-20	Up
CL717.Contig1	9.16	18.32	1	4.74436e-14	3.55129e-13	Up
Unigene5402	8.98	18.26	1.0239	1.53068e-27	1.93419e-26	Up
Unigene9381	18.26	5.42	-1.75232	4.16886e-12	2.76138e-11	Down
CL1455.Contig2	18.24	3.44	-2.40663	4.08322e-38	6.71115e-37	Down
CL439.Contig8	2.11	18.19	3.10783	3.74476e-84	1.10498e-82	Up
CL1192.Contig2	18.18	7.66	-1.24694	2.97962e-23	3.31277e-22	Down
CL119.Contig2	8.35	18.17	1.12171	8.66992e-21	8.79848e-20	Up
CL2221.Contig2	8.55	18.13	1.08438	3.01342e-08	1.47884e-07	Up
Unigene1683	0.73	18.12	4.63354	2.03646e-55	4.46432e-54	Up
CL964.Contig1	18.12	7.65	-1.24405	3.8188e-12	2.53466e-11	Down
CL1587.Contig2	1.92	18.06	3.23362	3.88866e-114	1.50448e-112	Up
Unigene6066	18.06	8.68	-1.05703	8.1584e-33	1.18859e-31	Down
CL956.Contig2	18.05	7.97	-1.17935	1.66276e-14	1.2763e-13	Down
CL1416.Contig1	9.01	18.02	1	9.38424e-11	5.64649e-10	Up
Unigene966	2.86	17.96	2.6507	3.32546e-47	6.39493e-46	Up
CL625.Contig1	17.96	3.61	-2.31472	2.26834e-25	2.68703e-24	Down
CL764.Contig3	17.93	7.38	-1.28068	9.59066e-45	1.79143e-43	Down
CL598.Contig4	4.11	17.89	2.12194	2.24356e-47	4.32463e-46	Up
Unigene4785	8.29	17.88	1.1089	2.24904e-23	2.51251e-22	Up
CL1928.Contig4	3.94	17.79	2.1748	6.67228e-49	1.31731e-47	Up
CL918.Contig1	1.44	17.77	3.6253	1.47443e-41	2.61322e-40	Up
Unigene7168	6.56	17.77	1.43768	2.02316e-15	1.62812e-14	Up
CL805.Contig5	8.72	17.77	1.02704	2.5901e-34	3.90264e-33	Up
CL772.Contig1	17.77	0.07	-7.98787	1.59099e-169	8.3058e-168	Down
CL2074.Contig1	17.77	4.79	-1.89135	8.04404e-19	7.61752e-18	Down
Unigene1679	17.67	1.46	-3.59726	1.36702e-20	1.37955e-19	Down
Unigene2148	8.45	17.66	1.06346	4.77852e-07	2.06727e-06	Up
CL419.Contig6	6.77	17.64	1.38162	4.42826e-41	7.77236e-40	Up
CL66.Contig13	17.59	0.01	-10.7805	6.80266e-245	4.81747e-243	Down
Unigene1978	5.43	17.58	1.69491	3.11058e-18	2.84157e-17	Up
Unigene5421	7.64	17.54	1.199	2.85662e-18	2.61544e-17	Up
CL2271.Contig1	17.53	5.32	-1.72033	7.58466e-08	3.57566e-07	Down
CL190.Contig3	17.52	5.29	-1.72766	8.15514e-26	9.81751e-25	Down
CL1076.Contig2	6.18	17.49	1.50085	3.00222e-32	4.3198e-31	Up
Unigene2076	17.49	6.23	-1.48923	2.37164e-16	1.99325e-15	Down
CL250.Contig2	6.53	17.48	1.42055	3.5684e-46	6.75053e-45	Up
CL1755.Contig2	17.46	5.09	-1.77832	1.20726e-12	8.28996e-12	Down
CL1324.Contig1	6.97	17.43	1.32234	3.80382e-23	4.20901e-22	Up
CL1097.Contig4	7.47	17.43	1.22239	9.73244e-10	5.38641e-09	Up
Unigene3877	17.43	3.14	-2.47274	1.69384e-23	1.9014e-22	Down
CL66.Contig8	17.41	2.38	-2.87088	4.9312e-135	2.23731e-133	Down
CL526.Contig2	17.4	6.4	-1.44294	1.64631e-30	2.25147e-29	Down
Unigene8479	7.74	17.39	1.16785	8.06656e-19	7.63441e-18	Up
CL539.Contig2	17.39	7.86	-1.14566	1.05056e-26	1.29731e-25	Down
CL66.Contig14	17.35	3.8	-2.19086	8.07204e-98	2.79739e-96	Down
Unigene8296	17.33	6.35	-1.44844	6.44366e-35	9.88271e-34	Down
CL1896.Contig1	17.17	4.21	-2.028	4.56472e-29	6.00567e-28	Down
Unigene4894	17.17	7.42	-1.2104	1.0778e-29	1.43777e-28	Down
Unigene507	6.22	17.13	1.46154	1.46637e-13	1.06865e-12	Up
CL1766.Contig1	17.06	5.06	-1.75341	5.4561e-54	1.16473e-52	Down
CL2106.Contig2	17.06	6.43	-1.40773	1.4059e-33	2.08365e-32	Down
CL378.Contig1	8.24	16.99	1.04397	1.02963e-26	1.27243e-25	Up
CL1820.Contig3	3.74	16.98	2.18273	8.665e-32	1.23478e-30	Up
CL7.Contig1	4.37	16.98	1.95813	1.40994e-21	1.47307e-20	Up
CL2005.Contig1	5.37	16.96	1.65914	1.74477e-31	2.45837e-30	Up
CL1747.Contig2	16.83	5.15	-1.70839	7.03226e-44	1.29719e-42	Down
Unigene2426	16.79	3.27	-2.36024	7.91966e-39	1.32439e-37	Down
Unigene2937	4.32	16.78	1.95764	3.9769e-13	2.82002e-12	Up
CL2192.Contig1	16.71	5.76	-1.53657	1.72455e-23	1.93453e-22	Down
CL1367.Contig3	16.7	7.31	-1.1919	2.25686e-39	3.83313e-38	Down
CL1785.Contig3	16.68	7.79	-1.09842	1.26488e-36	2.00999e-35	Down
CL1511.Contig2	16.63	8.12	-1.03424	3.2156e-30	4.37193e-29	Down
Unigene1313	4.87	16.61	1.77006	1.08644e-06	4.51887e-06	Up
CL1328.Contig3	4.69	16.59	1.82265	7.4143e-15	5.78927e-14	Up
CL1271.Contig1	16.5	2.69	-2.61679	4.54386e-49	8.99276e-48	Down
Unigene5269	6.47	16.48	1.34888	1.49685e-18	1.39319e-17	Up
CL191.Contig1	5.25	16.38	1.64155	8.00142e-69	2.04917e-67	Up
Unigene4864	6.02	16.38	1.4441	1.31456e-20	1.32743e-19	Up
CL1364.Contig2	7.67	16.28	1.0858	0.000162526	0.000510652	Up
CL869.Contig2	4.64	16.18	1.80201	2.74352e-05	9.60999e-05	Up
CL198.Contig6	4.09	16.1	1.97689	3.91398e-41	6.89199e-40	Up
CL1024.Contig3	16.09	7.01	-1.19868	1.07666e-06	4.48624e-06	Down
CL641.Contig2	3.86	16.07	2.0577	8.71466e-35	1.33156e-33	Up
CL1789.Contig2	16.06	0.56	-4.8419	1.27822e-127	5.53712e-126	Down
Unigene4647	16.06	6.88	-1.22299	2.8373e-07	1.25992e-06	Down
CL1010.Contig2	6.83	16.03	1.23082	1.95806e-15	1.57729e-14	Up
Unigene445	6.63	16.01	1.27189	1.02638e-05	3.78828e-05	Up
Unigene7595	16.01	7.99	-1.00271	2.09186e-11	1.32319e-10	Down
Unigene9157	0.36	16	5.47393	1.03153e-12	7.11932e-12	Up
CL2205.Contig2	15.96	7.24	-1.1404	2.08682e-07	9.40773e-07	Down
CL176.Contig1	7.06	15.95	1.17582	1.78597e-11	1.13322e-10	Up
Unigene3942	6.95	15.89	1.19303	4.14748e-23	4.57374e-22	Up
CL1640.Contig1	6.55	15.85	1.27492	2.52794e-17	2.21968e-16	Up
Unigene6432	15.79	1.27	-3.63611	2.084e-26	2.54836e-25	Down
CL1789.Contig1	0.15	15.74	6.71333	8.0951e-78	2.27333e-76	Up
Unigene6152	15.74	3.14	-2.3256	1.58164e-38	2.62073e-37	Down
CL1922.Contig2	6.29	15.69	1.31871	6.4926e-18	5.83295e-17	Up
CL641.Contig1	3.83	15.68	2.03351	5.05828e-32	7.22079e-31	Up
CL1113.Contig1	7.01	15.64	1.15775	1.42407e-14	1.09722e-13	Up
Unigene7324	6.64	15.63	1.23506	1.48917e-06	6.12206e-06	Up
Unigene8332	15.59	5.78	-1.43148	1.34597e-23	1.51612e-22	Down
CL918.Contig2	3.64	15.58	2.09768	9.37762e-12	6.04682e-11	Up
CL2291.Contig1	3.74	15.58	2.05859	1.63881e-06	6.71015e-06	Up
Unigene7036	6.13	15.53	1.3411	3.6721e-18	3.34514e-17	Up
CL1887.Contig2	15.51	3.15	-2.29977	2.76978e-85	8.35448e-84	Down
CL269.Contig6	0.01	15.46	10.5943	4.00472e-85	1.20348e-83	Up
Unigene2214	4.12	15.43	1.90502	6.2424e-15	4.88828e-14	Up
CL2024.Contig2	15.42	4.91	-1.65101	1.05986e-13	7.78317e-13	Down
Unigene7924	15.41	3.67	-2.07001	9.46478e-51	1.90559e-49	Down
Unigene6009	0.91	15.36	4.07717	5.00298e-35	7.68035e-34	Up
CL1361.Contig2	15.29	5.41	-1.49889	4.31552e-06	1.6728e-05	Down
Unigene5313	15.17	1.19	-3.67219	1.18551e-50	2.37509e-49	Down
CL494.Contig2	4.86	15.12	1.63743	2.92678e-36	4.60593e-35	Up
CL1224.Contig1	6.88	15.12	1.13598	3.32192e-20	3.31541e-19	Up
CL1627.Contig2	4.76	15.08	1.6636	9.45756e-19	8.91979e-18	Up
Unigene742	5.7	15.06	1.40169	4.00298e-23	4.42638e-22	Up
Unigene1000	5.74	15.02	1.38776	2.1016e-62	5.04136e-61	Up
Unigene7392	15	7.45	-1.00965	6.96616e-07	2.9664e-06	Down
CL2074.Contig2	14.94	3.57	-2.06518	1.28009e-27	1.62131e-26	Down
CL1912.Contig2	14.93	7.1	-1.07232	2.17262e-08	1.07725e-07	Down
Unigene6022	6.42	14.92	1.2166	1.26385e-48	2.48319e-47	Up
CL1281.Contig1	4.05	14.9	1.87932	9.0369e-35	1.37821e-33	Up
CL1025.Contig1	6.12	14.9	1.28371	4.9363e-17	4.26538e-16	Up
CL2034.Contig2	14.9	2.48	-2.5869	3.52468e-55	7.67513e-54	Down
Unigene4672	4.15	14.87	1.84122	1.2391e-08	6.29326e-08	Up
CL30.Contig7	14.87	6.11	-1.28316	2.03488e-21	2.11919e-20	Down
CL688.Contig2	14.84	7.3	-1.02352	1.47865e-31	2.08702e-30	Down
CL860.Contig2	4.17	14.82	1.82943	3.17738e-62	7.59958e-61	Up
Unigene1417	5.39	14.72	1.44942	1.02742e-25	1.2332e-24	Up
CL1820.Contig1	4.37	14.71	1.75109	7.0986e-21	7.25813e-20	Up
Unigene2368	14.62	5.99	-1.28732	2.96486e-16	2.48031e-15	Down
Unigene2423	7.2	14.59	1.01891	1.86781e-11	1.18377e-10	Up
Unigene647	14.56	6.87	-1.08363	1.66919e-12	1.13329e-11	Down
Unigene1232	4.82	14.42	1.58097	5.62752e-10	3.16837e-09	Up
CL1030.Contig2	3.25	14.41	2.14856	1.68595e-55	3.7059e-54	Up
CL37.Contig5	1.22	14.4	3.56112	1.0752e-104	3.92665e-103	Up
CL1545.Contig1	6.07	14.36	1.24229	4.68466e-57	1.04957e-55	Up
CL410.Contig3	6.43	14.28	1.15111	5.06364e-12	3.32567e-11	Up
CL1137.Contig2	4.53	14.24	1.65237	1.70086e-40	2.95979e-39	Up
Unigene1553	6.58	14.17	1.10668	1.61201e-14	1.23851e-13	Up
Unigene3007	6.91	14.17	1.03608	4.64098e-09	2.4314e-08	Up
CL305.Contig2	14.13	4.93	-1.5191	3.76204e-35	5.79169e-34	Down
CL388.Contig2	14.12	6.29	-1.16661	5.58084e-09	2.90975e-08	Down
Unigene1682	14.11	0.16	-6.4625	9.5002e-25	1.10607e-23	Down
Unigene4697	4.14	14.1	1.76799	1.63434e-08	8.22117e-08	Up
CL1692.Contig1	6.75	14.08	1.06069	6.5575e-10	3.67671e-09	Up
CL2105.Contig1	1.73	13.99	3.01555	2.56112e-69	6.56937e-68	Up
CL904.Contig2	6.59	13.98	1.08501	1.21075e-18	1.13533e-17	Up
CL1004.Contig7	13.98	0.01	-10.4491	7.70498e-97	2.64765e-95	Down
CL578.Contig2	13.96	3.56	-1.97135	6.98732e-18	6.26704e-17	Down
CL1424.Contig2	13.94	6.54	-1.09187	8.76534e-11	5.29562e-10	Down
Unigene1893	6.79	13.93	1.03671	9.16044e-06	3.40573e-05	Up
Unigene141	13.89	1.37	-3.3418	3.49708e-26	4.25713e-25	Down
CL1329.Contig2	6.21	13.86	1.15826	7.1072e-07	3.02172e-06	Up
CL322.Contig1	13.85	4.35	-1.6708	6.08892e-40	1.04948e-38	Down
CL651.Contig2	0.01	13.84	10.4346	7.39844e-139	3.44302e-137	Up
CL1258.Contig1	13.82	0.9	-3.94069	5.38916e-47	1.03269e-45	Down
CL1855.Contig1	6.34	13.8	1.12211	1.4308e-09	7.83095e-09	Up
CL1262.Contig1	0.01	13.73	10.4231	1.69135e-57	3.82621e-56	Up
CL2002.Contig1	13.7	2.47	-2.47159	5.5925e-51	1.13297e-49	Down
CL1329.Contig1	5.63	13.65	1.27769	1.02824e-06	4.29434e-06	Up
CL1035.Contig1	6.18	13.62	1.14005	1.69229e-07	7.70591e-07	Up
Unigene6328	13.62	4.38	-1.63672	9.90188e-16	8.08025e-15	Down
CL288.Contig1	13.62	4.51	-1.59453	1.16903e-13	8.55398e-13	Down
CL2206.Contig1	13.59	4.11	-1.72534	1.35973e-12	9.29385e-12	Down
CL442.Contig2	6.29	13.52	1.10396	2.07266e-22	2.22688e-21	Up
CL154.Contig2	6.12	13.49	1.14029	1.73039e-15	1.39736e-14	Up
CL131.Contig3	13.47	5.87	-1.19832	4.38232e-27	5.47807e-26	Down
Unigene7185	6.04	13.46	1.15606	5.25466e-09	2.7432e-08	Up
CL198.Contig7	13.46	0.01	-10.3945	1.7535e-68	4.48368e-67	Down
CL239.Contig1	4.93	13.45	1.44795	4.37398e-12	2.89372e-11	Up
CL328.Contig3	13.44	6.7	-1.0043	5.26872e-13	3.69582e-12	Down
CL1222.Contig2	4.47	13.4	1.58389	6.76018e-20	6.68548e-19	Up
CL1839.Contig2	13.39	1.55	-3.11082	5.73964e-91	1.82592e-89	Down
CL646.Contig2	5.61	13.38	1.25401	6.6639e-18	5.98025e-17	Up
CL1618.Contig2	13.38	6.23	-1.10277	6.96368e-15	5.44002e-14	Down
CL546.Contig1	13.36	2.26	-2.56353	1.85919e-39	3.17094e-38	Down
Unigene4374	13.32	6.61	-1.01087	1.93787e-06	7.88705e-06	Down
CL1513.Contig1	1.5	13.31	3.14948	1.12546e-67	2.84209e-66	Up
CL1957.Contig1	4.82	13.29	1.46324	1.84768e-17	1.6294e-16	Up
Unigene4933	13.29	1.98	-2.74677	4.2321e-22	4.50834e-21	Down
CL824.Contig2	4.39	13.26	1.59479	2.0115e-15	1.61954e-14	Up
Unigene1835	13.26	1.5	-3.14405	8.67182e-30	1.16157e-28	Down
Unigene2167	6.24	13.1	1.06995	6.80836e-08	3.22743e-07	Up
CL446.Contig6	1.31	13.05	3.31641	4.00864e-48	7.81013e-47	Up
Unigene1800	6.08	12.99	1.09526	5.7412e-17	4.95038e-16	Up
CL30.Contig13	12.98	0.01	-10.3421	5.1928e-301	4.52301e-299	Down
CL2263.Contig1	12.97	0.38	-5.09304	1.65606e-18	1.53697e-17	Down
CL939.Contig1	0.01	12.95	10.3387	3.69486e-54	7.89788e-53	Up
CL373.Contig2	3.49	12.94	1.89054	1.39607e-73	3.74616e-72	Up
Unigene2625	12.94	4.36	-1.56944	3.90924e-29	5.15994e-28	Down
CL442.Contig3	12.88	2.14	-2.58945	9.50022e-226	6.21444e-224	Down
CL275.Contig1	12.88	2.56	-2.33092	9.2343e-30	1.23589e-28	Down
CL37.Contig1	6.41	12.87	1.00562	1.38712e-13	1.0118e-12	Up
Unigene3467	4.67	12.86	1.4614	1.7912e-36	2.83528e-35	Up
CL1507.Contig6	6.12	12.79	1.06341	5.19696e-23	5.71175e-22	Up
Unigene1787	12.79	2.06	-2.6343	3.9154e-28	5.0295e-27	Down
CL159.Contig5	5	12.72	1.3471	2.09382e-29	2.78401e-28	Up
Unigene3369	0.7	12.7	4.18133	7.1487e-44	1.31717e-42	Up
Unigene5216	3.14	12.66	2.01144	4.02736e-16	3.3417e-15	Up
CL1582.Contig2	4.65	12.62	1.44041	5.5587e-12	3.63907e-11	Up
CL419.Contig5	12.61	0.01	-10.3004	2.95284e-133	1.32495e-131	Down
CL115.Contig1	12.53	3.17	-1.98283	1.03964e-23	1.17595e-22	Down
CL1876.Contig4	6.05	12.52	1.04923	3.09602e-11	1.93433e-10	Up
CL1389.Contig1	12.51	3.9	-1.68154	1.36976e-21	1.43385e-20	Down
Unigene2829	5.15	12.5	1.27928	1.742e-11	1.10576e-10	Up
Unigene3909	12.49	3.41	-1.87293	1.05897e-11	6.80143e-11	Down
Unigene7535	12.49	5.45	-1.19645	9.02948e-09	4.63658e-08	Down
Unigene2919	6.1	12.46	1.03042	4.61206e-08	2.21793e-07	Up
Unigene7758	12.44	5.12	-1.28077	2.1726e-49	4.31553e-48	Down
Unigene7119	5.09	12.42	1.28693	5.7305e-14	4.26983e-13	Up
CL259.Contig32	12.42	1.89	-2.71621	6.53496e-64	1.59822e-62	Down
CL256.Contig2	4.28	12.4	1.53466	3.9977e-39	6.74064e-38	Up
Unigene3715	6.02	12.39	1.04134	2.4995e-07	1.11631e-06	Up
Unigene4392	12.39	4.57	-1.43891	7.66258e-20	7.55497e-19	Down
Unigene4590	5.03	12.38	1.29938	1.00411e-11	6.45932e-11	Up
Unigene5217	12.38	1.92	-2.68883	1.57979e-42	2.83701e-41	Down
CL2119.Contig2	12.38	2.02	-2.61558	2.24986e-37	3.63549e-36	Down
CL699.Contig2	5.39	12.35	1.19615	2.40136e-13	1.72991e-12	Up
CL30.Contig24	12.35	0.01	-10.2703	2.1964e-286	1.78875e-284	Down
CL957.Contig3	4.29	12.33	1.52312	2.0398e-18	1.88133e-17	Up
Unigene2208	5.08	12.32	1.2781	1.82638e-08	9.12237e-08	Up
Unigene5234	12.3	5.46	-1.17169	5.71304e-11	3.49827e-10	Down
CL1522.Contig2	4.61	12.27	1.4123	8.07846e-15	6.29278e-14	Up
CL1459.Contig2	4.11	12.22	1.57203	7.45728e-29	9.75616e-28	Up
Unigene4701	4.22	12.22	1.53393	3.14484e-05	0.000109288	Up
CL822.Contig2	5.28	12.21	1.20945	2.67498e-17	2.34122e-16	Up
CL580.Contig2	4.55	12.16	1.4182	3.41138e-27	4.28408e-26	Up
Unigene2758	5.8	12.13	1.06445	6.5575e-10	3.67545e-09	Up
Unigene2822	1.76	12.08	2.77897	3.4744e-25	4.1008e-24	Up
CL543.Contig1	12.08	2.27	-2.41186	8.1387e-43	1.47456e-41	Down
CL1181.Contig2	2.31	12.07	2.38546	5.0682e-73	1.35108e-71	Up
CL698.Contig1	12.05	2.71	-2.15267	8.4626e-44	1.5575e-42	Down
CL256.Contig1	2.05	11.95	2.54331	1.97037e-63	4.79722e-62	Up
CL2260.Contig2	11.95	5.16	-1.21157	2.8373e-07	1.25958e-06	Down
CL901.Contig3	4.93	11.94	1.27614	5.32016e-27	6.6453e-26	Up
CL2070.Contig1	3.28	11.9	1.85919	3.67546e-26	4.46427e-25	Up
CL1260.Contig1	11.89	3.94	-1.59348	3.08996e-40	5.35988e-39	Down
Unigene964	11.85	0.9	-3.71882	7.23854e-137	3.30256e-135	Down
CL570.Contig1	4.57	11.83	1.37218	1.46927e-17	1.30275e-16	Up
Unigene8120	5.58	11.81	1.08167	6.42684e-05	0.00021407	Up
Unigene1838	11.81	3.64	-1.698	2.15844e-14	1.64591e-13	Down
CL156.Contig1	5.03	11.78	1.22771	2.58804e-14	1.95974e-13	Up
CL1169.Contig1	11.77	0.01	-10.2009	5.06752e-21	5.19445e-20	Down
CL286.Contig3	11.73	5.23	-1.16532	2.48812e-10	1.44377e-09	Down
CL2212.Contig1	11.72	2.25	-2.38098	1.20225e-24	1.39276e-23	Down
CL1159.Contig2	5.67	11.71	1.04632	1.74607e-15	1.40861e-14	Up
Unigene7369	3.77	11.7	1.63387	1.80742e-10	1.06049e-09	Up
CL257.Contig3	5.64	11.69	1.05151	5.80116e-32	8.27402e-31	Up
CL1588.Contig1	11.66	2.16	-2.43246	1.8123e-39	3.09421e-38	Down
Unigene7347	3.44	11.61	1.75489	1.3555e-12	9.27271e-12	Up
CL891.Contig1	11.61	3.78	-1.61891	1.27427e-11	8.14575e-11	Down
CL1000.Contig1	4.44	11.59	1.38425	9.45062e-20	9.27299e-19	Up
CL2272.Contig2	11.55	2.74	-2.07565	5.03414e-53	1.05938e-51	Down
CL1909.Contig2	5.35	11.54	1.10903	5.42984e-07	2.33724e-06	Up
Unigene1886	11.54	4.52	-1.35225	1.28024e-18	1.19636e-17	Down
CL1357.Contig1	11.52	5.21	-1.14479	2.88848e-20	2.89168e-19	Down
CL1563.Contig1	11.5	4.41	-1.38278	1.16461e-18	1.09396e-17	Down
Unigene4695	11.49	1.79	-2.68235	6.07458e-14	4.52e-13	Down
CL1792.Contig1	11.48	0.01	-10.1649	5.61246e-10	3.16317e-09	Down
Unigene3599	11.41	1.49	-2.93691	3.39566e-60	8.01573e-59	Down
CL1089.Contig1	11.41	5.17	-1.14206	1.3802e-13	1.0072e-12	Down
Unigene8515	5.31	11.38	1.09972	2.3557e-11	1.48604e-10	Up
CL40.Contig3	5.67	11.38	1.00508	9.77786e-06	3.62041e-05	Up
CL1656.Contig4	11.38	1.47	-2.95261	1.40148e-83	4.09825e-82	Down
CL2084.Contig1	0.76	11.37	3.90309	1.10286e-07	5.11339e-07	Up
CL1032.Contig2	2.43	11.36	2.22493	6.85624e-30	9.22167e-29	Up
CL833.Contig1	11.35	4.81	-1.23858	6.00648e-18	5.41115e-17	Down
CL162.Contig2	11.34	4.07	-1.47832	8.88986e-15	6.9149e-14	Down
CL113.Contig2	2.56	11.31	2.14338	2.57932e-19	2.49922e-18	Up
CL2124.Contig2	4.61	11.3	1.29348	5.42238e-26	6.55677e-25	Up
CL1044.Contig1	1.26	11.29	3.16355	1.49582e-43	2.74368e-42	Up
Unigene8390	0.92	11.28	3.61599	2.9001e-11	1.8189e-10	Up
CL956.Contig1	2.38	11.25	2.24089	4.99976e-23	5.49872e-22	Up
Unigene8133	3.05	11.25	1.88304	6.28136e-08	2.98718e-07	Up
CL1202.Contig2	11.24	1.33	-3.07914	2.61652e-38	4.31355e-37	Down
Unigene8022	11.24	4.48	-1.32707	5.61568e-07	2.4115e-06	Down
CL681.Contig2	11.2	5.55	-1.01294	1.89634e-15	1.52833e-14	Down
CL2283.Contig1	5.22	11.19	1.10009	2.56886e-13	1.84568e-12	Up
CL59.Contig1	11.19	0.5	-4.48414	1.176e-54	2.527e-53	Down
CL1358.Contig1	4.33	11.18	1.36848	1.57746e-38	2.61646e-37	Up
CL270.Contig1	11.14	0.89	-3.6458	1.00868e-46	1.92607e-45	Down
CL1898.Contig2	0.01	11.13	10.1202	5.8161e-29	7.62129e-28	Up
CL1669.Contig2	5.34	11.13	1.05954	3.78218e-09	1.99754e-08	Up
Unigene5966	11.11	2.79	-1.99352	1.29119e-07	5.94427e-07	Down
CL2188.Contig1	2.68	11.07	2.04635	1.04276e-24	1.21231e-23	Up
Unigene6379	11.05	3.56	-1.6341	6.90666e-13	4.81162e-12	Down
CL19.Contig1	11.03	4.29	-1.36238	4.78286e-11	2.94642e-10	Down
Unigene1327	4.37	11.01	1.33311	4.03764e-07	1.76125e-06	Up
CL698.Contig2	11	2.79	-1.97917	1.61724e-35	2.4992e-34	Down
CL352.Contig3	11	3.41	-1.68966	8.75382e-32	1.24635e-30	Down
CL2160.Contig1	0.01	10.93	10.0941	5.58396e-22	5.93291e-21	Up
CL454.Contig1	2.75	10.93	1.99079	3.31214e-12	2.20107e-11	Up
CL1539.Contig1	5.15	10.92	1.08433	0.000116753	0.000376121	Up
Unigene1329	1.36	10.88	3	1.41387e-09	7.74611e-09	Up
CL156.Contig2	10.85	5.2	-1.06111	1.54564e-11	9.8418e-11	Down
CL837.Contig1	5.38	10.82	1.00802	6.9707e-11	4.23968e-10	Up
Unigene1091	3.77	10.76	1.51304	1.3822e-12	9.43559e-12	Up
CL1391.Contig3	10.75	4.47	-1.26599	1.65655e-17	1.46641e-16	Down
Unigene6219	10.73	3.74	-1.52054	4.5146e-09	2.37053e-08	Down
Unigene388	10.72	3.91	-1.45506	9.92848e-07	4.15186e-06	Down
CL825.Contig2	10.72	4.59	-1.22374	1.44225e-08	7.2819e-08	Down
CL599.Contig10	4.97	10.71	1.10764	5.7734e-14	4.29982e-13	Up
CL59.Contig3	10.7	0.01	-10.0634	5.2644e-64	1.29331e-62	Down
Unigene6998	3.87	10.66	1.4618	2.99862e-11	1.87708e-10	Up
Unigene2352	4.53	10.66	1.23462	5.18998e-07	2.23932e-06	Up
Unigene5636	3.48	10.62	1.60962	6.55964e-09	3.41135e-08	Up
Unigene2794	10.6	3.9	-1.44252	6.72292e-15	5.25698e-14	Down
CL1502.Contig1	10.59	2.42	-2.12962	5.87998e-15	4.61113e-14	Down
Unigene843	10.56	0.32	-5.04439	3.52716e-34	5.29497e-33	Down
CL1896.Contig3	10.53	1.7	-2.6309	8.35042e-25	9.74994e-24	Down
CL708.Contig1	10.53	5.22	-1.01238	1.05223e-08	5.37097e-08	Down
Unigene4668	10.51	1.56	-2.75214	1.00091e-10	6.00028e-10	Down
CL109.Contig1	10.5	0.75	-3.80735	7.72012e-16	6.3284e-15	Down
Unigene2741	5.1	10.49	1.04045	1.59162e-05	5.72658e-05	Up
CL1401.Contig2	3.92	10.46	1.41596	2.56812e-32	3.69846e-31	Up
Unigene3317	5.04	10.45	1.05201	4.21524e-11	2.61255e-10	Up
CL605.Contig3	4.43	10.43	1.23536	9.56386e-13	6.61189e-12	Up
CL161.Contig2	0.77	10.41	3.75697	1.65695e-26	2.03686e-25	Up
CL1516.Contig1	3.03	10.41	1.78058	1.06677e-33	1.58681e-32	Up
CL143.Contig2	10.41	0.01	-10.0238	1.57773e-39	2.70222e-38	Down
Unigene2661	3.17	10.4	1.71403	1.75149e-17	1.54961e-16	Up
CL1591.Contig2	2.23	10.38	2.21869	1.87962e-26	2.30536e-25	Up
CL932.Contig1	10.35	4.22	-1.29432	4.86998e-20	4.83967e-19	Down
CL892.Contig2	4.28	10.34	1.27255	3.59946e-07	1.57984e-06	Up
CL204.Contig2	5.06	10.33	1.02963	3.00046e-13	2.14443e-12	Up
CL1906.Contig2	3.02	10.27	1.76582	2.2021e-31	3.08408e-30	Up
Unigene3097	3.71	10.25	1.46613	3.51438e-05	0.000121456	Up
Unigene8469	4.94	10.25	1.05304	1.0345e-10	6.19253e-10	Up
CL1224.Contig2	10.21	3.63	-1.49194	1.22399e-23	1.38159e-22	Down
CL874.Contig2	4.85	10.2	1.07251	5.24836e-19	5.00206e-18	Up
CL361.Contig1	3.18	10.17	1.67722	3.00738e-23	3.34135e-22	Up
CL433.Contig1	2.11	10.15	2.26616	2.52414e-53	5.33245e-52	Up
Unigene5158	4.99	10.12	1.0201	2.0688e-14	1.57904e-13	Up
CL271.Contig3	3.93	10.08	1.35889	1.79446e-16	1.50972e-15	Up
CL192.Contig1	10.08	2.21	-2.18938	1.56447e-28	2.02721e-27	Down
Unigene4470	3.04	10.07	1.72792	1.65689e-09	9.01384e-09	Up
CL1428.Contig1	10.03	4.9	-1.03347	4.37534e-12	2.89344e-11	Down
Unigene508	4.03	10.02	1.31403	2.41454e-06	9.71782e-06	Up
CL2110.Contig2	4.05	10.01	1.30545	8.44582e-06	3.16243e-05	Up
CL584.Contig2	10.01	4.79	-1.06334	5.52388e-18	4.99295e-17	Down
CL1004.Contig3	3.13	10	1.67577	4.92668e-19	4.70374e-18	Up
CL1804.Contig1	9.98	4.39	-1.18482	3.71938e-19	3.57412e-18	Down
Unigene347	4.69	9.96	1.08656	1.49044e-06	6.12572e-06	Up
Unigene8180	4.22	9.95	1.23745	2.1142e-05	7.49588e-05	Up
CL312.Contig2	9.95	3.99	-1.31831	4.20218e-19	4.02618e-18	Down
Unigene2745	4.4	9.94	1.17574	3.10054e-12	2.06804e-11	Up
Unigene8136	1.15	9.93	3.11016	7.31266e-06	2.75842e-05	Up
Unigene3905	4.59	9.93	1.1133	2.3093e-05	8.15565e-05	Up
CL192.Contig4	9.93	2.99	-1.73165	6.79818e-34	1.01307e-32	Down
Unigene8157	3.62	9.9	1.45144	1.38059e-06	5.69147e-06	Up
Unigene5967	9.9	0.19	-5.70336	6.65686e-29	8.71599e-28	Down
CL1434.Contig2	9.89	4.03	-1.29519	1.08258e-07	5.02079e-07	Down
CL1182.Contig1	3.5	9.88	1.49716	7.06748e-12	4.59541e-11	Up
CL764.Contig6	9.88	3.86	-1.35591	3.22244e-27	4.04993e-26	Down
CL1052.Contig2	3.34	9.87	1.5632	3.9975e-08	1.93611e-07	Up
CL1246.Contig4	3.37	9.87	1.5503	2.98616e-38	4.91299e-37	Up
Unigene2828	9.86	4.72	-1.0628	2.54546e-12	1.71183e-11	Down
Unigene2720	3.94	9.81	1.31606	6.3942e-14	4.75348e-13	Up
CL444.Contig4	2.2	9.78	2.15233	1.48298e-31	2.09132e-30	Up
CL1176.Contig1	2.94	9.77	1.73254	4.48296e-16	3.71595e-15	Up
CL721.Contig1	4.77	9.76	1.03289	3.59674e-07	1.5795e-06	Up
Unigene9195	0.66	9.75	3.88486	1.65695e-26	2.0384e-25	Up
CL1060.Contig1	4.08	9.73	1.25387	2.65944e-12	1.78553e-11	Up
Unigene2752	4.52	9.73	1.10612	4.53076e-07	1.96582e-06	Up
Unigene7239	4.68	9.7	1.05148	3.86288e-06	1.51247e-05	Up
CL379.Contig2	9.7	3.81	-1.34819	6.29054e-10	3.5319e-09	Down
CL543.Contig2	3.35	9.68	1.53085	2.6928e-19	2.60299e-18	Up
CL1669.Contig1	4.25	9.66	1.18456	3.87048e-09	2.04219e-08	Up
Unigene6851	9.63	0.37	-4.70194	1.15231e-13	8.44679e-13	Down
Unigene951	1.51	9.6	2.66849	1.51349e-39	2.59765e-38	Up
Unigene3487	9.59	4.44	-1.11097	7.5311e-08	3.55246e-07	Down
Unigene5261	3.33	9.57	1.523	2.70686e-13	1.94055e-12	Up
Unigene6857	9.56	0.16	-5.90087	3.0728e-64	7.57183e-63	Down
CL1510.Contig2	3.82	9.52	1.31739	8.60848e-05	0.000281556	Up
Unigene3889	2.54	9.46	1.89701	3.33848e-13	2.38079e-12	Up
CL109.Contig2	9.46	1.3	-2.86333	1.28077e-29	1.70574e-28	Down
CL618.Contig2	2.89	9.44	1.70772	7.28304e-06	2.74852e-05	Up
CL1357.Contig2	9.44	2.86	-1.72277	6.77954e-31	9.34223e-30	Down
CL1498.Contig1	4.48	9.43	1.07376	5.24638e-14	3.92166e-13	Up
CL456.Contig1	3.01	9.42	1.64596	2.57706e-10	1.49431e-09	Up
CL1238.Contig1	9.42	0.59	-3.99694	1.38518e-25	1.65652e-24	Down
CL1254.Contig1	9.36	3.48	-1.42742	4.18516e-10	2.386e-09	Down
CL1196.Contig1	4.39	9.34	1.0892	3.06892e-05	0.000106786	Up
CL329.Contig3	3.4	9.33	1.45634	6.9396e-19	6.58312e-18	Up
CL1507.Contig4	0.01	9.29	9.85953	7.14996e-13	4.97049e-12	Up
CL1612.Contig1	9.29	4.51	-1.04255	1.97887e-10	1.1565e-09	Down
Unigene4700	3.07	9.27	1.59433	1.73371e-08	8.6835e-08	Up
CL1443.Contig1	4.4	9.26	1.07351	0.000186961	0.000581148	Up
Unigene8604	9.23	0.29	-4.99221	8.61114e-17	7.37425e-16	Down
Unigene7434	9.23	3.49	-1.4031	4.29556e-15	3.40302e-14	Down
Unigene2385	9.22	1.7	-2.43923	6.69416e-14	4.96967e-13	Down
CL828.Contig4	4.48	9.19	1.03657	6.74014e-10	3.77263e-09	Up
CL836.Contig2	9.17	3.82	-1.26335	3.22172e-16	2.68967e-15	Down
Unigene8130	3.68	9.16	1.31564	0.000102336	0.000331909	Up
CL1796.Contig2	9.13	1.43	-2.6746	4.12668e-32	5.91685e-31	Down
Unigene9812	9.12	0.55	-4.05153	2.3411e-08	1.15867e-07	Down
Unigene6187	2.21	9.1	2.04182	3.31214e-12	2.20196e-11	Up
CL1176.Contig2	9	3.23	-1.47839	1.81075e-12	1.22634e-11	Down
CL932.Contig2	9	4.34	-1.05223	1.85001e-17	1.63057e-16	Down
CL1167.Contig1	8.98	2.57	-1.80495	4.47602e-42	8.01158e-41	Down
CL480.Contig1	2.55	8.97	1.81461	5.68614e-10	3.19917e-09	Up
CL1754.Contig1	8.97	2.89	-1.63404	1.32661e-14	1.02455e-13	Down
CL334.Contig2	3.15	8.93	1.50331	8.36014e-05	0.000273984	Up
CL379.Contig4	0.52	8.91	4.09884	8.39288e-28	1.06883e-26	Up
CL543.Contig5	8.91	1.24	-2.84509	1.36341e-38	2.26374e-37	Down
Unigene8481	3.23	8.89	1.46065	2.99862e-11	1.87636e-10	Up
CL2044.Contig1	1.03	8.88	3.10792	4.26314e-33	6.25005e-32	Up
CL1705.Contig1	8.88	0.96	-3.20945	1.1596e-08	5.90791e-08	Down
CL773.Contig2	4.39	8.87	1.01471	3.25574e-09	1.72735e-08	Up
CL5.Contig6	0.29	8.86	4.93318	5.36276e-127	2.31694e-125	Up
Unigene4358	2.12	8.85	2.06161	1.32641e-17	1.17865e-16	Up
CL1219.Contig2	1.38	8.84	2.67938	9.9397e-32	1.41026e-30	Up
CL68.Contig1	2	8.84	2.14405	2.3038e-09	1.2372e-08	Up
Unigene2702	2.73	8.84	1.69515	5.19556e-13	3.64607e-12	Up
CL2197.Contig1	2.87	8.83	1.62136	9.16052e-32	1.30084e-30	Up
CL1949.Contig2	3.34	8.83	1.40257	3.2516e-18	2.96706e-17	Up
CL1621.Contig1	3.81	8.83	1.21262	6.1539e-05	0.000205525	Up
Unigene1316	2.56	8.82	1.78463	9.0159e-06	3.35813e-05	Up
CL269.Contig7	8.82	1.63	-2.43591	3.0341e-22	3.24274e-21	Down
CL1160.Contig3	3.41	8.8	1.36773	1.89775e-11	1.20181e-10	Up
CL1683.Contig1	8.79	4.15	-1.08275	0.000137317	0.000435989	Down
CL688.Contig1	8.76	0.01	-9.77479	3.1646e-139	1.48118e-137	Down
CL961.Contig2	8.76	1.31	-2.74136	7.95284e-77	2.18442e-75	Down
CL426.Contig3	0.01	8.75	9.77314	2.34288e-113	8.95794e-112	Up
Unigene6130	8.75	2.17	-2.01159	3.84652e-25	4.53672e-24	Down
Unigene6449	3.22	8.74	1.44057	5.25452e-05	0.000177159	Up
CL334.Contig1	3.81	8.74	1.19784	0.000309112	0.000931683	Up
CL820.Contig4	8.72	1.71	-2.35033	1.53143e-08	7.72017e-08	Down
CL588.Contig2	8.72	3.91	-1.15716	6.01178e-18	5.41293e-17	Down
CL1663.Contig1	3.34	8.71	1.38282	2.52138e-14	1.91104e-13	Up
Unigene5126	8.7	0.01	-9.76487	1.37127e-07	6.29871e-07	Down
Unigene7132	8.7	2.59	-1.74806	9.59936e-13	6.63362e-12	Down
CL1851.Contig1	0.47	8.68	4.20696	1.66429e-13	1.2091e-12	Up
Unigene2458	8.68	2.64	-1.71716	1.76099e-16	1.48309e-15	Down
CL1013.Contig1	3.96	8.66	1.12887	1.58006e-11	1.00531e-10	Up
Unigene8030	3.13	8.64	1.46487	7.58932e-08	3.57578e-07	Up
CL1244.Contig1	8.64	0.55	-3.97353	9.2816e-98	3.20974e-96	Down
CL105.Contig1	8.64	4.1	-1.07541	3.02554e-17	2.64094e-16	Down
CL2230.Contig1	8.64	4.15	-1.05792	2.64104e-08	1.30237e-07	Down
CL745.Contig4	8.63	2.55	-1.75886	1.77864e-09	9.65042e-09	Down
Unigene7073	8.63	3.97	-1.12022	1.72872e-08	8.66115e-08	Down
Unigene6295	3	8.62	1.52273	4.80838e-11	2.96102e-10	Up
CL1130.Contig3	2.99	8.61	1.52587	9.3694e-12	6.04391e-11	Up
CL192.Contig2	0.01	8.59	9.74651	3.4026e-57	7.67611e-56	Up
Unigene1829	3.77	8.59	1.18809	1.23639e-06	5.11905e-06	Up
CL1919.Contig2	4.05	8.58	1.08306	8.06566e-05	0.000264973	Up
CL1133.Contig2	0.01	8.56	9.74147	1.17007e-28	1.51978e-27	Up
Unigene5233	2.78	8.56	1.62253	9.86484e-15	7.64408e-14	Up
Unigene7153	8.55	3.49	-1.2927	9.22318e-09	4.73156e-08	Down
Unigene6279	8.53	3.3	-1.37008	8.92962e-09	4.58819e-08	Down
Unigene6374	8.52	1.7	-2.32532	0.00021773	0.000671029	Down
Unigene5400	8.51	3.53	-1.26949	3.018e-11	1.88776e-10	Down
CL1613.Contig2	2.09	8.5	2.02396	5.2163e-23	5.72914e-22	Up
CL1713.Contig2	8.5	2.45	-1.79468	2.60778e-10	1.51105e-09	Down
CL69.Contig4	8.5	3.48	-1.28838	2.58926e-07	1.15482e-06	Down
CL1016.Contig1	3.18	8.48	1.41504	1.39116e-16	1.17832e-15	Up
Unigene382	3.72	8.48	1.18876	8.74662e-05	0.000285787	Up
CL98.Contig2	3.59	8.46	1.23667	4.82466e-10	2.73431e-09	Up
CL1475.Contig1	8.46	0.01	-9.72451	9.11362e-52	1.88858e-50	Down
CL830.Contig2	8.43	4.03	-1.06475	1.34514e-12	9.20963e-12	Down
Unigene1163	1.53	8.4	2.45686	0.000277348	0.000839674	Up
CL696.Contig2	8.4	3.45	-1.28379	3.48086e-09	1.84258e-08	Down
Unigene6964	2.06	8.39	2.02603	3.6341e-14	2.74292e-13	Up
Unigene4972	3.34	8.39	1.32882	2.49498e-09	1.33634e-08	Up
CL503.Contig3	4.06	8.39	1.04719	4.64004e-06	1.7905e-05	Up
CL2110.Contig1	2.4	8.38	1.80392	3.27798e-06	1.29623e-05	Up
CL70.Contig3	1.22	8.36	2.77662	9.49776e-50	1.89351e-48	Up
CL584.Contig1	8.36	1.46	-2.51753	9.42828e-47	1.80244e-45	Down
Unigene181	3	8.35	1.47681	8.48992e-09	4.37607e-08	Up
CL580.Contig3	0.07	8.33	6.89482	1.61653e-77	4.52406e-76	Up
CL2197.Contig4	3.89	8.33	1.09855	1.55852e-17	1.38113e-16	Up
Unigene392	8.33	1.7	-2.29278	3.02016e-11	1.88838e-10	Down
CL1263.Contig2	2.53	8.32	1.71745	2.6705e-13	1.91533e-12	Up
CL1112.Contig1	8.32	1.88	-2.14585	1.3027e-11	8.3177e-11	Down
CL452.Contig1	8.28	2.33	-1.8293	3.90616e-15	3.10207e-14	Down
CL1348.Contig2	8.27	4.05	-1.02997	9.65436e-09	4.94031e-08	Down
Unigene8217	2.52	8.26	1.71272	1.27355e-05	4.63338e-05	Up
CL50.Contig5	8.26	2.01	-2.03895	4.9628e-28	6.35988e-27	Down
CL1601.Contig3	8.26	2.53	-1.707	4.48364e-08	2.16128e-07	Down
CL849.Contig3	2.74	8.25	1.59022	7.67964e-14	5.68573e-13	Up
CL56.Contig1	8.24	3.48	-1.24356	3.44946e-16	2.87243e-15	Down
CL386.Contig3	8.23	2.2	-1.90339	7.38486e-21	7.54609e-20	Down
CL1696.Contig1	8.22	2.95	-1.47842	1.17091e-51	2.42028e-50	Down
CL1599.Contig2	3.4	8.21	1.27185	1.10553e-12	7.6107e-12	Up
Unigene8212	3.93	8.21	1.06285	2.3483e-06	9.46058e-06	Up
Unigene2546	8.2	0.84	-3.28716	2.78002e-10	1.60685e-09	Down
Unigene946	8.2	2.25	-1.8657	2.43506e-12	1.64029e-11	Down
CL2208.Contig1	8.2	3.81	-1.10583	8.7397e-09	4.50054e-08	Down
CL1812.Contig1	2.5	8.19	1.71194	1.07876e-07	5.00737e-07	Up
CL546.Contig5	8.19	3.12	-1.39232	2.64842e-17	2.31922e-16	Down
CL561.Contig6	0.01	8.17	9.67419	1.37582e-73	3.69792e-72	Up
Unigene8642	1.32	8.14	2.62449	2.04562e-06	8.30485e-06	Up
Unigene3821	2.86	8.13	1.50724	4.39304e-06	1.70042e-05	Up
Unigene256	8.13	3.71	-1.13184	7.85392e-11	4.75556e-10	Down
Unigene6914	8.12	3.33	-1.28596	1.27472e-23	1.43785e-22	Down
CL1601.Contig4	0.25	8.1	5.01792	3.815e-19	3.66168e-18	Up
CL860.Contig1	8.09	1.92	-2.07503	2.07202e-33	3.06253e-32	Down
CL273.Contig1	8.08	2.33	-1.79403	3.2159e-09	1.70676e-08	Down
CL597.Contig8	0.95	8.07	3.08657	3.35996e-49	6.6659e-48	Up
CL994.Contig2	3.72	8.07	1.11727	1.62272e-12	1.1022e-11	Up
CL66.Contig12	0.01	8.05	9.65284	9.8764e-120	4.00166e-118	Up
CL2262.Contig2	2.07	8.05	1.95936	6.72736e-58	1.53252e-56	Up
CL286.Contig1	8.05	1.11	-2.85843	1.31963e-21	1.38226e-20	Down
CL2272.Contig1	0.01	8.03	9.64926	1.16568e-96	3.99718e-95	Up
CL1835.Contig1	3.49	8.01	1.19858	8.94252e-08	4.18311e-07	Up
Unigene4512	7.99	3.87	-1.04586	3.86756e-10	2.21112e-09	Down
Unigene4688	1.38	7.95	2.52629	6.40144e-08	3.04251e-07	Up
Unigene4461	7.94	3.02	-1.39459	3.80302e-11	2.36336e-10	Down
CL1240.Contig1	7.94	3.77	-1.07457	2.10458e-26	2.5716e-25	Down
CL1777.Contig1	7.94	3.8	-1.06314	1.64638e-21	1.71678e-20	Down
CL915.Contig1	0.5	7.93	3.98732	2.01418e-87	6.18999e-86	Up
CL774.Contig1	7.91	0.01	-9.62753	3.72362e-34	5.57961e-33	Down
CL1844.Contig1	7.91	0.66	-3.58314	1.68388e-23	1.89152e-22	Down
CL269.Contig5	1.08	7.9	2.87082	5.01254e-29	6.58421e-28	Up
CL848.Contig1	7.9	3.35	-1.23769	5.31716e-08	2.53902e-07	Down
CL1321.Contig1	2.94	7.89	1.42421	3.98116e-09	2.09991e-08	Up
CL1418.Contig3	7.89	0.01	-9.62388	1.16337e-92	3.78979e-91	Down
CL50.Contig8	7.87	1.15	-2.77473	5.93702e-43	1.07806e-41	Down
CL342.Contig1	7.87	3.82	-1.04279	6.87376e-07	2.92782e-06	Down
Unigene6156	7.86	2.72	-1.53092	6.84342e-11	4.16538e-10	Down
CL532.Contig3	1.28	7.84	2.61471	2.91216e-10	1.67905e-09	Up
Unigene3923	3.62	7.84	1.11486	0.0001405	0.000445314	Up
Unigene3367	1.74	7.83	2.16993	0.000170991	0.000535186	Up
CL906.Contig1	2.24	7.83	1.80551	3.82326e-11	2.37503e-10	Up
Unigene3525	7.83	1.19	-2.71805	9.7025e-31	1.33362e-29	Down
Unigene1882	3.31	7.82	1.24034	0.000310622	0.000935542	Up
CL30.Contig8	1.54	7.8	2.34054	6.27042e-51	1.26715e-49	Up
CL261.Contig4	3.3	7.78	1.2373	3.75874e-08	1.82481e-07	Up
CL2131.Contig1	1.97	7.77	1.97972	9.12666e-33	1.32728e-31	Up
CL365.Contig2	7.77	0.01	-9.60177	7.96256e-80	2.27135e-78	Down
Unigene3634	7.77	3.4	-1.19238	1.74753e-08	8.74463e-08	Down
CL504.Contig2	7.76	3.65	-1.08816	7.53394e-23	8.21921e-22	Down
CL507.Contig4	0.01	7.75	9.59805	1.83835e-37	2.98535e-36	Up
CL668.Contig3	3.85	7.71	1.00187	3.01546e-08	1.47939e-07	Up
CL15.Contig1	2.92	7.7	1.39889	1.0106e-08	5.16657e-08	Up
Unigene8651	7.7	1.54	-2.32193	4.78446e-05	0.00016242	Down
Unigene5970	7.68	0.01	-9.58496	9.08188e-12	5.86076e-11	Down
CL1112.Contig2	7.67	2.19	-1.8083	8.43346e-09	4.34972e-08	Down
CL2170.Contig1	1.3	7.66	2.55883	1.08328e-42	1.95832e-41	Up
Unigene7769	7.66	1.84	-2.05764	3.91868e-31	5.43675e-30	Down
Unigene6985	3.5	7.65	1.1281	1.64332e-07	7.49129e-07	Up
CL915.Contig2	7.65	1.51	-2.34091	3.79238e-51	7.74064e-50	Down
CL825.Contig1	7.64	0.85	-3.16804	0.00024459	0.000746325	Down
Unigene6549	7.62	2.77	-1.45991	1.8602e-05	6.63869e-05	Down
CL66.Contig11	7.62	3.08	-1.30686	1.21907e-22	1.31847e-21	Down
CL2105.Contig2	7.61	0.01	-9.57175	3.36794e-65	8.36235e-64	Down
CL2286.Contig1	2.46	7.6	1.62734	2.76244e-10	1.59839e-09	Up
CL224.Contig3	7.6	1.22	-2.63912	6.75164e-45	1.26403e-43	Down
CL452.Contig2	7.59	2.2	-1.7866	3.78338e-29	4.99787e-28	Down
CL2226.Contig1	7.58	3.3	-1.19973	1.08208e-11	6.94444e-11	Down
CL87.Contig4	0.56	7.57	3.75679	1.14592e-15	9.31838e-15	Up
Unigene2131	7.57	2.11	-1.84305	9.43438e-06	3.50279e-05	Down
CL1656.Contig1	7.56	2.08	-1.8618	1.82542e-33	2.70049e-32	Down
CL1371.Contig2	2.04	7.55	1.88791	1.23466e-18	1.15509e-17	Up
CL796.Contig2	1.88	7.54	2.00383	9.65696e-05	0.000314334	Up
Unigene1756	3.65	7.54	1.04667	8.42294e-09	4.34567e-08	Up
CL250.Contig1	1.78	7.53	2.08077	1.48626e-34	2.25613e-33	Up
CL1695.Contig1	3.21	7.53	1.23008	4.64984e-09	2.43448e-08	Up
CL668.Contig2	2.75	7.52	1.4513	4.32482e-13	3.05874e-12	Up
CL76.Contig3	3.28	7.47	1.18741	1.19189e-18	1.11893e-17	Up
Unigene7775	7.47	2.64	-1.50057	1.0164e-19	9.95499e-19	Down
CL2096.Contig1	7.45	3.16	-1.23732	6.30826e-24	7.17521e-23	Down
CL561.Contig4	7.44	3.53	-1.07563	5.09376e-11	3.13084e-10	Down
CL913.Contig1	0.55	7.43	3.75586	7.44514e-07	3.15634e-06	Up
CL113.Contig1	7.43	2.8	-1.40794	6.01858e-08	2.86555e-07	Down
CL1052.Contig1	3.69	7.4	1.0039	2.53858e-06	1.01843e-05	Up
Unigene1126	7.4	3.49	-1.0843	1.18037e-09	6.49302e-09	Down
CL1061.Contig1	7.4	3.57	-1.0516	9.22606e-10	5.1131e-09	Down
CL133.Contig2	2.69	7.39	1.45797	8.08526e-20	7.95726e-19	Up
CL837.Contig3	2.83	7.38	1.38282	6.89616e-12	4.4876e-11	Up
CL1836.Contig2	3.41	7.38	1.11385	2.38784e-05	8.41479e-05	Up
Unigene7162	7.37	1.42	-2.37577	1.91277e-07	8.66869e-07	Down
CL983.Contig2	7.37	3.03	-1.28235	3.49328e-10	2.00276e-09	Down
Unigene4677	2.5	7.36	1.55778	0.000112173	0.000362587	Up
Unigene11	7.35	2.33	-1.65741	1.00519e-16	8.59447e-16	Down
Unigene9333	0.01	7.33	9.51767	1.91837e-10	1.12276e-09	Up
CL1335.Contig1	3.04	7.33	1.26974	2.7037e-09	1.44245e-08	Up
Unigene9742	0.61	7.31	3.58299	4.92972e-06	1.89599e-05	Up
CL1765.Contig3	7.31	2.14	-1.77226	7.66836e-30	1.0297e-28	Down
CL1666.Contig3	0.01	7.3	9.51175	2.3385e-147	1.14383e-145	Up
CL1383.Contig1	1.47	7.3	2.31208	2.20124e-41	3.89715e-40	Up
Unigene8202	3.52	7.29	1.05034	0.000177462	0.000553313	Up
Unigene2575	0.78	7.28	3.22239	2.19146e-06	8.855e-06	Up
Unigene7794	7.28	3.24	-1.16794	4.02378e-09	2.1217e-08	Down
CL1158.Contig1	2.27	7.27	1.67926	1.5672e-13	1.14059e-12	Up
Unigene915	7.27	1.13	-2.68563	9.18882e-22	9.70606e-21	Down
CL905.Contig1	7.27	3.48	-1.06287	9.64668e-09	4.93794e-08	Down
CL504.Contig3	2.73	7.25	1.40908	3.68116e-31	5.1203e-30	Up
CL859.Contig2	3.08	7.24	1.23306	3.59136e-05	0.000123985	Up
Unigene1019	7.23	2.72	-1.41039	8.42084e-19	7.96508e-18	Down
CL1166.Contig2	7.22	2.6	-1.47349	1.0434e-18	9.8123e-18	Down
Unigene1851	7.22	3.53	-1.03233	2.22984e-05	7.887e-05	Down
CL265.Contig1	1.89	7.21	1.93161	5.92402e-37	9.46913e-36	Up
CL1395.Contig1	7.18	2.82	-1.34829	2.41524e-10	1.40398e-09	Down
Unigene69	7.17	3.28	-1.12828	2.41756e-09	1.29616e-08	Down
Unigene1250	2.61	7.16	1.45591	4.86344e-06	1.87227e-05	Up
Unigene1688	7.15	0.28	-4.67444	1.15231e-13	8.45059e-13	Down
CL514.Contig1	3.12	7.13	1.19236	4.61346e-09	2.41854e-08	Up
CL30.Contig6	0.01	7.12	9.47573	1.21757e-52	2.55234e-51	Up
Unigene3818	7.11	1.43	-2.31383	2.79642e-08	1.37608e-07	Down
CL1175.Contig1	7.11	2.75	-1.37042	0.000147931	0.000467863	Down
CL696.Contig1	7.11	3.5	-1.02249	4.00788e-06	1.56473e-05	Down
CL1880.Contig2	7.1	3.51	-1.01635	7.95194e-06	2.98574e-05	Down
CL1891.Contig1	2.09	7.08	1.76025	3.17242e-09	1.68479e-08	Up
CL1045.Contig1	1.26	7.07	2.48829	3.19062e-13	2.27634e-12	Up
CL666.Contig1	2.72	7.05	1.37402	7.82178e-05	0.000257272	Up
CL785.Contig2	2.77	7.05	1.34774	2.55762e-15	2.0461e-14	Up
CL1928.Contig3	2.6	7.04	1.43706	9.26638e-07	3.88897e-06	Up
Unigene4737	7.04	2.73	-1.36667	1.31457e-05	4.77725e-05	Down
Unigene4722	7.02	0.55	-3.67397	4.25622e-25	5.00905e-24	Down
Unigene233	7.01	2.34	-1.58291	1.24456e-10	7.40912e-10	Down
Unigene6413	7	2.39	-1.55034	1.0886e-05	4.00252e-05	Down
Unigene6188	1.77	6.99	1.98154	6.24608e-16	5.14338e-15	Up
CL1877.Contig3	2.23	6.99	1.64825	4.01258e-07	1.75126e-06	Up
Unigene6525	6.97	2.45	-1.50838	8.4017e-06	3.14735e-05	Down
CL2146.Contig3	0.8	6.94	3.11686	1.61999e-27	2.04546e-26	Up
Unigene6896	2.8	6.93	1.30743	7.483e-09	3.87546e-08	Up
Unigene6047	3.29	6.91	1.0706	6.96466e-13	4.84995e-12	Up
CL2121.Contig1	1.78	6.9	1.95472	5.96494e-16	4.91436e-15	Up
Unigene5380	6.89	1.76	-1.96893	7.79284e-08	3.66849e-07	Down
CL1971.Contig1	2.83	6.88	1.28161	3.4939e-06	1.3756e-05	Up
CL30.Contig27	6.87	0.01	-9.42417	6.70838e-85	2.00121e-83	Down
Unigene9242	0.45	6.85	3.92811	4.27912e-21	4.40293e-20	Up
Unigene953	3.34	6.84	1.03415	2.5354e-06	1.01766e-05	Up
Unigene8970	0.37	6.83	4.20629	1.20818e-09	6.64152e-09	Up
Unigene3803	6.83	1.46	-2.22592	2.97134e-05	0.000103546	Down
CL224.Contig6	6.82	2.5	-1.44784	1.00255e-19	9.82527e-19	Down
CL939.Contig4	6.81	0.64	-3.41151	3.76448e-17	3.27542e-16	Down
CL815.Contig3	6.81	2.17	-1.64996	6.15612e-12	4.01887e-11	Down
CL259.Contig26	6.8	1.88	-1.8548	8.54716e-27	1.06029e-25	Down
CL664.Contig3	6.78	1.38	-2.29662	2.79642e-08	1.37649e-07	Down
Unigene500	6.77	1.51	-2.16461	0.000222414	0.000684041	Down
CL583.Contig2	6.75	1.51	-2.16034	8.95312e-11	5.40105e-10	Down
CL694.Contig6	1.76	6.74	1.93717	2.00692e-19	1.95273e-18	Up
Unigene6397	2.46	6.74	1.45409	0.000107755	0.000348928	Up
CL1941.Contig1	6.74	0.01	-9.3966	5.07636e-41	8.88118e-40	Down
CL1831.Contig2	1.69	6.73	1.99358	2.09334e-05	7.43163e-05	Up
Unigene3924	6.72	1.5	-2.1635	0.000222414	0.000683782	Down
Unigene2663	6.72	1.64	-2.03477	4.97454e-08	2.3838e-07	Down
CL75.Contig8	0.01	6.71	9.39017	2.0773e-58	4.7655e-57	Up
CL997.Contig1	1.72	6.66	1.95311	3.5383e-16	2.9434e-15	Up
Unigene2772	3.3	6.65	1.01089	6.20684e-05	0.000207166	Up
CL446.Contig1	6.65	0.01	-9.37721	1.57773e-39	2.70507e-38	Down
CL718.Contig2	6.65	2.36	-1.49457	1.04281e-13	7.67177e-13	Down
CL1880.Contig1	2.9	6.63	1.19296	1.81017e-07	8.22429e-07	Up
CL602.Contig1	1.99	6.62	1.73406	5.47814e-09	2.85804e-08	Up
CL2096.Contig2	2.42	6.6	1.44746	3.9031e-27	4.88653e-26	Up
CL1633.Contig1	3.3	6.6	1	1.91632e-05	6.82101e-05	Up
CL839.Contig1	6.6	0.87	-2.92338	2.34572e-09	1.2593e-08	Down
CL180.Contig3	3.08	6.59	1.09735	5.61316e-19	5.34349e-18	Up
CL446.Contig5	6.57	0.1	-6.03782	9.0542e-37	1.443e-35	Down
Unigene2875	6.57	3.17	-1.05141	0.000300548	0.000906374	Down
Unigene5163	2.82	6.55	1.2158	2.9626e-16	2.47969e-15	Up
CL1839.Contig1	6.55	0.01	-9.35535	5.08522e-61	1.20565e-59	Down
Unigene4277	2.09	6.52	1.64137	1.2092e-20	1.22332e-19	Up
Unigene3583	6.51	1.55	-2.07039	4.52566e-13	3.18832e-12	Down
CL1160.Contig1	6.51	2.19	-1.57173	4.44498e-10	2.52616e-09	Down
Unigene6123	1.65	6.5	1.97797	9.11396e-14	6.7232e-13	Up
Unigene3409	6.49	0.87	-2.89913	1.30586e-08	6.61785e-08	Down
CL1666.Contig1	6.49	2.66	-1.28679	7.63704e-26	9.2006e-25	Down
CL1957.Contig2	1.35	6.48	2.26303	1.42127e-16	1.20321e-15	Up
CL1992.Contig2	2.15	6.48	1.59166	0.000227988	0.000698546	Up
CL1735.Contig2	2.69	6.48	1.26839	2.2113e-12	1.49141e-11	Up
CL350.Contig1	6.48	2	-1.69599	2.12094e-09	1.1439e-08	Down
CL269.Contig3	6.44	0.45	-3.83906	1.71447e-22	1.84447e-21	Down
Unigene4780	6.43	0.92	-2.80511	6.40994e-28	8.19506e-27	Down
Unigene5210	2.14	6.42	1.58496	2.11056e-11	1.3345e-10	Up
CL843.Contig1	6.42	2.76	-1.21791	4.5003e-09	2.36378e-08	Down
CL41.Contig1	1.88	6.41	1.76959	1.61846e-10	9.55819e-10	Up
CL1169.Contig2	6.41	0.01	-9.32418	5.8102e-13	4.06514e-12	Down
CL526.Contig1	6.41	0.01	-9.32418	1.11986e-49	2.22714e-48	Down
Unigene2615	2.13	6.4	1.58722	9.04564e-14	6.67582e-13	Up
CL898.Contig3	0.31	6.39	4.36548	1.8541e-07	8.40979e-07	Up
Unigene6411	1.49	6.37	2.09598	3.59822e-07	1.57973e-06	Up
CL787.Contig2	2.08	6.37	1.61471	0.000227988	0.000698677	Up
CL1012.Contig2	6.36	0.87	-2.86994	1.06959e-11	6.86699e-11	Down
CL939.Contig2	0.01	6.35	9.31061	5.58396e-22	5.92518e-21	Up
CL150.Contig4	2.33	6.35	1.44643	1.18239e-06	4.9042e-06	Up
Unigene1690	6.35	0.9	-2.81876	3.10986e-09	1.65318e-08	Down
Unigene869	0.44	6.34	3.84891	2.08836e-07	9.41207e-07	Up
CL358.Contig2	1.92	6.34	1.72338	2.0795e-07	9.38772e-07	Up
CL2106.Contig1	6.34	1.93	-1.71588	7.33556e-06	2.76642e-05	Down
Unigene7721	6.31	0.39	-4.01609	7.26538e-12	4.7128e-11	Down
Unigene4272	6.3	1.05	-2.58496	0.000117445	0.000378126	Down
CL197.Contig2	1.58	6.29	1.99314	1.59688e-13	1.16168e-12	Up
CL190.Contig1	6.29	1.57	-2.0023	1.81848e-05	6.49833e-05	Down
Unigene3533	6.27	1.72	-1.86606	8.23144e-14	6.0832e-13	Down
Unigene6243	6.26	2.02	-1.63181	6.8367e-09	3.55316e-08	Down
CL1564.Contig1	1.16	6.25	2.42973	7.21748e-12	4.68546e-11	Up
Unigene2111	2.54	6.25	1.29903	3.5278e-05	0.000121868	Up
CL269.Contig2	0.48	6.24	3.70044	3.0781e-20	3.07961e-19	Up
Unigene1050	1.68	6.24	1.89308	2.96152e-07	1.31186e-06	Up
Unigene9617	1.05	6.23	2.56884	7.61282e-11	4.61644e-10	Up
CL1941.Contig2	6.23	0.32	-4.28309	8.49974e-28	1.08159e-26	Down
Unigene1626	6.23	0.35	-4.15381	4.4513e-05	0.000151616	Down
CL467.Contig1	6.23	1.11	-2.48867	1.28443e-21	1.34625e-20	Down
Unigene7809	6.22	1.81	-1.78092	1.77864e-09	9.65363e-09	Down
CL1492.Contig2	6.21	1.84	-1.75489	2.3323e-05	8.23153e-05	Down
CL220.Contig1	6.21	1.85	-1.74707	4.9336e-15	3.89145e-14	Down
Unigene4648	0.44	6.19	3.81436	3.94708e-07	1.72544e-06	Up
Unigene2989	0.98	6.18	2.65675	5.56754e-08	2.65546e-07	Up
CL1643.Contig1	6.18	2	-1.62761	5.3503e-06	2.04856e-05	Down
CL335.Contig2	6.16	2.41	-1.3539	2.56332e-14	1.94192e-13	Down
Unigene4706	6.15	2.58	-1.25322	0.000161872	0.000508695	Down
CL1774.Contig1	1.15	6.14	2.4166	1.43641e-25	1.71527e-24	Up
CL271.Contig1	6.14	1.6	-1.94017	3.08022e-16	2.57549e-15	Down
CL73.Contig8	6.14	1.72	-1.83583	4.21492e-23	4.64497e-22	Down
CL285.Contig1	6.14	1.91	-1.68467	1.47256e-16	1.24598e-15	Down
CL138.Contig8	6.12	1.74	-1.81444	2.77854e-18	2.54681e-17	Down
CL2248.Contig1	6.12	2.02	-1.59918	3.3159e-08	1.62044e-07	Down
CL1410.Contig1	0.57	6.11	3.42214	9.4834e-58	2.15734e-56	Up
CL444.Contig3	1.74	6.1	1.80972	1.30095e-06	5.3727e-06	Up
Unigene7760	6.1	2.03	-1.58733	1.7382e-22	1.86877e-21	Down
CL69.Contig12	6.09	0.41	-3.89275	2.75928e-39	4.67671e-38	Down
Unigene5562	2.1	6.07	1.53131	0.000112173	0.000362659	Up
CL6.Contig1	6.07	0.01	-9.24555	5.4594e-87	1.66834e-85	Down
CL352.Contig1	6.07	2.57	-1.23993	1.651e-08	8.29984e-08	Down
CL1004.Contig2	0.06	6.06	6.65821	9.52678e-28	1.21134e-26	Up
Unigene272	6.06	0.95	-2.67332	5.60208e-12	3.666e-11	Down
CL328.Contig1	6.06	2.19	-1.46839	6.66014e-12	4.33748e-11	Down
CL1025.Contig3	0.01	6.05	9.24079	6.0579e-36	9.41518e-35	Up
CL2138.Contig3	6.05	2.62	-1.20737	3.34486e-08	1.63362e-07	Down
CL356.Contig4	0.94	6.04	2.68382	3.06366e-37	4.9358e-36	Up
CL2057.Contig1	2.77	6.04	1.12466	2.77424e-06	1.10725e-05	Up
CL35.Contig2	3	6.04	1.00959	6.2673e-07	2.6772e-06	Up
Unigene8549	6.04	0.34	-4.15094	4.4513e-05	0.000151648	Down
CL1542.Contig1	6.04	2.64	-1.19401	1.15419e-13	8.45679e-13	Down
CL112.Contig2	2.93	6.03	1.04126	1.83198e-07	8.31643e-07	Up
Unigene199	6.03	1.93	-1.64356	4.554e-13	3.20551e-12	Down
CL634.Contig2	6.02	0.01	-9.23362	4.56752e-12	3.01197e-11	Down
Unigene3558	2.68	6	1.16273	2.94096e-05	0.000102553	Up
Unigene3630	1.55	5.99	1.95029	4.15732e-06	1.61919e-05	Up
CL159.Contig4	0.76	5.96	2.97124	4.96694e-19	4.73662e-18	Up
CL493.Contig1	1.5	5.95	1.98793	1.08863e-10	6.50225e-10	Up
Unigene1118	5.94	1.93	-1.62186	5.04304e-08	2.4152e-07	Down
Unigene6911	1.75	5.93	1.76068	4.75026e-15	3.75047e-14	Up
CL2013.Contig1	0.36	5.92	4.03953	2.17146e-39	3.69579e-38	Up
CL1050.Contig1	5.92	2.09	-1.50209	8.20752e-05	0.000269145	Down
CL1070.Contig1	5.92	2.68	-1.14336	2.59216e-05	9.1033e-05	Down
CL1302.Contig2	2.04	5.91	1.53459	9.18878e-14	6.76613e-13	Up
CL471.Contig1	5.9	1.79	-1.72076	3.21264e-16	2.68346e-15	Down
CL2080.Contig1	1.95	5.89	1.59479	5.7664e-09	3.00362e-08	Up
CL1301.Contig1	2.08	5.88	1.49923	6.58398e-09	3.42291e-08	Up
Unigene1788	5.88	2.43	-1.27486	5.78786e-09	3.01383e-08	Down
CL1604.Contig1	5.87	1.05	-2.48297	5.05828e-18	4.57464e-17	Down
CL1287.Contig1	2.42	5.86	1.27589	4.0988e-14	3.08081e-13	Up
CL1194.Contig4	5.86	1.35	-2.11794	6.1673e-10	3.46509e-09	Down
CL282.Contig2	1.34	5.85	2.1262	6.9626e-11	4.23634e-10	Up
CL1974.Contig1	5.85	0.47	-3.6377	1.6782e-10	9.88948e-10	Down
CL259.Contig23	0.01	5.82	9.18488	1.62232e-67	4.09045e-66	Up
Unigene7365	1.06	5.82	2.45695	0.000277348	0.00083983	Up
Unigene4215	5.82	0.58	-3.32689	7.38574e-05	0.000243422	Down
Unigene4437	5.82	1.96	-1.57017	2.10834e-05	7.48162e-05	Down
CL400.Contig1	5.82	2.91	-1	3.66788e-06	1.43923e-05	Down
CL723.Contig2	0.62	5.81	3.2282	8.41588e-23	9.13244e-22	Up
Unigene176	5.81	0.16	-5.18239	1.0081e-48	1.98547e-47	Down
Unigene7649	5.77	0.55	-3.39107	4.03614e-05	0.000138256	Down
CL674.Contig2	5.76	2.5	-1.20414	3.93262e-08	1.90695e-07	Down
CL562.Contig2	1.57	5.72	1.86525	2.86362e-28	3.69008e-27	Up
Unigene6088	1.96	5.72	1.54516	3.16906e-07	1.39885e-06	Up
CL507.Contig1	5.71	0.01	-9.15735	1.68792e-25	2.00825e-24	Down
Unigene2947	5.7	1.48	-1.94536	0.000210198	0.000649044	Down
CL587.Contig1	5.69	1.59	-1.8394	6.72122e-12	4.37551e-11	Down
CL1136.Contig1	5.68	1.35	-2.07293	2.12958e-21	2.21498e-20	Down
CL1450.Contig1	2.04	5.67	1.47478	7.29498e-16	5.98593e-15	Up
CL2144.Contig1	5.67	1.54	-1.88042	2.62248e-16	2.2018e-15	Down
Unigene5549	2.2	5.66	1.3633	2.74034e-06	1.09452e-05	Up
CL2124.Contig1	5.66	0.01	-9.14466	1.94207e-57	4.3873e-56	Down
Unigene6904	5.66	2.47	-1.19629	1.75739e-10	1.03374e-09	Down
Unigene5171	5.65	2.15	-1.39391	2.64842e-17	2.32047e-16	Down
CL2040.Contig2	1.72	5.64	1.71329	1.19474e-08	6.08123e-08	Up
Unigene7390	5.63	1.11	-2.34258	1.67123e-08	8.39635e-08	Down
Unigene4467	5.63	2.41	-1.2241	0.00023061	0.000705783	Down
CL66.Contig3	5.62	0.1	-5.8125	2.0938e-72	5.51842e-71	Down
CL947.Contig2	0.96	5.6	2.54432	1.48518e-34	2.25659e-33	Up
Unigene248	1.71	5.58	1.70627	0.000107702	0.000348826	Up
Unigene4439	2.24	5.57	1.31418	1.00327e-06	4.19114e-06	Up
CL1381.Contig1	2.6	5.57	1.09917	9.70334e-05	0.00031578	Up
Unigene7716	5.56	0.56	-3.31159	9.0288e-07	3.79121e-06	Down
CL192.Contig5	1.92	5.55	1.53138	4.02012e-17	3.49225e-16	Up
Unigene2840	5.55	0.96	-2.53138	2.48766e-10	1.44401e-09	Down
CL1103.Contig1	0.46	5.54	3.59018	2.80602e-55	6.1266e-54	Up
Unigene3899	5.54	0.61	-3.183	1.64344e-09	8.94964e-09	Down
CL1097.Contig5	2.67	5.53	1.05044	1.76957e-18	1.63859e-17	Up
Unigene7969	5.53	0.7	-2.98185	3.1998e-17	2.79156e-16	Down
CL854.Contig1	1.56	5.51	1.82051	1.86618e-05	6.6571e-05	Up
Unigene7813	5.51	2.29	-1.2667	4.2422e-10	2.41598e-09	Down
Unigene7698	1.43	5.49	1.94079	1.15683e-05	4.23616e-05	Up
Unigene7907	1.17	5.47	2.22503	6.22346e-14	4.62866e-13	Up
CL310.Contig1	1.68	5.47	1.70308	1.19474e-08	6.08313e-08	Up
Unigene9373	0.01	5.42	9.08215	5.5892e-05	0.000187744	Up
CL619.Contig5	1.15	5.42	2.23666	1.21962e-12	8.36778e-12	Up
CL727.Contig1	1.33	5.42	2.02687	5.09006e-15	4.01098e-14	Up
Unigene2673	1.77	5.42	1.61454	3.42406e-08	1.67079e-07	Up
CL39.Contig5	5.42	0.01	-9.08215	1.81529e-71	4.76125e-70	Down
CL350.Contig2	5.41	1.56	-1.79408	8.7535e-06	3.26487e-05	Down
CL913.Contig2	0.92	5.4	2.55325	2.94464e-07	1.3051e-06	Up
CL1395.Contig2	5.4	0.01	-9.07682	4.7367e-35	7.2853e-34	Down
CL470.Contig2	1.69	5.39	1.67326	1.33149e-09	7.30952e-09	Up
CL2177.Contig2	0.01	5.38	9.07146	8.42306e-24	9.55396e-23	Up
Unigene6121	5.36	0.91	-2.55829	3.70364e-13	2.63083e-12	Down
CL1713.Contig3	5.36	1.94	-1.46618	2.53636e-06	1.01779e-05	Down
CL90.Contig2	5.36	2.11	-1.34499	7.70844e-09	3.98461e-08	Down
CL745.Contig1	5.34	2.16	-1.30581	9.68946e-06	3.59094e-05	Down
Unigene8249	5.32	0.72	-2.88536	7.7961e-11	4.72231e-10	Down
CL1007.Contig4	1.86	5.31	1.51341	1.02526e-05	3.78585e-05	Up
CL184.Contig6	5.31	1.52	-1.80464	3.44036e-09	1.82292e-08	Down
Unigene941	1.47	5.3	1.85018	3.8129e-16	3.16698e-15	Up
CL555.Contig2	1.74	5.3	1.60691	3.77978e-20	3.76315e-19	Up
Unigene6135	5.3	0.7	-2.92057	1.76827e-16	1.48845e-15	Down
CL849.Contig1	0.55	5.29	3.26576	1.11742e-18	1.05023e-17	Up
CL446.Contig4	0.01	5.28	9.04439	1.99625e-34	3.01623e-33	Up
CL9.Contig2	0.79	5.28	2.74061	5.47018e-12	3.584e-11	Up
Unigene6921	2.32	5.27	1.18368	1.05471e-07	4.90413e-07	Up
Unigene6027	2.54	5.27	1.05297	1.06257e-07	4.93786e-07	Up
Unigene1021	1.08	5.26	2.28403	1.96319e-12	1.32682e-11	Up
CL712.Contig3	5.26	2.27	-1.21237	4.48646e-17	3.88699e-16	Down
CL74.Contig1	0.01	5.24	9.03342	2.3539e-28	3.03806e-27	Up
Unigene8771	0.01	5.23	9.03067	1.69612e-06	6.93781e-06	Up
Unigene239	5.22	1	-2.38405	1.7386e-14	1.33262e-13	Down
CL792.Contig1	2.29	5.21	1.18594	8.75596e-07	3.67949e-06	Up
Unigene2513	0.37	5.19	3.81014	3.65158e-10	2.09058e-09	Up
CL1129.Contig1	1.87	5.17	1.46713	4.23592e-09	2.23067e-08	Up
CL178.Contig1	0.01	5.16	9.01123	9.53574e-11	5.73341e-10	Up
CL203.Contig5	1.81	5.16	1.51138	5.2703e-15	4.14499e-14	Up
Unigene863	0.01	5.15	9.00843	4.19082e-07	1.82367e-06	Up
Unigene1009	5.15	0.22	-4.549	1.13538e-50	2.27747e-49	Down
Unigene4639	5.15	0.76	-2.7605	1.6497e-06	6.75305e-06	Down
Unigene2827	5.15	1.43	-1.84856	9.43438e-06	3.50358e-05	Down
CL929.Contig2	0.17	5.13	4.91535	8.4156e-33	1.22496e-31	Up
CL1699.Contig2	5.13	1.22	-2.07208	4.52566e-13	3.1897e-12	Down
CL1851.Contig2	0.01	5.12	9	2.35612e-11	1.48573e-10	Up
CL1901.Contig2	0.4	5.12	3.67807	1.20818e-09	6.64377e-09	Up
CL330.Contig1	1.51	5.12	1.7616	1.77274e-10	1.04165e-09	Up
CL593.Contig2	1.63	5.12	1.65127	1.98567e-05	7.0586e-05	Up
CL1161.Contig2	5.12	2.5	-1.03422	2.49776e-06	1.00329e-05	Down
CL994.Contig1	1.16	5.11	2.1392	8.2978e-18	7.43424e-17	Up
CL606.Contig4	5.11	2.48	-1.04298	7.68022e-09	3.97381e-08	Down
Unigene7808	1.43	5.1	1.83448	1.37045e-18	1.27846e-17	Up
CL1603.Contig2	5.1	1.04	-2.29391	4.35608e-08	2.1029e-07	Down
CL2217.Contig2	1.46	5.08	1.79886	1.41733e-09	7.76243e-09	Up
Unigene5404	5.08	0.2	-4.66676	4.23358e-13	2.99681e-12	Down
Unigene1076	5.07	1.31	-1.95242	6.73752e-13	4.69982e-12	Down
CL885.Contig1	1.5	5.06	1.75417	0.000120625	0.000387448	Up
CL1136.Contig2	5.06	1.51	-1.74459	5.83996e-16	4.81627e-15	Down
CL321.Contig5	0.01	5.02	8.97154	1.43841e-12	9.80693e-12	Up
CL592.Contig5	1.33	5.02	1.91626	1.73312e-12	1.17523e-11	Up
CL1348.Contig1	1.64	5.02	1.61399	4.21322e-10	2.40031e-09	Up
Unigene2695	5.02	1.11	-2.17713	2.38494e-14	1.81184e-13	Down
Unigene27	2.31	5.01	1.11692	3.33292e-05	0.000115503	Up
CL92.Contig6	5.01	2.49	-1.00866	8.00304e-08	3.76201e-07	Down
Unigene4670	0.83	4.99	2.58786	9.1503e-05	0.000298498	Up
CL601.Contig5	2.32	4.99	1.10492	1.48319e-11	9.44788e-11	Up
CL606.Contig6	4.99	1.44	-1.79297	2.4452e-18	2.24633e-17	Down
Unigene5061	0.63	4.98	2.98272	2.5407e-09	1.35949e-08	Up
Unigene2841	1.43	4.96	1.79432	1.04115e-08	5.31605e-08	Up
CL284.Contig6	4.94	1.11	-2.15395	5.11446e-21	5.23927e-20	Down
CL1377.Contig3	1.41	4.93	1.80589	7.14002e-11	4.33619e-10	Up
CL1662.Contig2	4.93	0.91	-2.43765	2.5212e-13	1.81224e-12	Down
CL1344.Contig2	1.38	4.92	1.83399	2.65004e-09	1.41521e-08	Up
Unigene7498	4.92	0.5	-3.29866	2.10108e-39	3.57975e-38	Down
Unigene5212	4.92	1.36	-1.85505	7.78006e-14	5.75746e-13	Down
CL429.Contig3	2.05	4.91	1.2601	3.02996e-07	1.34036e-06	Up
Unigene784	4.91	0.01	-8.93958	1.68498e-05	6.04515e-05	Down
CL1827.Contig2	4.91	0.27	-4.18469	5.67106e-31	7.82799e-30	Down
Unigene7235	0.59	4.9	3.05399	1.32936e-05	4.82669e-05	Up
Unigene2781	1.42	4.9	1.78689	4.87906e-08	2.34011e-07	Up
CL507.Contig3	4.9	1.46	-1.74681	2.04658e-08	1.0163e-07	Down
Unigene3530	1.13	4.89	2.11351	7.91968e-08	3.72712e-07	Up
CL2264.Contig1	4.89	1.41	-1.79414	3.26506e-23	3.62024e-22	Down
Unigene6110	4.89	2.13	-1.19898	1.51259e-06	6.20892e-06	Down
CL1113.Contig2	4.88	1.73	-1.49611	7.63224e-09	3.95024e-08	Down
Unigene6223	4.88	1.85	-1.39936	2.88656e-07	1.2804e-06	Down
CL712.Contig4	4.88	2.23	-1.12984	2.24028e-13	1.61673e-12	Down
CL379.Contig12	4.87	2.15	-1.17959	8.43638e-05	0.000276205	Down
Unigene7138	0.94	4.86	2.37022	2.95312e-12	1.97133e-11	Up
Unigene2650	4.86	1.39	-1.80587	3.72252e-08	1.80884e-07	Down
Unigene5353	1.23	4.85	1.97933	2.5673e-06	1.02945e-05	Up
CL1562.Contig1	2.17	4.85	1.16029	6.0751e-08	2.89078e-07	Up
CL453.Contig7	4.85	0.01	-8.92184	2.47476e-78	6.97386e-77	Down
Unigene9323	0.33	4.84	3.87447	2.08836e-07	9.40946e-07	Up
CL69.Contig15	2.34	4.84	1.0485	7.45472e-07	3.15958e-06	Up
CL597.Contig3	0.01	4.82	8.91289	4.01224e-51	8.17914e-50	Up
Unigene809	0.4	4.81	3.58796	1.59275e-08	8.01689e-08	Up
CL2289.Contig1	1.16	4.81	2.05191	2.2885e-09	1.2302e-08	Up
Unigene3508	1.67	4.81	1.52619	2.74996e-07	1.22281e-06	Up
CL901.Contig1	4.81	2.04	-1.23747	1.16991e-10	6.97237e-10	Down
CL1841.Contig2	4.8	1.58	-1.60311	4.77638e-16	3.94912e-15	Down
Unigene1674	0.43	4.79	3.47762	1.71604e-05	6.14708e-05	Up
Unigene1741	2.31	4.79	1.05213	1.27405e-07	5.86868e-07	Up
CL138.Contig2	4.78	0.2	-4.57894	5.01524e-37	8.04018e-36	Down
CL1946.Contig3	4.77	1.75	-1.44663	9.92848e-07	4.1508e-06	Down
CL1965.Contig5	0.01	4.76	8.89482	2.55608e-25	3.02569e-24	Up
Unigene1709	0.43	4.76	3.46855	1.71604e-05	6.14573e-05	Up
CL2180.Contig2	4.75	1.4	-1.7625	2.3323e-05	8.23331e-05	Down
CL30.Contig11	4.75	2.34	-1.02142	6.39594e-16	5.26413e-15	Down
Unigene7715	4.74	0.11	-5.42931	2.8885e-24	3.30857e-23	Down
CL901.Contig2	4.74	0.62	-2.93455	1.01094e-31	1.43309e-30	Down
Unigene9719	0.01	4.73	8.8857	2.77824e-05	9.72533e-05	Up
Unigene6950	4.72	1.71	-1.46479	0.000106839	0.000346308	Down
Unigene6942	4.72	1.84	-1.35908	4.39378e-05	0.000149813	Down
CL1626.Contig2	4.69	0.23	-4.34988	1.23305e-05	4.50112e-05	Down
Unigene4394	2.01	4.67	1.21623	4.29122e-06	1.66497e-05	Up
CL1827.Contig1	4.67	0.28	-4.05992	1.65167e-23	1.8579e-22	Down
Unigene2994	0.75	4.66	2.63537	6.32596e-06	2.4018e-05	Up
CL959.Contig1	0.89	4.66	2.38845	9.1503e-05	0.000298558	Up
CL599.Contig3	2.13	4.65	1.12638	2.77424e-06	1.10698e-05	Up
Unigene3438	0.29	4.64	4	0.000131881	0.000421028	Up
Unigene6937	1.32	4.64	1.81359	1.78923e-12	1.21227e-11	Up
CL299.Contig6	0.01	4.63	8.85487	3.6914e-71	9.6355e-70	Up
Unigene5821	4.63	0.81	-2.51502	1.48077e-13	1.07866e-12	Down
CL1823.Contig1	4.63	1.11	-2.06045	1.72019e-18	1.59558e-17	Down
Unigene8620	4.61	0.42	-3.45631	1.47898e-07	6.76103e-07	Down
CL1423.Contig2	1.62	4.59	1.5025	1.74828e-08	8.7457e-08	Up
CL2127.Contig2	1.65	4.59	1.47603	1.17449e-11	7.52263e-11	Up
CL567.Contig2	4.58	0.01	-8.8392	1.58049e-59	3.68283e-58	Down
CL1824.Contig1	0.1	4.57	5.51412	2.94656e-16	2.46754e-15	Up
CL756.Contig2	2.04	4.57	1.16363	6.08304e-05	0.000203284	Up
CL1015.Contig1	4.57	0.01	-8.83605	1.28847e-81	3.69484e-80	Down
CL815.Contig1	4.57	0.33	-3.79166	2.64924e-19	2.56392e-18	Down
CL1140.Contig1	4.57	0.86	-2.40979	2.63504e-14	1.99348e-13	Down
CL268.Contig2	4.56	0.57	-3	1.88351e-28	2.43868e-27	Down
CL308.Contig1	4.56	1.72	-1.40663	3.49832e-05	0.000120927	Down
CL286.Contig2	4.55	1.41	-1.69017	1.97775e-07	8.94324e-07	Down
CL39.Contig1	4.54	0.65	-2.80418	4.17568e-34	6.2455e-33	Down
CL576.Contig2	4.54	1.63	-1.47782	3.04784e-07	1.34717e-06	Down
Unigene7783	4.53	1.43	-1.6635	2.94532e-09	1.56776e-08	Down
CL490.Contig2	4.52	0.01	-8.82018	1.68498e-05	6.04382e-05	Down
Unigene3477	2.02	4.51	1.15877	2.45226e-05	8.62687e-05	Up
CL792.Contig4	1.33	4.5	1.7585	1.61846e-10	9.55472e-10	Up
CL1399.Contig1	0.01	4.49	8.81057	3.27294e-16	2.72963e-15	Up
Unigene7807	1.11	4.48	2.01294	4.3365e-13	3.06433e-12	Up
CL1084.Contig1	1.21	4.48	1.88849	1.07794e-07	5.00499e-07	Up
Unigene7049	1.68	4.48	1.41504	7.82178e-05	0.000257324	Up
CL2222.Contig1	1.71	4.48	1.3895	9.1243e-06	3.39385e-05	Up
CL936.Contig3	1.77	4.48	1.33975	4.97904e-05	0.000168534	Up
Unigene4395	4.48	0.26	-4.10692	9.28668e-25	1.08198e-23	Down
CL768.Contig3	0.01	4.47	8.80413	1.12336e-21	1.18276e-20	Up
Unigene47	1.3	4.47	1.78176	2.82362e-08	1.38862e-07	Up
CL1704.Contig1	2.01	4.46	1.14985	4.14998e-07	1.80783e-06	Up
CL597.Contig2	4.46	0.01	-8.8009	1.04493e-43	1.92097e-42	Down
Unigene5117	4.46	0.62	-2.8467	7.18526e-06	2.71476e-05	Down
Unigene1815	1.38	4.45	1.68914	1.98567e-05	7.06015e-05	Up
CL1671.Contig1	2.09	4.45	1.0903	1.10989e-05	4.07434e-05	Up
CL198.Contig1	4.45	0.01	-8.79766	5.82034e-33	8.49478e-32	Down
Unigene2786	4.45	0.79	-2.49388	1.1219e-15	9.12766e-15	Down
CL414.Contig1	4.45	1.19	-1.90284	3.34806e-10	1.92357e-09	Down
CL67.Contig3	4.44	0.02	-7.79442	2.0777e-43	3.78965e-42	Down
CL356.Contig7	1.81	4.43	1.29132	4.58026e-13	3.22121e-12	Up
CL1036.Contig3	4.41	1.41	-1.64508	2.4677e-14	1.87122e-13	Down
Unigene6117	4.41	1.66	-1.4096	3.6405e-06	1.42986e-05	Down
CL1197.Contig2	4.41	1.75	-1.33342	6.38216e-05	0.000212756	Down
CL1522.Contig6	4.4	0.01	-8.78136	4.74498e-55	1.02911e-53	Down
Unigene2590	4.4	1.75	-1.33015	4.5055e-08	2.17117e-07	Down
CL687.Contig1	4.39	1.05	-2.06383	4.9327e-05	0.000167104	Down
Unigene7032	4.39	1.63	-1.42935	4.69222e-05	0.000159522	Down
CL1929.Contig5	4.39	1.88	-1.22349	2.42682e-06	9.76242e-06	Down
Unigene3461	4.38	1.74	-1.33184	2.69112e-08	1.32666e-07	Down
CL2130.Contig1	0.01	4.37	8.77149	2.3539e-28	3.04047e-27	Up
CL1189.Contig2	1.86	4.37	1.23233	0.000259336	0.000788955	Up
Unigene5965	4.36	0.01	-8.76818	5.61246e-10	3.16208e-09	Down
Unigene1686	4.36	0.49	-3.15347	0.00024459	0.000746465	Down
CL2258.Contig1	4.35	0.01	-8.76487	2.1509e-46	4.07845e-45	Down
Unigene7013	4.35	1.54	-1.49809	2.44822e-05	8.61452e-05	Down
CL52.Contig1	4.35	2.12	-1.03695	3.98852e-07	1.74122e-06	Down
Unigene3401	4.34	0.01	-8.76155	2.14342e-06	8.66949e-06	Down
CL1123.Contig1	0.39	4.33	3.47282	4.63098e-38	7.60377e-37	Up
Unigene5248	4.33	1.15	-1.91273	1.406e-06	5.79039e-06	Down
Unigene7309	1.25	4.32	1.7891	4.3489e-05	0.000148345	Up
CL866.Contig1	1.96	4.32	1.14018	8.88638e-10	4.93493e-09	Up
Unigene7768	2.16	4.32	1	3.33556e-05	0.000115546	Up
Unigene7942	4.32	0.87	-2.31194	4.78446e-05	0.000162454	Down
Unigene1005	1.56	4.31	1.46614	1.72316e-05	6.16855e-05	Up
Unigene8586	4.31	0.56	-2.94419	2.28926e-06	9.23414e-06	Down
CL582.Contig1	1.45	4.3	1.56828	1.05085e-13	7.72392e-13	Up
CL356.Contig3	1.93	4.3	1.15574	1.45073e-07	6.64495e-07	Up
Unigene5563	0.63	4.29	2.76755	1.67347e-05	6.01047e-05	Up
Unigene8609	4.29	0.3	-3.83794	1.90634e-13	1.38064e-12	Down
CL830.Contig1	0.56	4.28	2.93411	1.17242e-24	1.36014e-23	Up
CL812.Contig1	1.01	4.28	2.08326	6.02928e-05	0.000201653	Up
CL198.Contig8	4.27	0.96	-2.15313	4.35196e-13	3.07393e-12	Down
CL2163.Contig2	1.16	4.26	1.87673	1.9637e-18	1.81525e-17	Up
Unigene3510	4.26	1.07	-1.99324	1.29119e-07	5.94259e-07	Down
CL2044.Contig2	0.01	4.25	8.73132	5.5892e-05	0.00018786	Up
CL1628.Contig1	1.02	4.25	2.05889	1.60932e-16	1.35816e-15	Up
CL32.Contig2	4.25	0.66	-2.68692	2.0371e-45	3.83144e-44	Down
CL257.Contig4	1.55	4.23	1.44839	6.01304e-20	5.95744e-19	Up
Unigene7003	1.76	4.23	1.26508	7.24574e-06	2.73571e-05	Up
Unigene2763	4.23	1.08	-1.96963	2.93782e-08	1.44304e-07	Down
Unigene7080	4.21	0.76	-2.46975	2.2796e-11	1.43915e-10	Down
CL34.Contig3	4.21	1.96	-1.10297	1.58581e-14	1.21896e-13	Down
Unigene9746	0.61	4.2	2.78351	9.42054e-06	3.49924e-05	Up
Unigene9080	0.79	4.2	2.41046	0.000159719	0.000502511	Up
Unigene5134	4.2	0.01	-8.71425	3.35036e-05	0.000116009	Down
CL758.Contig4	4.2	1.8	-1.22239	6.93806e-05	0.000229829	Down
Unigene7673	4.19	0.01	-8.71081	1.07798e-06	4.48942e-06	Down
CL1698.Contig2	1.31	4.18	1.67394	3.58694e-08	1.74504e-07	Up
Unigene9566	0.8	4.17	2.38198	2.08444e-05	7.40488e-05	Up
CL37.Contig8	0.17	4.16	4.61298	1.90744e-26	2.33773e-25	Up
Unigene3603	4.16	0.53	-2.97252	3.55118e-13	2.52694e-12	Down
Unigene832	0.38	4.15	3.44904	1.71604e-05	6.14438e-05	Up
Unigene7800	1.43	4.14	1.53362	5.51934e-05	0.000185627	Up
CL1751.Contig1	1.62	4.13	1.35015	0.000202362	0.000626154	Up
Unigene1707	4.13	0.01	-8.69	0.00013246	0.00042213	Down
Unigene8404	4.12	0.1	-5.36457	4.27662e-45	8.01583e-44	Down
Unigene1120	4.12	1.71	-1.26865	5.42502e-06	2.0757e-05	Down
CL1826.Contig1	0.67	4.11	2.61691	6.58712e-21	6.73939e-20	Up
CL1064.Contig3	1.72	4.11	1.25673	2.0447e-23	2.28894e-22	Up
CL1653.Contig1	4.11	0.53	-2.95507	7.38966e-10	4.12343e-09	Down
CL1989.Contig1	4.11	1.78	-1.20726	2.3736e-09	1.27343e-08	Down
CL606.Contig3	0.63	4.1	2.7022	4.06538e-24	4.64354e-23	Up
Unigene5915	4.1	0.01	-8.67948	1.07798e-06	4.49057e-06	Down
Unigene6001	4.09	0.96	-2.09099	1.66875e-09	9.07534e-09	Down
CL1631.Contig1	0.01	4.08	8.67243	4.73996e-11	2.92552e-10	Up
CL1305.Contig4	1.59	4.08	1.35954	1.46486e-12	9.97895e-12	Up
CL849.Contig2	1.83	4.08	1.15673	5.07258e-05	0.000171522	Up
CL670.Contig3	0.01	4.07	8.66888	2.16772e-31	3.03854e-30	Up
Unigene10225	4.07	0.01	-8.66888	0.00013246	0.000422295	Down
CL1534.Contig1	4.06	0.65	-2.64297	1.07567e-29	1.43611e-28	Down
CL271.Contig4	0.75	4.05	2.43296	2.0617e-15	1.65832e-14	Up
Unigene8203	4.05	1.29	-1.65055	0.000135116	0.000429837	Down
Unigene4965	1.54	4.04	1.39142	2.20064e-06	8.88548e-06	Up
CL776.Contig1	4.04	0.75	-2.42939	2.02062e-18	1.86575e-17	Down
CL3.Contig2	4.03	0.13	-4.9542	8.6519e-29	1.12828e-27	Down
CL941.Contig1	1.15	4.02	1.80556	7.80426e-09	4.03286e-08	Up
Unigene5092	4.02	0.78	-2.36565	0.000128835	0.000412516	Down
CL496.Contig2	0.01	4.01	8.64746	1.12336e-21	1.182e-20	Up
CL669.Contig3	1.95	4.01	1.04013	6.60136e-05	0.000219435	Up
CL59.Contig5	4.01	1.42	-1.49771	3.4686e-07	1.52487e-06	Down
CL256.Contig4	0.82	3.98	2.27907	1.26851e-22	1.37103e-21	Up
CL1253.Contig3	3.98	0.01	-8.63662	4.56752e-12	3.00832e-11	Down
CL2002.Contig2	3.97	0.01	-8.633	3.59688e-31	5.01163e-30	Down
CL76.Contig5	3.97	1.62	-1.29315	3.49254e-08	1.70115e-07	Down
CL416.Contig1	0.96	3.96	2.04439	3.82488e-09	2.01944e-08	Up
Unigene893	3.96	1.74	-1.18641	3.6303e-05	0.000125276	Down
CL1639.Contig3	1.5	3.95	1.39689	1.61455e-12	1.09711e-11	Up
CL805.Contig2	1.89	3.95	1.06347	2.76984e-07	1.23097e-06	Up
Unigene8619	3.95	0.01	-8.62571	4.2619e-06	1.65438e-05	Down
Unigene8603	3.95	0.75	-2.39689	1.67742e-05	6.02067e-05	Down
CL2007.Contig3	3.95	1.47	-1.42604	4.20502e-06	1.6362e-05	Down
CL1245.Contig1	0.89	3.94	2.14632	3.17652e-15	2.53499e-14	Up
CL224.Contig4	0.01	3.93	8.61839	1.76332e-47	3.40699e-46	Up
Unigene4322	3.93	1.93	-1.02593	0.000203596	0.000629733	Down
CL61.Contig4	3.92	0.46	-3.09115	1.65113e-24	1.90329e-23	Down
CL537.Contig2	0.01	3.91	8.61102	4.01976e-17	3.4938e-16	Up
CL435.Contig1	1.32	3.91	1.56663	4.6102e-14	3.45563e-13	Up
Unigene5557	0.99	3.88	1.97056	0.000157664	0.000496237	Up
CL961.Contig1	3.88	0.88	-2.14048	2.66272e-09	1.42151e-08	Down
CL1601.Contig1	3.86	0.01	-8.59246	2.21894e-09	1.19478e-08	Down
CL738.Contig2	3.85	0.01	-8.58871	2.63838e-24	3.0242e-23	Down
CL1758.Contig1	3.85	0.69	-2.48019	1.07894e-12	7.43703e-12	Down
CL2229.Contig1	0.83	3.83	2.20616	6.32644e-25	7.41331e-24	Up
CL32.Contig3	1.79	3.83	1.09738	8.8411e-14	6.52783e-13	Up
Unigene10262	3.83	0.01	-8.5812	0.00013246	0.000422212	Down
CL38.Contig2	3.83	0.97	-1.98129	2.99218e-12	1.99658e-11	Down
CL1874.Contig1	3.82	0.01	-8.57743	4.57548e-32	6.54881e-31	Down
Unigene6189	3.82	1.17	-1.70706	1.01981e-08	5.21202e-08	Down
CL2153.Contig1	0.91	3.81	2.06585	5.912e-07	2.53141e-06	Up
Unigene4262	0.7	3.8	2.44057	5.7694e-05	0.000193318	Up
CL783.Contig1	0.81	3.8	2.23001	1.31137e-07	6.0304e-07	Up
CL2.Contig1	1.45	3.79	1.38614	0.000160935	0.000506044	Up
Unigene4623	0.65	3.77	2.53605	0.000159719	0.000502608	Up
CL131.Contig1	1.24	3.77	1.60422	6.78362e-13	4.72995e-12	Up
Unigene6514	1.64	3.77	1.20087	0.000125726	0.000403036	Up
Unigene818	0.26	3.76	3.85415	1.93591e-10	1.13221e-09	Up
Unigene7001	1.5	3.76	1.32577	1.18811e-05	4.34388e-05	Up
CL30.Contig9	3.76	0.01	-8.55459	4.74498e-55	1.02774e-53	Down
Unigene8610	3.76	0.01	-8.55459	0.000263378	0.000799609	Down
CL1030.Contig3	0.01	3.75	8.55075	4.18296e-41	7.34974e-40	Up
CL374.Contig2	0.01	3.73	8.54303	5.58396e-22	5.92904e-21	Up
CL796.Contig1	0.83	3.73	2.16799	9.91356e-05	0.0003223	Up
CL658.Contig2	0.84	3.73	2.15071	5.63646e-12	3.68701e-11	Up
Unigene6171	0.83	3.72	2.16412	6.04818e-05	0.000202243	Up
Unigene7733	3.72	0.31	-3.58496	6.46396e-06	2.45248e-05	Down
CL1701.Contig4	3.72	1.44	-1.36923	1.04616e-05	3.8578e-05	Down
Unigene9128	0.26	3.7	3.83094	3.94708e-07	1.72498e-06	Up
Unigene5244	1.45	3.7	1.35147	0.000298084	0.000899443	Up
Unigene840	0.19	3.69	4.27955	1.87565e-05	6.68358e-05	Up
CL1919.Contig1	0.71	3.69	2.37773	2.08444e-05	7.40649e-05	Up
CL354.Contig1	1.61	3.68	1.19265	1.88535e-12	1.2758e-11	Up
CL184.Contig5	0.01	3.66	8.5157	1.99625e-34	3.01343e-33	Up
CL247.Contig3	3.66	0.01	-8.5157	1.47217e-33	2.17988e-32	Down
CL1639.Contig4	3.66	0.63	-2.53842	2.28064e-12	1.53754e-11	Down
Unigene1272	0.66	3.65	2.46736	5.25452e-09	2.74401e-08	Up
CL331.Contig1	3.65	0.98	-1.89704	5.34186e-19	5.0882e-18	Down
Unigene856	0.19	3.64	4.25987	1.87565e-05	6.68504e-05	Up
CL1228.Contig1	0.44	3.63	3.04439	3.68596e-14	2.78077e-13	Up
CL1875.Contig2	1.63	3.63	1.1551	7.79718e-10	4.33893e-09	Up
CL237.Contig1	0.01	3.62	8.49985	1.91837e-10	1.12316e-09	Up
Unigene9957	3.62	0.01	-8.49985	5.42144e-07	2.33486e-06	Down
Unigene4296	3.62	1.38	-1.39132	5.32722e-06	2.04068e-05	Down
CL399.Contig1	1.39	3.61	1.37691	2.74034e-06	1.09425e-05	Up
CL348.Contig3	1.44	3.61	1.32593	9.39336e-12	6.05457e-11	Up
CL1338.Contig1	0.01	3.6	8.49185	4.19082e-07	1.82416e-06	Up
CL379.Contig1	0.01	3.6	8.49185	3.27294e-16	2.72684e-15	Up
CL1062.Contig1	0.05	3.6	6.16993	1.62689e-16	1.37157e-15	Up
CL375.Contig2	1.22	3.6	1.56112	0.000197831	0.000613299	Up
CL1579.Contig1	1.59	3.6	1.17897	7.29448e-05	0.00024056	Up
CL259.Contig12	0.01	3.59	8.48784	1.69294e-40	2.94915e-39	Up
Unigene1042	3.59	0.8	-2.16591	0.000222414	0.000683912	Down
Unigene1085	3.59	0.84	-2.09552	4.14e-06	1.61283e-05	Down
CL2080.Contig2	3.59	1.34	-1.42175	2.75204e-05	9.63569e-05	Down
CL1790.Contig1	3.57	1.3	-1.45741	1.59225e-09	8.67959e-09	Down
Unigene5938	3.56	0.01	-8.47573	8.4742e-06	3.17087e-05	Down
Unigene9131	0.01	3.55	8.47168	2.77824e-05	9.71698e-05	Up
CL419.Contig2	3.55	0.01	-8.47168	3.8548e-37	6.20425e-36	Down
CL285.Contig19	3.55	1.03	-1.78517	1.78915e-10	1.05053e-09	Down
CL1233.Contig2	3.54	0.01	-8.46761	1.68498e-05	6.04648e-05	Down
CL1947.Contig1	0.01	3.53	8.46352	0.000226208	0.000694136	Up
CL5.Contig7	0.46	3.53	2.93996	2.15174e-35	3.31576e-34	Up
CL213.Contig5	0.01	3.52	8.45943	3.409e-23	3.77726e-22	Up
CL23.Contig1	0.72	3.52	2.28951	9.97724e-19	9.40447e-18	Up
CL1910.Contig2	0.94	3.52	1.90484	2.5673e-06	1.0297e-05	Up
Unigene6815	3.52	0.39	-3.17403	1.24509e-07	5.74178e-07	Down
CL170.Contig4	0.01	3.51	8.45533	4.19082e-07	1.82319e-06	Up
CL247.Contig4	3.5	0.01	-8.45121	5.83052e-53	1.22539e-51	Down
Unigene9197	0.38	3.48	3.19502	0.0002	0.00061955	Up
CL478.Contig3	0.64	3.48	2.44294	6.02082e-17	5.18325e-16	Up
Unigene10146	3.48	0.01	-8.44294	1.68498e-05	6.04249e-05	Down
CL763.Contig2	3.48	0.96	-1.85798	4.3581e-11	2.69801e-10	Down
Unigene6928	3.48	1.3	-1.42058	3.8473e-07	1.68409e-06	Down
CL506.Contig2	3.47	1.15	-1.5933	9.13402e-06	3.39669e-05	Down
Unigene8675	0.29	3.46	3.57665	2.9703e-08	1.45855e-07	Up
CL1156.Contig2	3.46	1.71	-1.01678	2.84704e-06	1.13408e-05	Down
CL817.Contig9	0.01	3.43	8.42206	5.57872e-39	9.358e-38	Up
CL2190.Contig1	0.82	3.43	2.06451	4.90844e-18	4.44406e-17	Up
Unigene899	3.42	1.01	-1.75964	5.35916e-08	2.55832e-07	Down
Unigene2556	0.28	3.41	3.60627	4.92972e-06	1.89644e-05	Up
CL92.Contig1	1.53	3.4	1.152	7.26074e-08	3.42692e-07	Up
CL1908.Contig1	3.4	0.43	-2.98313	1.64344e-09	8.94665e-09	Down
Unigene7901	3.4	1.31	-1.37597	9.02164e-06	3.35873e-05	Down
Unigene5178	3.39	0.89	-1.92941	6.30706e-06	2.39686e-05	Down
Unigene872	3.39	1.68	-1.01282	1.43822e-06	5.91859e-06	Down
CL992.Contig3	0.23	3.38	3.87732	2.04302e-31	2.87364e-30	Up
Unigene501	0.48	3.38	2.81592	0.000139774	0.00044327	Up
CL1625.Contig1	0.6	3.38	2.49399	2.27158e-10	1.32141e-09	Up
Unigene6233	3.38	0.91	-1.89308	3.75494e-06	1.47197e-05	Down
Unigene4225	0.21	3.36	4	0.000131881	0.000421193	Up
Unigene6050	1.48	3.34	1.17425	3.52702e-05	0.000121867	Up
Unigene5921	0.55	3.32	2.59368	9.1503e-05	0.000298379	Up
Unigene1720	3.32	0.32	-3.37504	4.03614e-05	0.000138198	Down
Unigene6240	3.32	0.77	-2.10825	9.46372e-07	3.96566e-06	Down
CL805.Contig6	3.32	1.1	-1.59368	1.96743e-13	1.42298e-12	Down
Unigene9500	0.01	3.31	8.37069	5.5892e-05	0.000187666	Up
Unigene5127	3.28	0.35	-3.22827	0.000134669	0.000428498	Down
CL203.Contig7	0.88	3.27	1.89372	1.68722e-14	1.29446e-13	Up
CL654.Contig1	3.26	0.63	-2.37145	2.87042e-13	2.05509e-12	Down
CL2145.Contig2	3.26	1.23	-1.40621	3.33458e-07	1.47032e-06	Down
CL1391.Contig1	3.26	1.54	-1.08194	7.64992e-06	2.87897e-05	Down
CL69.Contig18	1.61	3.24	1.00893	7.94972e-05	0.000261375	Up
CL608.Contig1	3.24	0.01	-8.33985	8.20008e-23	8.92204e-22	Down
CL814.Contig3	3.22	0.01	-8.33092	4.26934e-26	5.17789e-25	Down
CL1162.Contig3	0.01	3.21	8.32643	1.32339e-32	1.91774e-31	Up
CL1454.Contig1	3.21	1.32	-1.28204	2.48284e-11	1.56443e-10	Down
CL2079.Contig3	3.21	1.39	-1.20749	2.41276e-07	1.07875e-06	Down
CL1254.Contig2	1.04	3.2	1.62149	5.44144e-07	2.34038e-06	Up
CL1996.Contig1	0.01	3.18	8.31288	7.14996e-13	4.96625e-12	Up
CL853.Contig1	3.18	0.01	-8.31288	9.11362e-52	1.88618e-50	Down
Unigene9504	0.01	3.17	8.30834	1.38099e-05	5.00192e-05	Up
CL383.Contig4	0.4	3.17	2.98641	2.5407e-09	1.35994e-08	Up
CL69.Contig16	3.17	0.01	-8.30834	5.4309e-27	6.77843e-26	Down
Unigene3888	3.17	0.35	-3.17906	5.38542e-06	2.06152e-05	Down
CL1225.Contig2	3.17	0.68	-2.22088	1.1202e-08	5.70896e-08	Down
CL2215.Contig1	0.01	3.15	8.29921	6.5844e-16	5.41103e-15	Up
Unigene8662	0.38	3.15	3.05128	1.97504e-08	9.82573e-08	Up
Unigene5160	0.8	3.15	1.97728	0.000100586	0.000326819	Up
CL301.Contig3	1.36	3.15	1.21175	3.05232e-07	1.34878e-06	Up
CL764.Contig1	3.14	1.02	-1.6222	4.4777e-11	2.7689e-10	Down
CL2167.Contig2	0.01	3.13	8.29002	3.1423e-09	1.66933e-08	Up
Unigene2490	0.52	3.13	2.58958	9.1503e-05	0.000298438	Up
CL219.Contig8	0.01	3.11	8.28077	1.56196e-09	8.52585e-09	Up
Unigene1779	3.11	0.75	-2.05195	9.39278e-07	3.93897e-06	Down
CL13.Contig3	0.64	3.08	2.26679	5.88306e-07	2.52034e-06	Up
CL32.Contig4	3.07	1.1	-1.48074	1.22193e-12	8.37657e-12	Down
CL285.Contig15	0.01	3.06	8.25739	9.14654e-21	9.27062e-20	Up
CL1758.Contig2	3.06	0.93	-1.71823	4.2795e-09	2.25289e-08	Down
Unigene5189	3.05	1.2	-1.34577	3.76764e-05	0.000129494	Down
CL471.Contig2	0.72	3.04	2.078	2.51588e-11	1.58463e-10	Up
Unigene7827	3.03	0.01	-8.24317	8.20008e-23	8.928e-22	Down
Unigene4912	3.03	0.15	-4.33628	1.23305e-05	4.50011e-05	Down
CL30.Contig21	3.03	0.43	-2.81691	1.03596e-38	1.72533e-37	Down
Unigene5329	3.03	0.86	-1.81691	1.48648e-05	5.36016e-05	Down
CL915.Contig4	0.01	3.02	8.2384	5.81064e-46	1.09668e-44	Up
CL814.Contig2	0.33	3.02	3.19401	7.65462e-17	6.5724e-16	Up
CL2177.Contig4	1.02	3.02	1.56598	4.42096e-06	1.71042e-05	Up
Unigene1856	3.02	0.55	-2.45705	9.04434e-09	4.64274e-08	Down
Unigene1006	3.02	0.7	-2.10912	9.46372e-07	3.96668e-06	Down
Unigene9192	0.15	3	4.32193	9.7474e-06	3.60995e-05	Up
Unigene9715	0.72	3	2.05889	2.09334e-05	7.43001e-05	Up
Unigene9348	0.01	2.99	8.224	5.5892e-05	0.000187705	Up
CL191.Contig3	2.99	0.63	-2.24672	1.30713e-23	1.4734e-22	Down
Unigene8645	0.18	2.97	4.04439	4.18572e-12	2.77142e-11	Up
Unigene6158	2.97	0.65	-2.19195	1.8487e-08	9.23103e-08	Down
CL488.Contig5	0.07	2.96	5.4021	6.06344e-51	1.22685e-49	Up
Unigene850	2.96	0.83	-1.83441	2.09418e-06	8.4893e-06	Down
Unigene3597	2.96	0.88	-1.75002	3.64354e-05	0.000125706	Down
CL1234.Contig1	0.01	2.95	8.20457	8.42306e-24	9.54731e-23	Up
CL2194.Contig1	0.72	2.95	2.03465	4.389e-06	1.69926e-05	Up
CL853.Contig2	1.27	2.95	1.21589	4.86424e-10	2.75578e-09	Up
CL1162.Contig5	2.92	0.01	-8.18982	1.42206e-30	1.94971e-29	Down
Unigene3012	2.92	0.36	-3.0199	7.2028e-07	3.06077e-06	Down
CL8.Contig1	2.92	0.39	-2.90442	4.03614e-05	0.000138285	Down
CL283.Contig2	1.32	2.91	1.14048	6.87496e-06	2.60115e-05	Up
Unigene5936	2.91	0.17	-4.09741	8.42958e-05	0.000276037	Down
Unigene7000	0.82	2.9	1.82236	0.000133719	0.000425725	Up
CL1018.Contig2	2.89	0.01	-8.17493	2.0777e-43	3.7939e-42	Down
CL30.Contig16	0.01	2.88	8.16993	3.00558e-70	7.8078e-69	Up
Unigene9499	0.01	2.88	8.16993	3.4122e-06	1.34539e-05	Up
CL2051.Contig2	0.01	2.87	8.16491	1.03548e-07	4.81882e-07	Up
CL44.Contig2	0.01	2.86	8.15987	7.76408e-10	4.32494e-09	Up
CL379.Contig7	0.16	2.86	4.15987	1.66429e-13	1.20964e-12	Up
CL107.Contig1	2.86	0.88	-1.70044	0.000115691	0.000372923	Down
CL3.Contig3	2.86	0.92	-1.63631	4.654e-07	2.01661e-06	Down
CL1910.Contig3	2.86	1.25	-1.19409	0.00023061	0.00070565	Down
CL906.Contig2	0.38	2.85	2.90689	8.44024e-08	3.96066e-07	Up
CL831.Contig1	2.84	0.98	-1.53504	6.9948e-05	0.000231521	Down
CL1914.Contig1	0.93	2.83	1.6055	1.5772e-07	7.19591e-07	Up
CL369.Contig1	1.2	2.8	1.22239	4.35636e-07	1.89268e-06	Up
Unigene7539	2.8	0.82	-1.77173	2.09418e-06	8.48719e-06	Down
CL1083.Contig1	0.01	2.79	8.12412	9.93216e-18	8.86924e-17	Up
CL1201.Contig1	2.79	1.04	-1.42368	7.16792e-05	0.000236578	Down
CL286.Contig14	0.27	2.77	3.35885	2.2095e-09	1.19009e-08	Up
CL286.Contig4	0.01	2.76	8.10852	2.16974e-14	1.65298e-13	Up
CL1622.Contig1	0.01	2.75	8.10329	1.69612e-06	6.93956e-06	Up
Unigene6805	0.16	2.74	4.09803	6.90072e-05	0.000228686	Up
CL285.Contig18	2.74	0.42	-2.70571	2.02438e-13	1.46352e-12	Down
CL837.Contig4	0.87	2.73	1.64981	1.87808e-06	7.64947e-06	Up
CL1411.Contig1	0.01	2.72	8.08746	0.000112442	0.000363167	Up
CL453.Contig3	1.2	2.7	1.16993	1.23925e-07	5.71808e-07	Up
CL306.Contig10	0.01	2.69	8.07146	2.16772e-31	3.04116e-30	Up
CL293.Contig2	0.77	2.69	1.80468	1.07711e-05	3.96207e-05	Up
CL606.Contig2	0.01	2.66	8.05528	3.55072e-30	4.8155e-29	Up
CL1820.Contig2	2.66	0.01	-8.05528	6.89646e-08	3.26729e-07	Down
CL2193.Contig2	0.01	2.65	8.04985	4.93702e-18	4.46745e-17	Up
Unigene8836	0.01	2.64	8.04439	7.76408e-10	4.32642e-09	Up
CL419.Contig4	2.64	0.01	-8.04439	1.37366e-27	1.73713e-26	Down
CL331.Contig3	0.01	2.63	8.03892	5.57872e-39	9.37732e-38	Up
Unigene5068	0.54	2.63	2.28403	6.02928e-05	0.000201694	Up
CL1421.Contig1	2.61	0.01	-8.02791	2.82264e-10	1.63032e-09	Down
CL1417.Contig1	0.01	2.6	8.02237	3.85932e-10	2.20718e-09	Up
CL409.Contig1	0.98	2.6	1.40766	1.49407e-06	6.1391e-06	Up
Unigene1699	0.57	2.59	2.18392	0.000170991	0.000535289	Up
CL1374.Contig2	0.71	2.59	1.86706	6.77252e-14	5.02555e-13	Up
CL599.Contig7	0.67	2.58	1.94514	1.15012e-07	5.32041e-07	Up
Unigene2801	0.66	2.57	1.96123	0.000157664	0.000496333	Up
CL395.Contig1	2.57	0.01	-8.00562	2.54858e-21	2.63899e-20	Down
CL2034.Contig1	2.57	0.01	-8.00562	1.86944e-14	1.43089e-13	Down
CL386.Contig1	0.01	2.56	8	3.01404e-19	2.90489e-18	Up
CL1831.Contig3	0.01	2.56	8	6.86456e-06	2.59963e-05	Up
CL1004.Contig1	2.56	0.01	-8	1.9353e-17	1.70483e-16	Down
Unigene81	2.56	0.01	-8	6.89646e-08	3.26634e-07	Down
CL1560.Contig1	2.55	0.92	-1.47079	4.18638e-05	0.000143131	Down
CL388.Contig1	0.01	2.53	7.98299	2.77824e-05	9.72115e-05	Up
CL2029.Contig1	2.53	0.34	-2.89553	1.18066e-33	1.75461e-32	Down
Unigene491	2.53	0.36	-2.81307	0.00017513	0.000546669	Down
CL739.Contig7	0.87	2.51	1.5286	0.000301514	0.000909119	Up
CL546.Contig4	0.01	2.49	7.96	6.85814e-23	7.50204e-22	Up
CL2095.Contig2	0.44	2.48	2.49476	2.41122e-14	1.83095e-13	Up
CL1985.Contig1	0.53	2.47	2.22045	1.71135e-08	8.58467e-08	Up
Unigene3768	0.55	2.47	2.16701	6.04818e-05	0.000202202	Up
CL159.Contig3	0.77	2.47	1.68158	3.48322e-05	0.000120456	Up
CL286.Contig12	0.34	2.46	2.85505	3.66792e-07	1.60859e-06	Up
CL284.Contig5	0.2	2.45	3.61471	2.862e-11	1.79708e-10	Up
CL306.Contig7	2.45	0.72	-1.76671	1.77864e-09	9.65685e-09	Down
CL284.Contig2	0.01	2.44	7.93074	2.89374e-12	1.93407e-11	Up
CL455.Contig5	1.01	2.44	1.27253	4.28194e-05	0.000146214	Up
CL41.Contig3	0.01	2.43	7.92481	1.07853e-14	8.34538e-14	Up
CL1893.Contig1	0.01	2.42	7.91886	5.36108e-15	4.20825e-14	Up
CL482.Contig1	0.64	2.42	1.91886	9.26034e-07	3.88743e-06	Up
CL154.Contig1	2.41	0.59	-2.03025	2.70854e-09	1.44455e-08	Down
Unigene8160	0.01	2.4	7.90689	0.000112442	0.000363383	Up
CL1007.Contig2	0.01	2.4	7.90689	8.43096e-07	3.55024e-06	Up
CL259.Contig28	2.4	0.94	-1.3523	3.1296e-07	1.38181e-06	Down
CL184.Contig2	2.4	1.12	-1.09954	0.000137317	0.000435904	Down
CL629.Contig1	0.71	2.39	1.75112	0.000133719	0.000425891	Up
Unigene878	1.09	2.38	1.12663	6.95058e-05	0.000230151	Up
CL1951.Contig1	0.01	2.37	7.88874	3.01404e-19	2.90317e-18	Up
CL1243.Contig3	2.37	1.13	-1.06856	0.000130284	0.000416582	Down
CL1753.Contig1	0.88	2.36	1.42321	0.000136701	0.000434372	Up
CL284.Contig7	0.91	2.36	1.37485	2.5859e-06	1.03614e-05	Up
CL546.Contig7	0.01	2.35	7.87652	4.19082e-07	1.82465e-06	Up
CL1004.Contig5	2.34	0.23	-3.3468	2.54018e-11	1.59932e-10	Down
CL972.Contig1	0.01	2.33	7.86419	2.16974e-14	1.65375e-13	Up
CL1014.Contig1	1.04	2.33	1.16375	8.74662e-05	0.000285845	Up
CL5.Contig5	2.33	0.01	-7.86419	5.07636e-41	8.89073e-40	Down
CL960.Contig2	2.33	0.34	-2.77672	1.24649e-07	5.74664e-07	Down
CL368.Contig1	2.33	0.69	-1.75566	8.7535e-06	3.26413e-05	Down
Unigene5522	2.32	0.22	-3.39855	4.03614e-05	0.000138227	Down
CL592.Contig4	0.23	2.31	3.32819	1.00806e-10	6.04097e-10	Up
CL979.Contig1	1.03	2.31	1.16525	5.07258e-05	0.000171486	Up
CL2243.Contig1	2.31	0.27	-3.09686	2.96058e-09	1.57537e-08	Down
CL1709.Contig1	0.01	2.3	7.84549	0.000226208	0.00069466	Up
CL2004.Contig1	0.5	2.3	2.20163	3.73884e-14	2.81936e-13	Up
CL286.Contig16	2.29	0.01	-7.8392	3.59062e-11	2.23477e-10	Down
CL2135.Contig1	0.01	2.27	7.82655	2.08314e-07	9.39634e-07	Up
CL391.Contig2	0.27	2.27	3.07166	1.32901e-10	7.89748e-10	Up
CL612.Contig1	2.27	0.24	-3.24159	1.66783e-13	1.21113e-12	Down
CL1302.Contig1	2.26	0.01	-7.82018	1.86944e-14	1.43156e-13	Down
Unigene6850	2.23	0.29	-2.94292	5.5726e-05	0.000187341	Down
CL1699.Contig4	2.23	0.81	-1.46105	4.18638e-05	0.000143161	Down
CL960.Contig1	2.22	0.01	-7.79442	7.391e-14	5.47452e-13	Down
CL935.Contig1	0.01	2.18	7.76818	1.49821e-19	1.46475e-18	Up
CL958.Contig2	2.18	0.01	-7.76818	0.000263378	0.000799758	Down
CL1108.Contig1	2.18	0.02	-6.76818	9.09774e-32	1.29305e-30	Down
CL67.Contig4	0.01	2.17	7.76155	2.25996e-21	2.34609e-20	Up
CL1647.Contig1	0.76	2.16	1.50696	4.39304e-06	1.70002e-05	Up
Unigene376	2.14	0.14	-3.93411	0.000299964	0.000904948	Down
CL252.Contig1	0.53	2.12	2	8.71992e-12	5.63164e-11	Up
Unigene8637	0.01	2.09	7.70736	3.4122e-06	1.34506e-05	Up
CL285.Contig17	0.01	2.06	7.6865	8.78146e-14	6.48673e-13	Up
CL5.Contig4	0.01	2.06	7.6865	3.01122e-36	4.72968e-35	Up
Unigene5363	2.06	0.36	-2.51658	0.000202648	0.000626919	Down
CL1273.Contig2	0.47	2.05	2.12489	1.40681e-09	7.71001e-09	Up
Unigene9747	2.05	0.01	-7.67948	4.2619e-06	1.65478e-05	Down
CL764.Contig2	2.04	0.42	-2.28011	4.69438e-11	2.89849e-10	Down
CL1584.Contig2	0.01	2.03	7.66534	2.77824e-05	9.71907e-05	Up
CL1037.Contig1	0.26	2.03	2.9649	1.00269e-09	5.5456e-09	Up
Unigene9338	0.01	2.02	7.65821	0.000226208	0.000693875	Up
CL709.Contig1	0.34	2.02	2.57075	1.67347e-05	6.00914e-05	Up
CL1288.Contig2	0.61	2.02	1.72747	4.3489e-05	0.000148407	Up
CL547.Contig1	0.35	1.99	2.50734	0.000139774	0.000443184	Up
CL2254.Contig1	1.99	0.55	-1.85526	2.85146e-05	9.95597e-05	Down
Unigene9636	0.09	1.98	4.45943	5.05596e-06	1.94134e-05	Up
CL455.Contig6	0.38	1.98	2.38143	9.00106e-09	4.62344e-08	Up
CL2158.Contig1	1.98	0.01	-7.62936	1.04311e-23	1.17905e-22	Down
Unigene3840	1.97	0.01	-7.62205	6.66174e-05	0.000221351	Down
CL30.Contig10	1.97	0.01	-7.62205	2.1509e-46	4.0832e-45	Down
CL231.Contig2	1.94	0.01	-7.59991	2.29712e-12	1.54801e-11	Down
CL1946.Contig4	1.94	0.01	-7.59991	8.4742e-06	3.17014e-05	Down
CL1736.Contig2	0.31	1.93	2.63826	8.15028e-08	3.82901e-07	Up
CL470.Contig1	0.33	1.92	2.54057	6.32596e-06	2.40236e-05	Up
CL286.Contig7	1.91	0.01	-7.57743	3.4684e-08	1.69091e-07	Down
[truncated: 99 more rows]
