# Supplementary material for: Uncovering global metabolic response to cordycepin production in Cordyceps militaris through transcriptome and genome-scale network-driven analysis
Source: Sci Rep. 2018 Jun 18;8:9250. doi: 10.1038/s41598-018-27534-7 (PMC6006141; doi:10.1038/s41598-018-27534-7)
Supplement: Supplementary file 3 — Dataset 3 [file 41598_2018_27534_MOESM3_ESM.xlsx]

## Sheet: Index
Supplementary Information
Uncovering global metabolic response to cordycepin production in Cordyceps militaris through transcriptome and genome-scale network-driven analysis
Nachon Raethong1, Kobkul Laoteng2 and Wanwipa Vongsangnak3,4,*
1Interdisciplinary Graduate Program in Bioscience, Faculty of Science, Kasetsart University, Bangkok, 10900, Thailand. 2Bioprocess Technology Laboratory, Food Biotechnology Research Unit, National Center for Genetic Engineering and Biotechnology (BIOTEC), National Science and Technology Development Agency (NSTDA), Pathum Thani, 12120, Thailand. 3Department of Zoology, Faculty of Science, Kasetsar…
Supplementary file 3: List of enriched GO terms of C. militaris from pairwise carbon sources comparison
This file includes: Supplementary Table S1 to S3
	Supplementary Table S1. List of enriched GO terms between sucrose and glucose cultures.
	Supplementary Table S2. List of enriched GO terms between xylose and sucrose cultures.
	Supplementary Table S3. List of enriched GO terms between xylose and glucose cultures.

## Sheet: Table S1
Enriched GO term	Genes (tot)	Stat (dist.dir.up)	p (dist.dir.up)	p adj (dist.dir.up)	Stat (dist.dir.dn)	p (dist.dir.dn)	p adj (dist.dir.dn)	Stat (non-dir.)	p (non-dir.)	p adj (non-dir.)	Genes (up)	Stat (mix.dir.up)	p (mix.dir.up)	p adj (mix.dir.up)	Genes (down)	Stat (mix.dir.dn)	p (mix.dir.dn)	p adj (mix.dir.dn)
activation of MAPKKK activity involved in osmosensory signaling pathway	1	1	0.1996	0.73845	-1	1	1	1	0.43513	0.82196	1	1	0.45709	0.80203	0	NA	NA	NA
aerobic respiration	1	-1	1	1	1	0.22555	1	1	0.43513	0.82196	0	NA	NA	NA	1	1	0.42715	0.84635
amine metabolic process	1	1	0.1996	0.73845	-1	1	1	1	0.43513	0.82196	1	1	0.45709	0.80203	0	NA	NA	NA
amino acid transmembrane transport	6	0.28056	0.41517	0.85211	0.28056	0.57685	1	1	0.25948	0.82196	3	1	0.2994	0.80203	3	1	0.49701	0.84635
amino acid transport	1	1	0.23952	0.73845	-1	0.76248	1	1	0.57485	0.82893	1	1	0.57086	0.80203	0	NA	NA	NA
ascospore wall assembly	1	1	0.23752	0.73845	-1	0.76647	1	1	0.53693	0.82196	1	1	0.5489	0.80203	0	NA	NA	NA
asparagine biosynthetic process	1	-1	0.53892	0.88888	1	0.46307	1	0.99999	0.84431	0.92735	0	NA	NA	NA	1	0.99999	0.82036	0.91724
ATP hydrolysis coupled proton transport	1	1	0.1996	0.73845	-1	1	1	1	0.43513	0.82196	1	1	0.45709	0.80203	0	NA	NA	NA
ATP synthesis coupled proton transport	1	1	0.1996	0.73845	-1	1	1	1	0.43513	0.82196	1	1	0.45709	0.80203	0	NA	NA	NA
attachment of mitotic spindle microtubules to kinetochore	1	-1	0.73054	0.94376	1	0.27345	1	1	0.54491	0.82196	0	NA	NA	NA	1	1	0.52295	0.84635
autophagy of mitochondrion	1	1	0.23952	0.73845	-1	0.76447	1	1	0.56487	0.82196	1	1	0.56886	0.80203	0	NA	NA	NA
autophagy of peroxisome	1	1	0.23952	0.73845	-1	0.76447	1	1	0.56487	0.82196	1	1	0.56886	0.80203	0	NA	NA	NA
axial cellular bud site selection	1	0.99999	0.41916	0.85211	-0.99999	0.58683	1	0.99997	0.90619	0.93896	1	0.99997	0.90619	0.95094	0	NA	NA	NA
base-excision repair	1	1	0.30339	0.7614	-1	0.7006	1	1	0.67665	0.84749	1	1	0.67665	0.8292	0	NA	NA	NA
biosynthetic process	5	-0.53997	0.81238	0.99545	0.75998	0.19361	1	0.99997	0.85629	0.92735	1	0.99999	0.85828	0.9262	4	0.99997	0.86427	0.92343
bipolar cellular bud site selection	1	0.99999	0.41916	0.85211	-0.99999	0.58683	1	0.99997	0.90619	0.93896	1	0.99997	0.90619	0.95094	0	NA	NA	NA
calcium ion transmembrane transport	4	0.27083	0.36926	0.80989	0.27083	0.62675	1	1	0.26547	0.82196	2	1	0.46108	0.80203	2	1	0.49701	0.84635
carbohydrate metabolic process	26	0.29978	0.36128	0.80989	0.29978	0.63473	1	1	0.16567	0.82196	13	1	0.38723	0.80203	13	1	0.30539	0.84635
carbohydrate phosphorylation	1	-1	1	1	1	0.23752	1	1	0.46108	0.82196	0	NA	NA	NA	1	1	0.44511	0.84635
carbohydrate transport	7	0.64626	0.075848	0.73845	-0.24898	0.91816	1	1	0.037924	0.82196	5	1	0.043912	0.80203	2	1	0.36327	0.84635
carboxylic acid metabolic process	2	-1.25	1	1	1	0.031936	1	1	0.19561	0.82196	0	NA	NA	NA	2	1	0.17365	0.84635
cation transmembrane transport	3	0.99999	0.073852	0.73845	-1.4444	0.92814	1	0.99999	0.78643	0.90025	3	0.99999	0.77844	0.87063	0	NA	NA	NA
cell redox homeostasis	1	-0.99999	0.51497	0.88888	0.99999	0.48902	1	0.99997	0.89222	0.93896	0	NA	NA	NA	1	0.99997	0.88423	0.92343
cell volume homeostasis	1	1	0.1996	0.73845	-1	1	1	1	0.43513	0.82196	1	1	0.45709	0.80203	0	NA	NA	NA
cellular amino acid catabolic process	1	-1	0.5489	0.88984	1	0.45509	1	1	0.81637	0.9264	0	NA	NA	NA	1	1	0.79242	0.91434
cellular amino acid metabolic process	1	1	0.1996	0.73845	-1	1	1	1	0.43513	0.82196	1	1	0.45709	0.80203	0	NA	NA	NA
cellular bud neck septin ring organization	1	1	0.1996	0.73845	-1	1	1	1	0.43513	0.82196	1	1	0.45709	0.80203	0	NA	NA	NA
cellular bud site selection	1	0.99998	0.41916	0.85211	-0.99998	0.58283	1	0.99995	0.91816	0.93977	1	0.99995	0.91617	0.95551	0	NA	NA	NA
cellular calcium ion homeostasis	1	1	0.1996	0.73845	-1	1	1	1	0.43513	0.82196	1	1	0.45709	0.80203	0	NA	NA	NA
cellular carbohydrate metabolic process	1	-1	1	1	1	0.22555	1	1	0.43513	0.82196	0	NA	NA	NA	1	1	0.42715	0.84635
cellular oxidant detoxification	1	0.99999	0.40319	0.85211	-0.99999	0.60279	1	0.99999	0.85629	0.92735	1	0.99999	0.86627	0.9262	0	NA	NA	NA
cellular protein localization	1	-1	0.72854	0.94376	1	0.27745	1	1	0.54691	0.82196	0	NA	NA	NA	1	1	0.52495	0.84635
cellular protein modification process	1	-1	0.62675	0.91868	1	0.37525	1	1	0.71257	0.87973	0	NA	NA	NA	1	1	0.68463	0.86609
cellular response to DNA damage stimulus	1	1	0.2016	0.73845	-1	1	1	1	0.4491	0.82196	1	1	0.47305	0.80203	0	NA	NA	NA
cellular response to oxidative stress	1	-0.99999	0.51497	0.88888	0.99999	0.48902	1	0.99997	0.89222	0.93896	0	NA	NA	NA	1	0.99997	0.88423	0.92343
cellular sphingolipid homeostasis	1	1	0.22954	0.73845	-1	0.77445	1	1	0.52695	0.82196	1	1	0.53094	0.80203	0	NA	NA	NA
cellular triglyceride homeostasis	1	-1	1	1	1	0.22555	1	1	0.43513	0.82196	0	NA	NA	NA	1	1	0.42715	0.84635
chitin catabolic process	7	0.13197	0.55888	0.90042	0.41769	0.43713	1	1	0.02994	0.82196	3	1	0.21357	0.80203	4	1	0.093812	0.84635
chromatin silencing at telomere	1	-1	0.54491	0.88888	1	0.45908	1	1	0.82834	0.92735	0	NA	NA	NA	1	1	0.80439	0.91434
chromosome organization	1	1	0.2016	0.73845	-1	1	1	1	0.4491	0.82196	1	1	0.47305	0.80203	0	NA	NA	NA
CTP salvage	1	-0.99998	0.50898	0.88888	0.99998	0.49301	1	0.99997	0.90818	0.93896	0	NA	NA	NA	1	0.99997	0.89222	0.92343
cytoplasmic translation	1	-1	1	1	1	0.22555	1	1	0.43513	0.82196	0	NA	NA	NA	1	1	0.42715	0.84635
deadenylation-dependent decapping of nuclear-transcribed mRNA	1	1	0.1996	0.73845	-1	1	1	1	0.43513	0.82196	1	1	0.45709	0.80203	0	NA	NA	NA
dephosphorylation	1	-1	0.69461	0.93238	1	0.30938	1	1	0.61277	0.84528	0	NA	NA	NA	1	1	0.57285	0.85436
D-gluconate catabolic process	2	0.25	0.62076	0.91868	0.25	0.60279	1	1	0.49102	0.82196	1	1	0.68663	0.8292	1	1	0.67864	0.86609
DNA recombination	1	1	0.1996	0.73845	-1	1	1	1	0.43513	0.82196	1	1	0.45709	0.80203	0	NA	NA	NA
DNA repair	3	0.55556	0.12974	0.73845	-0.11112	0.86627	1	0.99999	0.74251	0.88127	2	1	0.2475	0.80203	1	0.99997	0.89421	0.92343
DNA replication	1	1	0.1996	0.73845	-1	1	1	1	0.43513	0.82196	1	1	0.45709	0.80203	0	NA	NA	NA
DNA topological change	1	1	0.34531	0.79757	-1	0.65669	1	1	0.76048	0.88127	1	1	0.73453	0.8292	0	NA	NA	NA
double-strand break repair	2	0.25	0.63273	0.91868	0.25	0.36128	1	1	0.52295	0.82196	1	1	0.72455	0.8292	1	1	0.42715	0.84635
double-strand break repair via homologous recombination	5	0.45997	0.44711	0.8644	0.060031	0.55489	1	0.99996	0.91417	0.93937	3	0.99993	0.97006	0.97006	2	1	0.41118	0.84635
endoplasmic reticulum tubular network membrane organization	1	-1	0.72854	0.94376	1	0.27745	1	1	0.54691	0.82196	0	NA	NA	NA	1	1	0.52495	0.84635
ER to Golgi vesicle-mediated transport	2	0.25	0.53493	0.88888	0.25	0.45509	1	1	0.21557	0.82196	1	1	0.49501	0.80203	1	1	0.42715	0.84635
establishment of protein localization to chromosome	1	1	0.1996	0.73845	-1	1	1	1	0.43513	0.82196	1	1	0.45709	0.80203	0	NA	NA	NA
fatty acid biosynthetic process	3	0.55556	0.11776	0.73845	-0.11113	0.88024	1	0.99998	0.7984	0.90997	2	1	0.2994	0.80203	1	0.99993	0.91816	0.93398
fatty acid oxidation	2	-1.25	0.94411	1	1	0.05988	1	1	0.26148	0.82196	0	NA	NA	NA	2	1	0.25749	0.84635
formation of translation preinitiation complex	1	1	0.1996	0.73845	-1	1	1	1	0.43513	0.82196	1	1	0.45709	0.80203	0	NA	NA	NA
fructose 2,6-bisphosphate metabolic process	1	-1	1	1	1	0.23752	1	1	0.46108	0.82196	0	NA	NA	NA	1	1	0.44511	0.84635
fructose metabolic process	1	-1	1	1	1	0.23752	1	1	0.46108	0.82196	0	NA	NA	NA	1	1	0.44511	0.84635
gamma-aminobutyric acid metabolic process	1	-1	1	1	1	0.22555	1	1	0.43513	0.82196	0	NA	NA	NA	1	1	0.42715	0.84635
GDP metabolic process	1	-1	0.65469	0.91868	1	0.3513	1	1	0.66068	0.84528	0	NA	NA	NA	1	1	0.63473	0.86609
gluconeogenesis	1	1	0.1996	0.73845	-1	1	1	1	0.43513	0.82196	1	1	0.45709	0.80203	0	NA	NA	NA
glutamate catabolic process to 2-oxoglutarate	1	1	0.1996	0.73845	-1	1	1	1	0.43513	0.82196	1	1	0.45709	0.80203	0	NA	NA	NA
glutamine metabolic process	1	-1	1	1	1	0.22555	1	1	0.43513	0.82196	0	NA	NA	NA	1	1	0.42715	0.84635
glutaminyl-tRNAGln biosynthesis via transamidation	1	-1	1	1	1	0.22555	1	1	0.4491	0.82196	0	NA	NA	NA	1	1	0.43513	0.84635
glutathione metabolic process	1	0.99999	0.40319	0.85211	-0.99999	0.60279	1	0.99999	0.85629	0.92735	1	0.99999	0.86627	0.9262	0	NA	NA	NA
glycerol metabolic process	1	1	0.1996	0.73845	-1	1	1	1	0.43513	0.82196	1	1	0.45709	0.80203	0	NA	NA	NA
glycogen metabolic process	1	-1	1	1	1	0.22555	1	1	0.43513	0.82196	0	NA	NA	NA	1	1	0.42715	0.84635
glycolytic process	1	1	0.1996	0.73845	-1	1	1	1	0.43513	0.82196	1	1	0.45709	0.80203	0	NA	NA	NA
GMP metabolic process	1	-1	0.65469	0.91868	1	0.3513	1	1	0.66068	0.84528	0	NA	NA	NA	1	1	0.63473	0.86609
G-protein coupled receptor signaling pathway	1	1	0.21357	0.73845	-1	0.78842	1	1	0.50299	0.82196	1	1	0.50299	0.80203	0	NA	NA	NA
guanine catabolic process	1	1	0.1996	0.73845	-1	1	1	1	0.43513	0.82196	1	1	0.45709	0.80203	0	NA	NA	NA
histidine biosynthetic process	2	0.25	0.52495	0.88888	0.25	0.53493	1	1	0.19561	0.82196	1	1	0.45709	0.80203	1	1	0.42715	0.84635
histone acetylation	2	0.24995	0.70659	0.94091	0.25003	0.29341	1	0.99995	0.91018	0.93896	1	0.99986	0.95609	0.96747	1	1	0.47705	0.84635
histone deacetylation	1	-1	0.54491	0.88888	1	0.45908	1	1	0.82834	0.92735	0	NA	NA	NA	1	1	0.80439	0.91434
histone exchange	1	1	0.2016	0.73845	-1	1	1	1	0.4491	0.82196	1	1	0.47305	0.80203	0	NA	NA	NA
histone H2A-S121 phosphorylation	1	-1	0.73054	0.94376	1	0.27345	1	1	0.54491	0.82196	0	NA	NA	NA	1	1	0.52295	0.84635
induction of conjugation upon nitrogen starvation	1	1	0.23952	0.73845	-1	0.76447	1	1	0.56487	0.82196	1	1	0.56886	0.80203	0	NA	NA	NA
inositol biosynthetic process	1	1	0.1996	0.73845	-1	1	1	1	0.43513	0.82196	1	1	0.45709	0.80203	0	NA	NA	NA
integrin-mediated signaling pathway	1	1	0.33733	0.79757	-1	0.67066	1	1	0.7485	0.88127	1	1	0.71856	0.8292	0	NA	NA	NA
intracellular protein transport	1	-1	1	1	1	0.22555	1	1	0.43513	0.82196	0	NA	NA	NA	1	1	0.42715	0.84635
intra-Golgi vesicle-mediated transport	1	1	0.23952	0.73845	-1	0.76248	1	1	0.56487	0.82196	1	1	0.56886	0.80203	0	NA	NA	NA
intra-S DNA damage checkpoint	1	-1	1	1	1	0.22555	1	1	0.43513	0.82196	0	NA	NA	NA	1	1	0.42715	0.84635
intronic box C/D snoRNA processing	2	-1.25	0.84232	1	1	0.15768	1	1	0.56687	0.82196	0	NA	NA	NA	2	1	0.5489	0.85436
iron-sulfur cluster assembly	2	0.25	0.36527	0.80989	0.25	0.62874	1	1	0.55689	0.82196	1	1	0.66267	0.82834	1	1	0.73453	0.86609
lipid homeostasis	1	-1	0.69661	0.93238	1	0.30539	1	1	0.6008	0.84528	0	NA	NA	NA	1	1	0.56287	0.85436
lipid metabolic process	4	-0.35417	0.76846	0.95966	0.6875	0.23353	1	1	0.43313	0.82196	1	1	0.45709	0.80203	3	1	0.52096	0.84635
lipid particle organization	1	-1	1	1	1	0.22555	1	1	0.43513	0.82196	0	NA	NA	NA	1	1	0.42715	0.84635
L-serine biosynthetic process	1	-1	1	1	1	0.22555	1	1	0.43513	0.82196	0	NA	NA	NA	1	1	0.42715	0.84635
macromolecule catabolic process	1	-1	1	1	1	0.22555	1	1	0.4491	0.82196	0	NA	NA	NA	1	1	0.43513	0.84635
magnesium ion transmembrane transport	1	-1	0.74651	0.94376	1	0.25749	1	1	0.51297	0.82196	0	NA	NA	NA	1	1	0.49102	0.84635
magnesium ion transport	1	-1	0.74651	0.94376	1	0.25749	1	1	0.51297	0.82196	0	NA	NA	NA	1	1	0.49102	0.84635
maintenance of DNA trinucleotide repeats	5	0.46	0.28743	0.73845	0.06	0.71457	1	1	0.027944	0.82196	3	1	0.07984	0.80203	2	1	0.17365	0.84635
maintenance of rDNA	1	1	0.34531	0.79757	-1	0.65669	1	1	0.76048	0.88127	1	1	0.73453	0.8292	0	NA	NA	NA
malate metabolic process	1	-0.99999	0.53094	0.88888	0.99999	0.47106	1	0.99999	0.86627	0.93428	0	NA	NA	NA	1	0.99999	0.84032	0.92202
maltose metabolic process	1	1	0.1996	0.73845	-1	1	1	1	0.43513	0.82196	1	1	0.45709	0.80203	0	NA	NA	NA
mannosylation	1	1	0.1996	0.73845	-1	1	1	1	0.43513	0.82196	1	1	0.45709	0.80203	0	NA	NA	NA
meiotic sister chromatid cohesion, centromeric	2	0.25	0.42914	0.85501	0.25	0.56287	1	1	0.26946	0.82196	1	1	0.45709	0.80203	1	1	0.52295	0.84635
metabolic process	13	-0.18118	0.94411	1	0.62183	0.057884	1	0.99999	0.42515	0.82196	4	0.99998	0.81437	0.89318	9	1	0.11776	0.84635
metal ion transport	3	0.55556	0.24551	0.73845	-0.11111	0.78443	1	1	0.075848	0.82196	2	1	0.22754	0.80203	1	1	0.42715	0.84635
methylation	21	-0.25227	0.92814	1	0.65729	0.075848	1	0.99999	0.64471	0.84528	6	1	0.48902	0.80203	15	0.99999	0.76048	0.89004
microtubule anchoring at spindle pole body	2	0.25	0.6487	0.91868	0.25	0.34731	1	1	0.67665	0.84749	1	1	0.79042	0.87254	1	1	0.7006	0.86609
mismatch repair	1	-1	0.67864	0.92253	1	0.32335	1	1	0.63273	0.84528	0	NA	NA	NA	1	1	0.59082	0.85436
mitochondrial DNA repair	1	-1	0.67864	0.92253	1	0.32335	1	1	0.63273	0.84528	0	NA	NA	NA	1	1	0.59082	0.85436
mitochondrial genome maintenance	1	1	0.23353	0.73845	-1	0.76846	1	1	0.53094	0.82196	1	1	0.54092	0.80203	0	NA	NA	NA
mitochondrial protein processing	1	1	0.1996	0.73845	-1	1	1	1	0.43513	0.82196	1	1	0.45709	0.80203	0	NA	NA	NA
mitochondrial proton-transporting ATP synthase complex assembly	1	1	0.1996	0.73845	-1	1	1	1	0.43513	0.82196	1	1	0.45709	0.80203	0	NA	NA	NA
mitochondrial translation	1	-1	1	1	1	0.22555	1	1	0.4491	0.82196	0	NA	NA	NA	1	1	0.43513	0.84635
mitochondria-nucleus signaling pathway	5	0.46	0.28743	0.73845	0.06	0.71457	1	1	0.027944	0.82196	3	1	0.07984	0.80203	2	1	0.17365	0.84635
mitochondrion organization	1	-1	0.69661	0.93238	1	0.30539	1	1	0.6008	0.84528	0	NA	NA	NA	1	1	0.56287	0.85436
mitotic DNA replication	1	1	0.34531	0.79757	-1	0.65669	1	1	0.76048	0.88127	1	1	0.73453	0.8292	0	NA	NA	NA
mitotic DNA replication checkpoint	1	-1	1	1	1	0.22555	1	1	0.43513	0.82196	0	NA	NA	NA	1	1	0.42715	0.84635
mitotic sister chromatid segregation	3	0.55556	0.35529	0.80989	-0.11111	0.64072	1	1	0.55689	0.82196	2	1	0.69661	0.8292	1	1	0.7006	0.86609
mitotic spindle organization in nucleus	1	-1	1	1	1	0.22555	1	1	0.43513	0.82196	0	NA	NA	NA	1	1	0.42715	0.84635
mitotic spindle orientation checkpoint	1	1	0.1996	0.73845	-1	1	1	1	0.43513	0.82196	1	1	0.45709	0.80203	0	NA	NA	NA
mRNA cis splicing, via spliceosome	1	1	0.34531	0.79757	-1	0.65669	1	1	0.76647	0.88127	1	1	0.73653	0.8292	0	NA	NA	NA
mRNA cleavage	3	-1.4444	0.90619	1	1	0.095808	1	1	0.64271	0.84528	0	NA	NA	NA	3	1	0.61677	0.86609
mRNA export from nucleus	4	0.27083	0.42116	0.85211	0.27083	0.57485	1	1	0.085828	0.82196	2	1	0.22754	0.80203	2	1	0.25749	0.84635
mRNA polyadenylation	1	-1	0.53892	0.88888	1	0.46507	1	0.99999	0.8503	0.92735	0	NA	NA	NA	1	0.99999	0.82435	0.91724
mRNA splicing, via spliceosome	4	-0.35417	0.74052	0.94376	0.6875	0.26148	1	1	0.54491	0.82196	1	1	0.45709	0.80203	3	1	0.6008	0.85519
ncRNA export from nucleus	1	1	0.29142	0.73845	-1	0.71257	1	1	0.65669	0.84528	1	1	0.66267	0.82834	0	NA	NA	NA
negative regulation of conjugation with cellular fusion	3	-1.4444	1	1	1	0.00998	0.86826	1	0.075848	0.82196	0	NA	NA	NA	3	1	0.093812	0.84635
negative regulation of double-strand break repair via homologous recombination	1	-1	1	1	1	0.22555	1	1	0.43513	0.82196	0	NA	NA	NA	1	1	0.42715	0.84635
negative regulation of extrachromosomal rDNA circle accumulation involved in replicative cell aging	5	0.46	0.28743	0.73845	0.06	0.71457	1	1	0.027944	0.82196	3	1	0.07984	0.80203	2	1	0.17365	0.84635
negative regulation of G0 to G1 transition	1	1	0.34531	0.79757	-1	0.65669	1	1	0.76647	0.88127	1	1	0.73653	0.8292	0	NA	NA	NA
negative regulation of helicase activity	1	1	0.2016	0.73845	-1	1	1	1	0.4491	0.82196	1	1	0.47305	0.80203	0	NA	NA	NA
negative regulation of sphingolipid biosynthetic process	1	1	0.22954	0.73845	-1	0.77445	1	1	0.52695	0.82196	1	1	0.53094	0.80203	0	NA	NA	NA
negative regulation of termination of RNA polymerase II transcription, poly(A)-coupled	3	-0.11111	0.64271	0.91868	0.55556	0.35329	1	1	0.14371	0.82196	1	1	0.45709	0.80203	2	1	0.25749	0.84635
negative regulation of transcription from RNA polymerase II promoter	1	0.99993	0.44311	0.86308	-0.99993	0.56088	1	0.99987	0.9501	0.95375	1	0.99987	0.9521	0.96747	0	NA	NA	NA
negative regulation of translation	3	-0.11111	0.64271	0.91868	0.55556	0.35329	1	1	0.14371	0.82196	1	1	0.45709	0.80203	2	1	0.25749	0.84635
negative regulation of transposition, RNA-mediated	2	0.25	0.63273	0.91868	0.25	0.36128	1	1	0.52295	0.82196	1	1	0.72455	0.8292	1	1	0.42715	0.84635
nitrogen catabolite regulation of transcription from RNA polymerase II promoter	5	0.46	0.28743	0.73845	0.06	0.71457	1	1	0.027944	0.82196	3	1	0.07984	0.80203	2	1	0.17365	0.84635
nitrogen compound metabolic process	4	0.6875	0.085828	0.73845	-0.35417	0.91617	1	1	0.03992	0.82196	3	1	0.07984	0.80203	1	1	0.42715	0.84635
NLS-bearing protein import into nucleus	1	1	0.29142	0.73845	-1	0.71257	1	1	0.65669	0.84528	1	1	0.66267	0.82834	0	NA	NA	NA
nuclear DNA replication	1	1	0.2016	0.73845	-1	1	1	1	0.4491	0.82196	1	1	0.47305	0.80203	0	NA	NA	NA
nuclear pore distribution	1	1	0.29142	0.73845	-1	0.71257	1	1	0.65669	0.84528	1	1	0.66267	0.82834	0	NA	NA	NA
nuclear-transcribed mRNA catabolic process, 3'-5' exonucleolytic nonsense-mediated decay	1	-1	1	1	1	0.22555	1	1	0.43513	0.82196	0	NA	NA	NA	1	1	0.42715	0.84635
nuclear-transcribed mRNA catabolic process, exonucleolytic	1	1	0.1996	0.73845	-1	1	1	1	0.43513	0.82196	1	1	0.45709	0.80203	0	NA	NA	NA
nuclear-transcribed mRNA catabolic process, non-stop decay	1	-1	1	1	1	0.22555	1	1	0.43513	0.82196	0	NA	NA	NA	1	1	0.42715	0.84635
nucleic acid phosphodiester bond hydrolysis	2	1	0.11377	0.73845	-1.25	0.88822	1	1	0.46707	0.82196	2	1	0.49501	0.80203	0	NA	NA	NA
nucleoside metabolic process	1	-1	0.74052	0.94376	1	0.26148	1	1	0.52894	0.82196	0	NA	NA	NA	1	1	0.50299	0.84635
nucleotide catabolic process	4	-0.35417	0.87226	1	0.6875	0.14371	1	1	0.03992	0.82196	1	1	0.45709	0.80203	3	1	0.093812	0.84635
nucleotide-excision repair	1	-1	0.67864	0.92253	1	0.32335	1	1	0.63273	0.84528	0	NA	NA	NA	1	1	0.59082	0.85436
oligopeptide transmembrane transport	1	-1	1	1	1	0.22555	1	1	0.43513	0.82196	0	NA	NA	NA	1	1	0.42715	0.84635
oligopeptide transport	1	-1	1	1	1	0.22555	1	1	0.43513	0.82196	0	NA	NA	NA	1	1	0.42715	0.84635
one-carbon metabolic process	1	-1	0.6008	0.91868	1	0.40319	1	1	0.7525	0.88127	0	NA	NA	NA	1	1	0.72455	0.86609
osmosensory signaling via phosphorelay pathway	1	1	0.1996	0.73845	-1	1	1	1	0.43513	0.82196	1	1	0.45709	0.80203	0	NA	NA	NA
oxidation-reduction process	94	0.14371	0.79441	0.98266	0.44375	0.1996	1	1	0.025948	0.82196	40	1	0.18762	0.80203	54	1	0.065868	0.84635
pathogenesis	1	-1	0.59681	0.91868	1	0.40519	1	1	0.76248	0.88127	0	NA	NA	NA	1	1	0.73054	0.86609
pentose-phosphate shunt	1	1	0.1996	0.73845	-1	1	1	1	0.43513	0.82196	1	1	0.45709	0.80203	0	NA	NA	NA
peptide pheromone transmembrane export involved in conjugation with cellular fusion	1	-1	1	1	1	0.22555	1	1	0.43513	0.82196	0	NA	NA	NA	1	1	0.42715	0.84635
peptidyl-lysine modification to peptidyl-hypusine	1	1	0.28942	0.73845	-1	0.71657	1	1	0.65469	0.84528	1	1	0.65868	0.82834	0	NA	NA	NA
peptidyl-serine phosphorylation	1	1	0.34531	0.79757	-1	0.65669	1	1	0.76647	0.88127	1	1	0.73653	0.8292	0	NA	NA	NA
peptidyl-tyrosine dephosphorylation	1	1	0.23752	0.73845	-1	0.76647	1	1	0.53693	0.82196	1	1	0.5489	0.80203	0	NA	NA	NA
peroxisome fission	4	0.27083	0.50499	0.88888	0.27083	0.49102	1	1	0.37325	0.82196	2	1	0.61078	0.82834	2	1	0.25749	0.84635
phosphatidylinositol phosphorylation	1	1	0.1996	0.73845	-1	1	1	1	0.43513	0.82196	1	1	0.45709	0.80203	0	NA	NA	NA
phosphatidylinositol-mediated signaling	1	1	0.1996	0.73845	-1	1	1	1	0.43513	0.82196	1	1	0.45709	0.80203	0	NA	NA	NA
phospholipid biosynthetic process	2	1	0.067864	0.73845	-1.25	1	1	1	0.19561	0.82196	2	1	0.22754	0.80203	0	NA	NA	NA
phospholipid catabolic process	1	-0.99999	0.52096	0.88888	0.99999	0.48503	1	0.99998	0.87824	0.93896	0	NA	NA	NA	1	0.99998	0.87026	0.92343
phosphorelay signal transduction system	3	0.55556	0.27745	0.73845	-0.11111	0.71856	1	1	0.20758	0.82196	2	1	0.37924	0.80203	1	1	0.42715	0.84635
phosphorylation	22	-0.017167	0.75449	0.94674	0.54077	0.24551	1	0.99999	0.7525	0.88127	8	1	0.11178	0.80203	14	0.99998	0.91018	0.93382
piecemeal microautophagy of the nucleus	1	1	0.23952	0.73845	-1	0.76447	1	1	0.56487	0.82196	1	1	0.56886	0.80203	0	NA	NA	NA
poly(A)+ mRNA export from nucleus	1	1	0.29142	0.73845	-1	0.71257	1	1	0.65669	0.84528	1	1	0.66267	0.82834	0	NA	NA	NA
positive regulation of actin cytoskeleton reorganization	1	1	0.1996	0.73845	-1	1	1	1	0.43513	0.82196	1	1	0.45709	0.80203	0	NA	NA	NA
positive regulation of attachment of spindle microtubules to kinetochore	1	-1	1	1	1	0.22555	1	1	0.43513	0.82196	0	NA	NA	NA	1	1	0.42715	0.84635
positive regulation of G2/M transition of mitotic cell cycle	1	1	0.1996	0.73845	-1	1	1	1	0.43513	0.82196	1	1	0.45709	0.80203	0	NA	NA	NA
positive regulation of GTPase activity	6	0.28056	0.48303	0.88888	0.28056	0.51098	1	1	0.13573	0.82196	3	1	0.3493	0.80203	3	1	0.27146	0.84635
positive regulation of mating-type specific transcription, DNA-templated	1	1	0.1996	0.73845	-1	1	1	1	0.43513	0.82196	1	1	0.45709	0.80203	0	NA	NA	NA
positive regulation of microtubule polymerization	1	-1	1	1	1	0.22555	1	1	0.43513	0.82196	0	NA	NA	NA	1	1	0.42715	0.84635
positive regulation of nuclear-transcribed mRNA poly(A) tail shortening	1	1	0.1996	0.73845	-1	1	1	1	0.43513	0.82196	1	1	0.45709	0.80203	0	NA	NA	NA
positive regulation of protein autophosphorylation	1	1	0.1996	0.73845	-1	1	1	1	0.43513	0.82196	1	1	0.45709	0.80203	0	NA	NA	NA
positive regulation of transcription elongation from RNA polymerase II promoter	3	-0.11111	0.64271	0.91868	0.55556	0.35329	1	1	0.14371	0.82196	1	1	0.45709	0.80203	2	1	0.25749	0.84635
positive regulation of transcription from RNA polymerase II promoter	6	0.57222	0.15569	0.73845	-0.10833	0.83832	1	1	0.077844	0.82196	4	1	0.21557	0.80203	2	1	0.17365	0.84635
positive regulation of translational initiation	1	1	0.1996	0.73845	-1	1	1	1	0.43513	0.82196	1	1	0.45709	0.80203	0	NA	NA	NA
postreplication repair	3	0.55556	0.32535	0.79757	-0.11111	0.67665	1	1	0.41717	0.82196	2	1	0.5988	0.82834	1	1	0.42715	0.84635
potassium ion transmembrane transport	2	0.25	0.36926	0.80989	0.25	0.62475	1	1	0.51697	0.82196	1	1	0.67465	0.8292	1	1	0.72056	0.86609
premeiotic DNA replication	3	-1.4444	1	1	1	0.00998	0.86826	1	0.075848	0.82196	0	NA	NA	NA	3	1	0.093812	0.84635
proline biosynthetic process	1	1	0.1996	0.73845	-1	1	1	1	0.43513	0.82196	1	1	0.45709	0.80203	0	NA	NA	NA
proline catabolic process to glutamate	1	-1	0.67465	0.92253	1	0.32735	1	1	0.63273	0.84528	0	NA	NA	NA	1	1	0.59481	0.85436
protein arginylation	1	-0.99994	0.49701	0.88888	0.99994	0.50699	1	0.99988	0.94611	0.95375	0	NA	NA	NA	1	0.99988	0.92216	0.93398
protein citrullination	1	1	0.23752	0.73845	-1	0.76447	1	1	0.55888	0.82196	1	1	0.56487	0.80203	0	NA	NA	NA
protein complex assembly	1	-1	1	1	1	0.22555	1	1	0.43513	0.82196	0	NA	NA	NA	1	1	0.42715	0.84635
protein deubiquitination	2	0.25	0.52495	0.88888	0.25	0.53493	1	1	0.19561	0.82196	1	1	0.45709	0.80203	1	1	0.42715	0.84635
protein export from nucleus	1	1	0.29142	0.73845	-1	0.71257	1	1	0.65669	0.84528	1	1	0.66267	0.82834	0	NA	NA	NA
protein folding	2	0.25	0.38723	0.84222	0.25	0.60679	1	1	0.48503	0.82196	1	1	0.45709	0.80203	1	1	0.69062	0.86609
protein geranylgeranylation	1	1	0.20958	0.73845	-1	0.79242	1	1	0.48703	0.82196	1	1	0.49501	0.80203	0	NA	NA	NA
protein glycosylation	1	1	0.1996	0.73845	-1	1	1	1	0.43513	0.82196	1	1	0.45709	0.80203	0	NA	NA	NA
protein localization by the Cvt pathway	1	1	0.23952	0.73845	-1	0.76447	1	1	0.56487	0.82196	1	1	0.56886	0.80203	0	NA	NA	NA
protein localization to kinetochore	1	-1	0.73054	0.94376	1	0.27345	1	1	0.54491	0.82196	0	NA	NA	NA	1	1	0.52295	0.84635
protein localization to mitotic spindle pole body	2	0.25	0.6487	0.91868	0.25	0.34731	1	1	0.67665	0.84749	1	1	0.79042	0.87254	1	1	0.7006	0.86609
protein localization to phagophore assembly site	1	1	0.23952	0.73845	-1	0.76447	1	1	0.56487	0.82196	1	1	0.56886	0.80203	0	NA	NA	NA
protein methylation	1	1	0.39321	0.84817	-1	0.61078	1	0.99999	0.84631	0.92735	1	0.99999	0.8483	0.92443	0	NA	NA	NA
protein neddylation	1	-1	0.64471	0.91868	1	0.35729	1	1	0.67465	0.84749	0	NA	NA	NA	1	1	0.6507	0.86609
protein O-linked glycosylation	1	1	0.1996	0.73845	-1	1	1	1	0.43513	0.82196	1	1	0.45709	0.80203	0	NA	NA	NA
protein phosphorylation	14	0.54722	0.097804	0.73845	-0.037383	0.9002	1	0.99999	0.43912	0.82196	9	0.99999	0.56687	0.80203	5	1	0.5509	0.85436
protein targeting to membrane	2	0.25005	0.25749	0.73845	0.24991	0.74251	1	0.99991	0.94611	0.95375	1	1	0.49501	0.80203	1	0.99975	0.97405	0.97405
protein targeting to vacuole	1	-1	1	1	1	0.22555	1	1	0.43513	0.82196	0	NA	NA	NA	1	1	0.42715	0.84635
protein transport	1	1	0.1996	0.73845	-1	1	1	1	0.43513	0.82196	1	1	0.45709	0.80203	0	NA	NA	NA
protein transport to vacuole involved in ubiquitin-dependent protein catabolic process via the multivesicular body sorting pathway	1	-0.99987	0.48104	0.88888	0.99987	0.52495	1	0.99975	0.99002	0.99002	0	NA	NA	NA	1	0.99975	0.97405	0.97405
protein ubiquitination	1	1	0.21357	0.73845	-1	0.78842	1	1	0.50499	0.82196	1	1	0.50699	0.80203	0	NA	NA	NA
protein-DNA complex assembly	1	-1	1	1	1	0.22555	1	1	0.43513	0.82196	0	NA	NA	NA	1	1	0.42715	0.84635
proteolysis	18	0.04761	0.80439	0.99031	0.49838	0.19561	1	0.99999	0.67864	0.84749	7	0.99997	0.93214	0.96624	11	1	0.08982	0.84635
putrescine biosynthetic process	1	-1	0.59681	0.91868	1	0.40918	1	1	0.76647	0.88127	0	NA	NA	NA	1	1	0.73453	0.86609
pyrimidine dimer repair	1	-1	0.67864	0.92253	1	0.32335	1	1	0.63273	0.84528	0	NA	NA	NA	1	1	0.59082	0.85436
reciprocal meiotic recombination	9	-0.10629	0.81637	0.99566	0.57894	0.18563	1	0.99998	0.83433	0.92735	3	0.99993	0.97006	0.97006	6	1	0.065868	0.84635
regulation of catalytic activity	1	1	0.29142	0.73845	-1	0.71257	1	1	0.65669	0.84528	1	1	0.66267	0.82834	0	NA	NA	NA
regulation of cell separation after cytokinesis	1	1	0.1996	0.73845	-1	1	1	1	0.43513	0.82196	1	1	0.45709	0.80203	0	NA	NA	NA
regulation of COPII vesicle coating	1	0.99999	0.41916	0.85211	-0.99999	0.58683	1	0.99997	0.90619	0.93896	1	0.99997	0.90619	0.95094	0	NA	NA	NA
regulation of DNA recombination	2	0.25	0.63273	0.91868	0.25	0.36128	1	1	0.52295	0.82196	1	1	0.72455	0.8292	1	1	0.42715	0.84635
regulation of nitrogen utilization	1	0.99993	0.44311	0.86308	-0.99993	0.56088	1	0.99987	0.9501	0.95375	1	0.99987	0.9521	0.96747	0	NA	NA	NA
regulation of peroxisome size	2	-1.25	0.94411	1	1	0.05988	1	1	0.26148	0.82196	0	NA	NA	NA	2	1	0.25749	0.84635
regulation of Rho protein signal transduction	5	0.46	0.31737	0.78888	0.06	0.68064	1	1	0.17764	0.82196	3	1	0.3493	0.80203	2	1	0.42116	0.84635
regulation of stress-activated MAPK cascade	1	1	0.1996	0.73845	-1	1	1	1	0.43513	0.82196	1	1	0.45709	0.80203	0	NA	NA	NA
regulation of transcription from RNA polymerase II promoter	35	0.21206	0.53493	0.88888	0.38384	0.45309	1	1	0.095808	0.82196	16	1	0.12774	0.80203	19	1	0.28942	0.84635
regulation of transcription, DNA-templated	9	0.17152	0.42715	0.85501	0.39373	0.57285	1	0.99999	0.48902	0.82196	4	1	0.15569	0.80203	5	0.99999	0.70259	0.86609
regulation of translational initiation	1	-1	1	1	1	0.22555	1	1	0.43513	0.82196	0	NA	NA	NA	1	1	0.42715	0.84635
response to DNA damage checkpoint signaling	1	-1	0.53892	0.88888	1	0.46507	1	0.99999	0.8503	0.92735	0	NA	NA	NA	1	0.99999	0.82435	0.91724
response to osmotic stress	1	-0.99999	0.51497	0.88888	0.99999	0.48902	1	0.99997	0.89222	0.93896	0	NA	NA	NA	1	0.99997	0.88423	0.92343
response to oxidative stress	1	-1	0.5988	0.91868	1	0.40319	1	1	0.75449	0.88127	0	NA	NA	NA	1	1	0.72655	0.86609
response to stress	3	0.55556	0.27745	0.73845	-0.11111	0.71856	1	1	0.20758	0.82196	2	1	0.37924	0.80203	1	1	0.42715	0.84635
response to unfolded protein	1	1	0.22954	0.73845	-1	0.77445	1	1	0.52695	0.82196	1	1	0.53094	0.80203	0	NA	NA	NA
retrograde transport, endosome to Golgi	2	0.25	0.58882	0.91868	0.25	0.58283	1	1	0.43114	0.82196	1	1	0.6507	0.82834	1	1	0.62076	0.86609
retrograde vesicle-mediated transport, Golgi to ER	4	1	0.017964	0.73845	-1.6042	0.98403	1	1	0.49501	0.82196	4	1	0.49102	0.80203	0	NA	NA	NA
riboflavin biosynthetic process	1	-1	1	1	1	0.22555	1	1	0.43513	0.82196	0	NA	NA	NA	1	1	0.42715	0.84635
ribosomal large subunit export from nucleus	1	1	0.29142	0.73845	-1	0.71257	1	1	0.65669	0.84528	1	1	0.66267	0.82834	0	NA	NA	NA
ribosomal small subunit export from nucleus	1	1	0.29142	0.73845	-1	0.71257	1	1	0.65669	0.84528	1	1	0.66267	0.82834	0	NA	NA	NA
RNA phosphodiester bond hydrolysis, endonucleolytic	4	-0.35417	0.79042	0.98238	0.6875	0.21158	1	1	0.32735	0.82196	1	1	0.45709	0.80203	3	1	0.40719	0.84635
RNA phosphodiester bond hydrolysis, exonucleolytic	1	-1	1	1	1	0.22555	1	1	0.43513	0.82196	0	NA	NA	NA	1	1	0.42715	0.84635
RNA polymerase II transcriptional preinitiation complex assembly	2	0.25	0.60479	0.91868	0.25	0.38723	1	1	0.40719	0.82196	1	1	0.65868	0.82834	1	1	0.47705	0.84635
RNA processing	1	0.99994	0.43912	0.86308	-0.99994	0.56487	1	0.99988	0.94411	0.95375	1	0.99988	0.94012	0.96747	0	NA	NA	NA
rRNA processing	2	-1.25	0.84232	1	1	0.15768	1	1	0.56687	0.82196	0	NA	NA	NA	2	1	0.5489	0.85436
self proteolysis	1	1	0.1996	0.73845	-1	1	1	1	0.43513	0.82196	1	1	0.45709	0.80203	0	NA	NA	NA
septin ring disassembly	1	1	0.1996	0.73845	-1	1	1	1	0.43513	0.82196	1	1	0.45709	0.80203	0	NA	NA	NA
seryl-tRNA aminoacylation	3	-0.11111	0.64471	0.91868	0.55556	0.35329	1	1	0.11577	0.82196	1	1	0.45709	0.80203	2	1	0.23553	0.84635
short-chain fatty acid metabolic process	1	-1	0.54491	0.88888	1	0.45908	1	1	0.82834	0.92735	0	NA	NA	NA	1	1	0.80439	0.91434
signal transduction	1	1	0.1996	0.73845	-1	1	1	1	0.43513	0.82196	1	1	0.45709	0.80203	0	NA	NA	NA
signal transduction involved in mitotic spindle assembly checkpoint	1	-1	0.73054	0.94376	1	0.27345	1	1	0.54491	0.82196	0	NA	NA	NA	1	1	0.52295	0.84635
sister chromatid biorientation	1	1	0.1996	0.73845	-1	1	1	1	0.43513	0.82196	1	1	0.45709	0.80203	0	NA	NA	NA
sporulation resulting in formation of a cellular spore	3	-1.4444	1	1	1	0.00998	0.86826	1	0.075848	0.82196	0	NA	NA	NA	3	1	0.093812	0.84635
sterol metabolic process	1	-1	1	1	1	0.22555	1	1	0.43513	0.82196	0	NA	NA	NA	1	1	0.42715	0.84635
telomeric repeat-containing RNA transcription from RNA pol II promoter	1	1	0.1996	0.73845	-1	1	1	1	0.43513	0.82196	1	1	0.45709	0.80203	0	NA	NA	NA
tetrahydrofolylpolyglutamate biosynthetic process	1	-1	0.6008	0.91868	1	0.40319	1	1	0.7525	0.88127	0	NA	NA	NA	1	1	0.72455	0.86609
thiamine biosynthetic process	3	0.55556	0.24551	0.73845	-0.11111	0.78443	1	1	0.075848	0.82196	2	1	0.22754	0.80203	1	1	0.42715	0.84635
transcription factor import into nucleus	5	0.46	0.28743	0.73845	0.06	0.71457	1	1	0.027944	0.82196	3	1	0.07984	0.80203	2	1	0.17365	0.84635
transcription initiation from RNA polymerase II promoter	1	1	0.1996	0.73845	-1	1	1	1	0.43513	0.82196	1	1	0.45709	0.80203	0	NA	NA	NA
transcription of nuclear large rRNA transcript from RNA polymerase I promoter	1	1	0.1996	0.73845	-1	1	1	1	0.43513	0.82196	1	1	0.45709	0.80203	0	NA	NA	NA
transcription, DNA-templated	5	0.060013	0.51098	0.88888	0.45999	0.49102	1	0.99998	0.70659	0.87819	2	1	0.60679	0.82834	3	0.99997	0.83633	0.92202
transcription, RNA-templated	1	1	0.1996	0.73845	-1	1	1	1	0.43513	0.82196	1	1	0.45709	0.80203	0	NA	NA	NA
translational initiation	1	-1	0.7485	0.94376	1	0.25349	1	1	0.49501	0.82196	0	NA	NA	NA	1	1	0.47705	0.84635
translational termination	3	-0.11111	0.64271	0.91868	0.55556	0.35329	1	1	0.14371	0.82196	1	1	0.45709	0.80203	2	1	0.25749	0.84635
transmembrane transport	51	0.36034	0.16966	0.73845	0.24258	0.83034	1	1	0.15768	0.82196	27	0.99999	0.3992	0.80203	24	1	0.15569	0.84635
transport	11	0.53416	0.14571	0.73845	-0.021684	0.8523	1	1	0.16168	0.82196	7	1	0.31138	0.80203	4	1	0.33533	0.84635
triglyceride biosynthetic process	2	0.25	0.52495	0.88888	0.25	0.53493	1	1	0.19561	0.82196	1	1	0.45709	0.80203	1	1	0.42715	0.84635
tRNA modification	1	-0.99999	0.52096	0.88888	0.99999	0.48503	1	0.99998	0.87824	0.93896	0	NA	NA	NA	1	0.99998	0.87026	0.92343
tRNA processing	3	-1.4444	0.93214	1	1	0.06986	1	1	0.40918	0.82196	0	NA	NA	NA	3	1	0.40719	0.84635
tRNA wobble uridine modification	1	-1	0.59681	0.91868	1	0.40918	1	1	0.76647	0.88127	0	NA	NA	NA	1	1	0.73453	0.86609
tryptophan catabolic process to kynurenine	3	0.55555	0.36527	0.80989	-0.11111	0.63074	1	1	0.61277	0.84528	2	1	0.72854	0.8292	1	1	0.66866	0.86609
tubulin complex assembly	1	-1	0.62675	0.91868	1	0.37525	1	1	0.71457	0.87973	0	NA	NA	NA	1	1	0.69062	0.86609
ubiquitin-dependent protein catabolic process	3	-0.11111	0.53094	0.88888	0.55556	0.46307	1	1	0.52695	0.82196	1	1	0.45709	0.80203	2	1	0.65469	0.86609
UMP salvage	1	-0.99998	0.50898	0.88888	0.99998	0.49301	1	0.99997	0.90818	0.93896	0	NA	NA	NA	1	0.99997	0.89222	0.92343
UV-damage excision repair, DNA incision	1	-1	0.67864	0.92253	1	0.32335	1	1	0.63273	0.84528	0	NA	NA	NA	1	1	0.59082	0.85436

## Sheet: Table S2
Enriched GO term	Genes (tot)	Stat (dist.dir.up)	p (dist.dir.up)	p adj (dist.dir.up)	Stat (dist.dir.dn)	p (dist.dir.dn)	p adj (dist.dir.dn)	Stat (non-dir.)	p (non-dir.)	p adj (non-dir.)	Genes (up)	Stat (mix.dir.up)	p (mix.dir.up)	p adj (mix.dir.up)	Genes (down)	Stat (mix.dir.dn)	p (mix.dir.dn)	p adj (mix.dir.dn)
3,4-dihydroxybenzoate biosynthetic process	1	0.99987	0.49501	0.84179	-0.99987	0.50699	1	0.99975	0.95409	0.98204	1	0.99975	0.93214	0.96527	0	NA	NA	NA
actin filament organization	1	-0.99974	0.52894	0.84179	0.99974	0.47305	1	0.99949	0.98204	0.98204	0	NA	NA	NA	1	0.99949	0.98802	0.98802
actomyosin contractile ring contraction	1	-1	0.64072	0.90952	1	0.36327	1	1	0.67066	0.84702	0	NA	NA	NA	1	1	0.73253	0.83754
acyl-CoA metabolic process	1	0.99999	0.43114	0.76873	-0.99999	0.57086	1	0.99998	0.8523	0.93025	1	0.99998	0.84232	0.91659	0	NA	NA	NA
aerobic respiration	3	1	0.071856	0.68511	-1.4444	0.93014	1	0.99999	0.67265	0.84702	3	0.99999	0.6487	0.81112	0	NA	NA	NA
allantoin catabolic process	1	1	0.4012	0.75449	-1	0.6008	1	1	0.76846	0.88253	1	1	0.72854	0.83648	0	NA	NA	NA
amino acid transmembrane transport	13	0.034215	0.86228	1	0.50216	0.13772	1	1	0.001996	0.37725	5	1	0.033932	0.77411	8	1	0.031936	0.7736
anaphase-promoting complex-dependent catabolic process	1	1	0.21357	0.68511	-1	1	1	1	0.45908	0.84239	1	1	0.38723	0.77411	0	NA	NA	NA
aromatic amino acid family biosynthetic process	1	-1	0.6507	0.90952	1	0.3513	1	1	0.65669	0.84702	0	NA	NA	NA	1	1	0.72056	0.83754
ascospore wall assembly	1	-1	0.64072	0.90952	1	0.36327	1	1	0.67066	0.84702	0	NA	NA	NA	1	1	0.73253	0.83754
asparagine biosynthetic process	2	0.25	0.40918	0.75449	0.25	0.58683	1	1	0.34531	0.84239	1	1	0.38723	0.77411	1	1	0.61277	0.83512
attachment of GPI anchor to protein	1	1	0.21357	0.68511	-1	1	1	1	0.45908	0.84239	1	1	0.38723	0.77411	0	NA	NA	NA
attachment of mitotic spindle microtubules to kinetochore	2	1	0.093812	0.68511	-1.25	0.90818	1	1	0.36727	0.84239	2	1	0.32535	0.77411	0	NA	NA	NA
attachment of spindle microtubules to kinetochore involved in homologous chromosome segregation	1	1	0.22555	0.68511	-1	0.78244	1	1	0.48303	0.84702	1	1	0.41517	0.78619	0	NA	NA	NA
autophagosome assembly	1	-1	1	1	1	0.26148	1	1	0.45908	0.84239	0	NA	NA	NA	1	1	0.51297	0.7736
autophagy of mitochondrion	1	-1	1	1	1	0.26148	1	1	0.45908	0.84239	0	NA	NA	NA	1	1	0.51297	0.7736
axial cellular bud site selection	1	-0.99998	0.56687	0.8597	0.99998	0.43513	1	0.99997	0.86627	0.93025	0	NA	NA	NA	1	0.99997	0.87226	0.93313
biosynthetic process	8	0.69866	0.071856	0.68511	-0.37009	0.92615	1	1	0.19361	0.84239	6	1	0.23353	0.77411	2	1	0.33333	0.7736
bipolar cellular bud site selection	1	-0.99998	0.56687	0.8597	0.99998	0.43513	1	0.99997	0.86627	0.93025	0	NA	NA	NA	1	0.99997	0.87226	0.93313
branched-chain amino acid metabolic process	2	0.25	0.31936	0.6859	0.24999	0.67864	1	0.99999	0.74251	0.8636	1	1	0.59681	0.80052	1	0.99998	0.86228	0.93313
CAAX-box protein processing	1	0.99977	0.51297	0.84179	-0.99977	0.48902	1	0.99954	0.97804	0.98204	1	0.99954	0.97206	0.97804	0	NA	NA	NA
calcium ion transmembrane transport	2	1	0.055888	0.68511	-1.25	1	1	1	0.22156	0.84239	2	1	0.16168	0.77411	0	NA	NA	NA
carbohydrate catabolic process	2	0.25	0.56886	0.8597	0.25	0.58683	1	1	0.35729	0.84239	1	1	0.51297	0.78619	1	1	0.61477	0.83512
carbohydrate metabolic process	42	0.14857	0.88024	1	0.4361	0.11776	1	1	0.093812	0.84239	18	1	0.011976	0.77411	24	0.99999	0.46507	0.7736
carbohydrate phosphorylation	4	1	0.005988	0.50299	-1.6042	0.99601	1	1	0.17565	0.84239	4	1	0.10978	0.77411	0	NA	NA	NA
carbohydrate transport	16	0.0111	0.89421	1	0.52	0.10579	1	1	0.021956	0.75449	6	1	0.2016	0.77411	10	1	0.021956	0.7736
carboxylic acid metabolic process	4	-0.35417	0.88423	1	0.6875	0.12375	1	1	0.071856	0.84239	1	1	0.38723	0.77411	3	1	0.1976	0.7736
cation transmembrane transport	5	-1.74	0.98802	1	1	0.013972	1	1	0.43713	0.84239	0	NA	NA	NA	5	1	0.57685	0.83512
cell adhesion	1	-1	1	1	1	0.26148	1	1	0.45908	0.84239	0	NA	NA	NA	1	1	0.51297	0.7736
cell division	1	1	0.37126	0.72338	-1	0.63074	1	1	0.71257	0.84702	1	1	0.66667	0.81112	0	NA	NA	NA
cell redox homeostasis	1	1	0.21357	0.68511	-1	1	1	1	0.45908	0.84239	1	1	0.38723	0.77411	0	NA	NA	NA
cellular amino acid catabolic process	1	1	0.29541	0.68511	-1	0.70659	1	1	0.60279	0.84702	1	1	0.52295	0.78619	0	NA	NA	NA
cellular aromatic compound metabolic process	2	0.25	0.6507	0.90952	0.25	0.34731	1	1	0.51896	0.84702	1	1	0.6487	0.81112	1	1	0.51297	0.7736
cellular carbohydrate metabolic process	2	0.99999	0.21756	0.68511	-1.25	0.78443	1	0.99999	0.75649	0.87181	2	0.99999	0.78842	0.89419	0	NA	NA	NA
cellular component assembly	1	-0.99974	0.52894	0.84179	0.99974	0.47305	1	0.99949	0.98204	0.98204	0	NA	NA	NA	1	0.99949	0.98802	0.98802
cellular glucose homeostasis	1	1	0.21357	0.68511	-1	1	1	1	0.45908	0.84239	1	1	0.38723	0.77411	0	NA	NA	NA
cellular manganese ion homeostasis	1	1	0.21357	0.68511	-1	1	1	1	0.45908	0.84239	1	1	0.38723	0.77411	0	NA	NA	NA
cellular metabolic process	1	-1	0.66267	0.90952	1	0.33932	1	1	0.63872	0.84702	0	NA	NA	NA	1	1	0.68463	0.83754
cellular oxidant detoxification	3	-0.11116	0.88024	1	0.55557	0.11976	1	0.99997	0.79441	0.89371	1	0.99986	0.91417	0.96094	2	1	0.33333	0.7736
cellular protein localization	2	1	0.0998	0.68511	-1.25	0.9022	1	1	0.3992	0.84239	2	1	0.3493	0.77411	0	NA	NA	NA
cellular response to DNA damage stimulus	2	0.24992	0.78443	1	0.25004	0.21557	1	0.99992	0.8982	0.95049	1	0.99978	0.92016	0.96152	1	1	0.51297	0.7736
cellular response to nitrogen starvation	2	0.25	0.53892	0.84179	0.25	0.57086	1	1	0.20958	0.84239	1	1	0.39122	0.77411	1	1	0.51297	0.7736
cellular response to oxidative stress	1	-1	0.64072	0.90952	1	0.36327	1	1	0.67066	0.84702	0	NA	NA	NA	1	1	0.73253	0.83754
cellular sphingolipid homeostasis	1	1	0.3014	0.68511	-1	0.7006	1	1	0.61277	0.84702	1	1	0.54092	0.78619	0	NA	NA	NA
cellular triglyceride homeostasis	1	1	0.21357	0.68511	-1	1	1	1	0.45908	0.84239	1	1	0.38723	0.77411	0	NA	NA	NA
CENP-A containing nucleosome assembly	1	-1	1	1	1	0.26148	1	1	0.45908	0.84239	0	NA	NA	NA	1	1	0.51297	0.7736
chitin catabolic process	12	-0.10487	0.9002	1	0.58253	0.097804	1	1	0.001996	0.37725	4	1	0.03992	0.77411	8	1	0.013972	0.7736
chromatin silencing at centromere	3	0.55553	0.50299	0.84179	-0.11108	0.49501	1	0.99996	0.82236	0.91287	2	0.99994	0.88822	0.94948	1	1	0.51297	0.7736
chromatin silencing at centromere outer repeat region	1	1	0.31537	0.68511	-1	0.68663	1	1	0.62275	0.84702	1	1	0.57485	0.78619	0	NA	NA	NA
chromatin silencing at rDNA	1	-1	1	1	1	0.26148	1	1	0.45908	0.84239	0	NA	NA	NA	1	1	0.51297	0.7736
chromatin silencing at silent mating-type cassette	3	0.5555	0.53693	0.84179	-0.11105	0.46507	1	0.99992	0.92016	0.96349	2	0.99987	0.93812	0.96582	1	1	0.51297	0.7736
chromatin silencing at telomere	3	0.55556	0.31138	0.68511	-0.11111	0.67665	1	1	0.22954	0.84239	2	1	0.32535	0.77411	1	1	0.51297	0.7736
chromosome organization	2	0.25	0.53693	0.84179	0.25	0.57086	1	1	0.20958	0.84239	1	1	0.38723	0.77411	1	1	0.51297	0.7736
chronological cell aging	1	-1	0.64072	0.90952	1	0.36327	1	1	0.67066	0.84702	0	NA	NA	NA	1	1	0.73253	0.83754
circadian rhythm	1	-1	1	1	1	0.26148	1	1	0.45908	0.84239	0	NA	NA	NA	1	1	0.51297	0.7736
cobalamin biosynthetic process	2	-1.25	1	1	1	0.05988	1	1	0.21357	0.84239	0	NA	NA	NA	2	1	0.33533	0.7736
coenzyme A metabolic process	1	-1	1	1	1	0.26148	1	1	0.45908	0.84239	0	NA	NA	NA	1	1	0.51297	0.7736
conversion of ds siRNA to ss siRNA involved in RNA interference	1	1	0.3014	0.68511	-1	0.7006	1	1	0.61277	0.84702	1	1	0.53892	0.78619	0	NA	NA	NA
co-transcriptional gene silencing by RNA interference machinery	2	1	0.1018	0.68511	-1.25	0.9022	1	1	0.40918	0.84239	2	1	0.35529	0.77411	0	NA	NA	NA
CTP salvage	1	1	0.41317	0.75449	-1	0.59082	1	0.99999	0.81836	0.91251	1	0.99999	0.8024	0.89907	0	NA	NA	NA
cysteine biosynthetic process via cystathionine	1	-1	1	1	1	0.26148	1	1	0.45908	0.84239	0	NA	NA	NA	1	1	0.51297	0.7736
cysteinyl-tRNA aminoacylation	1	1	0.21357	0.68511	-1	1	1	1	0.45908	0.84239	1	1	0.38723	0.77411	0	NA	NA	NA
cytoplasmic translation	1	1	0.27745	0.68511	-1	0.72655	1	1	0.58283	0.84702	1	1	0.50299	0.78619	0	NA	NA	NA
'de novo' AMP biosynthetic process	1	-1	1	1	1	0.26148	1	1	0.45908	0.84239	0	NA	NA	NA	1	1	0.51297	0.7736
'de novo' CTP biosynthetic process	1	1	0.36327	0.72338	-1	0.63872	1	1	0.69261	0.84702	1	1	0.64072	0.81112	0	NA	NA	NA
dephosphorylation	4	0.68749	0.24551	0.68511	-0.35416	0.7485	1	0.99999	0.65469	0.84702	3	0.99999	0.68663	0.82218	1	1	0.52894	0.77884
DNA biosynthetic process	1	1	0.21357	0.68511	-1	1	1	1	0.45908	0.84239	1	1	0.38723	0.77411	0	NA	NA	NA
DNA catabolic process, endonucleolytic	4	1	0.017964	0.61731	-1.6042	0.98403	1	1	0.38323	0.84239	4	1	0.33333	0.77411	0	NA	NA	NA
DNA recombination	1	-1	1	1	1	0.26148	1	1	0.45908	0.84239	0	NA	NA	NA	1	1	0.51297	0.7736
DNA repair	9	0.17152	0.69461	0.90952	0.39374	0.29541	1	1	0.13573	0.84239	4	1	0.41118	0.78619	5	1	0.2495	0.7736
DNA replication	1	-1	1	1	1	0.26148	1	1	0.45908	0.84239	0	NA	NA	NA	1	1	0.51297	0.7736
DNA replication initiation	2	1	0.055888	0.68511	-1.25	1	1	1	0.20958	0.84239	2	1	0.1517	0.77411	0	NA	NA	NA
DNA-templated transcription, termination	1	-1	1	1	1	0.26148	1	1	0.45908	0.84239	0	NA	NA	NA	1	1	0.51297	0.7736
double-strand break repair	2	0.25	0.53693	0.84179	0.25	0.57086	1	1	0.20958	0.84239	1	1	0.38723	0.77411	1	1	0.51297	0.7736
double-strand break repair via homologous recombination	3	0.5556	0.12176	0.68511	-0.11124	0.88024	1	0.99991	0.93613	0.97213	2	1	0.1517	0.77411	1	0.9996	0.97405	0.98458
D-ribose metabolic process	1	1	0.21357	0.68511	-1	1	1	1	0.45908	0.84239	1	1	0.38723	0.77411	0	NA	NA	NA
drug transmembrane transport	1	-1	1	1	1	0.26148	1	1	0.45908	0.84239	0	NA	NA	NA	1	1	0.51297	0.7736
dTDP biosynthetic process	1	1	0.41916	0.7581	-1	0.58483	1	0.99999	0.82834	0.91287	1	0.99999	0.81637	0.90026	0	NA	NA	NA
electron transport chain	1	1	0.21357	0.68511	-1	1	1	1	0.45908	0.84239	1	1	0.38723	0.77411	0	NA	NA	NA
endonucleolytic cleavage in ITS1 to separate SSU-rRNA from 5.8S rRNA and LSU-rRNA from tricistronic rRNA transcript (SSU-rRNA, 5.8S rRNA, LSU-rRNA)	1	1	0.2495	0.68511	-1	0.7525	1	1	0.54291	0.84702	1	1	0.47705	0.78619	0	NA	NA	NA
endoplasmic reticulum tubular network membrane organization	1	1	0.21357	0.68511	-1	1	1	1	0.45908	0.84239	1	1	0.38723	0.77411	0	NA	NA	NA
ER to Golgi vesicle-mediated transport	2	1	0.11776	0.68511	-1.25	0.88423	1	1	0.46707	0.84702	2	1	0.4511	0.78619	0	NA	NA	NA
establishment of cell polarity	1	-1	0.64072	0.90952	1	0.36327	1	1	0.67066	0.84702	0	NA	NA	NA	1	1	0.73253	0.83754
establishment of chromatin silencing at silent mating-type cassette	1	1	0.31537	0.68511	-1	0.68663	1	1	0.62275	0.84702	1	1	0.57485	0.78619	0	NA	NA	NA
establishment or maintenance of cell polarity regulating cell shape	1	-1	0.64072	0.90952	1	0.36327	1	1	0.67066	0.84702	0	NA	NA	NA	1	1	0.73253	0.83754
fatty acid biosynthetic process	5	-0.54	0.94212	1	0.76	0.057884	1	1	0.14371	0.84239	1	1	0.60479	0.80735	4	1	0.10379	0.7736
fatty acid oxidation	3	1	0.007984	0.50299	-1.4444	1	1	1	0.087824	0.84239	3	1	0.073852	0.77411	0	NA	NA	NA
folic acid-containing compound biosynthetic process	1	-1	0.63673	0.90952	1	0.36527	1	1	0.67066	0.84702	0	NA	NA	NA	1	1	0.73453	0.83754
fructose 2,6-bisphosphate metabolic process	1	1	0.30539	0.68511	-1	0.69661	1	1	0.61677	0.84702	1	1	0.55689	0.78619	0	NA	NA	NA
fructose metabolic process	1	1	0.30539	0.68511	-1	0.69661	1	1	0.61677	0.84702	1	1	0.55689	0.78619	0	NA	NA	NA
fungal-type cell wall assembly	1	-1	1	1	1	0.26148	1	1	0.45908	0.84239	0	NA	NA	NA	1	1	0.51297	0.7736
galactose metabolic process	4	1	0.003992	0.50299	-1.6042	1	1	1	0.071856	0.84239	4	1	0.03992	0.77411	0	NA	NA	NA
gamma-aminobutyric acid metabolic process	1	1	0.39521	0.74695	-1	0.60878	1	1	0.7505	0.86986	1	1	0.71856	0.83648	0	NA	NA	NA
GDP metabolic process	1	1	0.21357	0.68511	-1	1	1	1	0.45908	0.84239	1	1	0.38723	0.77411	0	NA	NA	NA
gene silencing by RNA	1	0.99992	0.48104	0.83409	-0.99992	0.52295	1	0.99984	0.93613	0.97213	1	0.99984	0.91617	0.96094	0	NA	NA	NA
glutamine metabolic process	3	0.55556	0.3513	0.72338	-0.11111	0.63872	1	1	0.39321	0.84239	2	1	0.47505	0.78619	1	1	0.51297	0.7736
glutaminyl-tRNAGln biosynthesis via transamidation	1	1	0.21357	0.68511	-1	1	1	1	0.45908	0.84239	1	1	0.38723	0.77411	0	NA	NA	NA
glutathione metabolic process	2	0.24995	0.77246	0.99316	0.25003	0.22954	1	0.99995	0.87226	0.93403	1	0.99986	0.91417	0.96094	1	1	0.51297	0.7736
glycerol ether metabolic process	1	1	0.21357	0.68511	-1	1	1	1	0.45908	0.84239	1	1	0.38723	0.77411	0	NA	NA	NA
glycerol-3-phosphate metabolic process	2	1	0.16168	0.68511	-1.25	0.84032	1	1	0.59082	0.84702	2	1	0.55888	0.78619	0	NA	NA	NA
glycolytic process	2	1	0.18164	0.68511	-1.25	0.81836	1	1	0.67864	0.84702	2	1	0.66667	0.81112	0	NA	NA	NA
glyoxylate cycle	1	1	0.21357	0.68511	-1	1	1	1	0.45908	0.84239	1	1	0.38723	0.77411	0	NA	NA	NA
GMP metabolic process	1	1	0.21357	0.68511	-1	1	1	1	0.45908	0.84239	1	1	0.38723	0.77411	0	NA	NA	NA
GPI anchor biosynthetic process	2	1	0.055888	0.68511	-1.25	1	1	1	0.20958	0.84239	2	1	0.1517	0.77411	0	NA	NA	NA
G-protein coupled receptor signaling pathway	1	-1	1	1	1	0.26148	1	1	0.45908	0.84239	0	NA	NA	NA	1	1	0.51297	0.7736
hemolysis by symbiont of host erythrocytes	2	1	0.095808	0.68511	-1.25	0.90818	1	1	0.37126	0.84239	2	1	0.32535	0.77411	0	NA	NA	NA
heterochromatin assembly involved in chromatin silencing by small RNA	1	1	0.3014	0.68511	-1	0.7006	1	1	0.61277	0.84702	1	1	0.53892	0.78619	0	NA	NA	NA
heterochromatin organization involved in chromatin silencing	1	1	0.31537	0.68511	-1	0.68663	1	1	0.62275	0.84702	1	1	0.57485	0.78619	0	NA	NA	NA
histone acetylation	2	0.25	0.72455	0.93474	0.25	0.27545	1	1	0.71257	0.84702	1	0.99999	0.81437	0.90026	1	1	0.73253	0.83754
histone deacetylation	2	0.25	0.5509	0.85304	0.25	0.44511	1	1	0.25749	0.84239	1	1	0.4511	0.78619	1	1	0.51297	0.7736
histone exchange	2	-1.25	0.88623	1	1	0.11577	1	1	0.48303	0.84702	0	NA	NA	NA	2	1	0.62675	0.83715
histone H2A-S121 phosphorylation	2	1	0.093812	0.68511	-1.25	0.90818	1	1	0.36727	0.84239	2	1	0.32535	0.77411	0	NA	NA	NA
homoserine biosynthetic process	1	1	0.21357	0.68511	-1	1	1	1	0.45908	0.84239	1	1	0.38723	0.77411	0	NA	NA	NA
hydrogen ion transmembrane transport	1	1	0.21357	0.68511	-1	1	1	1	0.45908	0.84239	1	1	0.38723	0.77411	0	NA	NA	NA
hydrogen peroxide catabolic process	1	-1	1	1	1	0.26148	1	1	0.45908	0.84239	0	NA	NA	NA	1	1	0.51297	0.7736
inorganic anion transport	1	1	0.38124	0.73151	-1	0.62076	1	1	0.73054	0.85493	1	1	0.68663	0.82218	0	NA	NA	NA
integrin-mediated signaling pathway	1	1	0.21357	0.68511	-1	1	1	1	0.45908	0.84239	1	1	0.38723	0.77411	0	NA	NA	NA
intracellular protein transport	3	-0.11111	0.83633	1	0.55556	0.16168	1	1	0.44711	0.84239	1	1	0.69062	0.82343	2	1	0.33333	0.7736
intracellular signal transduction	4	0.6875	0.11976	0.68511	-0.35417	0.87226	1	1	0.093812	0.84239	3	1	0.10379	0.77411	1	1	0.51297	0.7736
intra-S DNA damage checkpoint	1	1	0.40519	0.75449	-1	0.59681	1	1	0.79441	0.89371	1	1	0.75649	0.865	0	NA	NA	NA
intronic box C/D snoRNA processing	2	1	0.073852	0.68511	-1.25	0.92814	1	1	0.31936	0.84239	2	1	0.2515	0.77411	0	NA	NA	NA
invasive growth in response to glucose limitation	1	-1	1	1	1	0.26148	1	1	0.45908	0.84239	0	NA	NA	NA	1	1	0.51297	0.7736
iron-sulfur cluster assembly	1	1	0.21357	0.68511	-1	1	1	1	0.45908	0.84239	1	1	0.38723	0.77411	0	NA	NA	NA
isoleucine biosynthetic process	1	1	0.21357	0.68511	-1	1	1	1	0.45908	0.84239	1	1	0.38723	0.77411	0	NA	NA	NA
isoprenoid biosynthetic process	2	-1.25	1	1	1	0.05988	1	1	0.20958	0.84239	0	NA	NA	NA	2	1	0.33333	0.7736
ketone body catabolic process	1	-1	1	1	1	0.26148	1	1	0.45908	0.84239	0	NA	NA	NA	1	1	0.51297	0.7736
late endosome to vacuole transport via multivesicular body sorting pathway	1	1	0.21357	0.68511	-1	1	1	1	0.45908	0.84239	1	1	0.38723	0.77411	0	NA	NA	NA
late nucleophagy	1	-1	1	1	1	0.26148	1	1	0.45908	0.84239	0	NA	NA	NA	1	1	0.51297	0.7736
lipid biosynthetic process	1	-1	1	1	1	0.26148	1	1	0.45908	0.84239	0	NA	NA	NA	1	1	0.51297	0.7736
lipid catabolic process	6	0.80556	0.02994	0.68511	-0.69167	0.97206	1	1	0.017964	0.75449	5	1	0.01996	0.77411	1	1	0.51297	0.7736
lipid homeostasis	1	1	0.21357	0.68511	-1	1	1	1	0.45908	0.84239	1	1	0.38723	0.77411	0	NA	NA	NA
lipid metabolic process	8	0.51116	0.23154	0.68511	0.0049107	0.76447	1	1	0.073852	0.84239	5	1	0.16367	0.77411	3	1	0.31337	0.7736
lipid particle organization	1	1	0.21357	0.68511	-1	1	1	1	0.45908	0.84239	1	1	0.38723	0.77411	0	NA	NA	NA
L-phenylalanine biosynthetic process	1	1	0.2475	0.68511	-1	0.75649	1	1	0.51896	0.84702	1	1	0.45908	0.78619	0	NA	NA	NA
L-phenylalanine catabolic process	1	1	0.21357	0.68511	-1	1	1	1	0.45908	0.84239	1	1	0.38723	0.77411	0	NA	NA	NA
L-serine biosynthetic process	1	-1	1	1	1	0.26148	1	1	0.45908	0.84239	0	NA	NA	NA	1	1	0.51297	0.7736
L-serine catabolic process	1	1	0.21357	0.68511	-1	1	1	1	0.45908	0.84239	1	1	0.38723	0.77411	0	NA	NA	NA
magnesium ion transmembrane transport	1	-0.99998	0.57086	0.8597	0.99998	0.43313	1	0.99997	0.86228	0.93025	0	NA	NA	NA	1	0.99997	0.87026	0.93313
magnesium ion transport	1	-0.99998	0.57086	0.8597	0.99998	0.43313	1	0.99997	0.86228	0.93025	0	NA	NA	NA	1	0.99997	0.87026	0.93313
maintenance of DNA trinucleotide repeats	7	0.13197	0.66267	0.90952	0.41769	0.31936	1	1	0.007984	0.75449	3	1	0.071856	0.77411	4	1	0.10379	0.7736
maintenance of protein location in nucleus	2	1	0.19561	0.68511	-1.25	0.80838	1	1	0.72255	0.85086	2	1	0.72056	0.83648	0	NA	NA	NA
malate metabolic process	1	-0.99983	0.53293	0.84179	0.99983	0.46906	1	0.99967	0.96806	0.98204	0	NA	NA	NA	1	0.99967	0.97006	0.98458
maltose metabolic process	1	-1	1	1	1	0.26148	1	1	0.45908	0.84239	0	NA	NA	NA	1	1	0.51297	0.7736
maturation of 5.8S rRNA from tricistronic rRNA transcript (SSU-rRNA, 5.8S rRNA, LSU-rRNA)	2	0.25	0.6986	0.90952	0.25	0.3014	1	1	0.60878	0.84702	1	1	0.72854	0.83648	1	1	0.51297	0.7736
maturation of LSU-rRNA from tricistronic rRNA transcript (SSU-rRNA, 5.8S rRNA, LSU-rRNA)	2	0.25	0.6986	0.90952	0.25	0.3014	1	1	0.60878	0.84702	1	1	0.72854	0.83648	1	1	0.51297	0.7736
maturation of SSU-rRNA from tricistronic rRNA transcript (SSU-rRNA, 5.8S rRNA, LSU-rRNA)	3	0.55556	0.14172	0.68511	-0.11113	0.8503	1	0.99999	0.69261	0.84702	2	1	0.35928	0.77411	1	0.99996	0.87824	0.93313
meiotic sister chromatid cohesion involved in meiosis I	1	1	0.22555	0.68511	-1	0.78244	1	1	0.48303	0.84702	1	1	0.41517	0.78619	0	NA	NA	NA
meiotic sister chromatid cohesion, centromeric	3	1	0.013972	0.52814	-1.4444	0.98802	1	1	0.21956	0.84239	3	1	0.16168	0.77411	0	NA	NA	NA
melanin biosynthetic process	1	1	0.21357	0.68511	-1	1	1	1	0.45908	0.84239	1	1	0.38723	0.77411	0	NA	NA	NA
metabolic process	32	0.30105	0.6008	0.9012	0.30106	0.40319	1	0.99999	0.36327	0.84239	16	0.99998	0.5489	0.78619	16	1	0.31737	0.7736
metal ion transport	5	0.059911	0.86028	1	0.46004	0.14172	1	0.99993	0.96607	0.98204	2	0.99978	0.97804	0.97804	3	1	0.1976	0.7736
methionine biosynthetic process	1	1	0.21357	0.68511	-1	1	1	1	0.45908	0.84239	1	1	0.38723	0.77411	0	NA	NA	NA
methylation	29	0.025743	0.92216	1	0.51737	0.077844	1	1	0.11976	0.84239	11	0.99999	0.40918	0.78619	18	1	0.001996	0.37325
methylglyoxal catabolic process to D-lactate via S-lactoyl-glutathione	1	1	0.21357	0.68511	-1	1	1	1	0.45908	0.84239	1	1	0.38723	0.77411	0	NA	NA	NA
microtubule anchoring at spindle pole body	2	0.25	0.32535	0.69091	0.25	0.67265	1	1	0.70858	0.84702	1	1	0.38723	0.77411	1	0.99999	0.84631	0.93313
microtubule-based movement	1	-1	0.66068	0.90952	1	0.34331	1	1	0.65269	0.84702	0	NA	NA	NA	1	1	0.70259	0.83754
mismatch repair	1	-1	0.69261	0.90952	1	0.31138	1	1	0.60279	0.84702	0	NA	NA	NA	1	1	0.62076	0.83512
mitochondrial DNA repair	1	-1	0.69261	0.90952	1	0.31138	1	1	0.60279	0.84702	0	NA	NA	NA	1	1	0.62076	0.83512
mitochondrial genome maintenance	1	1	0.21357	0.68511	-1	1	1	1	0.45908	0.84239	1	1	0.38723	0.77411	0	NA	NA	NA
mitochondrial translation	2	1	0.067864	0.68511	-1.25	0.93413	1	1	0.3014	0.84239	2	1	0.24152	0.77411	0	NA	NA	NA
mitochondria-nucleus signaling pathway	5	-0.54	0.93613	1	0.76	0.06986	1	1	0.023952	0.75449	1	1	0.38723	0.77411	4	1	0.10379	0.7736
mitochondrion organization	1	1	0.21357	0.68511	-1	1	1	1	0.45908	0.84239	1	1	0.38723	0.77411	0	NA	NA	NA
mitotic actomyosin contractile ring assembly	1	-1	0.64072	0.90952	1	0.36327	1	1	0.67066	0.84702	0	NA	NA	NA	1	1	0.73253	0.83754
mitotic chromosome condensation	1	1	0.21357	0.68511	-1	1	1	1	0.45908	0.84239	1	1	0.38723	0.77411	0	NA	NA	NA
mitotic DNA replication checkpoint	2	1	0.17565	0.68511	-1.25	0.82635	1	1	0.64271	0.84702	2	1	0.63473	0.81112	0	NA	NA	NA
mitotic G2 DNA damage checkpoint	2	1	0.17565	0.68511	-1.25	0.82635	1	1	0.64271	0.84702	2	1	0.63473	0.81112	0	NA	NA	NA
mitotic sister chromatid cohesion	2	1	0.055888	0.68511	-1.25	1	1	1	0.20958	0.84239	2	1	0.1517	0.77411	0	NA	NA	NA
mitotic sister chromatid segregation	4	0.27083	0.43713	0.77574	0.27083	0.55489	1	1	0.52695	0.84702	2	1	0.32535	0.77411	2	1	0.79441	0.89491
mitotic spindle assembly checkpoint	1	1	0.21357	0.68511	-1	1	1	1	0.45908	0.84239	1	1	0.38723	0.77411	0	NA	NA	NA
mitotic spindle organization in nucleus	1	0.99984	0.50699	0.84179	-0.99984	0.49501	1	0.99968	0.96607	0.98204	1	0.99968	0.96208	0.97804	0	NA	NA	NA
molybdate ion transport	2	0.25	0.60679	0.90658	0.25	0.38922	1	1	0.38523	0.84239	1	1	0.56088	0.78619	1	1	0.51297	0.7736
mRNA cis splicing, via spliceosome	2	1	0.12575	0.68511	-1.25	0.87625	1	1	0.50898	0.84702	2	1	0.46707	0.78619	0	NA	NA	NA
mRNA cleavage	3	1	0.013972	0.52814	-1.4444	0.98802	1	1	0.18363	0.84239	3	1	0.12974	0.77411	0	NA	NA	NA
mRNA export from nucleus	5	0.46	0.31936	0.6859	0.06	0.67265	1	1	0.023952	0.75449	3	1	0.073852	0.77411	2	1	0.33333	0.7736
mRNA metabolic process	1	1	0.2495	0.68511	-1	0.7525	1	1	0.5489	0.84702	1	1	0.48303	0.78619	0	NA	NA	NA
mRNA polyadenylation	1	1	0.25749	0.68511	-1	0.74451	1	1	0.55689	0.84702	1	1	0.48902	0.78619	0	NA	NA	NA
mRNA processing	1	1	0.3513	0.72338	-1	0.6507	1	1	0.66667	0.84702	1	1	0.62675	0.81112	0	NA	NA	NA
mRNA splicing, via spliceosome	9	0.57894	0.12774	0.68511	-0.10629	0.86826	1	0.99998	0.60479	0.84702	6	1	0.16966	0.77411	3	0.99993	0.94012	0.96595
negative regulation of conjugation with cellular fusion	5	0.06	0.7006	0.90952	0.46	0.29142	1	1	0.063872	0.84239	2	1	0.1517	0.77411	3	1	0.31737	0.7736
negative regulation of DNA recombination	1	1	0.37126	0.72338	-1	0.63074	1	1	0.71257	0.84702	1	1	0.66667	0.81112	0	NA	NA	NA
negative regulation of DNA-dependent DNA replication initiation	1	1	0.21357	0.68511	-1	1	1	1	0.45908	0.84239	1	1	0.38723	0.77411	0	NA	NA	NA
negative regulation of extrachromosomal rDNA circle accumulation involved in replicative cell aging	5	-0.54	0.93613	1	0.76	0.06986	1	1	0.023952	0.75449	1	1	0.38723	0.77411	4	1	0.10379	0.7736
negative regulation of G0 to G1 transition	1	1	0.21357	0.68511	-1	1	1	1	0.45908	0.84239	1	1	0.38723	0.77411	0	NA	NA	NA
negative regulation of helicase activity	1	-1	1	1	1	0.26148	1	1	0.45908	0.84239	0	NA	NA	NA	1	1	0.51297	0.7736
negative regulation of mRNA splicing, via spliceosome	1	1	0.24152	0.68511	-1	0.76048	1	1	0.50898	0.84702	1	1	0.44112	0.78619	0	NA	NA	NA
negative regulation of sphingolipid biosynthetic process	1	1	0.3014	0.68511	-1	0.7006	1	1	0.61277	0.84702	1	1	0.54092	0.78619	0	NA	NA	NA
negative regulation of termination of RNA polymerase II transcription, poly(A)-coupled	4	0.6875	0.11577	0.68511	-0.35417	0.88623	1	1	0.071856	0.84239	3	1	0.073852	0.77411	1	1	0.51297	0.7736
negative regulation of transcription from RNA polymerase II promoter	5	0.76	0.12575	0.68511	-0.54	0.87226	1	1	0.3992	0.84239	4	1	0.51297	0.78619	1	1	0.51297	0.7736
negative regulation of transcription, DNA-templated	1	-1	1	1	1	0.26148	1	1	0.45908	0.84239	0	NA	NA	NA	1	1	0.51297	0.7736
negative regulation of translation	6	0.28056	0.52495	0.84179	0.28056	0.47505	1	1	0.00998	0.75449	3	1	0.073852	0.77411	3	1	0.1976	0.7736
negative regulation of transposition, RNA-mediated	2	0.25	0.53693	0.84179	0.25	0.57086	1	1	0.20958	0.84239	1	1	0.38723	0.77411	1	1	0.51297	0.7736
nitrate transport	1	0.99998	0.44511	0.78257	-0.99998	0.55689	1	0.99995	0.88024	0.93727	1	0.99995	0.88024	0.94456	0	NA	NA	NA
nitrite transport	1	0.99998	0.44511	0.78257	-0.99998	0.55689	1	0.99995	0.88024	0.93727	1	0.99995	0.88024	0.94456	0	NA	NA	NA
nitrogen catabolite regulation of transcription from RNA polymerase II promoter	5	-0.54	0.93613	1	0.76	0.06986	1	1	0.023952	0.75449	1	1	0.38723	0.77411	4	1	0.10379	0.7736
nitrogen catabolite repression of transcription	2	1	0.19561	0.68511	-1.25	0.80838	1	1	0.72255	0.85086	2	1	0.72056	0.83648	0	NA	NA	NA
nitrogen compound metabolic process	4	0.27085	0.37924	0.73139	0.27081	0.61876	1	0.99998	0.77046	0.88253	2	1	0.28144	0.77411	2	0.99994	0.89421	0.94473
N-terminal protein amino acid methylation	1	0.99994	0.47106	0.82055	-0.99994	0.53293	1	0.99988	0.91816	0.96349	1	0.99988	0.90419	0.9592	0	NA	NA	NA
nuclear DNA replication	1	-1	1	1	1	0.26148	1	1	0.45908	0.84239	0	NA	NA	NA	1	1	0.51297	0.7736
nuclear-transcribed mRNA catabolic process, 3'-5' exonucleolytic nonsense-mediated decay	1	1	0.26747	0.68511	-1	0.73852	1	1	0.57685	0.84702	1	1	0.499	0.78619	0	NA	NA	NA
nuclear-transcribed mRNA catabolic process, non-stop decay	1	1	0.26747	0.68511	-1	0.73852	1	1	0.57685	0.84702	1	1	0.499	0.78619	0	NA	NA	NA
nucleic acid phosphodiester bond hydrolysis	1	-1	0.62076	0.90952	1	0.38124	1	1	0.72854	0.85493	0	NA	NA	NA	1	1	0.77246	0.87545
nucleoside metabolic process	2	-1.25	1	1	1	0.05988	1	1	0.20958	0.84239	0	NA	NA	NA	2	1	0.33333	0.7736
nucleosome mobilization	1	1	0.41317	0.75449	-1	0.58882	1	0.99999	0.82435	0.91287	1	0.99999	0.81437	0.90026	0	NA	NA	NA
nucleosome positioning	1	-1	1	1	1	0.26148	1	1	0.45908	0.84239	0	NA	NA	NA	1	1	0.51297	0.7736
nucleotide catabolic process	5	0.76	0.087824	0.68511	-0.54	0.91218	1	1	0.16567	0.84239	4	1	0.1996	0.77411	1	1	0.51297	0.7736
nucleotide phosphorylation	1	1	0.41916	0.7581	-1	0.58483	1	0.99999	0.82834	0.91287	1	0.99999	0.81637	0.90026	0	NA	NA	NA
nucleotide-excision repair	1	-1	0.69261	0.90952	1	0.31138	1	1	0.60279	0.84702	0	NA	NA	NA	1	1	0.62076	0.83512
nucleotide-sugar metabolic process	1	1	0.25749	0.68511	-1	0.74451	1	1	0.55689	0.84702	1	1	0.48902	0.78619	0	NA	NA	NA
oligopeptide transport	1	-1	1	1	1	0.26148	1	1	0.45908	0.84239	0	NA	NA	NA	1	1	0.51297	0.7736
organic substance metabolic process	1	-1	0.66267	0.90952	1	0.33932	1	1	0.63872	0.84702	0	NA	NA	NA	1	1	0.68463	0.83754
oxidation-reduction process	192	0.42367	0.11178	0.68511	0.17237	0.89022	1	0.99999	0.11377	0.84239	108	0.99999	0.043912	0.77411	84	0.99999	0.51896	0.77613
oxidative phosphorylation	1	1	0.21357	0.68511	-1	1	1	1	0.45908	0.84239	1	1	0.38723	0.77411	0	NA	NA	NA
pathogenesis	3	1	0.021956	0.68511	-1.4444	0.98004	1	1	0.28343	0.84239	3	1	0.21357	0.77411	0	NA	NA	NA
peptidyl-diphthamide biosynthetic process from peptidyl-histidine	1	1	0.21357	0.68511	-1	1	1	1	0.45908	0.84239	1	1	0.38723	0.77411	0	NA	NA	NA
peptidyl-lysine modification to peptidyl-hypusine	1	-1	0.66267	0.90952	1	0.33932	1	1	0.63872	0.84702	0	NA	NA	NA	1	1	0.67864	0.83754
peptidyl-serine phosphorylation	1	1	0.21357	0.68511	-1	1	1	1	0.45908	0.84239	1	1	0.38723	0.77411	0	NA	NA	NA
peroxisome fission	4	1	0.003992	0.50299	-1.6042	0.998	1	1	0.1018	0.84239	4	1	0.065868	0.77411	0	NA	NA	NA
phosphatidylinositol biosynthetic process	1	1	0.26747	0.68511	-1	0.73453	1	1	0.57685	0.84702	1	1	0.499	0.78619	0	NA	NA	NA
phospholipid biosynthetic process	6	0.57222	0.22156	0.68511	-0.10833	0.77844	1	1	0.095808	0.84239	4	1	0.14571	0.77411	2	1	0.52295	0.77613
phospholipid catabolic process	1	1	0.37924	0.73139	-1	0.62475	1	1	0.71856	0.85086	1	1	0.67665	0.81725	0	NA	NA	NA
phosphorelay signal transduction system	5	-0.54	0.92415	1	0.76	0.075848	1	1	0.08982	0.84239	1	1	0.38723	0.77411	4	1	0.22355	0.7736
phosphorylation	38	0.69135	0.007984	0.50299	-0.33311	0.99401	1	1	0.063872	0.84239	28	1	0.087824	0.77411	10	1	0.36926	0.7736
piecemeal microautophagy of the nucleus	2	-1.25	1	1	1	0.05988	1	1	0.20958	0.84239	0	NA	NA	NA	2	1	0.33333	0.7736
polyphosphate catabolic process	1	1	0.21357	0.68511	-1	1	1	1	0.45908	0.84239	1	1	0.38723	0.77411	0	NA	NA	NA
polysaccharide catabolic process	2	0.25	0.53693	0.84179	0.25	0.57086	1	1	0.20958	0.84239	1	1	0.38723	0.77411	1	1	0.51297	0.7736
positive regulation of attachment of spindle microtubules to kinetochore	1	0.99984	0.50699	0.84179	-0.99984	0.49501	1	0.99968	0.96607	0.98204	1	0.99968	0.96208	0.97804	0	NA	NA	NA
positive regulation of cell cycle	1	1	0.35928	0.72338	-1	0.64471	1	1	0.68263	0.84702	1	1	0.63673	0.81112	0	NA	NA	NA
positive regulation of DNA repair	1	1	0.21357	0.68511	-1	1	1	1	0.45908	0.84239	1	1	0.38723	0.77411	0	NA	NA	NA
positive regulation of filamentous growth of a population of unicellular organisms in response to starvation	1	-1	1	1	1	0.26148	1	1	0.45908	0.84239	0	NA	NA	NA	1	1	0.51297	0.7736
positive regulation of gluconeogenesis	1	-1	1	1	1	0.26148	1	1	0.45908	0.84239	0	NA	NA	NA	1	1	0.51297	0.7736
positive regulation of GTPase activity	11	-0.021685	0.87625	1	0.53416	0.12575	1	1	0.16168	0.84239	4	1	0.49102	0.78619	7	1	0.045908	0.7736
positive regulation of histone H3-K36 trimethylation	1	1	0.37126	0.72338	-1	0.63074	1	1	0.71257	0.84702	1	1	0.66667	0.81112	0	NA	NA	NA
positive regulation of kinase activity	1	1	0.26747	0.68511	-1	0.73453	1	1	0.57685	0.84702	1	1	0.499	0.78619	0	NA	NA	NA
positive regulation of mating-type specific transcription, DNA-templated	1	-1	1	1	1	0.26148	1	1	0.45908	0.84239	0	NA	NA	NA	1	1	0.51297	0.7736
positive regulation of microtubule polymerization	1	0.99984	0.50699	0.84179	-0.99984	0.49501	1	0.99968	0.96607	0.98204	1	0.99968	0.96208	0.97804	0	NA	NA	NA
positive regulation of mitotic cell cycle	1	-1	1	1	1	0.26148	1	1	0.45908	0.84239	0	NA	NA	NA	1	1	0.51297	0.7736
positive regulation of mitotic metaphase/anaphase transition	1	1	0.21357	0.68511	-1	1	1	1	0.45908	0.84239	1	1	0.38723	0.77411	0	NA	NA	NA
positive regulation of phosphorylation of RNA polymerase II C-terminal domain serine 2 residues	1	1	0.37126	0.72338	-1	0.63074	1	1	0.71257	0.84702	1	1	0.66667	0.81112	0	NA	NA	NA
positive regulation of pyrimidine-containing compound salvage	1	-1	0.66267	0.90952	1	0.33932	1	1	0.63872	0.84702	0	NA	NA	NA	1	1	0.67864	0.83754
positive regulation of RNA splicing	1	1	0.35928	0.72338	-1	0.64471	1	1	0.68263	0.84702	1	1	0.63673	0.81112	0	NA	NA	NA
positive regulation of termination of RNA polymerase II transcription	1	1	0.31537	0.68511	-1	0.68663	1	1	0.62275	0.84702	1	1	0.57485	0.78619	0	NA	NA	NA
positive regulation of transcription elongation from RNA polymerase I promoter	1	1	0.37126	0.72338	-1	0.63074	1	1	0.71257	0.84702	1	1	0.66667	0.81112	0	NA	NA	NA
positive regulation of transcription elongation from RNA polymerase II promoter	5	0.76	0.091816	0.68511	-0.54	0.90818	1	1	0.21357	0.84239	4	1	0.2515	0.77411	1	1	0.51297	0.7736
positive regulation of transcription from RNA polymerase I promoter	2	0.25001	0.30938	0.68511	0.24998	0.69062	1	0.99998	0.78643	0.89371	1	1	0.58084	0.79051	1	0.99996	0.87824	0.93313
positive regulation of transcription from RNA polymerase II promoter	8	-0.93259	0.99401	1	0.85937	0.007984	1	1	0.035928	0.84239	1	1	0.38723	0.77411	7	1	0.10978	0.7736
postreplication repair	2	0.25	0.53693	0.84179	0.25	0.57086	1	1	0.20958	0.84239	1	1	0.38723	0.77411	1	1	0.51297	0.7736
posttranslational protein targeting to endoplasmic reticulum membrane	1	1	0.26148	0.68511	-1	0.74052	1	1	0.56886	0.84702	1	1	0.49501	0.78619	0	NA	NA	NA
potassium ion transmembrane transport	2	1	0.055888	0.68511	-1.25	1	1	1	0.22156	0.84239	2	1	0.16168	0.77411	0	NA	NA	NA
premeiotic DNA replication	5	0.06	0.7006	0.90952	0.46	0.29142	1	1	0.063872	0.84239	2	1	0.1517	0.77411	3	1	0.31737	0.7736
primary metabolic process	1	-1	0.66267	0.90952	1	0.33932	1	1	0.63872	0.84702	0	NA	NA	NA	1	1	0.68463	0.83754
production of siRNA involved in chromatin silencing by small RNA	1	1	0.3014	0.68511	-1	0.7006	1	1	0.61277	0.84702	1	1	0.53892	0.78619	0	NA	NA	NA
production of siRNA involved in RNA interference	1	1	0.31537	0.68511	-1	0.68663	1	1	0.62275	0.84702	1	1	0.57485	0.78619	0	NA	NA	NA
proline catabolic process to glutamate	1	1	0.21357	0.68511	-1	1	1	1	0.45908	0.84239	1	1	0.38723	0.77411	0	NA	NA	NA
propionate catabolic process, 2-methylcitrate cycle	1	1	0.21357	0.68511	-1	1	1	1	0.45908	0.84239	1	1	0.38723	0.77411	0	NA	NA	NA
protein arginylation	1	1	0.40719	0.75449	-1	0.59481	1	1	0.80439	0.90225	1	1	0.77246	0.87965	0	NA	NA	NA
protein autophosphorylation	1	-1	1	1	1	0.26148	1	1	0.45908	0.84239	0	NA	NA	NA	1	1	0.51297	0.7736
protein citrullination	1	-1	1	1	1	0.26148	1	1	0.45908	0.84239	0	NA	NA	NA	1	1	0.51297	0.7736
protein complex assembly	1	1	0.26747	0.68511	-1	0.73852	1	1	0.57685	0.84702	1	1	0.499	0.78619	0	NA	NA	NA
protein dephosphorylation	3	0.55556	0.38523	0.73544	-0.11111	0.60279	1	1	0.48902	0.84702	2	1	0.58483	0.79208	1	1	0.72255	0.83754
protein folding	3	0.55556	0.14172	0.68511	-0.11114	0.86427	1	0.99997	0.79441	0.89371	2	0.99999	0.79242	0.89508	1	0.99991	0.91218	0.95294
protein glycosylation	4	0.6875	0.15369	0.68511	-0.35417	0.83832	1	1	0.25948	0.84239	3	1	0.25948	0.77411	1	1	0.6008	0.83512
protein import into peroxisome matrix, docking	1	1	0.21357	0.68511	-1	1	1	1	0.45908	0.84239	1	1	0.38723	0.77411	0	NA	NA	NA
protein insertion into ER membrane	1	1	0.26148	0.68511	-1	0.74052	1	1	0.56886	0.84702	1	1	0.49501	0.78619	0	NA	NA	NA
protein localization by the Cvt pathway	1	-1	1	1	1	0.26148	1	1	0.45908	0.84239	0	NA	NA	NA	1	1	0.51297	0.7736
protein localization to chromosome, centromeric region	1	-1	1	1	1	0.26148	1	1	0.45908	0.84239	0	NA	NA	NA	1	1	0.51297	0.7736
protein localization to kinetochore	2	1	0.093812	0.68511	-1.25	0.90818	1	1	0.36727	0.84239	2	1	0.32535	0.77411	0	NA	NA	NA
protein localization to mitotic spindle pole body	2	0.25	0.32535	0.69091	0.25	0.67265	1	1	0.70858	0.84702	1	1	0.38723	0.77411	1	0.99999	0.84631	0.93313
protein methylation	1	1	0.31337	0.68511	-1	0.69062	1	1	0.62076	0.84702	1	1	0.57086	0.78619	0	NA	NA	NA
protein N-linked glycosylation	1	-1	1	1	1	0.26148	1	1	0.45908	0.84239	0	NA	NA	NA	1	1	0.51297	0.7736
protein peptidyl-prolyl isomerization	1	-0.99995	0.55289	0.85304	0.99995	0.45309	1	0.99991	0.9002	0.95049	0	NA	NA	NA	1	0.99991	0.91218	0.95294
protein phosphorylation	31	0.12556	0.85828	1	0.4507	0.13772	1	1	0.015968	0.75449	13	1	0.1497	0.77411	18	1	0.075848	0.7736
protein secretion	1	-1	0.64072	0.90952	1	0.36327	1	1	0.67066	0.84702	0	NA	NA	NA	1	1	0.73253	0.83754
protein targeting to membrane	1	0.99977	0.51697	0.84179	-0.99977	0.48902	1	0.99954	0.97804	0.98204	1	0.99954	0.97605	0.97804	0	NA	NA	NA
protein targeting to vacuole	1	1	0.21357	0.68511	-1	1	1	1	0.45908	0.84239	1	1	0.38723	0.77411	0	NA	NA	NA
protein transport	1	1	0.21357	0.68511	-1	1	1	1	0.45908	0.84239	1	1	0.38723	0.77411	0	NA	NA	NA
protein transport to vacuole involved in ubiquitin-dependent protein catabolic process via the multivesicular body sorting pathway	1	0.99977	0.51697	0.84179	-0.99977	0.48902	1	0.99954	0.97804	0.98204	1	0.99954	0.97605	0.97804	0	NA	NA	NA
protein ubiquitination	4	1	0.013972	0.52814	-1.6042	0.98802	1	1	0.27146	0.84239	4	1	0.1976	0.77411	0	NA	NA	NA
protein-DNA complex assembly	1	1	0.26747	0.68511	-1	0.73852	1	1	0.57685	0.84702	1	1	0.499	0.78619	0	NA	NA	NA
proteolysis	42	-0.43105	1	1	0.72536	0.001996	0.75449	1	0.061876	0.84239	10	1	0.28942	0.77411	32	1	0.21557	0.7736
pseudohyphal growth	1	-1	1	1	1	0.26148	1	1	0.45908	0.84239	0	NA	NA	NA	1	1	0.51297	0.7736
pseudouridine synthesis	1	1	0.28743	0.68511	-1	0.71657	1	1	0.59082	0.84702	1	1	0.51697	0.78619	0	NA	NA	NA
pseurotin A biosynthetic process	1	-1	1	1	1	0.26148	1	1	0.45908	0.84239	0	NA	NA	NA	1	1	0.51297	0.7736
putrescine biosynthetic process	2	1	0.055888	0.68511	-1.25	1	1	1	0.20958	0.84239	2	1	0.1517	0.77411	0	NA	NA	NA
putrescine transport	1	1	0.21357	0.68511	-1	1	1	1	0.45908	0.84239	1	1	0.38723	0.77411	0	NA	NA	NA
pyrimidine dimer repair	1	-1	0.69261	0.90952	1	0.31138	1	1	0.60279	0.84702	0	NA	NA	NA	1	1	0.62076	0.83512
quinate metabolic process	1	0.99987	0.49501	0.84179	-0.99987	0.50699	1	0.99975	0.95409	0.98204	1	0.99975	0.93214	0.96527	0	NA	NA	NA
reciprocal meiotic recombination	7	0.132	0.52096	0.84179	0.41766	0.47705	1	0.99997	0.79441	0.89371	3	1	0.12176	0.77411	4	0.99994	0.92216	0.95802
recruitment of 3'-end processing factors to RNA polymerase II holoenzyme complex	1	1	0.37126	0.72338	-1	0.63074	1	1	0.71257	0.84702	1	1	0.66667	0.81112	0	NA	NA	NA
regulation of catalytic activity	1	1	0.3014	0.68511	-1	0.7006	1	1	0.60479	0.84702	1	1	0.53892	0.78619	0	NA	NA	NA
regulation of chromatin silencing at centromere	1	1	0.31537	0.68511	-1	0.68663	1	1	0.62275	0.84702	1	1	0.57485	0.78619	0	NA	NA	NA
regulation of COPII vesicle coating	1	-0.99998	0.56687	0.8597	0.99998	0.43513	1	0.99997	0.86627	0.93025	0	NA	NA	NA	1	0.99997	0.87226	0.93313
regulation of DNA recombination	2	0.25	0.53693	0.84179	0.25	0.57086	1	1	0.20958	0.84239	1	1	0.38723	0.77411	1	1	0.51297	0.7736
regulation of endocytosis	1	-1	0.64072	0.90952	1	0.36327	1	1	0.67066	0.84702	0	NA	NA	NA	1	1	0.73253	0.83754
regulation of histone H2B conserved C-terminal lysine ubiquitination	1	1	0.37126	0.72338	-1	0.63074	1	1	0.71257	0.84702	1	1	0.66667	0.81112	0	NA	NA	NA
regulation of histone H3-K9 methylation	2	1	0.1018	0.68511	-1.25	0.9022	1	1	0.40918	0.84239	2	1	0.35529	0.77411	0	NA	NA	NA
regulation of inositol phosphate biosynthetic process	1	1	0.21357	0.68511	-1	1	1	1	0.45908	0.84239	1	1	0.38723	0.77411	0	NA	NA	NA
regulation of lipid kinase activity	1	1	0.26747	0.68511	-1	0.73453	1	1	0.57685	0.84702	1	1	0.499	0.78619	0	NA	NA	NA
regulation of nitrogen utilization	1	1	0.26347	0.68511	-1	0.73852	1	1	0.57285	0.84702	1	1	0.499	0.78619	0	NA	NA	NA
regulation of peroxisome size	3	1	0.007984	0.50299	-1.4444	1	1	1	0.087824	0.84239	3	1	0.073852	0.77411	0	NA	NA	NA
regulation of Rho protein signal transduction	9	-0.10626	0.90419	1	0.57892	0.091816	1	1	0.17365	0.84239	3	1	0.55489	0.78619	6	1	0.06986	0.7736
regulation of SNARE complex assembly	1	-1	1	1	1	0.26148	1	1	0.45908	0.84239	0	NA	NA	NA	1	1	0.51297	0.7736
regulation of transcription from RNA polymerase II promoter	56	0.52701	0.045908	0.68511	0.016641	0.95609	1	0.99999	0.10978	0.84239	35	0.99999	0.20958	0.77411	21	1	0.25948	0.7736
regulation of transcription from RNA polymerase III promoter	1	1	0.28144	0.68511	-1	0.72056	1	1	0.58683	0.84702	1	1	0.51098	0.78619	0	NA	NA	NA
regulation of transcription, DNA-templated	16	0.011088	0.92016	1	0.52001	0.077844	1	0.99999	0.38323	0.84239	6	0.99997	0.66866	0.81112	10	1	0.11577	0.7736
regulation of transcription-coupled nucleotide-excision repair	1	1	0.37126	0.72338	-1	0.63074	1	1	0.71257	0.84702	1	1	0.66667	0.81112	0	NA	NA	NA
regulation of translational initiation	1	1	0.38723	0.73553	-1	0.61477	1	1	0.74052	0.8636	1	1	0.70259	0.83061	0	NA	NA	NA
regulation of vacuole fusion, non-autophagic	1	-1	1	1	1	0.26148	1	1	0.45908	0.84239	0	NA	NA	NA	1	1	0.51297	0.7736
replicative cell aging	1	-1	1	1	1	0.26148	1	1	0.45908	0.84239	0	NA	NA	NA	1	1	0.51297	0.7736
response to DNA damage checkpoint signaling	1	1	0.25749	0.68511	-1	0.74451	1	1	0.55689	0.84702	1	1	0.48902	0.78619	0	NA	NA	NA
response to oxidative stress	2	-1.25	1	1	1	0.05988	1	1	0.20958	0.84239	0	NA	NA	NA	2	1	0.33333	0.7736
response to stimulus	1	-1	1	1	1	0.26148	1	1	0.45908	0.84239	0	NA	NA	NA	1	1	0.51297	0.7736
response to stress	5	0.06	0.69661	0.90952	0.46	0.29541	1	1	0.08982	0.84239	2	1	0.1517	0.77411	3	1	0.35928	0.7736
response to unfolded protein	1	1	0.3014	0.68511	-1	0.7006	1	1	0.61277	0.84702	1	1	0.54092	0.78619	0	NA	NA	NA
retrograde vesicle-mediated transport, Golgi to ER	3	0.55556	0.25349	0.68511	-0.11111	0.77645	1	1	0.083832	0.84239	2	1	0.1517	0.77411	1	1	0.51297	0.7736
riboflavin biosynthetic process	1	1	0.21357	0.68511	-1	1	1	1	0.45908	0.84239	1	1	0.38723	0.77411	0	NA	NA	NA
ribosomal large subunit biogenesis	1	1	0.2495	0.68511	-1	0.7525	1	1	0.54291	0.84702	1	1	0.47705	0.78619	0	NA	NA	NA
ribosomal large subunit export from nucleus	1	1	0.2495	0.68511	-1	0.7525	1	1	0.54291	0.84702	1	1	0.47705	0.78619	0	NA	NA	NA
ribosome biogenesis	1	1	0.28743	0.68511	-1	0.71657	1	1	0.59082	0.84702	1	1	0.51697	0.78619	0	NA	NA	NA
RNA catabolic process	1	1	0.21756	0.68511	-1	1	1	1	0.46707	0.84702	1	1	0.39122	0.77411	0	NA	NA	NA
RNA phosphodiester bond hydrolysis, endonucleolytic	6	0.80556	0.033932	0.68511	-0.69167	0.96806	1	1	0.073852	0.84239	5	1	0.087824	0.77411	1	1	0.51297	0.7736
RNA phosphodiester bond hydrolysis, exonucleolytic	1	1	0.21357	0.68511	-1	1	1	1	0.45908	0.84239	1	1	0.38723	0.77411	0	NA	NA	NA
RNA polymerase II transcriptional preinitiation complex assembly	1	-1	0.66267	0.90952	1	0.33932	1	1	0.63872	0.84702	0	NA	NA	NA	1	1	0.67864	0.83754
RNA polymerase III type 1 promoter transcriptional preinitiation complex assembly	1	1	0.28144	0.68511	-1	0.72056	1	1	0.58683	0.84702	1	1	0.51098	0.78619	0	NA	NA	NA
RNA polymerase III type 2 promoter transcriptional preinitiation complex assembly	1	1	0.28144	0.68511	-1	0.72056	1	1	0.58683	0.84702	1	1	0.51098	0.78619	0	NA	NA	NA
RNA processing	2	0.25002	0.29142	0.68511	0.24995	0.71058	1	0.99995	0.86427	0.93025	1	1	0.51697	0.78619	1	0.99987	0.93014	0.96097
rRNA processing	3	1	0.013972	0.52814	-1.4444	0.98802	1	1	0.18164	0.84239	3	1	0.11976	0.77411	0	NA	NA	NA
secondary metabolite biosynthetic process	1	-1	1	1	1	0.26148	1	1	0.45908	0.84239	0	NA	NA	NA	1	1	0.51297	0.7736
self proteolysis	1	-1	1	1	1	0.26148	1	1	0.45908	0.84239	0	NA	NA	NA	1	1	0.51297	0.7736
seryl-tRNA aminoacylation	2	0.24983	0.79242	1	0.25009	0.20958	1	0.99983	0.96407	0.98204	1	0.99954	0.97206	0.97804	1	1	0.51297	0.7736
short-chain fatty acid metabolic process	2	0.25	0.5509	0.85304	0.25	0.44511	1	1	0.25749	0.84239	1	1	0.4511	0.78619	1	1	0.51297	0.7736
signal transduction by protein phosphorylation	3	-1.4444	1	1	1	0.01996	1	1	0.083832	0.84239	0	NA	NA	NA	3	1	0.1976	0.7736
signal transduction involved in mitotic spindle assembly checkpoint	2	1	0.093812	0.68511	-1.25	0.90818	1	1	0.36727	0.84239	2	1	0.32535	0.77411	0	NA	NA	NA
single-species surface biofilm formation	1	-1	1	1	1	0.26148	1	1	0.45908	0.84239	0	NA	NA	NA	1	1	0.51297	0.7736
siroheme biosynthetic process	1	0.99999	0.43114	0.76873	-0.99999	0.57086	1	0.99998	0.84631	0.92726	1	0.99998	0.83633	0.91504	0	NA	NA	NA
sister chromatid biorientation	1	-1	1	1	1	0.26148	1	1	0.45908	0.84239	0	NA	NA	NA	1	1	0.51297	0.7736
small GTPase mediated signal transduction	4	0.68746	0.30539	0.68511	-0.3541	0.69461	1	0.99994	0.88623	0.94099	3	0.99991	0.87824	0.94456	1	1	0.68463	0.83754
sodium ion transport	1	-1	1	1	1	0.26148	1	1	0.45908	0.84239	0	NA	NA	NA	1	1	0.51297	0.7736
spermidine transmembrane transport	1	1	0.21357	0.68511	-1	1	1	1	0.45908	0.84239	1	1	0.38723	0.77411	0	NA	NA	NA
spliceosomal snRNP assembly	1	1	0.35928	0.72338	-1	0.64471	1	1	0.68263	0.84702	1	1	0.63673	0.81112	0	NA	NA	NA
sporulation resulting in formation of a cellular spore	5	0.06	0.7006	0.90952	0.46	0.29142	1	1	0.063872	0.84239	2	1	0.1517	0.77411	3	1	0.31737	0.7736
sterol biosynthetic process	1	1	0.21357	0.68511	-1	1	1	1	0.45908	0.84239	1	1	0.38723	0.77411	0	NA	NA	NA
sulfate assimilation	1	0.99999	0.43114	0.76873	-0.99999	0.57086	1	0.99998	0.84631	0.92726	1	0.99998	0.83633	0.91504	0	NA	NA	NA
sulfate transmembrane transport	1	-1	1	1	1	0.26148	1	1	0.45908	0.84239	0	NA	NA	NA	1	1	0.51297	0.7736
synapsis	1	1	0.22555	0.68511	-1	0.78244	1	1	0.48303	0.84702	1	1	0.41517	0.78619	0	NA	NA	NA
termination of RNA polymerase II transcription, exosome-dependent	1	-1	0.7006	0.90952	1	0.3014	1	1	0.56886	0.84702	0	NA	NA	NA	1	1	0.59481	0.83512
thiamine biosynthetic process	2	1	0.055888	0.68511	-1.25	1	1	1	0.20958	0.84239	2	1	0.1517	0.77411	0	NA	NA	NA
threonine biosynthetic process	1	1	0.21357	0.68511	-1	1	1	1	0.45908	0.84239	1	1	0.38723	0.77411	0	NA	NA	NA
threonine catabolic process	1	1	0.21357	0.68511	-1	1	1	1	0.45908	0.84239	1	1	0.38723	0.77411	0	NA	NA	NA
transcription factor import into nucleus	5	-0.54	0.93613	1	0.76	0.06986	1	1	0.023952	0.75449	1	1	0.38723	0.77411	4	1	0.10379	0.7736
transcription from a RNA polymerase III hybrid type promoter	1	1	0.28144	0.68511	-1	0.72056	1	1	0.58683	0.84702	1	1	0.51098	0.78619	0	NA	NA	NA
transcription from RNA polymerase II promoter	1	1	0.2495	0.68511	-1	0.7525	1	1	0.5489	0.84702	1	1	0.48303	0.78619	0	NA	NA	NA
transcription initiation from RNA polymerase II promoter	4	1	0.027944	0.68511	-1.6042	0.97405	1	0.99999	0.64271	0.84702	4	0.99999	0.63273	0.81112	0	NA	NA	NA
transcription of nuclear large rRNA transcript from RNA polymerase I promoter	1	-1	1	1	1	0.26148	1	1	0.45908	0.84239	0	NA	NA	NA	1	1	0.51297	0.7736
transcription, DNA-templated	16	0.70513	0.05988	0.68511	-0.37846	0.94212	1	0.99998	0.63872	0.84702	12	0.99998	0.6986	0.82941	4	1	0.65868	0.83754
translation	3	0.99999	0.07984	0.68511	-1.4444	0.92615	1	0.99998	0.7525	0.86986	3	0.99998	0.72455	0.83648	0	NA	NA	NA
translational elongation	1	1	0.37126	0.72338	-1	0.63074	1	1	0.71257	0.84702	1	1	0.66667	0.81112	0	NA	NA	NA
translational initiation	2	1	0.10778	0.68511	-1.25	0.89421	1	1	0.41517	0.84239	2	1	0.38124	0.77411	0	NA	NA	NA
translational termination	4	0.6875	0.11577	0.68511	-0.35417	0.88623	1	1	0.071856	0.84239	3	1	0.073852	0.77411	1	1	0.51297	0.7736
transmembrane transport	133	0.2826	0.83034	1	0.32773	0.17166	1	0.99999	0.12575	0.84239	65	0.99998	0.48303	0.78619	68	1	0.027944	0.7736
transport	6	0.28053	0.67665	0.90952	0.28058	0.32335	1	0.99997	0.79042	0.89371	3	0.99993	0.84431	0.91659	3	1	0.21756	0.7736
transsulfuration	1	-1	1	1	1	0.26148	1	1	0.45908	0.84239	0	NA	NA	NA	1	1	0.51297	0.7736
tricarboxylic acid cycle	1	1	0.21357	0.68511	-1	1	1	1	0.45908	0.84239	1	1	0.38723	0.77411	0	NA	NA	NA
triglyceride biosynthetic process	2	0.25	0.53693	0.84179	0.25	0.57086	1	1	0.20958	0.84239	1	1	0.38723	0.77411	1	1	0.51297	0.7736
tRNA aminoacylation for protein translation	1	0.99994	0.47106	0.82055	-0.99994	0.53293	1	0.99988	0.91816	0.96349	1	0.99988	0.90419	0.9592	0	NA	NA	NA
tRNA dihydrouridine synthesis	1	1	0.33134	0.6997	-1	0.67066	1	1	0.63473	0.84702	1	1	0.58882	0.79363	0	NA	NA	NA
tRNA processing	2	1	0.073852	0.68511	-1.25	0.92814	1	1	0.31936	0.84239	2	1	0.2515	0.77411	0	NA	NA	NA
tryptophan catabolic process to kynurenine	2	0.99994	0.2475	0.68511	-1.2499	0.75449	1	0.99988	0.93413	0.97213	2	0.99988	0.93413	0.96527	0	NA	NA	NA
tyrosine metabolic process	1	1	0.21357	0.68511	-1	1	1	1	0.45908	0.84239	1	1	0.38723	0.77411	0	NA	NA	NA
U2-type prespliceosome assembly	1	-1	0.67665	0.90952	1	0.32535	1	1	0.61677	0.84702	0	NA	NA	NA	1	1	0.64671	0.83754
UDP-galactose transmembrane transport	1	-1	0.70259	0.90952	1	0.2994	1	1	0.56088	0.84702	0	NA	NA	NA	1	1	0.59082	0.83512
UDP-glucose transmembrane transport	1	-1	0.70259	0.90952	1	0.2994	1	1	0.56088	0.84702	0	NA	NA	NA	1	1	0.59082	0.83512
UMP salvage	1	1	0.41317	0.75449	-1	0.59082	1	0.99999	0.81836	0.91251	1	0.99999	0.8024	0.89907	0	NA	NA	NA
urea transmembrane transport	1	1	0.21357	0.68511	-1	1	1	1	0.45908	0.84239	1	1	0.38723	0.77411	0	NA	NA	NA
UV-damage excision repair, DNA incision	1	-1	0.69261	0.90952	1	0.31138	1	1	0.60279	0.84702	0	NA	NA	NA	1	1	0.62076	0.83512
vacuolar protein processing	1	-1	1	1	1	0.26148	1	1	0.45908	0.84239	0	NA	NA	NA	1	1	0.51297	0.7736
vacuole inheritance	1	-1	0.64072	0.90952	1	0.36327	1	1	0.67066	0.84702	0	NA	NA	NA	1	1	0.73253	0.83754
vesicle-mediated transport	1	-1	1	1	1	0.26148	1	1	0.45908	0.84239	0	NA	NA	NA	1	1	0.51297	0.7736
xylan catabolic process	1	-0.9998	0.53293	0.84179	0.9998	0.46906	1	0.99961	0.97206	0.98204	0	NA	NA	NA	1	0.99961	0.97206	0.98458

## Sheet: Table S3
Enriched GO term	Genes (tot)	Stat (dist.dir.up)	p (dist.dir.up)	p adj (dist.dir.up)	Stat (dist.dir.dn)	p (dist.dir.dn)	p adj (dist.dir.dn)	Stat (non-dir.)	p (non-dir.)	p adj (non-dir.)	Genes (up)	Stat (mix.dir.up)	p (mix.dir.up)	p adj (mix.dir.up)	Genes (down)	Stat (mix.dir.dn)	p (mix.dir.dn)	p adj (mix.dir.dn)
actin cytoskeleton organization	1	1	0.32136	0.81228	-1	0.68263	1	1	0.62275	0.84026	1	1	0.59082	0.75767	0	NA	NA	NA
actin filament organization	1	-0.99996	0.53892	0.88682	0.99996	0.46307	1	0.99991	0.91018	0.95882	0	NA	NA	NA	1	0.99991	0.95409	0.98623
actomyosin contractile ring contraction	1	-1	0.63673	0.90311	1	0.36527	1	1	0.68263	0.84461	0	NA	NA	NA	1	1	0.77046	0.9666
aerobic respiration	2	0.25	0.58483	0.88682	0.25	0.41317	1	1	0.42116	0.82895	1	1	0.5988	0.76054	1	1	0.64072	0.92506
amine metabolic process	2	0.25	0.53693	0.88682	0.25	0.60878	1	1	0.29142	0.82895	1	1	0.45509	0.75767	1	1	0.63074	0.92506
amino acid transmembrane transport	18	0.047624	0.82236	1	0.49837	0.17365	1	1	0.005988	0.47562	7	1	0.063872	0.75767	11	1	0.001996	0.48703
amino acid transport	1	1	0.36926	0.86008	-1	0.63473	1	1	0.68463	0.84461	1	1	0.66068	0.78883	0	NA	NA	NA
antibiotic biosynthetic process	1	-1	0.65269	0.90376	1	0.3493	1	1	0.64471	0.84277	0	NA	NA	NA	1	1	0.73453	0.9666
arginine biosynthetic process	1	-1	1	1	1	0.28743	1	1	0.48902	0.82895	0	NA	NA	NA	1	1	0.62675	0.92506
aromatic amino acid family biosynthetic process	1	-1	0.68862	0.93842	1	0.31337	1	1	0.56886	0.84026	0	NA	NA	NA	1	1	0.68064	0.96556
ascospore formation	1	0.99989	0.49701	0.88682	-0.99989	0.50499	1	0.99978	0.96407	0.97341	1	0.99978	0.96407	0.96756	0	NA	NA	NA
ascospore wall assembly	2	0.25	0.34132	0.82752	0.25	0.65868	1	1	0.51896	0.84026	1	1	0.45509	0.75767	1	1	0.77046	0.9666
asparagine biosynthetic process	2	0.25	0.3493	0.83704	0.25	0.6487	1	1	0.41317	0.82895	1	1	0.51098	0.75767	1	1	0.72655	0.9666
asparagine biosynthetic process from oxaloacetate	1	-1	1	1	1	0.28743	1	1	0.48902	0.82895	0	NA	NA	NA	1	1	0.62675	0.92506
aspartate biosynthetic process	1	-1	1	1	1	0.28743	1	1	0.48902	0.82895	0	NA	NA	NA	1	1	0.62675	0.92506
ATP hydrolysis coupled proton transport	1	1	0.2515	0.81228	-1	1	1	1	0.48902	0.82895	1	1	0.45509	0.75767	0	NA	NA	NA
ATP synthesis coupled proton transport	1	1	0.2515	0.81228	-1	1	1	1	0.48902	0.82895	1	1	0.45509	0.75767	0	NA	NA	NA
attachment of spindle microtubules to kinetochore involved in homologous chromosome segregation	1	1	0.25349	0.81228	-1	1	1	1	0.51098	0.84026	1	1	0.46906	0.75767	0	NA	NA	NA
autophagosome assembly	1	-1	1	1	1	0.28743	1	1	0.48902	0.82895	0	NA	NA	NA	1	1	0.62675	0.92506
autophagy of mitochondrion	2	0.25	0.53693	0.88682	0.25	0.60878	1	1	0.29142	0.82895	1	1	0.45509	0.75767	1	1	0.62675	0.92506
autophagy of peroxisome	1	1	0.2515	0.81228	-1	1	1	1	0.48902	0.82895	1	1	0.45509	0.75767	0	NA	NA	NA
base-excision repair	3	-0.11111	0.74451	0.99507	0.55556	0.25349	1	1	0.15569	0.82895	1	1	0.47904	0.75767	2	1	0.33932	0.92506
biosynthetic process	8	0.0049107	0.69261	0.94008	0.51116	0.29341	1	1	0.005988	0.47562	3	1	0.1018	0.75767	5	1	0.06986	0.92506
branched-chain amino acid metabolic process	1	-0.99987	0.52295	0.88682	0.99987	0.47904	1	0.99974	0.97006	0.97709	0	NA	NA	NA	1	0.99974	0.98004	0.99009
calcium ion transmembrane transport	2	1	0.16367	0.81228	-1.25	0.83832	1	1	0.63473	0.84026	2	1	0.54491	0.75767	0	NA	NA	NA
carbohydrate catabolic process	1	-1	0.57285	0.88682	1	0.42914	1	1	0.84431	0.95673	0	NA	NA	NA	1	1	0.87824	0.98623
carbohydrate metabolic process	42	0.031461	0.93413	1	0.51643	0.067864	1	1	0.01996	0.82895	16	1	0.18363	0.75767	26	1	0.005988	0.48703
carbohydrate phosphorylation	2	1	0.06986	0.81228	-1.25	1	1	1	0.29142	0.82895	2	1	0.21357	0.75767	0	NA	NA	NA
carbohydrate transport	17	0.23587	0.47305	0.88682	0.35348	0.52894	1	0.99997	0.88423	0.95708	8	0.99999	0.5489	0.75767	9	0.99996	0.96208	0.98623
carboxylic acid metabolic process	2	-1.25	1	1	1	0.097804	1	1	0.29142	0.82895	0	NA	NA	NA	2	1	0.33932	0.92506
carnitine biosynthetic process	1	1	0.2515	0.81228	-1	1	1	1	0.48902	0.82895	1	1	0.45509	0.75767	0	NA	NA	NA
cation transmembrane transport	4	-1.6041	0.94411	1	0.99999	0.057884	1	0.99997	0.84232	0.95673	0	NA	NA	NA	4	0.99997	0.86627	0.98623
cation transport	1	1	0.2515	0.81228	-1	1	1	1	0.48902	0.82895	1	1	0.45509	0.75767	0	NA	NA	NA
cell adhesion	1	-1	1	1	1	0.28743	1	1	0.48902	0.82895	0	NA	NA	NA	1	1	0.62675	0.92506
cell division	1	1	0.31936	0.81228	-1	0.68463	1	1	0.60279	0.84026	1	1	0.57285	0.75767	0	NA	NA	NA
cell redox homeostasis	3	-0.11111	0.74052	0.99291	0.55556	0.32136	1	1	0.1517	0.82895	1	1	0.45509	0.75767	2	1	0.33932	0.92506
cell surface receptor signaling pathway	1	1	0.2515	0.81228	-1	1	1	1	0.48902	0.82895	1	1	0.45509	0.75767	0	NA	NA	NA
cell volume homeostasis	1	1	0.2515	0.81228	-1	1	1	1	0.48902	0.82895	1	1	0.45509	0.75767	0	NA	NA	NA
cellular amino acid metabolic process	1	1	0.2515	0.81228	-1	1	1	1	0.48902	0.82895	1	1	0.45509	0.75767	0	NA	NA	NA
cellular aromatic compound metabolic process	2	0.25	0.67066	0.91995	0.25	0.33134	1	1	0.70659	0.85903	1	0.99999	0.81637	0.8868	1	1	0.62675	0.92506
cellular bud neck septin ring organization	1	1	0.2515	0.81228	-1	1	1	1	0.48902	0.82895	1	1	0.45509	0.75767	0	NA	NA	NA
cellular calcium ion homeostasis	2	0.25	0.53693	0.88682	0.25	0.60878	1	1	0.29142	0.82895	1	1	0.45509	0.75767	1	1	0.62675	0.92506
cellular carbohydrate metabolic process	2	0.25	0.58483	0.88682	0.25	0.41317	1	1	0.42116	0.82895	1	1	0.5988	0.76054	1	1	0.64072	0.92506
cellular component assembly	1	-0.99996	0.53892	0.88682	0.99996	0.46307	1	0.99991	0.91018	0.95882	0	NA	NA	NA	1	0.99991	0.95409	0.98623
cellular component organization	1	-1	0.62076	0.90311	1	0.38124	1	1	0.7006	0.85674	0	NA	NA	NA	1	1	0.78443	0.97158
cellular glucose homeostasis	1	1	0.2515	0.81228	-1	1	1	1	0.48902	0.82895	1	1	0.45509	0.75767	0	NA	NA	NA
cellular iron ion homeostasis	1	-1	1	1	1	0.28743	1	1	0.48902	0.82895	0	NA	NA	NA	1	1	0.62675	0.92506
cellular macromolecule metabolic process	1	0.99991	0.49102	0.88682	-0.99991	0.51497	1	0.99982	0.95609	0.97005	1	0.99982	0.9501	0.9605	0	NA	NA	NA
cellular metabolic process	1	-0.99999	0.54691	0.88682	0.99999	0.45509	1	0.99998	0.87625	0.95708	0	NA	NA	NA	1	0.99998	0.92615	0.98623
cellular oxidant detoxification	4	-0.35417	0.8982	1	0.6875	0.0998	1	1	0.42515	0.82895	1	1	0.74451	0.85219	3	1	0.2016	0.92506
cellular response to DNA damage stimulus	1	-1	1	1	1	0.28743	1	1	0.48902	0.82895	0	NA	NA	NA	1	1	0.62675	0.92506
cellular response to nitrogen starvation	1	-1	1	1	1	0.28743	1	1	0.48902	0.82895	0	NA	NA	NA	1	1	0.62675	0.92506
cellular response to oxidative stress	2	0.24998	0.69461	0.94008	0.25001	0.30739	1	0.99998	0.83433	0.95673	1	0.99994	0.89421	0.9347	1	1	0.77046	0.9666
cellular sphingolipid homeostasis	1	1	0.2515	0.81228	-1	1	1	1	0.48902	0.82895	1	1	0.45509	0.75767	0	NA	NA	NA
CENP-A containing nucleosome assembly	1	-1	1	1	1	0.28743	1	1	0.48902	0.82895	0	NA	NA	NA	1	1	0.62675	0.92506
chitin catabolic process	14	-0.25167	0.94012	1	0.65436	0.055888	1	1	0.001996	0.47562	4	1	0.053892	0.75767	10	1	0.005988	0.48703
chromatin remodeling	1	-0.99993	0.53293	0.88682	0.99993	0.47106	1	0.99986	0.93812	0.95882	0	NA	NA	NA	1	0.99986	0.97006	0.98623
chromatin silencing at centromere	2	0.25	0.57485	0.88682	0.25	0.42315	1	1	0.38523	0.82895	1	1	0.56886	0.75767	1	1	0.62675	0.92506
chromatin silencing at rDNA	1	-1	1	1	1	0.28743	1	1	0.48902	0.82895	0	NA	NA	NA	1	1	0.62675	0.92506
chromatin silencing at silent mating-type cassette	2	0.25	0.57485	0.88682	0.25	0.42315	1	1	0.38523	0.82895	1	1	0.56886	0.75767	1	1	0.62675	0.92506
chromatin silencing at telomere	3	0.55556	0.31537	0.81228	-0.11111	0.67864	1	1	0.4491	0.82895	2	1	0.51497	0.75767	1	1	0.62675	0.92506
chromosome organization	3	0.55553	0.45509	0.88682	-0.11108	0.54491	1	0.99996	0.87026	0.95708	2	0.99993	0.88224	0.92568	1	1	0.62675	0.92506
chronological cell aging	2	-1.25	0.86427	1	1	0.13772	1	1	0.51896	0.84026	0	NA	NA	NA	2	1	0.56287	0.92506
circadian rhythm	1	-1	1	1	1	0.28743	1	1	0.48902	0.82895	0	NA	NA	NA	1	1	0.62675	0.92506
cobalamin biosynthetic process	2	-1.25	1	1	1	0.097804	1	1	0.29142	0.82895	0	NA	NA	NA	2	1	0.33932	0.92506
coenzyme A metabolic process	1	-1	1	1	1	0.28743	1	1	0.48902	0.82895	0	NA	NA	NA	1	1	0.62675	0.92506
conversion of ds siRNA to ss siRNA involved in RNA interference	1	1	0.31138	0.81228	-1	0.69062	1	1	0.6008	0.84026	1	1	0.56886	0.75767	0	NA	NA	NA
cortical actin cytoskeleton organization	1	-1	1	1	1	0.28743	1	1	0.48902	0.82895	0	NA	NA	NA	1	1	0.62675	0.92506
co-transcriptional gene silencing by RNA interference machinery	1	1	0.31138	0.81228	-1	0.69062	1	1	0.6008	0.84026	1	1	0.56886	0.75767	0	NA	NA	NA
CTP salvage	1	1	0.43713	0.88682	-1	0.56687	1	0.99999	0.86028	0.95708	1	0.99999	0.83034	0.88805	0	NA	NA	NA
cysteine biosynthetic process via cystathionine	1	-1	1	1	1	0.28743	1	1	0.48902	0.82895	0	NA	NA	NA	1	1	0.62675	0.92506
cytidine catabolic process	1	1	0.30739	0.81228	-1	0.69461	1	1	0.59681	0.84026	1	1	0.56287	0.75767	0	NA	NA	NA
'de novo' AMP biosynthetic process	1	-1	1	1	1	0.28743	1	1	0.48902	0.82895	0	NA	NA	NA	1	1	0.62675	0.92506
'de novo' CTP biosynthetic process	1	1	0.26946	0.81228	-1	0.73253	1	1	0.54291	0.84026	1	1	0.49301	0.75767	0	NA	NA	NA
'de novo' L-methionine biosynthetic process	2	1	0.06986	0.81228	-1.25	1	1	1	0.29142	0.82895	2	1	0.21357	0.75767	0	NA	NA	NA
deadenylation-dependent decapping of nuclear-transcribed mRNA	1	1	0.29741	0.81228	-1	0.70459	1	1	0.57685	0.84026	1	1	0.54092	0.75767	0	NA	NA	NA
dephosphorylation	5	0.45999	0.41118	0.88682	0.060013	0.58483	1	0.99998	0.7485	0.8995	3	0.99997	0.82036	0.88765	2	1	0.62475	0.92506
detection of visible light	1	1	0.2515	0.81228	-1	1	1	1	0.48902	0.82895	1	1	0.45509	0.75767	0	NA	NA	NA
D-gluconate catabolic process	1	1	0.26547	0.81228	-1	0.73653	1	1	0.52894	0.84026	1	1	0.47904	0.75767	0	NA	NA	NA
DNA biosynthetic process	1	1	0.2515	0.81228	-1	1	1	1	0.48902	0.82895	1	1	0.45509	0.75767	0	NA	NA	NA
DNA catabolic process, endonucleolytic	2	1	0.1996	0.81228	-1.25	0.8024	1	0.99999	0.76248	0.90843	2	0.99999	0.70858	0.83168	0	NA	NA	NA
DNA duplex unwinding	1	-1	0.58283	0.88682	1	0.42116	1	1	0.8004	0.94551	0	NA	NA	NA	1	1	0.8523	0.98623
DNA repair	8	0.28616	0.41317	0.88682	0.28616	0.57685	1	1	0.14371	0.82895	4	1	0.1517	0.75767	4	1	0.48503	0.92506
DNA replication initiation	2	1	0.06986	0.81228	-1.25	1	1	1	0.29142	0.82895	2	1	0.21357	0.75767	0	NA	NA	NA
DNA-templated transcription, termination	1	-1	1	1	1	0.28743	1	1	0.48902	0.82895	0	NA	NA	NA	1	1	0.62675	0.92506
double-strand break repair via break-induced replication	1	1	0.43513	0.88682	-1	0.56886	1	0.99999	0.8523	0.95708	1	0.99999	0.80838	0.88158	0	NA	NA	NA
double-strand break repair via homologous recombination	10	0.47313	0.29341	0.81228	0.069802	0.70459	1	1	0.20559	0.82895	6	1	0.30539	0.75767	4	1	0.44511	0.92506
D-ribose metabolic process	1	1	0.2515	0.81228	-1	1	1	1	0.48902	0.82895	1	1	0.45509	0.75767	0	NA	NA	NA
drug transmembrane transport	2	0.25	0.53693	0.88682	0.25	0.60878	1	1	0.29142	0.82895	1	1	0.45509	0.75767	1	1	0.62675	0.92506
endosomal transport	1	1	0.32136	0.81228	-1	0.68263	1	1	0.62275	0.84026	1	1	0.59082	0.75767	0	NA	NA	NA
ER to Golgi vesicle-mediated transport	4	0.6875	0.20958	0.81228	-0.35416	0.79042	1	1	0.6008	0.84026	3	1	0.6507	0.78027	1	1	0.62675	0.92506
establishment of cell polarity	1	-1	0.63673	0.90311	1	0.36527	1	1	0.68263	0.84461	0	NA	NA	NA	1	1	0.77046	0.9666
establishment of protein localization to chromosome	1	1	0.2515	0.81228	-1	1	1	1	0.48902	0.82895	1	1	0.45509	0.75767	0	NA	NA	NA
establishment or maintenance of cell polarity regulating cell shape	1	-1	0.63673	0.90311	1	0.36527	1	1	0.68263	0.84461	0	NA	NA	NA	1	1	0.77046	0.9666
ethanol metabolic process	1	1	0.2515	0.81228	-1	1	1	1	0.48902	0.82895	1	1	0.45509	0.75767	0	NA	NA	NA
fatty acid biosynthetic process	5	0.059995	0.7505	0.99987	0.46	0.2515	1	0.99999	0.68064	0.84461	2	0.99998	0.77046	0.86755	3	0.99999	0.76846	0.9666
fatty acid oxidation	5	0.06	0.65469	0.90376	0.46	0.3513	1	1	0.053892	0.82895	2	1	0.22754	0.75767	3	1	0.2016	0.92506
fungal-type cell wall assembly	1	-1	1	1	1	0.28743	1	1	0.48902	0.82895	0	NA	NA	NA	1	1	0.62675	0.92506
fungal-type cell wall chitin biosynthetic process	1	1	0.33533	0.82741	-1	0.66667	1	1	0.65469	0.84461	1	1	0.61677	0.7627	0	NA	NA	NA
galactose metabolic process	3	1	0.011976	0.81228	-1.4444	1	1	1	0.1517	0.82895	3	1	0.1018	0.75767	0	NA	NA	NA
gluconeogenesis	1	1	0.2515	0.81228	-1	1	1	1	0.48902	0.82895	1	1	0.45509	0.75767	0	NA	NA	NA
glutamine metabolic process	2	0.25	0.5509	0.88682	0.25	0.4491	1	1	0.31138	0.82895	1	1	0.49301	0.75767	1	1	0.62675	0.92506
glutaminyl-tRNA aminoacylation	1	1	0.32335	0.81228	-1	0.67864	1	1	0.63074	0.84026	1	1	0.59082	0.75767	0	NA	NA	NA
glutaminyl-tRNAGln biosynthesis via transamidation	1	-1	1	1	1	0.28743	1	1	0.48902	0.82895	0	NA	NA	NA	1	1	0.62675	0.92506
glutathione metabolic process	3	-0.11111	0.80639	1	0.55556	0.19361	1	1	0.51497	0.84026	1	1	0.74451	0.85219	2	1	0.33932	0.92506
glycerol ether metabolic process	1	1	0.2515	0.81228	-1	1	1	1	0.48902	0.82895	1	1	0.45509	0.75767	0	NA	NA	NA
glycerol metabolic process	1	1	0.2515	0.81228	-1	1	1	1	0.48902	0.82895	1	1	0.45509	0.75767	0	NA	NA	NA
glycerol-3-phosphate metabolic process	1	1	0.2515	0.81228	-1	1	1	1	0.48902	0.82895	1	1	0.45509	0.75767	0	NA	NA	NA
glycogen metabolic process	1	-1	1	1	1	0.28743	1	1	0.48902	0.82895	0	NA	NA	NA	1	1	0.62675	0.92506
glycolytic process	2	1	0.06986	0.81228	-1.25	1	1	1	0.29142	0.82895	2	1	0.21357	0.75767	0	NA	NA	NA
glycosaminoglycan biosynthetic process	2	1	0.06986	0.81228	-1.25	1	1	1	0.29142	0.82895	2	1	0.21357	0.75767	0	NA	NA	NA
glyoxylate cycle	1	1	0.2515	0.81228	-1	1	1	1	0.48902	0.82895	1	1	0.45509	0.75767	0	NA	NA	NA
GPI anchor biosynthetic process	1	1	0.2515	0.81228	-1	1	1	1	0.48902	0.82895	1	1	0.45509	0.75767	0	NA	NA	NA
G-protein coupled receptor signaling pathway	1	-1	0.68463	0.93604	1	0.31737	1	1	0.57884	0.84026	0	NA	NA	NA	1	1	0.70459	0.9666
guanine nucleotide transmembrane transport	1	-1	1	1	1	0.28743	1	1	0.48902	0.82895	0	NA	NA	NA	1	1	0.62675	0.92506
hemolysis by symbiont of host erythrocytes	2	1	0.10978	0.81228	-1.25	0.89222	1	1	0.42116	0.82895	2	1	0.33134	0.75767	0	NA	NA	NA
heparan sulfate proteoglycan biosynthetic process	2	1	0.06986	0.81228	-1.25	1	1	1	0.29142	0.82895	2	1	0.21357	0.75767	0	NA	NA	NA
heterochromatin assembly involved in chromatin silencing by small RNA	1	1	0.31138	0.81228	-1	0.69062	1	1	0.6008	0.84026	1	1	0.56886	0.75767	0	NA	NA	NA
histidine biosynthetic process	1	-1	1	1	1	0.28743	1	1	0.48902	0.82895	0	NA	NA	NA	1	1	0.62675	0.92506
histone acetylation	2	-1.25	0.86427	1	1	0.13772	1	1	0.51896	0.84026	0	NA	NA	NA	2	1	0.56287	0.92506
histone deacetylation	2	0.25	0.63473	0.90311	0.25	0.36727	1	1	0.62475	0.84026	1	1	0.71856	0.83281	1	1	0.62675	0.92506
histone exchange	1	-1	0.63673	0.90311	1	0.36527	1	1	0.68263	0.84461	0	NA	NA	NA	1	1	0.77046	0.9666
hydrogen peroxide catabolic process	1	-1	1	1	1	0.28743	1	1	0.48902	0.82895	0	NA	NA	NA	1	1	0.62675	0.92506
induction of conjugation upon nitrogen starvation	1	1	0.2515	0.81228	-1	1	1	1	0.48902	0.82895	1	1	0.45509	0.75767	0	NA	NA	NA
inorganic anion transport	1	1	0.30339	0.81228	-1	0.6986	1	1	0.57884	0.84026	1	1	0.54691	0.75767	0	NA	NA	NA
inositol biosynthetic process	1	1	0.2515	0.81228	-1	1	1	1	0.48902	0.82895	1	1	0.45509	0.75767	0	NA	NA	NA
inositol phosphate biosynthetic process	1	-1	1	1	1	0.28743	1	1	0.48902	0.82895	0	NA	NA	NA	1	1	0.62675	0.92506
integrin-mediated signaling pathway	1	1	0.2515	0.81228	-1	1	1	1	0.48902	0.82895	1	1	0.45509	0.75767	0	NA	NA	NA
intracellular copper ion transport	1	1	0.2515	0.81228	-1	1	1	1	0.48902	0.82895	1	1	0.45509	0.75767	0	NA	NA	NA
intracellular protein transport	4	-0.35417	0.82635	1	0.6875	0.17166	1	1	0.25549	0.82895	1	1	0.57086	0.75767	3	1	0.38523	0.92506
intracellular signal transduction	4	0.6875	0.10978	0.81228	-0.35417	0.89621	1	1	0.071856	0.82895	3	1	0.1018	0.75767	1	1	0.62675	0.92506
intra-Golgi vesicle-mediated transport	1	1	0.2515	0.81228	-1	1	1	1	0.48902	0.82895	1	1	0.45509	0.75767	0	NA	NA	NA
intra-S DNA damage checkpoint	2	0.25	0.33733	0.82744	0.25	0.66267	1	1	0.54092	0.84026	1	1	0.62874	0.7721	1	1	0.77645	0.9666
intronic box C/D snoRNA processing	1	1	0.41317	0.88682	-1	0.58882	1	1	0.82834	0.95673	1	1	0.75449	0.85304	0	NA	NA	NA
invasive growth in response to glucose limitation	1	-1	1	1	1	0.28743	1	1	0.48902	0.82895	0	NA	NA	NA	1	1	0.62675	0.92506
iron-sulfur cluster assembly	3	1	0.023952	0.81228	-1.4444	0.97804	1	1	0.32136	0.82895	3	1	0.29341	0.75767	0	NA	NA	NA
isoprenoid biosynthetic process	2	-1.25	1	1	1	0.097804	1	1	0.29142	0.82895	0	NA	NA	NA	2	1	0.33932	0.92506
ketone body catabolic process	1	-1	1	1	1	0.28743	1	1	0.48902	0.82895	0	NA	NA	NA	1	1	0.62675	0.92506
late nucleophagy	1	-1	1	1	1	0.28743	1	1	0.48902	0.82895	0	NA	NA	NA	1	1	0.62675	0.92506
L-cystine transport	1	-0.99974	0.51098	0.88682	0.99974	0.49102	1	0.99947	0.99401	0.99401	0	NA	NA	NA	1	0.99947	1	1
lipid biosynthetic process	1	-1	1	1	1	0.28743	1	1	0.48902	0.82895	0	NA	NA	NA	1	1	0.62675	0.92506
lipid catabolic process	6	0.80556	0.017964	0.81228	-0.69167	0.98204	1	1	0.015968	0.73985	5	1	0.033932	0.75767	1	1	0.62675	0.92506
lipid metabolic process	9	-0.10626	0.86427	1	0.57892	0.13573	1	1	0.18962	0.82895	3	1	0.5489	0.75767	6	1	0.1976	0.92506
L-methionine salvage from methylthioadenosine	1	0.99993	0.47904	0.88682	-0.99993	0.52295	1	0.99987	0.93214	0.95882	1	0.99987	0.93613	0.95334	0	NA	NA	NA
L-methionine salvage from S-adenosylmethionine	1	0.99993	0.47904	0.88682	-0.99993	0.52295	1	0.99987	0.93214	0.95882	1	0.99987	0.93613	0.95334	0	NA	NA	NA
L-phenylalanine catabolic process	2	1	0.06986	0.81228	-1.25	1	1	1	0.29142	0.82895	2	1	0.21357	0.75767	0	NA	NA	NA
L-serine biosynthetic process	1	-1	1	1	1	0.28743	1	1	0.48902	0.82895	0	NA	NA	NA	1	1	0.62675	0.92506
lysine biosynthetic process via diaminopimelate	1	-1	1	1	1	0.28743	1	1	0.48902	0.82895	0	NA	NA	NA	1	1	0.62675	0.92506
macromolecule catabolic process	1	-1	1	1	1	0.28743	1	1	0.48902	0.82895	0	NA	NA	NA	1	1	0.62675	0.92506
magnesium ion transmembrane transport	3	-0.11111	0.62874	0.90311	0.55556	0.36926	1	1	0.28743	0.82895	1	1	0.45509	0.75767	2	1	0.52894	0.92506
magnesium ion transport	3	-0.11111	0.62874	0.90311	0.55556	0.36926	1	1	0.28743	0.82895	1	1	0.45509	0.75767	2	1	0.52894	0.92506
maintenance of DNA trinucleotide repeats	4	0.27083	0.49501	0.88682	0.27083	0.53493	1	1	0.071856	0.82895	2	1	0.21357	0.75767	2	1	0.33932	0.92506
maintenance of protein location in nucleus	1	1	0.2515	0.81228	-1	1	1	1	0.48902	0.82895	1	1	0.45509	0.75767	0	NA	NA	NA
malate metabolic process	4	-1.6042	0.98204	1	1	0.01996	1	1	0.18962	0.82895	0	NA	NA	NA	4	1	0.27944	0.92506
mannosyl-inositol phosphorylceramide metabolic process	1	1	0.2515	0.81228	-1	1	1	1	0.48902	0.82895	1	1	0.45509	0.75767	0	NA	NA	NA
maturation of 5.8S rRNA from tricistronic rRNA transcript (SSU-rRNA, 5.8S rRNA, LSU-rRNA)	2	0.25	0.53693	0.88682	0.25	0.60878	1	1	0.29142	0.82895	1	1	0.45509	0.75767	1	1	0.62675	0.92506
maturation of LSU-rRNA from tricistronic rRNA transcript (SSU-rRNA, 5.8S rRNA, LSU-rRNA)	2	0.25	0.53693	0.88682	0.25	0.60878	1	1	0.29142	0.82895	1	1	0.45509	0.75767	1	1	0.62675	0.92506
maturation of SSU-rRNA from tricistronic rRNA transcript (SSU-rRNA, 5.8S rRNA, LSU-rRNA)	1	1	0.2515	0.81228	-1	1	1	1	0.48902	0.82895	1	1	0.45509	0.75767	0	NA	NA	NA
meiotic DNA double-strand break processing	1	-0.99993	0.53293	0.88682	0.99993	0.47106	1	0.99986	0.93812	0.95882	0	NA	NA	NA	1	0.99986	0.97006	0.98623
meiotic sister chromatid cohesion involved in meiosis I	1	1	0.25349	0.81228	-1	1	1	1	0.51098	0.84026	1	1	0.46906	0.75767	0	NA	NA	NA
meiotic sister chromatid cohesion, centromeric	2	1	0.06986	0.81228	-1.25	1	1	1	0.29741	0.82895	2	1	0.21956	0.75767	0	NA	NA	NA
melanin biosynthetic process	1	1	0.2515	0.81228	-1	1	1	1	0.48902	0.82895	1	1	0.45509	0.75767	0	NA	NA	NA
melanin metabolic process	1	-1	1	1	1	0.28743	1	1	0.48902	0.82895	0	NA	NA	NA	1	1	0.62675	0.92506
metabolic process	49	0.32321	0.42116	0.88682	0.28241	0.57485	1	0.99999	0.37924	0.82895	25	0.99998	0.60479	0.76054	24	1	0.20958	0.92506
metal ion transport	6	-0.69165	0.90419	1	0.80555	0.097804	1	0.99999	0.67864	0.84461	1	1	0.45509	0.75767	5	0.99998	0.82236	0.98623
methylation	34	-0.44153	0.99401	1	0.72845	0.007984	1	1	0.17565	0.82895	8	1	0.23752	0.75767	26	0.99999	0.33333	0.92506
methylglyoxal catabolic process to D-lactate via S-lactoyl-glutathione	2	0.25	0.29341	0.81228	0.24999	0.70659	1	0.99999	0.75848	0.90843	1	1	0.45509	0.75767	1	0.99998	0.92216	0.98623
mismatch repair	2	-1.25	0.87226	1	1	0.12974	1	1	0.47106	0.82895	0	NA	NA	NA	2	1	0.54092	0.92506
mitochondrial DNA repair	2	-1.25	0.87226	1	1	0.12974	1	1	0.47106	0.82895	0	NA	NA	NA	2	1	0.54092	0.92506
mitochondrial genome maintenance	3	0.55551	0.46507	0.88682	-0.11107	0.53493	1	0.99994	0.90619	0.95882	2	0.9999	0.92615	0.95334	1	1	0.62675	0.92506
mitochondrial protein processing	1	1	0.2515	0.81228	-1	1	1	1	0.48902	0.82895	1	1	0.45509	0.75767	0	NA	NA	NA
mitochondrial proton-transporting ATP synthase complex assembly	1	1	0.2515	0.81228	-1	1	1	1	0.48902	0.82895	1	1	0.45509	0.75767	0	NA	NA	NA
mitochondrial translation	3	0.55556	0.30739	0.81228	-0.11111	0.68663	1	1	0.43114	0.82895	2	1	0.48303	0.75767	1	1	0.62675	0.92506
mitochondria-nucleus signaling pathway	2	-1.25	1	1	1	0.097804	1	1	0.29142	0.82895	0	NA	NA	NA	2	1	0.33932	0.92506
mitotic actomyosin contractile ring assembly	1	-1	0.63673	0.90311	1	0.36527	1	1	0.68263	0.84461	0	NA	NA	NA	1	1	0.77046	0.9666
mitotic chromosome condensation	1	1	0.2515	0.81228	-1	1	1	1	0.48902	0.82895	1	1	0.45509	0.75767	0	NA	NA	NA
mitotic DNA replication	1	1	0.43513	0.88682	-1	0.56886	1	0.99999	0.8523	0.95708	1	0.99999	0.80838	0.88158	0	NA	NA	NA
mitotic DNA replication checkpoint	3	0.55556	0.17365	0.81228	-0.11111	0.82036	1	1	0.34331	0.82895	2	1	0.36527	0.75767	1	1	0.77645	0.9666
mitotic G2 DNA damage checkpoint	2	1	0.12176	0.81228	-1.25	0.88024	1	1	0.46507	0.82895	2	1	0.36527	0.75767	0	NA	NA	NA
mitotic sister chromatid cohesion	2	1	0.06986	0.81228	-1.25	1	1	1	0.29142	0.82895	2	1	0.21357	0.75767	0	NA	NA	NA
mitotic sister chromatid segregation	2	0.25	0.57485	0.88682	0.25	0.42315	1	1	0.38523	0.82895	1	1	0.56886	0.75767	1	1	0.62675	0.92506
mitotic spindle assembly checkpoint	1	1	0.2515	0.81228	-1	1	1	1	0.48902	0.82895	1	1	0.45509	0.75767	0	NA	NA	NA
mitotic spindle organization in nucleus	1	-1	0.57685	0.88682	1	0.42515	1	1	0.83433	0.95673	0	NA	NA	NA	1	1	0.85828	0.98623
mitotic spindle orientation checkpoint	1	1	0.2515	0.81228	-1	1	1	1	0.48902	0.82895	1	1	0.45509	0.75767	0	NA	NA	NA
molybdate ion transport	1	-1	1	1	1	0.28743	1	1	0.48902	0.82895	0	NA	NA	NA	1	1	0.62675	0.92506
mRNA catabolic process	1	1	0.31138	0.81228	-1	0.69461	1	1	0.5988	0.84026	1	1	0.56687	0.75767	0	NA	NA	NA
mRNA cleavage	1	1	0.41317	0.88682	-1	0.58882	1	1	0.82834	0.95673	1	1	0.75449	0.85304	0	NA	NA	NA
mRNA export from nucleus	5	0.06	0.65469	0.90376	0.46	0.3513	1	1	0.053892	0.82895	2	1	0.22754	0.75767	3	1	0.2016	0.92506
mRNA metabolic process	1	1	0.34331	0.82752	-1	0.65868	1	1	0.66667	0.84461	1	1	0.63273	0.7721	0	NA	NA	NA
mRNA splicing, via spliceosome	12	0.29236	0.40319	0.88682	0.29235	0.59681	1	0.99999	0.499	0.83568	6	1	0.025948	0.75767	6	0.99998	0.84232	0.98623
NAD biosynthesis via nicotinamide riboside salvage pathway	1	1	0.30739	0.81228	-1	0.69461	1	1	0.59681	0.84026	1	1	0.56287	0.75767	0	NA	NA	NA
negative regulation of cAMP biosynthetic process	1	1	0.2515	0.81228	-1	1	1	1	0.48902	0.82895	1	1	0.45509	0.75767	0	NA	NA	NA
negative regulation of chromatin silencing at rDNA	1	1	0.26747	0.81228	-1	0.73653	1	1	0.53094	0.84026	1	1	0.48303	0.75767	0	NA	NA	NA
negative regulation of chromatin silencing at silent mating-type cassette	1	1	0.26747	0.81228	-1	0.73653	1	1	0.53094	0.84026	1	1	0.48303	0.75767	0	NA	NA	NA
negative regulation of chromatin silencing at telomere	1	1	0.26747	0.81228	-1	0.73653	1	1	0.53094	0.84026	1	1	0.48303	0.75767	0	NA	NA	NA
negative regulation of conjugation with cellular fusion	5	-1.74	0.97804	1	1	0.023952	1	1	0.48303	0.82895	0	NA	NA	NA	5	1	0.53892	0.92506
negative regulation of DNA recombination	1	1	0.31936	0.81228	-1	0.68463	1	1	0.60279	0.84026	1	1	0.57285	0.75767	0	NA	NA	NA
negative regulation of double-strand break repair via homologous recombination	1	-1	0.63473	0.90311	1	0.36727	1	1	0.68463	0.84461	0	NA	NA	NA	1	1	0.77645	0.9666
negative regulation of extrachromosomal rDNA circle accumulation involved in replicative cell aging	2	-1.25	1	1	1	0.097804	1	1	0.29142	0.82895	0	NA	NA	NA	2	1	0.33932	0.92506
negative regulation of helicase activity	1	-1	1	1	1	0.28743	1	1	0.48902	0.82895	0	NA	NA	NA	1	1	0.62675	0.92506
negative regulation of mitotic cell cycle	1	-0.99993	0.53293	0.88682	0.99993	0.47106	1	0.99986	0.93812	0.95882	0	NA	NA	NA	1	0.99986	0.97006	0.98623
negative regulation of mRNA splicing, via spliceosome	1	1	0.33134	0.82735	-1	0.67265	1	1	0.64471	0.84277	1	1	0.60279	0.76054	0	NA	NA	NA
negative regulation of protein kinase activity	1	-1	1	1	1	0.28743	1	1	0.48902	0.82895	0	NA	NA	NA	1	1	0.62675	0.92506
negative regulation of sister chromatid cohesion	1	-0.99993	0.53293	0.88682	0.99993	0.47106	1	0.99986	0.93812	0.95882	0	NA	NA	NA	1	0.99986	0.97006	0.98623
negative regulation of sphingolipid biosynthetic process	1	1	0.2515	0.81228	-1	1	1	1	0.48902	0.82895	1	1	0.45509	0.75767	0	NA	NA	NA
negative regulation of termination of RNA polymerase II transcription, poly(A)-coupled	5	0.06	0.65469	0.90376	0.46	0.3513	1	1	0.053892	0.82895	2	1	0.22754	0.75767	3	1	0.2016	0.92506
negative regulation of transcription from RNA polymerase II promoter	4	0.6875	0.12176	0.81228	-0.35417	0.87425	1	1	0.13573	0.82895	3	1	0.18762	0.75767	1	1	0.62675	0.92506
negative regulation of transcription from RNA polymerase II promoter involved in meiotic cell cycle	1	-1	1	1	1	0.28743	1	1	0.48902	0.82895	0	NA	NA	NA	1	1	0.62675	0.92506
negative regulation of transcription, DNA-templated	1	-0.99993	0.53293	0.88682	0.99993	0.47106	1	0.99986	0.93812	0.95882	0	NA	NA	NA	1	0.99986	0.97006	0.98623
negative regulation of translation	7	-0.24898	0.89222	1	0.64626	0.11577	1	1	0.007984	0.47562	2	1	0.22754	0.75767	5	1	0.06986	0.92506
nicotinate nucleotide salvage	1	1	0.30739	0.81228	-1	0.69461	1	1	0.59681	0.84026	1	1	0.56287	0.75767	0	NA	NA	NA
nitrate assimilation	1	0.99994	0.47705	0.88682	-0.99994	0.52495	1	0.99988	0.92016	0.95882	1	0.99988	0.93413	0.95334	0	NA	NA	NA
nitrate transport	1	0.99999	0.44711	0.88682	-0.99999	0.55689	1	0.99999	0.87625	0.95708	1	0.99999	0.84232	0.89395	0	NA	NA	NA
nitric oxide biosynthetic process	1	0.99994	0.47705	0.88682	-0.99994	0.52495	1	0.99988	0.92016	0.95882	1	0.99988	0.93413	0.95334	0	NA	NA	NA
nitrite transport	1	0.99999	0.44711	0.88682	-0.99999	0.55689	1	0.99999	0.87625	0.95708	1	0.99999	0.84232	0.89395	0	NA	NA	NA
nitrogen catabolite regulation of transcription from RNA polymerase II promoter	2	-1.25	1	1	1	0.097804	1	1	0.29142	0.82895	0	NA	NA	NA	2	1	0.33932	0.92506
nitrogen catabolite repression of transcription	1	1	0.2515	0.81228	-1	1	1	1	0.48902	0.82895	1	1	0.45509	0.75767	0	NA	NA	NA
nitrogen compound metabolic process	4	0.6875	0.12774	0.81228	-0.35417	0.86826	1	1	0.16766	0.82895	3	1	0.22355	0.75767	1	1	0.66667	0.95127
N-terminal protein amino acid methylation	1	1	0.43313	0.88682	-1	0.56886	1	1	0.8523	0.95708	1	1	0.80838	0.88158	0	NA	NA	NA
nuclear DNA replication	1	-1	1	1	1	0.28743	1	1	0.48902	0.82895	0	NA	NA	NA	1	1	0.62675	0.92506
nuclear-transcribed mRNA catabolic process, 3'-5' exonucleolytic nonsense-mediated decay	1	-1	1	1	1	0.28743	1	1	0.48902	0.82895	0	NA	NA	NA	1	1	0.62675	0.92506
nuclear-transcribed mRNA catabolic process, non-stop decay	1	-1	1	1	1	0.28743	1	1	0.48902	0.82895	0	NA	NA	NA	1	1	0.62675	0.92506
nucleic acid metabolic process	1	0.99991	0.49102	0.88682	-0.99991	0.51497	1	0.99982	0.95609	0.97005	1	0.99982	0.9501	0.9605	0	NA	NA	NA
nucleic acid phosphodiester bond hydrolysis	2	1	0.12575	0.81228	-1.25	0.87625	1	1	0.50499	0.84026	2	1	0.39721	0.75767	0	NA	NA	NA
nucleobase-containing compound metabolic process	1	-1	0.58283	0.88682	1	0.42116	1	1	0.8004	0.94551	0	NA	NA	NA	1	1	0.8523	0.98623
nucleoside metabolic process	3	-1.4444	0.97605	1	1	0.025948	1	1	0.16367	0.82895	0	NA	NA	NA	3	1	0.22954	0.92506
nucleosome positioning	1	-1	1	1	1	0.28743	1	1	0.48902	0.82895	0	NA	NA	NA	1	1	0.62675	0.92506
nucleotide catabolic process	2	1	0.081836	0.81228	-1.25	0.92016	1	1	0.34132	0.82895	2	1	0.25749	0.75767	0	NA	NA	NA
nucleotide-excision repair	3	-1.4444	0.96407	1	1	0.037924	1	1	0.29142	0.82895	0	NA	NA	NA	3	1	0.35729	0.92506
nucleotide-sugar metabolic process	1	1	0.26347	0.81228	-1	0.73852	1	1	0.52495	0.84026	1	1	0.47705	0.75767	0	NA	NA	NA
oligopeptide transmembrane transport	2	-1.25	1	1	1	0.097804	1	1	0.29142	0.82895	0	NA	NA	NA	2	1	0.33932	0.92506
oligopeptide transport	3	-1.4444	1	1	1	0.021956	1	1	0.15369	0.82895	0	NA	NA	NA	3	1	0.21158	0.92506
organic substance metabolic process	1	-0.99999	0.54691	0.88682	0.99999	0.45509	1	0.99998	0.87625	0.95708	0	NA	NA	NA	1	0.99998	0.92615	0.98623
oxalate metabolic process	1	-1	1	1	1	0.28743	1	1	0.48902	0.82895	0	NA	NA	NA	1	1	0.62675	0.92506
oxidation-reduction process	226	0.36611	0.10778	0.81228	0.24206	0.89421	1	0.99999	0.011976	0.62425	120	1	0.007984	0.75767	106	0.99999	0.18164	0.92506
pathogenesis	2	1	0.16367	0.81228	-1.25	0.83832	1	1	0.63473	0.84026	2	1	0.54491	0.75767	0	NA	NA	NA
pentose-phosphate shunt	1	1	0.2515	0.81228	-1	1	1	1	0.48902	0.82895	1	1	0.45509	0.75767	0	NA	NA	NA
peptide pheromone transmembrane export involved in conjugation with cellular fusion	2	-1.25	1	1	1	0.097804	1	1	0.29142	0.82895	0	NA	NA	NA	2	1	0.33932	0.92506
peptidyl-diphthamide biosynthetic process from peptidyl-histidine	1	1	0.2515	0.81228	-1	1	1	1	0.48902	0.82895	1	1	0.45509	0.75767	0	NA	NA	NA
peptidyl-serine phosphorylation	1	-0.99993	0.53293	0.88682	0.99993	0.47106	1	0.99986	0.93812	0.95882	0	NA	NA	NA	1	0.99986	0.97006	0.98623
peptidyl-tyrosine dephosphorylation	1	1	0.2515	0.81228	-1	1	1	1	0.48902	0.82895	1	1	0.45509	0.75767	0	NA	NA	NA
peroxisome fission	7	0.41767	0.41517	0.88682	0.13199	0.58483	1	0.99998	0.78044	0.92719	4	0.99996	0.85429	0.9032	3	1	0.2016	0.92506
phosphatidylinositol biosynthetic process	1	1	0.32335	0.81228	-1	0.67864	1	1	0.62874	0.84026	1	1	0.59082	0.75767	0	NA	NA	NA
phosphatidylinositol phosphorylation	2	0.25	0.53693	0.88682	0.25	0.60878	1	1	0.29142	0.82895	1	1	0.45509	0.75767	1	1	0.62675	0.92506
phosphatidylinositol-mediated signaling	2	0.25	0.53693	0.88682	0.25	0.60878	1	1	0.29142	0.82895	1	1	0.45509	0.75767	1	1	0.62675	0.92506
phospholipid biosynthetic process	8	0.69866	0.075848	0.81228	-0.37008	0.92415	1	0.99999	0.52695	0.84026	6	0.99999	0.57685	0.75767	2	1	0.63673	0.92506
phosphorelay signal transduction system	7	0.13197	0.56287	0.88682	0.41769	0.43513	1	1	0.007984	0.47562	3	1	0.1018	0.75767	4	1	0.12974	0.92506
phosphorylation	38	0.44877	0.16367	0.81228	0.13055	0.83433	1	0.99999	0.5988	0.84026	22	0.99998	0.78842	0.87009	16	1	0.033932	0.92506
phosphorylation of RNA polymerase II C-terminal domain	1	-0.99993	0.53293	0.88682	0.99993	0.47106	1	0.99986	0.93812	0.95882	0	NA	NA	NA	1	0.99986	0.97006	0.98623
piecemeal microautophagy of the nucleus	4	0.27083	0.51697	0.88682	0.27083	0.47904	1	1	0.13573	0.82895	2	1	0.29341	0.75767	2	1	0.33932	0.92506
plasmid maintenance	1	0.99987	0.499	0.88682	-0.99987	0.50299	1	0.99973	0.97405	0.97875	1	0.99973	0.97605	0.97605	0	NA	NA	NA
polysaccharide catabolic process	2	0.25	0.53693	0.88682	0.25	0.60878	1	1	0.29142	0.82895	1	1	0.45509	0.75767	1	1	0.62675	0.92506
positive regulation of attachment of spindle microtubules to kinetochore	1	-1	0.57685	0.88682	1	0.42515	1	1	0.83433	0.95673	0	NA	NA	NA	1	1	0.85828	0.98623
positive regulation of catalytic activity	1	1	0.2515	0.81228	-1	1	1	1	0.48902	0.82895	1	1	0.45509	0.75767	0	NA	NA	NA
positive regulation of DNA repair	1	1	0.2515	0.81228	-1	1	1	1	0.48902	0.82895	1	1	0.45509	0.75767	0	NA	NA	NA
positive regulation of filamentous growth of a population of unicellular organisms in response to starvation	1	-1	1	1	1	0.28743	1	1	0.48902	0.82895	0	NA	NA	NA	1	1	0.62675	0.92506
positive regulation of gluconeogenesis	1	-1	1	1	1	0.28743	1	1	0.48902	0.82895	0	NA	NA	NA	1	1	0.62675	0.92506
positive regulation of GTPase activity	12	0.29234	0.55689	0.88682	0.29236	0.45309	1	0.99999	0.63872	0.84277	6	0.99997	0.78443	0.87009	6	1	0.46108	0.92506
positive regulation of histone H3-K36 trimethylation	1	1	0.31936	0.81228	-1	0.68463	1	1	0.60279	0.84026	1	1	0.57285	0.75767	0	NA	NA	NA
positive regulation of kinase activity	1	1	0.32335	0.81228	-1	0.67864	1	1	0.62874	0.84026	1	1	0.59082	0.75767	0	NA	NA	NA
positive regulation of mating-type specific transcription, DNA-templated	1	-1	0.69661	0.94008	1	0.30739	1	1	0.54691	0.84026	0	NA	NA	NA	1	1	0.66267	0.95113
positive regulation of meiotic cell cycle	1	-0.99993	0.53293	0.88682	0.99993	0.47106	1	0.99986	0.93812	0.95882	0	NA	NA	NA	1	0.99986	0.97006	0.98623
positive regulation of microtubule polymerization	1	-1	0.57685	0.88682	1	0.42515	1	1	0.83433	0.95673	0	NA	NA	NA	1	1	0.85828	0.98623
positive regulation of mitotic cell cycle	1	-1	1	1	1	0.28743	1	1	0.48902	0.82895	0	NA	NA	NA	1	1	0.62675	0.92506
positive regulation of phosphorylation of RNA polymerase II C-terminal domain serine 2 residues	1	1	0.31936	0.81228	-1	0.68463	1	1	0.60279	0.84026	1	1	0.57285	0.75767	0	NA	NA	NA
positive regulation of pyrimidine-containing compound salvage	1	-1	1	1	1	0.28743	1	1	0.48902	0.82895	0	NA	NA	NA	1	1	0.62675	0.92506
positive regulation of transcription elongation from RNA polymerase I promoter	1	1	0.31936	0.81228	-1	0.68463	1	1	0.60279	0.84026	1	1	0.57285	0.75767	0	NA	NA	NA
positive regulation of transcription elongation from RNA polymerase II promoter	6	0.28056	0.45509	0.88682	0.28056	0.53693	1	1	0.053892	0.82895	3	1	0.19162	0.75767	3	1	0.2016	0.92506
positive regulation of transcription from RNA polymerase II promoter	8	0.0049199	0.60878	0.90311	0.51115	0.38922	1	0.99999	0.6008	0.84026	3	1	0.57285	0.75767	5	0.99998	0.80639	0.98623
positive regulation of transcription from RNA polymerase II promoter involved in unfolded protein response	1	-1	1	1	1	0.28743	1	1	0.48902	0.82895	0	NA	NA	NA	1	1	0.62675	0.92506
potassium ion transmembrane transport	1	1	0.40519	0.88682	-1	0.59681	1	1	0.81238	0.95425	1	1	0.74052	0.85219	0	NA	NA	NA
premeiotic DNA replication	5	-1.74	0.97804	1	1	0.023952	1	1	0.48303	0.82895	0	NA	NA	NA	5	1	0.53892	0.92506
pre-replicative complex assembly involved in nuclear cell cycle DNA replication	1	1	0.43114	0.88682	-1	0.57086	1	1	0.84431	0.95673	1	1	0.78842	0.87009	0	NA	NA	NA
primary metabolic process	1	-0.99999	0.54691	0.88682	0.99999	0.45509	1	0.99998	0.87625	0.95708	0	NA	NA	NA	1	0.99998	0.92615	0.98623
production of siRNA involved in chromatin silencing by small RNA	1	1	0.31138	0.81228	-1	0.69062	1	1	0.6008	0.84026	1	1	0.56886	0.75767	0	NA	NA	NA
proline biosynthetic process	1	1	0.2515	0.81228	-1	1	1	1	0.48902	0.82895	1	1	0.45509	0.75767	0	NA	NA	NA
proline catabolic process to glutamate	1	1	0.36926	0.86008	-1	0.63273	1	1	0.69261	0.84947	1	1	0.66467	0.79019	0	NA	NA	NA
propionate catabolic process, 2-methylcitrate cycle	1	1	0.2515	0.81228	-1	1	1	1	0.48902	0.82895	1	1	0.45509	0.75767	0	NA	NA	NA
protein autophosphorylation	1	-1	1	1	1	0.28743	1	1	0.48902	0.82895	0	NA	NA	NA	1	1	0.62675	0.92506
protein citrullination	1	-0.99999	0.5509	0.88682	0.99999	0.4511	1	0.99998	0.87625	0.95708	0	NA	NA	NA	1	0.99998	0.92216	0.98623
protein complex assembly	1	-1	1	1	1	0.28743	1	1	0.48902	0.82895	0	NA	NA	NA	1	1	0.62675	0.92506
protein dephosphorylation	2	1	0.12575	0.81228	-1.25	0.87824	1	1	0.49301	0.83234	2	1	0.39321	0.75767	0	NA	NA	NA
protein deubiquitination	3	0.55556	0.25948	0.81228	-0.11111	0.73453	1	1	0.26747	0.82895	2	1	0.34132	0.75767	1	1	0.62675	0.92506
protein folding	3	0.55552	0.46307	0.88682	-0.11107	0.53693	1	0.99995	0.89421	0.95882	2	0.99991	0.90419	0.94158	1	1	0.81637	0.98623
protein geranylgeranylation	2	1	0.06986	0.81228	-1.25	1	1	1	0.29142	0.82895	2	1	0.21357	0.75767	0	NA	NA	NA
protein glycosylation	2	1	0.075848	0.81228	-1.25	0.92615	1	1	0.33134	0.82895	2	1	0.2495	0.75767	0	NA	NA	NA
protein import into peroxisome matrix, docking	1	1	0.2515	0.81228	-1	1	1	1	0.48902	0.82895	1	1	0.45509	0.75767	0	NA	NA	NA
protein localization by the Cvt pathway	2	0.25	0.53693	0.88682	0.25	0.60878	1	1	0.29142	0.82895	1	1	0.45509	0.75767	1	1	0.62675	0.92506
protein localization to chromosome, centromeric region	1	-1	1	1	1	0.28743	1	1	0.48902	0.82895	0	NA	NA	NA	1	1	0.62675	0.92506
protein localization to phagophore assembly site	1	1	0.2515	0.81228	-1	1	1	1	0.48902	0.82895	1	1	0.45509	0.75767	0	NA	NA	NA
protein methylation	2	0.99999	0.21557	0.81228	-1.25	0.78443	1	0.99998	0.83234	0.95673	2	0.99998	0.77645	0.87009	0	NA	NA	NA
protein neddylation	1	-1	0.60279	0.90311	1	0.3992	1	1	0.71856	0.86601	0	NA	NA	NA	1	1	0.82036	0.98623
protein N-linked glycosylation	3	0.55556	0.31737	0.81228	-0.11111	0.67864	1	1	0.48902	0.82895	2	1	0.53693	0.75767	1	1	0.69062	0.9666
protein phosphorylation	32	0.16785	0.71657	0.9639	0.41901	0.27944	1	1	0.1976	0.82895	14	0.99999	0.48303	0.75767	18	1	0.14371	0.92506
protein secretion	1	-1	0.63673	0.90311	1	0.36527	1	1	0.68263	0.84461	0	NA	NA	NA	1	1	0.77046	0.9666
protein targeting to ER	1	-0.99998	0.54491	0.88682	0.99998	0.45709	1	0.99997	0.88423	0.95708	0	NA	NA	NA	1	0.99997	0.93014	0.98623
protein targeting to membrane	2	1	0.06986	0.81228	-1.25	1	1	1	0.29142	0.82895	2	1	0.21357	0.75767	0	NA	NA	NA
protein transport	1	1	0.2515	0.81228	-1	1	1	1	0.48902	0.82895	1	1	0.45509	0.75767	0	NA	NA	NA
protein ubiquitination	2	1	0.13772	0.81228	-1.25	0.86427	1	1	0.54291	0.84026	2	1	0.42715	0.75767	0	NA	NA	NA
protein urmylation	1	-0.99998	0.54491	0.88682	0.99998	0.45709	1	0.99995	0.88822	0.95708	0	NA	NA	NA	1	0.99995	0.93613	0.98623
protein-chromophore linkage	1	1	0.2515	0.81228	-1	1	1	1	0.48902	0.82895	1	1	0.45509	0.75767	0	NA	NA	NA
protein-DNA complex assembly	1	-1	1	1	1	0.28743	1	1	0.48902	0.82895	0	NA	NA	NA	1	1	0.62675	0.92506
proteolysis	51	-0.2921	0.998	1	0.67655	0.003992	0.83234	1	0.003992	0.47562	14	1	0.057884	0.75767	37	1	0.03992	0.92506
pseudohyphal growth	1	-1	1	1	1	0.28743	1	1	0.48902	0.82895	0	NA	NA	NA	1	1	0.62675	0.92506
pseudouridine synthesis	1	1	0.35329	0.83704	-1	0.6487	1	1	0.66866	0.84461	1	1	0.64072	0.77502	0	NA	NA	NA
pseurotin A biosynthetic process	1	-1	1	1	1	0.28743	1	1	0.48902	0.82895	0	NA	NA	NA	1	1	0.62675	0.92506
putrescine biosynthetic process	3	0.55556	0.16168	0.81228	-0.11111	0.83234	1	1	0.42715	0.82895	2	1	0.21357	0.75767	1	1	0.83832	0.98623
putrescine transport	1	1	0.2515	0.81228	-1	1	1	1	0.48902	0.82895	1	1	0.45509	0.75767	0	NA	NA	NA
pyridoxal phosphate biosynthetic process	1	-1	0.65669	0.90376	1	0.34531	1	1	0.61876	0.84026	0	NA	NA	NA	1	1	0.72255	0.9666
pyridoxine biosynthetic process	1	-1	0.65669	0.90376	1	0.34531	1	1	0.61876	0.84026	0	NA	NA	NA	1	1	0.72255	0.9666
pyrimidine dimer repair	2	-1.25	0.87226	1	1	0.12974	1	1	0.47106	0.82895	0	NA	NA	NA	2	1	0.54092	0.92506
pyrimidine-containing compound salvage	1	1	0.30739	0.81228	-1	0.69461	1	1	0.59681	0.84026	1	1	0.56287	0.75767	0	NA	NA	NA
reciprocal meiotic recombination	14	-0.25167	0.94611	1	0.65436	0.055888	1	1	0.17166	0.82895	4	1	0.49501	0.75767	10	1	0.29341	0.92506
recruitment of 3'-end processing factors to RNA polymerase II holoenzyme complex	1	1	0.31936	0.81228	-1	0.68463	1	1	0.60279	0.84026	1	1	0.57285	0.75767	0	NA	NA	NA
regulation of ARF protein signal transduction	1	1	0.2515	0.81228	-1	1	1	1	0.48902	0.82895	1	1	0.45509	0.75767	0	NA	NA	NA
regulation of catalytic activity	2	0.25	0.61078	0.90311	0.25	0.38723	1	1	0.5509	0.84026	1	1	0.67265	0.79626	1	1	0.62675	0.92506
regulation of cellular amino acid metabolic process	1	-1	1	1	1	0.28743	1	1	0.48902	0.82895	0	NA	NA	NA	1	1	0.62675	0.92506
regulation of DNA-dependent DNA replication initiation	2	1	0.19162	0.81228	-1.25	0.81038	1	1	0.68663	0.84461	2	1	0.60679	0.76054	0	NA	NA	NA
regulation of double-strand break repair via homologous recombination	1	-0.99993	0.53293	0.88682	0.99993	0.47106	1	0.99986	0.93812	0.95882	0	NA	NA	NA	1	0.99986	0.97006	0.98623
regulation of endocytosis	1	-1	0.63673	0.90311	1	0.36527	1	1	0.68263	0.84461	0	NA	NA	NA	1	1	0.77046	0.9666
regulation of histone H2B conserved C-terminal lysine ubiquitination	1	1	0.31936	0.81228	-1	0.68463	1	1	0.60279	0.84026	1	1	0.57285	0.75767	0	NA	NA	NA
regulation of histone H3-K9 methylation	1	1	0.31138	0.81228	-1	0.69062	1	1	0.6008	0.84026	1	1	0.56886	0.75767	0	NA	NA	NA
regulation of induction of conjugation upon nitrogen starvation	1	1	0.2515	0.81228	-1	1	1	1	0.48902	0.82895	1	1	0.45509	0.75767	0	NA	NA	NA
regulation of lipid kinase activity	1	1	0.32335	0.81228	-1	0.67864	1	1	0.62874	0.84026	1	1	0.59082	0.75767	0	NA	NA	NA
regulation of nitrogen utilization	1	1	0.2515	0.81228	-1	1	1	1	0.48902	0.82895	1	1	0.45509	0.75767	0	NA	NA	NA
regulation of peroxisome size	5	0.06	0.65469	0.90376	0.46	0.3513	1	1	0.053892	0.82895	2	1	0.22754	0.75767	3	1	0.2016	0.92506
regulation of protein localization	1	-0.99993	0.53293	0.88682	0.99993	0.47106	1	0.99986	0.93812	0.95882	0	NA	NA	NA	1	0.99986	0.97006	0.98623
regulation of Rho protein signal transduction	8	0.28614	0.54291	0.88682	0.28618	0.46507	1	0.99998	0.76048	0.90843	4	0.99995	0.86427	0.91028	4	1	0.49301	0.92506
regulation of SNARE complex assembly	2	0.25	0.57485	0.88682	0.25	0.42315	1	1	0.38723	0.82895	1	1	0.57086	0.75767	1	1	0.62675	0.92506
regulation of transcription from RNA polymerase II promoter	70	0.46253	0.057884	0.81228	0.11637	0.94411	1	0.99999	0.14172	0.82895	41	1	0.045908	0.75767	29	0.99999	0.54291	0.92506
regulation of transcription from RNA polymerase III promoter	1	1	0.2515	0.81228	-1	1	1	1	0.48902	0.82895	1	1	0.45509	0.75767	0	NA	NA	NA
regulation of transcription, DNA-templated	20	-0.055127	0.9002	1	0.56151	0.0998	1	1	0.007984	0.47562	7	1	0.08982	0.75767	13	1	0.03992	0.92506
regulation of transcription-coupled nucleotide-excision repair	1	1	0.31936	0.81228	-1	0.68463	1	1	0.60279	0.84026	1	1	0.57285	0.75767	0	NA	NA	NA
regulation of vacuole fusion, non-autophagic	2	0.25	0.57485	0.88682	0.25	0.42315	1	1	0.38723	0.82895	1	1	0.57086	0.75767	1	1	0.62675	0.92506
replicative cell aging	2	-1.25	1	1	1	0.097804	1	1	0.29142	0.82895	0	NA	NA	NA	2	1	0.33932	0.92506
response to oxidative stress	4	-1.6041	0.94411	1	0.99997	0.057884	1	0.99995	0.91617	0.95882	0	NA	NA	NA	4	0.99995	0.92016	0.98623
response to stimulus	1	-1	1	1	1	0.28743	1	1	0.48902	0.82895	0	NA	NA	NA	1	1	0.62675	0.92506
response to stress	7	0.13197	0.53094	0.88682	0.41769	0.46307	1	1	0.26747	0.82895	3	1	0.1018	0.75767	4	1	0.56287	0.92506
response to unfolded protein	1	1	0.2515	0.81228	-1	1	1	1	0.48902	0.82895	1	1	0.45509	0.75767	0	NA	NA	NA
retrograde transport, endosome to Golgi	2	0.25	0.53693	0.88682	0.25	0.60878	1	1	0.29142	0.82895	1	1	0.45509	0.75767	1	1	0.62675	0.92506
retrograde vesicle-mediated transport, Golgi to ER	5	0.76	0.0499	0.81228	-0.54	0.9481	1	1	0.11776	0.82895	4	1	0.11976	0.75767	1	1	0.62675	0.92506
riboflavin biosynthetic process	1	-1	1	1	1	0.28743	1	1	0.48902	0.82895	0	NA	NA	NA	1	1	0.62675	0.92506
ribosomal large subunit assembly	1	1	0.43114	0.88682	-1	0.57086	1	1	0.84431	0.95673	1	1	0.78842	0.87009	0	NA	NA	NA
ribosomal small subunit assembly	1	-0.99978	0.51896	0.88682	0.99978	0.48503	1	0.99956	0.98403	0.9864	0	NA	NA	NA	1	0.99956	0.98603	0.99009
ribosome biogenesis	1	1	0.35329	0.83704	-1	0.6487	1	1	0.66866	0.84461	1	1	0.64072	0.77502	0	NA	NA	NA
RNA phosphodiester bond hydrolysis, endonucleolytic	4	0.6875	0.17964	0.81228	-0.35417	0.81836	1	1	0.42914	0.82895	3	1	0.48104	0.75767	1	1	0.62675	0.92506
RNA polymerase II transcriptional preinitiation complex assembly	5	0.76	0.087824	0.81228	-0.54	0.90818	1	1	0.46108	0.82895	4	1	0.48703	0.75767	1	1	0.62675	0.92506
RNA polymerase III type 1 promoter transcriptional preinitiation complex assembly	1	1	0.2515	0.81228	-1	1	1	1	0.48902	0.82895	1	1	0.45509	0.75767	0	NA	NA	NA
RNA polymerase III type 2 promoter transcriptional preinitiation complex assembly	1	1	0.2515	0.81228	-1	1	1	1	0.48902	0.82895	1	1	0.45509	0.75767	0	NA	NA	NA
RNA processing	2	1	0.12575	0.81228	-1.25	0.87625	1	1	0.49701	0.83568	2	1	0.39321	0.75767	0	NA	NA	NA
rRNA methylation	1	0.99993	0.47904	0.88682	-0.99993	0.52295	1	0.99987	0.93214	0.95882	1	0.99987	0.93613	0.95334	0	NA	NA	NA
rRNA processing	3	1	0.067864	0.81228	-1.4444	0.93812	1	1	0.60679	0.84026	3	1	0.55888	0.75767	0	NA	NA	NA
secondary metabolite biosynthetic process	1	-1	1	1	1	0.28743	1	1	0.48902	0.82895	0	NA	NA	NA	1	1	0.62675	0.92506
self proteolysis	1	-1	1	1	1	0.28743	1	1	0.48902	0.82895	0	NA	NA	NA	1	1	0.62675	0.92506
septin ring disassembly	1	1	0.2515	0.81228	-1	1	1	1	0.48902	0.82895	1	1	0.45509	0.75767	0	NA	NA	NA
seryl-tRNA aminoacylation	3	-0.11111	0.78643	1	0.55556	0.40719	1	1	0.47106	0.82895	1	1	0.71657	0.83281	2	1	0.69062	0.9666
short-chain fatty acid metabolic process	2	0.25	0.63473	0.90311	0.25	0.36727	1	1	0.62475	0.84026	1	1	0.71856	0.83281	1	1	0.62675	0.92506
signal peptide processing	1	-0.99998	0.54491	0.88682	0.99998	0.45709	1	0.99997	0.88423	0.95708	0	NA	NA	NA	1	0.99997	0.93014	0.98623
signal transduction	1	1	0.2515	0.81228	-1	1	1	1	0.48902	0.82895	1	1	0.45509	0.75767	0	NA	NA	NA
signal transduction by protein phosphorylation	4	-0.35417	0.87226	1	0.6875	0.14571	1	1	0.071856	0.82895	1	1	0.45509	0.75767	3	1	0.2016	0.92506
single-species surface biofilm formation	1	-1	1	1	1	0.28743	1	1	0.48902	0.82895	0	NA	NA	NA	1	1	0.62675	0.92506
siroheme biosynthetic process	1	1	0.31936	0.81228	-1	0.68263	1	1	0.61277	0.84026	1	1	0.58882	0.75767	0	NA	NA	NA
sister chromatid biorientation	2	0.25	0.53693	0.88682	0.25	0.60878	1	1	0.29142	0.82895	1	1	0.45509	0.75767	1	1	0.62675	0.92506
small GTPase mediated signal transduction	4	0.27084	0.37126	0.86008	0.27083	0.62874	1	1	0.63074	0.84026	2	1	0.44112	0.75767	2	0.99999	0.83034	0.98623
snoRNA transcription from an RNA polymerase II promoter	1	1	0.2515	0.81228	-1	1	1	1	0.48902	0.82895	1	1	0.45509	0.75767	0	NA	NA	NA
sodium ion transport	1	-1	1	1	1	0.28743	1	1	0.48902	0.82895	0	NA	NA	NA	1	1	0.62675	0.92506
spermidine transmembrane transport	1	1	0.2515	0.81228	-1	1	1	1	0.48902	0.82895	1	1	0.45509	0.75767	0	NA	NA	NA
sporulation resulting in formation of a cellular spore	6	-1.8583	0.998	1	1	0.003992	0.83234	1	0.42914	0.82895	0	NA	NA	NA	6	1	0.48303	0.92506
sterol biosynthetic process	1	1	0.2515	0.81228	-1	1	1	1	0.48902	0.82895	1	1	0.45509	0.75767	0	NA	NA	NA
sterol metabolic process	1	-1	1	1	1	0.28743	1	1	0.48902	0.82895	0	NA	NA	NA	1	1	0.62675	0.92506
sulfate assimilation	1	1	0.31936	0.81228	-1	0.68263	1	1	0.61277	0.84026	1	1	0.58882	0.75767	0	NA	NA	NA
sulfate transmembrane transport	2	0.25	0.53693	0.88682	0.25	0.60878	1	1	0.29142	0.82895	1	1	0.45509	0.75767	1	1	0.62675	0.92506
superoxide metabolic process	1	1	0.2515	0.81228	-1	1	1	1	0.48902	0.82895	1	1	0.45509	0.75767	0	NA	NA	NA
synapsis	1	1	0.25349	0.81228	-1	1	1	1	0.51098	0.84026	1	1	0.46906	0.75767	0	NA	NA	NA
termination of RNA polymerase II transcription, exosome-dependent	1	-1	0.60679	0.90311	1	0.39721	1	1	0.71457	0.8637	0	NA	NA	NA	1	1	0.81238	0.98623
tetracenomycin C biosynthetic process	1	-1	0.65269	0.90376	1	0.3493	1	1	0.64471	0.84277	0	NA	NA	NA	1	1	0.73453	0.9666
tetrahydrobiopterin biosynthetic process	1	0.99989	0.49701	0.88682	-0.99989	0.50499	1	0.99978	0.96407	0.97341	1	0.99978	0.96407	0.96756	0	NA	NA	NA
thiamine biosynthetic process	3	0.55556	0.23353	0.81228	-0.11111	0.8004	1	1	0.1517	0.82895	2	1	0.21357	0.75767	1	1	0.62675	0.92506
threonine biosynthetic process	1	-1	1	1	1	0.28743	1	1	0.48902	0.82895	0	NA	NA	NA	1	1	0.62675	0.92506
TORC2 signaling	1	1	0.32136	0.81228	-1	0.68263	1	1	0.62275	0.84026	1	1	0.59082	0.75767	0	NA	NA	NA
transcription factor import into nucleus	2	-1.25	1	1	1	0.097804	1	1	0.29142	0.82895	0	NA	NA	NA	2	1	0.33932	0.92506
transcription from a RNA polymerase III hybrid type promoter	1	1	0.2515	0.81228	-1	1	1	1	0.48902	0.82895	1	1	0.45509	0.75767	0	NA	NA	NA
transcription from RNA polymerase II promoter	1	1	0.34331	0.82752	-1	0.65868	1	1	0.66667	0.84461	1	1	0.63273	0.7721	0	NA	NA	NA
transcription initiation from RNA polymerase II promoter	1	1	0.2515	0.81228	-1	1	1	1	0.48902	0.82895	1	1	0.45509	0.75767	0	NA	NA	NA
transcription, DNA-templated	15	0.58478	0.085828	0.81228	-0.10388	0.91617	1	0.99999	0.41717	0.82895	10	0.99999	0.49102	0.75767	5	1	0.06986	0.92506
translation	4	0.68753	0.051896	0.81228	-0.3543	0.9481	1	0.99993	0.94611	0.96461	3	1	0.34731	0.75767	1	0.99956	0.98603	0.99009
translational elongation	1	1	0.31936	0.81228	-1	0.68463	1	1	0.60279	0.84026	1	1	0.57285	0.75767	0	NA	NA	NA
translational initiation	3	0.55556	0.2515	0.81228	-0.11111	0.74251	1	1	0.22754	0.82895	2	1	0.29341	0.75767	1	1	0.62675	0.92506
translational termination	5	0.06	0.65469	0.90376	0.46	0.3513	1	1	0.053892	0.82895	2	1	0.22754	0.75767	3	1	0.2016	0.92506
transmembrane transport	152	0.16459	0.92415	1	0.42925	0.077844	1	0.99999	0.041916	0.82895	66	1	0.011976	0.75767	86	0.99999	0.44711	0.92506
transport	12	0.58252	0.17166	0.81228	-0.10484	0.82834	1	0.99998	0.81238	0.95425	8	0.99997	0.82635	0.88805	4	0.99999	0.73653	0.9666
transsulfuration	1	-1	1	1	1	0.28743	1	1	0.48902	0.82895	0	NA	NA	NA	1	1	0.62675	0.92506
tricarboxylic acid cycle	1	1	0.2515	0.81228	-1	1	1	1	0.48902	0.82895	1	1	0.45509	0.75767	0	NA	NA	NA
triglyceride biosynthetic process	1	-1	1	1	1	0.28743	1	1	0.48902	0.82895	0	NA	NA	NA	1	1	0.62675	0.92506
tRNA aminoacylation for protein translation	1	1	0.37924	0.87372	-1	0.62475	1	1	0.70659	0.85903	1	1	0.68663	0.80934	0	NA	NA	NA
tRNA modification	1	-0.99999	0.55888	0.88682	0.99999	0.44711	1	0.99998	0.87625	0.95708	0	NA	NA	NA	1	0.99998	0.91816	0.98623
tRNA processing	1	1	0.41317	0.88682	-1	0.58882	1	1	0.82834	0.95673	1	1	0.75449	0.85304	0	NA	NA	NA
tRNA thio-modification	1	-0.99998	0.54491	0.88682	0.99998	0.45709	1	0.99995	0.88822	0.95708	0	NA	NA	NA	1	0.99995	0.93613	0.98623
tRNA wobble uridine modification	1	-0.99998	0.54491	0.88682	0.99998	0.45709	1	0.99995	0.88822	0.95708	0	NA	NA	NA	1	0.99995	0.93613	0.98623
tryptophan catabolic process to kynurenine	2	1	0.15968	0.81228	-1.25	0.84431	1	1	0.62675	0.84026	2	1	0.52295	0.75767	0	NA	NA	NA
tryptophanyl-tRNA aminoacylation	1	1	0.35529	0.83704	-1	0.64671	1	1	0.67864	0.84461	1	1	0.64471	0.77646	0	NA	NA	NA
tubulin complex assembly	1	-1	0.60479	0.90311	1	0.3992	1	1	0.71457	0.8637	0	NA	NA	NA	1	1	0.81637	0.98623
tyrosine metabolic process	2	1	0.06986	0.81228	-1.25	1	1	1	0.29142	0.82895	2	1	0.21357	0.75767	0	NA	NA	NA
ubiquinone biosynthetic process	1	-1	1	1	1	0.28743	1	1	0.48902	0.82895	0	NA	NA	NA	1	1	0.62675	0.92506
ubiquitin-dependent ERAD pathway	1	1	0.30739	0.81228	-1	0.69461	1	1	0.59681	0.84026	1	1	0.56287	0.75767	0	NA	NA	NA
ubiquitin-dependent protein catabolic process	3	0.55556	0.25948	0.81228	-0.11111	0.73453	1	1	0.26747	0.82895	2	1	0.34132	0.75767	1	1	0.62675	0.92506
UDP-galactose transmembrane transport	1	-0.99996	0.54291	0.88682	0.99996	0.45908	1	0.99993	0.89621	0.95882	0	NA	NA	NA	1	0.99993	0.9501	0.98623
UDP-glucose transmembrane transport	2	0.25001	0.28543	0.81228	0.24997	0.71457	1	0.99997	0.83832	0.95673	1	1	0.61677	0.7627	1	0.99993	0.9501	0.98623
UDP-N-acetylglucosamine transmembrane transport	1	1	0.33533	0.82741	-1	0.66667	1	1	0.65469	0.84461	1	1	0.61677	0.7627	0	NA	NA	NA
UMP salvage	1	1	0.43713	0.88682	-1	0.56687	1	0.99999	0.86028	0.95708	1	0.99999	0.83034	0.88805	0	NA	NA	NA
urea transmembrane transport	1	1	0.2515	0.81228	-1	1	1	1	0.48902	0.82895	1	1	0.45509	0.75767	0	NA	NA	NA
uridine catabolic process	1	1	0.30739	0.81228	-1	0.69461	1	1	0.59681	0.84026	1	1	0.56287	0.75767	0	NA	NA	NA
UV-damage excision repair, DNA incision	2	-1.25	0.87226	1	1	0.12974	1	1	0.47106	0.82895	0	NA	NA	NA	2	1	0.54092	0.92506
vacuolar protein processing	2	0.25	0.57485	0.88682	0.25	0.42315	1	1	0.38723	0.82895	1	1	0.57086	0.75767	1	1	0.62675	0.92506
vacuole fusion	1	1	0.2515	0.81228	-1	1	1	1	0.48902	0.82895	1	1	0.45509	0.75767	0	NA	NA	NA
vacuole inheritance	1	-1	0.63673	0.90311	1	0.36527	1	1	0.68263	0.84461	0	NA	NA	NA	1	1	0.77046	0.9666
vesicle-mediated transport	3	-0.11111	0.57485	0.88682	0.55555	0.42515	1	1	0.61477	0.84026	1	1	0.45509	0.75767	2	1	0.7525	0.9666
