# Supplementary material for: Uncovering global metabolic response to cordycepin production in Cordyceps militaris through transcriptome and genome-scale network-driven analysis
Source: Sci Rep. 2018 Jun 18;8:9250. doi: 10.1038/s41598-018-27534-7 (PMC6006141; doi:10.1038/s41598-018-27534-7)
Supplement: Supplementary file 4 — Dataset 4 [file 41598_2018_27534_MOESM4_ESM.xlsx]

## Sheet: Index
Supplementary Information
Uncovering global metabolic response to cordycepin production in Cordyceps militaris through transcriptome and genome-scale network-driven analysis
Nachon Raethong1, Kobkul Laoteng2 and Wanwipa Vongsangnak3,4,*
1Interdisciplinary Graduate Program in Bioscience, Faculty of Science, Kasetsart University, Bangkok, 10900, Thailand. 2Bioprocess Technology Laboratory, Food Biotechnology Research Unit, National Center for Genetic Engineering and Biotechnology (BIOTEC), National Science and Technology Development Agency (NSTDA), Pathum Thani, 12120, Thailand. 3Department of Zoology, Faculty of Science, Kasetsar…
Supplementary file 4: Hierarchical clustering of differentially expressed genes (DEGs) of C. militaris revealed five clusters upon the basis of their expression values
This file includes: Supplementary Table S1
	Supplementary Table S1. List of gene names, normalized expression values (z-scores) in different carbon sources and cluster IDs of DEGs.

## Sheet: Table S1
	Gene name	Normalized expression values (z-scores) in different carbon sources			Cluster ID
		Xylose	Sucrose	Glucose
	Unigene6508	-1.13166	0.764588	0.367075	CL-01
	Unigene6103	-1.10537	0.841845	0.263528	CL-01
	Unigene7066	-1.11309	0.822567	0.290527	CL-01
	Unigene185	-1.09632	0.862102	0.23422	CL-01
	Unigene4798	-1.14339	0.711339	0.432047	CL-01
	CL1286.Contig2	-1.03059	0.966303	0.0642909	CL-01
	Unigene2031	-1.12821	0.77706	0.351154	CL-01
	Unigene6480	-0.855057	1.09958	-0.244527	CL-01
	CL1286.Contig1	-1.05354	0.936091	0.117446	CL-01
	Unigene252	-1.06995	0.911007	0.158947	CL-01
	Unigene7644	-1.13178	0.764143	0.367637	CL-01
	Unigene7462	-1.13444	0.753718	0.380724	CL-01
	Unigene3968	-1.02194	0.976509	0.0454337	CL-01
	Unigene5280	-1.00611	0.993772	0.0123426	CL-01
	Unigene7492	-1.05713	0.930884	0.126243	CL-01
	CL1546.Contig2	-1.04312	0.950431	0.0926844	CL-01
	Unigene8095	-0.984134	1.01515	-0.0310115	CL-01
	Unigene7549	-1.12359	0.79235	0.331243	CL-01
	CL387.Contig3	-0.247991	1.10066	-0.85267	CL-01
	CL1546.Contig1	-1.04009	0.954399	0.0856877	CL-01
	Unigene2360	-0.954246	1.0402	-0.0859592	CL-01
	Unigene8161	-0.728642	1.14009	-0.411444	CL-01
	CL1730.Contig2	-0.45795	1.14697	-0.689018	CL-01
	Unigene7118	-1.14001	0.728996	0.411017	CL-01
	Unigene2674	-1.03717	0.958142	0.0790265	CL-01
	Unigene5556	-1.12278	0.794878	0.327906	CL-01
	Unigene8341	-1.09158	0.871882	0.219701	CL-01
	Unigene7251	-0.985914	1.01351	-0.0276006	CL-01
	Unigene1852	-0.955703	1.03908	-0.0833747	CL-01
	Unigene715	-1.03738	0.957879	0.0794965	CL-01
	Unigene2584	-0.961103	1.03482	-0.0737143	CL-01
	Unigene8238	-1.08529	0.88412	0.201173	CL-01
	CL1011.Contig1	-0.958694	1.03673	-0.0780401	CL-01
	CL281.Contig2	-0.860946	1.09687	-0.235919	CL-01
	Unigene4546	-1.13727	0.741723	0.395549	CL-01
	CL519.Contig2	-0.454714	1.14656	-0.691842	CL-01
	Unigene2876	-0.928596	1.05867	-0.130078	CL-01
	Unigene4060	-1.13191	0.763642	0.368271	CL-01
	Unigene7828	-0.907798	1.0719	-0.164104	CL-01
	Unigene3617	-0.353491	1.12873	-0.775243	CL-01
	CL895.Contig2	-1.04094	0.953284	0.0876609	CL-01
	Unigene4399	-1.01278	0.986715	0.0260601	CL-01
	CL598.Contig1	-0.824952	1.11218	-0.287232	CL-01
	Unigene1271	-0.997712	1.00227	-0.00456084	CL-01
	Unigene2243	-1.14432	0.705943	0.438378	CL-01
	CL594.Contig2	-1.01064	0.989008	0.0216337	CL-01
	Unigene5207	-0.165886	1.07257	-0.906684	CL-01
	CL594.Contig1	-0.990133	1.00958	-0.0194497	CL-01
	CL895.Contig1	-1.00237	0.997611	0.00476007	CL-01
	CL2122.Contig2	-0.929949	1.05776	-0.127813	CL-01
	Unigene602	-0.719614	1.14187	-0.422253	CL-01
	CL53.Contig2	-1.13896	0.734023	0.40494	CL-01
	Unigene1501	-1.10706	0.837812	0.269246	CL-01
	Unigene3414	-1.02817	0.969223	0.058947	CL-01
	CL176.Contig2	-0.700438	1.14523	-0.44479	CL-01
	CL927.Contig3	-1.06428	0.920066	0.144209	CL-01
	CL1391.Contig4	-1.12041	0.802103	0.318305	CL-01
	Unigene3706	-1.1243	0.790111	0.334186	CL-01
	Unigene1952	-0.726608	1.1405	-0.41389	CL-01
	CL1626.Contig1	-0.972171	1.02568	-0.0535101	CL-01
	CL186.Contig2	-1.14523	0.700431	0.444799	CL-01
	Unigene3072	-0.96698	1.03004	-0.0630566	CL-01
	Unigene5683	-0.790136	1.12429	-0.334153	CL-01
	CL1427.Contig1	-1.0169	0.982194	0.0347085	CL-01
	Unigene7399	-0.815332	1.11578	-0.300448	CL-01
	CL1147.Contig2	-1.06563	0.917951	0.147675	CL-01
	CL772.Contig1	-0.852333	1.10081	-0.248479	CL-01
	Unigene3877	-0.933274	1.05549	-0.122217	CL-01
	CL526.Contig2	-1.10019	0.853711	0.246482	CL-01
	CL1384.Contig2	-0.833138	1.10896	-0.275827	CL-01
	Unigene8507	-0.930737	1.05723	-0.12649	CL-01
	CL1367.Contig3	-1.12125	0.799576	0.321675	CL-01
	Unigene2468	-0.972061	1.02577	-0.0537123	CL-01
	CL1271.Contig1	-1.08967	0.875697	0.213968	CL-01
	Unigene7821	-0.426442	1.14253	-0.716086	CL-01
	CL1789.Contig2	-1.01192	0.987634	0.0242897	CL-01
	CL2205.Contig2	-1.06251	0.9228	0.139707	CL-01
	Unigene6432	-1.04944	0.941864	0.107573	CL-01
	CL1463.Contig1	-0.485555	1.15007	-0.664514	CL-01
	Unigene8485	-0.691681	1.14658	-0.454899	CL-01
	CL688.Contig2	-0.98956	1.01012	-0.0205623	CL-01
	CL1861.Contig1	-1.05106	0.939597	0.111466	CL-01
	Unigene141	-1.12626	0.783692	0.342572	CL-01
	CL2082.Contig3	-0.47995	1.1495	-0.66955	CL-01
	CL1815.Contig3	-1.1087	0.833796	0.274903	CL-01
	Unigene6328	-1.08091	0.892206	0.188701	CL-01
	Unigene7832	-1.0503	0.940665	0.109635	CL-01
	Unigene4933	-1.1372	0.742027	0.395176	CL-01
	CL1383.Contig4	-0.940212	1.05062	-0.110412	CL-01
	Unigene4047	-0.559175	1.15451	-0.595336	CL-01
	CL877.Contig2	-0.805955	1.1191	-0.313142	CL-01
	Unigene98	-0.574951	1.1547	-0.579746	CL-01
	CL543.Contig1	-1.10838	0.834575	0.273808	CL-01
	CL2240.Contig1	-1.0987	0.856999	0.241698	CL-01
	Unigene4642	-0.844826	1.1041	-0.259278	CL-01
	Unigene964	-0.862214	1.09627	-0.234054	CL-01
	CL2212.Contig1	-1.08405	0.886455	0.197591	CL-01
	CL891.Contig1	-1.11919	0.805693	0.313494	CL-01
	CL2272.Contig2	-1.13127	0.766069	0.365199	CL-01
	Unigene4695	-0.968827	1.0285	-0.059673	CL-01
	CL2138.Contig2	-0.149877	1.06648	-0.916602	CL-01
	Unigene1550	-0.768991	1.13048	-0.361487	CL-01
	Unigene2794	-0.881025	1.08692	-0.205897	CL-01
	CL1559.Contig2	-0.132918	1.05981	-0.926894	CL-01
	CL312.Contig1	-1.10916	0.832654	0.276504	CL-01
	Unigene3038	-1.13378	0.756377	0.377404	CL-01
	CL1428.Contig1	-1.07326	0.905534	0.167721	CL-01
	CL543.Contig3	-0.942073	1.04929	-0.107215	CL-01
	CL1461.Contig2	-1.00748	0.992347	0.0151338	CL-01
	Unigene6851	-0.761662	1.13243	-0.37077	CL-01
	Unigene3487	-1.07185	0.907877	0.163978	CL-01
	Unigene6857	-1.13541	0.749746	0.385661	CL-01
	CL143.Contig6	-1.10044	0.853161	0.247279	CL-01
	CL69.Contig17	-0.936395	1.05332	-0.11693	CL-01
	CL1612.Contig1	-1.08559	0.883558	0.202033	CL-01
	Unigene5742	-0.26169	1.10483	-0.843136	CL-01
	CL285.Contig6	-0.967644	1.02949	-0.0618419	CL-01
	CL1176.Contig2	-1.12985	0.771287	0.358558	CL-01
	CL1167.Contig1	-1.08567	0.883406	0.202266	CL-01
	CL269.Contig7	-1.07285	0.906208	0.166646	CL-01
	CL1683.Contig1	-1.11455	0.818686	0.295862	CL-01
	Unigene3855	-1.03315	0.963178	0.0699681	CL-01
	CL688.Contig1	-1.10981	0.831032	0.278774	CL-01
	CL961.Contig2	-1.14324	0.712149	0.431093	CL-01
	CL1334.Contig2	-0.119457	1.05436	-0.934906	CL-01
	Unigene5400	-1.13079	0.767855	0.362932	CL-01
	CL1348.Contig2	-1.09638	0.86197	0.234414	CL-01
	CL56.Contig1	-1.10312	0.847093	0.256031	CL-01
	Unigene946	-0.896083	1.07874	-0.182654	CL-01
	Unigene466	-1.12524	0.787061	0.338181	CL-01
	Unigene7228	-0.342791	1.12631	-0.783523	CL-01
	CL860.Contig1	-1.1266	0.78258	0.344017	CL-01
	Unigene4512	-1.09018	0.87468	0.215501	CL-01
	CL848.Contig1	-1.04215	0.951707	0.0904412	CL-01
	Unigene2773	-0.840094	1.10611	-0.266015	CL-01
	Unigene3525	-1.07063	0.909908	0.160717	CL-01
	Unigene7587	-0.735463	1.13865	-0.40319	CL-01
	CL93.Contig7	-0.646848	1.15179	-0.504942	CL-01
	CL2226.Contig1	-1.03763	0.957549	0.0800859	CL-01
	CL2087.Contig1	-1.0831	0.8882	0.194903	CL-01
	CL1061.Contig1	-1.08052	0.892895	0.187629	CL-01
	CL1621.Contig2	-0.464903	1.14782	-0.682917	CL-01
	Unigene919	-0.888253	1.08307	-0.194821	CL-01
	Unigene69	-0.996166	1.00379	-0.00762372	CL-01
	CL1326.Contig2	-0.911763	1.06949	-0.157727	CL-01
	Unigene3926	-0.961497	1.0345	-0.0730041	CL-01
	Unigene233	-0.980622	1.01831	-0.0376903	CL-01
	Unigene6525	-1.11089	0.828286	0.282604	CL-01
	CL353.Contig1	-1.05636	0.93201	0.124349	CL-01
	CL1316.Contig2	-0.931638	1.05661	-0.124976	CL-01
	CL1454.Contig2	-1.07747	0.898317	0.179148	CL-01
	CL1941.Contig1	-0.992896	1.00696	-0.0140596	CL-01
	CL2140.Contig1	-0.763544	1.13194	-0.368395	CL-01
	CL648.Contig2	-0.194002	1.08279	-0.888784	CL-01
	Unigene3734	-1.06398	0.920523	0.143458	CL-01
	CL71.Contig4	-0.913137	1.06864	-0.155507	CL-01
	Unigene7134	-0.969243	1.02815	-0.0589104	CL-01
	Unigene1690	-1.01563	0.983596	0.0320389	CL-01
	Unigene1988	-1.08277	0.888818	0.193949	CL-01
	CL1941.Contig2	-1.1234	0.792943	0.330461	CL-01
	CL686.Contig1	-0.91313	1.06865	-0.155517	CL-01
	CL677.Contig3	-0.0884763	1.0413	-0.952822	CL-01
	Unigene1068	-0.936093	1.05354	-0.117443	CL-01
	CL285.Contig1	-0.955127	1.03952	-0.084397	CL-01
	CL352.Contig1	-1.08087	0.892265	0.188609	CL-01
	Unigene199	-0.905976	1.07299	-0.167017	CL-01
	CL69.Contig2	-0.619803	1.15363	-0.53383	CL-01
	Unigene2631	-1.10033	0.853415	0.24691	CL-01
	Unigene6447	-1.00791	0.991898	0.0160119	CL-01
	Unigene1974	-0.356615	1.12942	-0.772807	CL-01
	CL180.Contig1	-0.736173	1.1385	-0.402327	CL-01
	CL1974.Contig1	-1.12162	0.798469	0.323147	CL-01
	Unigene6904	-1.13512	0.750927	0.384195	CL-01
	Unigene3204	-0.393757	1.13694	-0.743184	CL-01
	Unigene7992	-0.871966	1.09154	-0.219575	CL-01
	Unigene5537	-0.908425	1.07152	-0.163099	CL-01
	CL781.Contig1	-1.04616	0.946359	0.0997979	CL-01
	CL1713.Contig3	-1.02471	0.973313	0.0513926	CL-01
	CL745.Contig1	-1.13041	0.769241	0.361168	CL-01
	CL1855.Contig2	-0.0749271	1.03536	-0.960429	CL-01
	CL69.Contig19	-1.03675	0.958678	0.0780682	CL-01
	Unigene5508	-1.03668	0.958758	0.0779252	CL-01
	Unigene1009	-0.94124	1.04989	-0.108648	CL-01
	Unigene4389	-1.06698	0.915808	0.15117	CL-01
	CL1603.Contig2	-1.00915	0.990589	0.018563	CL-01
	CL598.Contig5	-0.32891	1.12303	-0.794119	CL-01
	Unigene7077	-1.08151	0.891116	0.190393	CL-01
	Unigene2093	-1.03198	0.964616	0.0673615	CL-01
	Unigene7498	-1.13073	0.768082	0.362643	CL-01
	Unigene6110	-1.08223	0.889801	0.192431	CL-01
	CL1113.Contig2	-1.13776	0.739544	0.398216	CL-01
	Unigene6223	-1.07335	0.90538	0.167967	CL-01
	CL453.Contig7	-1.13449	0.753541	0.380945	CL-01
	Unigene3222	-1.01417	0.985197	0.0289764	CL-01
	CL138.Contig2	-1.07503	0.90252	0.172514	CL-01
	Unigene7715	-1.13287	0.759948	0.372927	CL-01
	Unigene2992	-1.08328	0.887868	0.195416	CL-01
	Unigene6143	-1.10513	0.842418	0.262713	CL-01
	CL567.Contig2	-1.10381	0.845496	0.258319	CL-01
	CL268.Contig2	-0.952303	1.04169	-0.0893911	CL-01
	CL308.Contig1	-0.993607	1.00627	-0.0126648	CL-01
	CL39.Contig1	-1.08892	0.877156	0.211766	CL-01
	Unigene5196	-0.806367	1.11896	-0.312588	CL-01
	Unigene2376	-0.481666	1.14968	-0.668012	CL-01
	CL2258.Contig1	-1.10965	0.831435	0.278211	CL-01
	Unigene7013	-1.14162	0.720923	0.420693	CL-01
	CL52.Contig1	-1.10716	0.837571	0.269587	CL-01
	CL32.Contig2	-1.11887	0.8066	0.312275	CL-01
	CL480.Contig2	-0.549705	1.15427	-0.604561	CL-01
	Unigene2587	-1.10454	0.84381	0.260728	CL-01
	Unigene1707	-1.10009	0.853933	0.246159	CL-01
	Unigene1120	-1.0084	0.991382	0.0170194	CL-01
	CL1060.Contig1	-0.156543	1.06904	-0.912496	CL-01
	CL194.Contig3	-0.428571	1.14286	-0.714286	CL-01
	CL1534.Contig1	-1.05266	0.937345	0.115313	CL-01
	Unigene6847	-1.13447	0.753591	0.380882	CL-01
	CL422.Contig2	-0.496	1.15104	-0.655044	CL-01
	CL194.Contig1	-0.911874	1.06942	-0.157549	CL-01
	CL2002.Contig2	-1.1381	0.738016	0.400082	CL-01
	Unigene2985	-0.574314	1.1547	-0.580381	CL-01
	CL866.Contig2	-0.973222	1.02478	-0.0515614	CL-01
	CL961.Contig1	-1.14147	0.721661	0.419813	CL-01
	CL1405.Contig5	-1.09573	0.863353	0.232376	CL-01
	CL1621.Contig1	-0.337462	1.12507	-0.787611	CL-01
	Unigene6973	-1.13411	0.755076	0.37903	CL-01
	CL30.Contig9	-1.04518	0.947673	0.0975098	CL-01
	CL1639.Contig4	-1.1209	0.800641	0.320256	CL-01
	Unigene136	-0.901809	1.07545	-0.17364	CL-01
	CL331.Contig1	-1.06457	0.919607	0.144963	CL-01
	Unigene1702	-1.00134	0.998653	0.00268816	CL-01
	CL30.Contig28	-0.867333	1.09382	-0.226485	CL-01
	CL1874.Contig2	-1.05032	0.94063	0.109694	CL-01
	CL350.Contig3	-1.09343	0.868132	0.225298	CL-01
	Unigene7880	-0.972446	1.02545	-0.0530006	CL-01
	Unigene6928	-1.01087	0.98876	0.0221128	CL-01
	CL1156.Contig2	-0.966659	1.0303	-0.0636413	CL-01
	Unigene899	-1.10222	0.849159	0.253061	CL-01
	Unigene7901	-0.824927	1.11219	-0.287267	CL-01
	Unigene872	-0.70308	1.1448	-0.441718	CL-01
	Unigene2692	-0.873732	1.09066	-0.216927	CL-01
	CL805.Contig6	-1.12745	0.779691	0.34776	CL-01
	CL248.Contig2	-0.685202	1.14751	-0.462305	CL-01
	Unigene3463	-1.07646	0.900073	0.176383	CL-01
	CL608.Contig1	-1.11224	0.824794	0.28745	CL-01
	CL318.Contig7	-0.187425	1.08045	-0.893026	CL-01
	CL853.Contig1	-1.13837	0.736781	0.401586	CL-01
	Unigene7820	-0.907265	1.07222	-0.164957	CL-01
	CL1758.Contig2	-1.10705	0.837827	0.269225	CL-01
	CL2180.Contig1	-0.360172	1.13019	-0.770023	CL-01
	Unigene6158	-1.10771	0.836231	0.271478	CL-01
	CL2077.Contig2	-0.618064	1.15372	-0.535656	CL-01
	CL1955.Contig1	-0.889508	1.08239	-0.192883	CL-01
	CL977.Contig1	-0.947571	1.04526	-0.0976877	CL-01
	Unigene7052	-1.07725	0.898687	0.178567	CL-01
	CL1755.Contig1	-0.651221	1.1514	-0.500182	CL-01
	CL1748.Contig1	-0.264585	1.10569	-0.841102	CL-01
	CL1178.Contig1	-0.895876	1.07885	-0.182977	CL-01
	Unigene6796	-1.1166	0.813059	0.303542	CL-01
	CL540.Contig2	-0.886971	1.08377	-0.196797	CL-01
	CL995.Contig1	-0.712775	1.14313	-0.430355	CL-01
	CL85.Contig1	-0.491601	1.15065	-0.659046	CL-01
	CL180.Contig2	-0.909574	1.07083	-0.161254	CL-01
	CL2029.Contig1	-0.975847	1.02252	-0.046671	CL-01
	Unigene6892	-1.08206	0.890111	0.191951	CL-01
	CL1253.Contig1	-1.13132	0.765867	0.365455	CL-01
	CL299.Contig8	-0.459651	1.14718	-0.687529	CL-01
	Unigene2969	-0.841635	1.10546	-0.263826	CL-01
	CL829.Contig1	-0.587163	1.15464	-0.567482	CL-01
	CL1086.Contig2	-1.00807	0.991726	0.0163471	CL-01
	CL1243.Contig3	-1.14044	0.726876	0.413568	CL-01
	CL960.Contig2	-1.12034	0.802307	0.318032	CL-01
	Unigene5522	-1.13216	0.762716	0.369441	CL-01
	CL1699.Contig4	-1.09633	0.862075	0.23426	CL-01
	CL313.Contig2	-1.11683	0.812432	0.304394	CL-01
	Unigene7240	-1.12144	0.798998	0.322444	CL-01
	Unigene89	-1.12611	0.7842	0.341911	CL-01
	CL958.Contig2	-1.06629	0.916899	0.149393	CL-01
	Unigene7945	-1.14261	0.715635	0.426975	CL-01
	CL425.Contig1	-0.333865	1.12422	-0.790356	CL-01
	Unigene2643	-1.10689	0.838225	0.268662	CL-01
	CL1701.Contig2	-0.800641	1.1209	-0.320256	CL-01
	CL760.Contig1	-1.00751	0.992314	0.0151996	CL-01
	CL646.Contig1	-0.943456	1.04828	-0.104828	CL-01
	CL2254.Contig1	-1.13776	0.739544	0.398216	CL-01
	CL2158.Contig1	-0.982713	1.01643	-0.0337206	CL-01
	CL2.Contig3	-0.108803	1.04995	-0.941149	CL-01
	CL2050.Contig1	-0.941942	1.04938	-0.10744	CL-01
	CL1011.Contig2	-0.784662	1.12597	-0.34131	CL-01
	CL282.Contig1	-1.11819	0.808576	0.309613	CL-01
	Unigene7713	-1.11635	0.813744	0.302611	CL-01
	Unigene3439	-0.698034	1.14561	-0.447577	CL-01
	CL259.Contig3	-0.639162	1.15241	-0.513248	CL-01
	CL50.Contig2	-0.364778	1.13118	-0.766401	CL-01
	Unigene1791	-0.716032	1.14254	-0.426506	CL-01
	CL1834.Contig1	-1.07123	0.908918	0.162307	CL-01
	Unigene1288	-0.627749	1.15319	-0.52544	CL-01
	Unigene7150	-1.14541	0.699303	0.446107	CL-01
	CL208.Contig2	-0.424239	1.14218	-0.717943	CL-01
	CL670.Contig8	-1.10278	0.847889	0.254887	CL-01
	CL1559.Contig1	-0.184894	1.07954	-0.89465	CL-01
	CL1473.Contig1	-0.526433	1.15325	-0.626812	CL-01
	CL73.Contig4	-1.1168	0.812503	0.304297	CL-01
	Unigene2200	-1.03951	0.955139	0.0843762	CL-01
	Unigene961	-0.871775	1.09164	-0.219861	CL-01
	CL1522.Contig8	-1.10181	0.8501	0.251706	CL-01
	Unigene4249	-0.961437	1.03455	-0.0731131	CL-01
	CL43.Contig3	-0.641799	1.15221	-0.510407	CL-01
	CL286.Contig13	-0.347074	1.1273	-0.780222	CL-01
	CL1938.Contig1	-0.106059	1.0488	-0.942744	CL-01
	CL150.Contig7	-0.147272	1.06547	-0.918197	CL-01
	CL1088.Contig1	-1.11587	0.815094	0.300773	CL-01
	CL66.Contig10	-0.771987	1.12965	-0.357664	CL-01
	CL299.Contig9	-1.03515	0.960692	0.0744536	CL-01
	CL577.Contig3	-0.923896	1.06179	-0.137895	CL-01
	CL82.Contig4	-1.06686	0.915993	0.150869	CL-01
	CL285.Contig8	-0.614129	1.1539	-0.539773	CL-01
	CL476.Contig1	-0.303155	1.1165	-0.813343	CL-01
	CL848.Contig2	-0.682366	1.14789	-0.465528	CL-01
	CL1687.Contig1	-0.910941	1.06999	-0.159053	CL-01
	CL1522.Contig4	-0.682565	1.14787	-0.465303	CL-01
	CL798.Contig1	-0.890932	1.08161	-0.190679	CL-01
	Unigene8190	-0.939443	1.05117	-0.11173	CL-01
	CL1394.Contig3	-0.498464	1.15126	-0.652793	CL-01
	CL1869.Contig1	-0.334018	1.12426	-0.790239	CL-01
	CL269.Contig8	-0.291721	1.11342	-0.8217	CL-01
	Unigene8023	-1.12983	0.771329	0.358505	CL-01
	Unigene829	-0.857382	1.09852	-0.241139	CL-01
	Unigene4260	-1.01643	0.98272	0.0337081	CL-01
	CL592.Contig7	-1.06677	0.916134	0.15064	CL-01
	Unigene128	-1.05152	0.938959	0.112557	CL-01
	CL1391.Contig2	-1.08963	0.875775	0.213852	CL-01
	CL1507.Contig3	-1.11137	0.827064	0.284303	CL-01
	CL322.Contig2	-0.728113	1.14019	-0.412081	CL-01
	Unigene460	-0.618895	1.15368	-0.534784	CL-01
	CL18.Contig2	-0.875687	1.08967	-0.213984	CL-01
	CL59.Contig6	-1.0027	0.997279	0.00541999	CL-01
	CL2033.Contig1	-0.667941	1.14969	-0.481745	CL-01
	CL1769.Contig1	-1.06033	0.926112	0.134219	CL-01
	CL556.Contig3	-0.26745	1.10653	-0.839082	CL-01
	CL1308.Contig1	-0.346844	1.12724	-0.780399	CL-01
	CL1117.Contig1	-0.0927229	1.04313	-0.950409	CL-01
	CL1796.Contig1	-1.02683	0.970819	0.0560088	CL-01
	Unigene5993	-0.998541	1.00145	-0.0029112	CL-01
	CL865.Contig1	-0.991344	1.00844	-0.0170921	CL-01
	Unigene10302	-0.44732	1.14558	-0.698256	CL-01
	CL846.Contig1	-0.364984	1.13122	-0.766239	CL-01
	CL135.Contig1	-1.10062	0.852768	0.247849	CL-01
	CL1075.Contig3	-1.0225	0.97587	0.0466286	CL-01
	Unigene10299	-0.984652	1.01467	-0.0300199	CL-01
	CL1650.Contig1	-0.864202	1.09533	-0.231124	CL-01
	Unigene2577	-0.838204	1.1069	-0.268692	CL-01
	CL73.Contig6	-0.774455	1.12896	-0.354504	CL-01
	Unigene8618	-0.832763	1.10911	-0.276351	CL-01
	CL817.Contig2	-0.589103	1.15462	-0.565518	CL-01
	Unigene5999	-0.791294	1.12393	-0.332633	CL-01
	CL451.Contig2	-0.882804	1.08599	-0.203185	CL-01
	CL1853.Contig1	-0.788077	1.12493	-0.336852	CL-01
	CL838.Contig3	-1.05894	0.928204	0.130733	CL-01
	CL984.Contig2	-1.02147	0.977054	0.0444116	CL-01
	CL467.Contig2	-0.660472	1.1505	-0.490028	CL-01
	CL1509.Contig3	-0.500005	1.15139	-0.651383	CL-01
	CL347.Contig1	-0.89576	1.07892	-0.183159	CL-01
	CL630.Contig2	-0.809151	1.11799	-0.308836	CL-01
	CL667.Contig1	-0.893807	1.08002	-0.18621	CL-01
	CL538.Contig1	-0.150227	1.06661	-0.916387	CL-01
	CL789.Contig3	-0.747783	1.13587	-0.38809	CL-01
	CL306.Contig6	-0.114583	1.05236	-0.937773	CL-01
	CL868.Contig2	-1.10219	0.849228	0.252962	CL-01
	CL270.Contig7	-0.306928	1.11749	-0.810562	CL-01
	CL851.Contig2	-0.99087	1.00889	-0.0180158	CL-01
	CL30.Contig15	-0.860381	1.09713	-0.236749	CL-01
	CL561.Contig8	-0.699727	1.14534	-0.445616	CL-01
	CL1946.Contig2	-0.694086	1.14622	-0.452134	CL-01
	CL670.Contig2	-0.756484	1.13375	-0.37727	CL-01
	CL572.Contig2	-1.02385	0.974309	0.0495411	CL-01
	CL482.Contig1	-0.151634	1.06716	-0.915523	CL-01
	CL285.Contig5	-0.544711	1.1541	-0.609386	CL-01
	Unigene10662	-0.704361	1.14459	-0.440225	CL-01
	CL1558.Contig2	-0.933764	1.05515	-0.121389	CL-01
	CL2103.Contig1	-0.0791783	1.03724	-0.958057	CL-01
	CL2134.Contig1	-0.0899514	1.04194	-0.951985	CL-01
	CL448.Contig1	-0.813238	1.11654	-0.303298	CL-01
	CL270.Contig6	-0.349064	1.12775	-0.778681	CL-01
	CL1404.Contig1	-0.040244	1.01951	-0.97927	CL-01
	CL30.Contig19	-0.731056	1.13959	-0.408531	CL-01
	CL1507.Contig5	-0.789242	1.12457	-0.335326	CL-01
	CL442.Contig1	-0.749187	1.13554	-0.386352	CL-01
	CL184.Contig3	-0.451724	1.14617	-0.694442	CL-01
	CL61.Contig8	-0.636889	1.15258	-0.51569	CL-01
	CL135.Contig9	-0.872872	1.09109	-0.218218	CL-01
	CL50.Contig3	-0.71746	1.14227	-0.424812	CL-01
	CL1339.Contig1	-0.337526	1.12509	-0.787562	CL-01
	CL1273.Contig5	-0.154839	1.06839	-0.913549	CL-01
	CL306.Contig3	-0.19014	1.08142	-0.89128	CL-01
	CL1875.Contig1	-0.525209	1.15318	-0.627967	CL-01
	CL1259.Contig2	-0.190257	1.08146	-0.891204	CL-01
	CL439.Contig7	-0.683203	1.14778	-0.464578	CL-01
	CL92.Contig4	-0.629414	1.15309	-0.523672	CL-01
	CL318.Contig5	-0.611319	1.15402	-0.542702	CL-01
	CL705.Contig1	-0.0310768	1.01518	-0.984099	CL-01
	CL1291.Contig1	-0.256662	1.10331	-0.846653	CL-01
	CL811.Contig1	-0.57735	1.1547	-0.57735	CL-01
	CL597.Contig1	-0.57735	1.1547	-0.57735	CL-01
	CL743.Contig1	-0.57735	1.1547	-0.57735	CL-01
	CL657.Contig1	-0.57735	1.1547	-0.57735	CL-01
	CL619.Contig2	-0.57735	1.1547	-0.57735	CL-01
	CL284.Contig1	-0.57735	1.1547	-0.57735	CL-01
	CL66.Contig16	-0.57735	1.1547	-0.57735	CL-01
	CL599.Contig9	-0.57735	1.1547	-0.57735	CL-01
	CL2118.Contig1	-0.57735	1.1547	-0.57735	CL-01
	CL135.Contig8	-0.57735	1.1547	-0.57735	CL-01
	CL61.Contig3	-0.57735	1.1547	-0.57735	CL-01
	CL670.Contig10	-0.57735	1.1547	-0.57735	CL-01
	CL186.Contig1	-0.57735	1.1547	-0.57735	CL-01
	CL619.Contig3	-0.57735	1.1547	-0.57735	CL-01
	CL246.Contig1	-0.57735	1.1547	-0.57735	CL-01
	CL184.Contig1	-0.57735	1.1547	-0.57735	CL-01
	CL318.Contig2	-0.57735	1.1547	-0.57735	CL-01
	CL739.Contig1	-0.57735	1.1547	-0.57735	CL-01
	CL821.Contig3	-0.57735	1.1547	-0.57735	CL-01
	CL567.Contig6	-0.57735	1.1547	-0.57735	CL-01
	CL39.Contig6	-0.57735	1.1547	-0.57735	CL-01
	CL1051.Contig1	-0.57735	1.1547	-0.57735	CL-01
	CL270.Contig9	-0.57735	1.1547	-0.57735	CL-01
	CL1467.Contig1	-0.57735	1.1547	-0.57735	CL-01
	CL508.Contig1	-0.57735	1.1547	-0.57735	CL-01
	Unigene80	-0.57735	1.1547	-0.57735	CL-01
	CL410.Contig2	-0.57735	1.1547	-0.57735	CL-01
	CL39.Contig8	-0.57735	1.1547	-0.57735	CL-01
	CL1876.Contig5	-0.57735	1.1547	-0.57735	CL-01
	CL439.Contig4	-0.57735	1.1547	-0.57735	CL-01
	Unigene10477	-0.57735	1.1547	-0.57735	CL-01
	CL69.Contig13	-0.57735	1.1547	-0.57735	CL-01
	CL567.Contig7	-0.57735	1.1547	-0.57735	CL-01
	CL66.Contig15	-0.57735	1.1547	-0.57735	CL-01
	CL266.Contig2	-0.57735	1.1547	-0.57735	CL-01
	CL1127.Contig1	-0.57735	1.1547	-0.57735	CL-01
	CL75.Contig4	-0.57735	1.1547	-0.57735	CL-01
	CL1632.Contig3	-0.57735	1.1547	-0.57735	CL-01
	CL693.Contig1	-0.57735	1.1547	-0.57735	CL-01
	CL75.Contig3	-0.57735	1.1547	-0.57735	CL-01
	CL1793.Contig2	-0.452986	1.14633	-0.693346	CL-01
	CL873.Contig2	-0.267729	1.10661	-0.838885	CL-01
	CL567.Contig8	-0.381204	1.13454	-0.753332	CL-01
	CL2227.Contig1	-0.448322	1.14571	-0.69739	CL-01
	CL951.Contig1	-0.451411	1.14612	-0.694714	CL-01
	CL1007.Contig1	-0.0900475	1.04198	-0.951931	CL-01
	CL39.Contig3	-0.435733	1.14393	-0.708202	CL-01
	CL715.Contig2	-0.303279	1.11653	-0.813252	CL-01
	CL1801.Contig1	-0.0855183	1.04001	-0.954495	CL-01
	CL1727.Contig1	-0.0451182	1.0218	-0.976677	CL-01
	CL1624.Contig2	-0.0973171	1.0451	-0.947784	CL-01
	CL1482.Contig1	-0.100879	1.04662	-0.945737	CL-01
	CL820.Contig3	-0.0560395	1.02684	-0.970802	CL-01
	CL285.Contig17	-0.346844	1.12724	-0.780399	CL-01
	CL935.Contig1	-0.0934221	1.04343	-0.950011	CL-01
	CL546.Contig4	-0.0883186	1.04123	-0.952911	CL-01
	CL1262.Contig1	-0.0638232	1.03038	-0.96656	CL-01
	CL412.Contig2	-0.994611	-0.0106932	1.0053	CL-02
	Unigene1044	-1.15015	0.663733	0.48642	CL-02
	Unigene5800	-1.14371	0.434191	0.709516	CL-02
	Unigene1681	-1.12006	0.316927	0.803133	CL-02
	Unigene3929	-0.881482	-0.205202	1.08668	CL-02
	CL412.Contig1	-0.98811	-0.0233699	1.01148	CL-02
	Unigene8441	-0.877398	-0.2114	1.0888	CL-02
	Unigene3210	-1.00772	0.0156271	0.992095	CL-02
	Unigene2166	-1.15271	0.517703	0.63501	CL-02
	Unigene6577	-0.97499	-0.0482721	1.02326	CL-02
	Unigene2212	-0.794865	-0.327924	1.12279	CL-02
	Unigene5814	-0.852415	-0.24836	1.10078	CL-02
	CL455.Contig1	-1.13991	0.410421	0.72949	CL-02
	Unigene3309	-0.928407	-0.130393	1.0588	CL-02
	Unigene1603	-1.13217	0.369525	0.762649	CL-02
	Unigene7724	-1.15453	0.559875	0.594651	CL-02
	Unigene6337	-1.09663	0.235169	0.861456	CL-02
	Unigene5489	-1.13296	0.373343	0.759616	CL-02
	Unigene7255	-1.04393	0.0945796	0.94935	CL-02
	Unigene4818	-0.946291	-0.0999172	1.04621	CL-02
	Unigene692	-1.00933	0.018921	0.990405	CL-02
	Unigene6907	-0.86626	-0.228078	1.09434	CL-02
	CL2082.Contig2	-0.99295	-0.0139542	1.0069	CL-02
	Unigene4696	-1.1523	0.640537	0.511768	CL-02
	Unigene8483	-1.05511	0.121277	0.933831	CL-02
	Unigene2898	-0.833688	-0.275055	1.10874	CL-02
	CL2006.Contig1	-0.981273	-0.0364569	1.01773	CL-02
	Unigene4957	-0.927434	-0.132018	1.05945	CL-02
	Unigene7023	-1.12465	0.335661	0.788986	CL-02
	Unigene5029	-1.09939	0.243902	0.855486	CL-02
	Unigene2262	-0.914658	-0.15304	1.0677	CL-02
	Unigene4543	-1.15086	0.493971	0.656892	CL-02
	Unigene4144	-1.05203	0.113788	0.938239	CL-02
	Unigene2968	-0.907539	-0.164519	1.07206	CL-02
	Unigene7533	-0.769041	-0.361423	1.13046	CL-02
	Unigene7012	-1.04677	0.101231	0.945534	CL-02
	Unigene7203	-0.84865	-0.253794	1.10244	CL-02
	Unigene1396	-1.07857	0.182192	0.896378	CL-02
	CL455.Contig2	-1.12797	0.350069	0.777903	CL-02
	Unigene4587	-0.769435	-0.360922	1.13036	CL-02
	Unigene7275	-0.98855	-0.0225202	1.01107	CL-02
	Unigene2648	-0.879402	-0.208365	1.08777	CL-02
	Unigene4157	-0.886987	-0.196772	1.08376	CL-02
	Unigene1853	-0.986842	-0.0258153	1.01266	CL-02
	Unigene1795	-0.952673	-0.0887397	1.04141	CL-02
	CL1274.Contig3	-0.805335	-0.313975	1.11931	CL-02
	CL1934.Contig2	-0.859093	-0.238637	1.09773	CL-02
	CL2006.Contig3	-0.923454	-0.138627	1.06208	CL-02
	CL258.Contig1	-0.949488	-0.0943387	1.04383	CL-02
	CL258.Contig2	-0.989138	-0.0213807	1.01052	CL-02
	Unigene3403	-1.13922	0.406417	0.732803	CL-02
	Unigene536	-1.03525	0.0746832	0.960565	CL-02
	Unigene8443	-1.05774	0.127757	0.929982	CL-02
	Unigene4331	-1.15438	0.600642	0.553741	CL-02
	Unigene5860	-1.15021	0.663232	0.486976	CL-02
	CL1540.Contig2	-0.853307	-0.247068	1.10037	CL-02
	Unigene2041	-1.15466	0.568969	0.585692	CL-02
	CL1081.Contig1	-1.05501	0.121049	0.933965	CL-02
	CL53.Contig1	-1.14792	0.682153	0.465769	CL-02
	Unigene6021	-0.945768	-0.100826	1.04659	CL-02
	Unigene3537	-1.15228	0.6408	0.511484	CL-02
	Unigene6946	-1.15193	0.506677	0.645249	CL-02
	Unigene2659	-1.15397	0.54145	0.612521	CL-02
	Unigene5695	-0.937231	-0.115507	1.05274	CL-02
	CL894.Contig2	-0.930043	-0.127655	1.0577	CL-02
	Unigene7224	-0.903141	-0.171528	1.07467	CL-02
	CL47.Contig2	-0.993105	-0.0136509	1.00676	CL-02
	Unigene616	-0.997318	-0.00534182	1.00266	CL-02
	Unigene4838	-0.888375	-0.194634	1.08301	CL-02
	CL663.Contig5	-0.781202	-0.345804	1.12701	CL-02
	Unigene581	-1.14789	0.682385	0.465507	CL-02
	CL917.Contig2	-0.98759	-0.0243735	1.01196	CL-02
	CL1187.Contig2	-1.01299	0.0265062	0.986483	CL-02
	Unigene7428	-1.13214	0.369381	0.762763	CL-02
	Unigene295	-1.14067	0.414929	0.725743	CL-02
	Unigene965	-0.866068	-0.228363	1.09443	CL-02
	Unigene1099	-1.14964	0.481303	0.668337	CL-02
	Unigene948	-0.858226	-0.239905	1.09813	CL-02
	Unigene1579	-0.997577	-0.00482931	1.00241	CL-02
	Unigene4360	-1.09763	0.238317	0.859312	CL-02
	Unigene2244	-0.977809	-0.0429949	1.0208	CL-02
	CL632.Contig1	-0.984066	-0.0311397	1.01521	CL-02
	Unigene2275	-1.15459	0.590987	0.563606	CL-02
	CL2205.Contig3	-1.02204	0.0456396	0.976399	CL-02
	Unigene4763	-0.863208	-0.23259	1.0958	CL-02
	Unigene8392	-1.09742	0.237662	0.859758	CL-02
	CL229.Contig2	-1.09969	0.244859	0.854828	CL-02
	Unigene2293	-0.956441	-0.0820615	1.0385	CL-02
	Unigene6283	-1.01538	0.0315116	0.983872	CL-02
	Unigene7871	-1.02992	0.0628	0.96712	CL-02
	CL1458.Contig2	-1.14602	0.450608	0.69541	CL-02
	Unigene2342	-1.14757	0.684733	0.462839	CL-02
	CL1540.Contig1	-0.910296	-0.160093	1.07039	CL-02
	Unigene5099	-1.14667	0.691069	0.4556	CL-02
	Unigene7553	-1.07606	0.175314	0.90075	CL-02
	Unigene2672	-0.922349	-0.140451	1.0628	CL-02
	Unigene7421	-1.03088	0.0649254	0.965955	CL-02
	Unigene3122	-1.0868	0.205552	0.881252	CL-02
	CL321.Contig2	-0.972091	-0.0536578	1.02575	CL-02
	Unigene3526	-1.07798	0.180574	0.89741	CL-02
	CL1187.Contig1	-1.02886	0.0604591	0.968399	CL-02
	CL2025.Contig2	-1.11981	0.315936	0.803873	CL-02
	Unigene2450	-0.910809	-0.159266	1.07008	CL-02
	Unigene2949	-0.952802	-0.0885122	1.04131	CL-02
	CL1458.Contig1	-1.14041	0.413363	0.727047	CL-02
	Unigene2877	-1.00283	0.00567466	0.997151	CL-02
	Unigene7473	-1.06577	0.148051	0.917721	CL-02
	CL1824.Contig2	-1.1485	0.67775	0.470749	CL-02
	Unigene1423	-1.14304	0.429791	0.713253	CL-02
	Unigene601	-0.958163	-0.0789894	1.03715	CL-02
	CL2006.Contig2	-0.983347	-0.0325132	1.01586	CL-02
	CL1523.Contig4	-0.773552	-0.355661	1.12921	CL-02
	Unigene2982	-0.775972	-0.352555	1.12853	CL-02
	Unigene2446	-1.00858	0.0173797	0.991197	CL-02
	Unigene2254	-0.90353	-0.17091	1.07444	CL-02
	Unigene1415	-0.855077	-0.244498	1.09957	CL-02
	CL810.Contig2	-1.1547	0.578293	0.576407	CL-02
	CL908.Contig3	-0.948453	-0.0961493	1.0446	CL-02
	CL353.Contig2	-1.05236	0.114603	0.937761	CL-02
	Unigene367	-0.930161	-0.127456	1.05762	CL-02
	Unigene4962	-0.769972	-0.360237	1.13021	CL-02
	Unigene5871	-0.943157	-0.105345	1.0485	CL-02
	Unigene6624	-0.977809	-0.042996	1.0208	CL-02
	CL663.Contig4	-1.02983	0.0625946	0.967232	CL-02
	Unigene2142	-0.878328	-0.209993	1.08832	CL-02
	Unigene6043	-0.880136	-0.20725	1.08739	CL-02
	Unigene5846	-1.06028	0.134085	0.926193	CL-02
	CL122.Contig1	-1.06195	0.138303	0.92365	CL-02
	Unigene6672	-1.03928	0.0838407	0.95544	CL-02
	CL233.Contig1	-1.14792	0.682178	0.465741	CL-02
	Unigene6129	-0.907095	-0.165229	1.07232	CL-02
	Unigene5225	-0.972513	-0.0528765	1.02539	CL-02
	Unigene5128	-1.15385	0.53844	0.615405	CL-02
	CL1316.Contig1	-1.11604	0.301411	0.814625	CL-02
	Unigene3271	-1.05222	0.114253	0.937966	CL-02
	Unigene7487	-1.14986	0.483487	0.666376	CL-02
	Unigene6546	-0.989368	-0.0209354	1.0103	CL-02
	CL2025.Contig1	-1.15455	0.593301	0.561252	CL-02
	Unigene4037	-1.12431	0.334255	0.790058	CL-02
	Unigene2880	-0.982639	-0.0338613	1.0165	CL-02
	Unigene7950	-1.13741	0.396315	0.741098	CL-02
	Unigene5795	-0.986033	-0.0273718	1.0134	CL-02
	Unigene3084	-0.773278	-0.356012	1.12929	CL-02
	CL1536.Contig1	-1.10027	0.246729	0.853541	CL-02
	CL881.Contig2	-1.10273	0.254722	0.848004	CL-02
	CL881.Contig1	-1.11539	0.298979	0.816408	CL-02
	CL2060.Contig1	-1.0951	0.230435	0.864668	CL-02
	Unigene549	-1.14254	0.426516	0.716023	CL-02
	CL1455.Contig1	-1.03004	0.0630583	0.966979	CL-02
	Unigene1420	-1.11793	0.308616	0.809314	CL-02
	CL1288.Contig1	-1.13969	0.409128	0.730562	CL-02
	CL2263.Contig2	-1.03687	0.0783596	0.958515	CL-02
	Unigene160	-0.873959	-0.216584	1.09054	CL-02
	Unigene5853	-1.14944	0.479332	0.670104	CL-02
	Unigene3986	-1.02493	0.0518774	0.973052	CL-02
	CL228.Contig1	-1.0506	0.110361	0.940242	CL-02
	Unigene7348	-0.948848	-0.0954576	1.04431	CL-02
	Unigene6184	-1.13126	0.365137	0.766118	CL-02
	Unigene1764	-0.991618	-0.0165585	1.00818	CL-02
	Unigene8430	-0.961545	-0.0729187	1.03446	CL-02
	CL387.Contig1	-1.14535	0.44568	0.699671	CL-02
	CL217.Contig1	-1.02394	0.0497291	0.974208	CL-02
	CL228.Contig2	-1.15313	0.524486	0.628648	CL-02
	Unigene3115	-1.09278	0.223309	0.869467	CL-02
	Unigene5525	-0.912661	-0.156276	1.06894	CL-02
	Unigene2044	-1.13395	0.378272	0.755683	CL-02
	CL2031.Contig1	-0.777361	-0.350767	1.12813	CL-02
	Unigene5169	-0.8228	-0.290205	1.11301	CL-02
	CL190.Contig2	-0.887953	-0.195285	1.08324	CL-02
	CL432.Contig1	-1.06497	0.145999	0.918975	CL-02
	CL663.Contig2	-1.08642	0.204429	0.881989	CL-02
	Unigene7787	-0.955361	-0.0839809	1.03934	CL-02
	CL1896.Contig4	-1.13724	0.395402	0.741843	CL-02
	CL217.Contig3	-1.0385	0.0820641	0.956439	CL-02
	Unigene2607	-0.910109	-0.160394	1.0705	CL-02
	Unigene2369	-0.942352	-0.106734	1.04909	CL-02
	Unigene1866	-0.927022	-0.132703	1.05973	CL-02
	Unigene866	-1.02597	0.0541409	0.97183	CL-02
	CL217.Contig2	-0.904878	-0.168767	1.07365	CL-02
	Unigene6968	-1.00257	0.00515877	0.997411	CL-02
	Unigene3770	-0.964924	-0.0668024	1.03173	CL-02
	Unigene690	-0.954792	-0.0849912	1.03978	CL-02
	CL1974.Contig2	-1.06789	0.153544	0.914348	CL-02
	Unigene4011	-0.959492	-0.0766094	1.0361	CL-02
	Unigene3079	-1.00128	0.002574	0.998711	CL-02
	CL397.Contig1	-1.03257	0.0686818	0.963889	CL-02
	CL1089.Contig3	-1.08058	0.187777	0.8928	CL-02
	Unigene7632	-0.850241	-0.251501	1.10174	CL-02
	CL774.Contig2	-0.854093	-0.245928	1.10002	CL-02
	CL1029.Contig3	-0.765764	-0.365585	1.13135	CL-02
	Unigene6745	-1.15421	0.606195	0.548017	CL-02
	Unigene7016	-0.890945	-0.190658	1.0816	CL-02
	CL659.Contig3	-1.09527	0.230942	0.864324	CL-02
	Unigene3808	-1.14616	0.451651	0.694505	CL-02
	CL1111.Contig1	-0.957028	-0.0810148	1.03804	CL-02
	CL2119.Contig1	-0.883012	-0.202868	1.08588	CL-02
	CL2017.Contig1	-0.894895	-0.184512	1.07941	CL-02
	Unigene1483	-1.12168	0.32341	0.798271	CL-02
	Unigene3399	-1.15402	0.54279	0.611234	CL-02
	Unigene3490	-0.783468	-0.342863	1.12633	CL-02
	CL2117.Contig1	-1.1458	0.448978	0.696822	CL-02
	Unigene6842	-1.08729	0.206968	0.880321	CL-02
	Unigene533	-0.993299	-0.0132693	1.00657	CL-02
	CL1455.Contig3	-1.07984	0.185719	0.894121	CL-02
	CL1821.Contig1	-1.14287	0.42867	0.714202	CL-02
	CL1871.Contig2	-0.852964	-0.247565	1.10053	CL-02
	CL1625.Contig2	-1.15465	0.567904	0.586745	CL-02
	Unigene6049	-0.909714	-0.161029	1.07074	CL-02
	CL1991.Contig2	-0.904336	-0.16963	1.07397	CL-02
	CL56.Contig3	-0.87392	-0.216644	1.09056	CL-02
	Unigene7207	-0.912715	-0.15619	1.0689	CL-02
	Unigene4753	-0.915717	-0.151319	1.06704	CL-02
	Unigene1023	-0.982993	-0.0331879	1.01618	CL-02
	CL1821.Contig2	-1.06152	0.137213	0.924308	CL-02
	Unigene3983	-1.11281	0.289505	0.823308	CL-02
	CL1169.Contig3	-0.801501	-0.319108	1.12061	CL-02
	CL55.Contig2	-1.1146	0.29605	0.818549	CL-02
	Unigene6803	-1.15462	0.589224	0.565395	CL-02
	Unigene5247	-0.95664	-0.0817069	1.03835	CL-02
	CL2159.Contig2	-1.01416	0.0289535	0.985209	CL-02
	CL1803.Contig2	-1.15203	0.50798	0.644046	CL-02
	Unigene826	-1.12996	0.359067	0.770889	CL-02
	CL1979.Contig1	-0.805408	-0.313877	1.11929	CL-02
	Unigene2911	-0.808024	-0.310357	1.11838	CL-02
	Unigene1697	-0.798241	-0.32345	1.12169	CL-02
	CL2117.Contig2	-1.15219	0.510135	0.642051	CL-02
	Unigene3111	-1.1547	0.578325	0.576375	CL-02
	CL321.Contig9	-0.880845	-0.206172	1.08702	CL-02
	CL2159.Contig1	-1.00806	0.016326	0.991737	CL-02
	CL1969.Contig1	-1.00576	0.0116195	0.99414	CL-02
	CL2293.Contig2	-1.14999	0.484794	0.665199	CL-02
	Unigene7979	-0.782429	-0.344213	1.12664	CL-02
	Unigene3527	-1.1442	0.437549	0.706652	CL-02
	Unigene2098	-1.03309	0.0698363	0.963251	CL-02
	CL678.Contig2	-1.12512	0.337649	0.787468	CL-02
	Unigene1728	-0.973092	-0.0518031	1.02489	CL-02
	CL2130.Contig2	-1.09169	0.220021	0.871668	CL-02
	CL560.Contig2	-1.02994	0.0628422	0.967097	CL-02
	CL1563.Contig2	-0.898156	-0.179403	1.07756	CL-02
	CL1193.Contig1	-1.04562	0.0985261	0.94709	CL-02
	Unigene2250	-1.15469	0.582034	0.572654	CL-02
	CL443.Contig3	-1.061	0.135895	0.925103	CL-02
	CL546.Contig6	-1.14659	0.455007	0.691586	CL-02
	CL661.Contig1	-0.915609	-0.151495	1.0671	CL-02
	Unigene6738	-1.13245	0.370859	0.761591	CL-02
	CL661.Contig2	-0.957663	-0.0798818	1.03755	CL-02
	Unigene4491	-1.04045	0.0865124	0.953933	CL-02
	Unigene510	-0.824164	-0.288321	1.11249	CL-02
	CL1324.Contig2	-0.971974	-0.0538732	1.02585	CL-02
	Unigene5020	-0.870749	-0.221396	1.09214	CL-02
	Unigene709	-0.989212	-0.0212382	1.01045	CL-02
	CL66.Contig6	-1.1547	0.579773	0.574924	CL-02
	Unigene7557	-1.01618	0.033185	0.982994	CL-02
	Unigene3522	-1.05224	0.114311	0.937932	CL-02
	Unigene145	-1.14181	0.421931	0.719884	CL-02
	Unigene5542	-1.13875	0.40373	0.735019	CL-02
	CL1253.Contig2	-0.824995	-0.287171	1.11217	CL-02
	CL894.Contig1	-1.15434	0.552074	0.602263	CL-02
	CL945.Contig2	-1.14929	0.671356	0.477932	CL-02
	CL858.Contig3	-0.859534	-0.237991	1.09752	CL-02
	CL395.Contig2	-1.05376	0.118	0.935765	CL-02
	CL309.Contig2	-1.06303	0.141046	0.921989	CL-02
	CL745.Contig3	-0.967201	-0.0626527	1.02985	CL-02
	CL2017.Contig2	-1.02816	0.058928	0.969233	CL-02
	Unigene5382	-0.901222	-0.174568	1.07579	CL-02
	CL664.Contig1	-1.1389	0.404566	0.734331	CL-02
	Unigene1039	-0.768793	-0.361739	1.13053	CL-02
	Unigene7093	-0.887511	-0.195965	1.08348	CL-02
	Unigene6860	-0.97772	-0.0431623	1.02088	CL-02
	Unigene3447	-1.15036	0.488541	0.661817	CL-02
	Unigene4773	-1.12493	0.336855	0.788075	CL-02
	CL585.Contig1	-0.76949	-0.360852	1.13034	CL-02
	Unigene8194	-1.07685	0.177464	0.899387	CL-02
	Unigene1896	-1.15113	0.654116	0.497016	CL-02
	CL131.Contig2	-1.09772	0.23862	0.859105	CL-02
	CL568.Contig2	-0.765062	-0.366475	1.13154	CL-02
	CL666.Contig2	-0.892527	-0.188202	1.08073	CL-02
	CL560.Contig1	-1.0209	0.0432048	0.977697	CL-02
	Unigene1781	-1.1076	0.271119	0.836485	CL-02
	CL817.Contig1	-0.944834	-0.102445	1.04728	CL-02
	Unigene2235	-1.08742	0.207342	0.880076	CL-02
	CL2067.Contig2	-1.1212	0.321453	0.799743	CL-02
	CL2047.Contig2	-1.1544	0.554361	0.600039	CL-02
	CL2007.Contig1	-1.10037	0.247041	0.853326	CL-02
	Unigene430	-0.85855	-0.239432	1.09798	CL-02
	Unigene234	-1.11097	0.282875	0.828091	CL-02
	CL52.Contig2	-1.02865	0.0599947	0.968652	CL-02
	CL34.Contig2	-1.15394	0.540707	0.613234	CL-02
	Unigene7283	-0.813669	-0.302713	1.11638	CL-02
	CL516.Contig2	-1.07345	0.168235	0.905212	CL-02
	CL1274.Contig2	-0.816715	-0.298561	1.11528	CL-02
	Unigene3332	-0.765593	-0.365803	1.1314	CL-02
	CL651.Contig1	-1.12894	0.354442	0.774503	CL-02
	CL663.Contig6	-1.14638	0.693034	0.453345	CL-02
	CL198.Contig5	-0.801695	-0.318849	1.12054	CL-02
	Unigene2680	-1.15407	0.544017	0.610054	CL-02
	Unigene3562	-1.12908	0.355054	0.774026	CL-02
	Unigene8006	-1.13443	0.380639	0.753786	CL-02
	CL664.Contig4	-1.15464	0.587321	0.567322	CL-02
	CL1310.Contig1	-1.12898	0.354603	0.774377	CL-02
	CL1036.Contig2	-0.907971	-0.163827	1.0718	CL-02
	Unigene3574	-1.05334	0.116958	0.936378	CL-02
	CL295.Contig3	-0.909197	-0.16186	1.07106	CL-02
	Unigene4692	-1.14779	0.464683	0.68311	CL-02
	CL1677.Contig1	-1.08473	0.199562	0.885171	CL-02
	Unigene3663	-0.971806	-0.0541855	1.02599	CL-02
	CL1179.Contig2	-0.92238	-0.140401	1.06278	CL-02
	CL367.Contig2	-1.06072	0.135197	0.925523	CL-02
	Unigene7792	-1.10326	0.256479	0.846781	CL-02
	Unigene1263	-1.06265	0.140077	0.922576	CL-02
	Unigene569	-1.01707	0.0350715	0.982003	CL-02
	Unigene360	-1.15166	0.503318	0.648342	CL-02
	Unigene2432	-0.882321	-0.203923	1.08624	CL-02
	CL162.Contig1	-0.910689	-0.159459	1.07015	CL-02
	Unigene7576	-1.06723	0.151816	0.915411	CL-02
	CL1747.Contig1	-1.07235	0.165305	0.907047	CL-02
	CL908.Contig6	-0.920297	-0.143829	1.06413	CL-02
	CL367.Contig1	-0.990697	-0.018354	1.00905	CL-02
	CL198.Contig4	-1.08261	0.193489	0.889116	CL-02
	Unigene6345	-1.151	0.655524	0.495474	CL-02
	CL309.Contig4	-0.859243	-0.238417	1.09766	CL-02
	Unigene1340	-1.1451	0.443846	0.701251	CL-02
	CL2206.Contig2	-1.07103	0.161798	0.909235	CL-02
	Unigene9381	-1.01372	0.0280291	0.985691	CL-02
	CL1455.Contig2	-1.05425	0.11918	0.935069	CL-02
	CL1192.Contig2	-0.981792	-0.0354712	1.01726	CL-02
	Unigene6066	-1.00494	0.00994988	0.994988	CL-02
	CL956.Contig2	-0.943894	-0.104072	1.04797	CL-02
	CL625.Contig1	-1.14016	0.411881	0.728279	CL-02
	CL764.Contig3	-0.980847	-0.0372634	1.01811	CL-02
	CL2074.Contig1	-1.02842	0.0594997	0.968922	CL-02
	Unigene1679	-0.971561	-0.0546375	1.0262	CL-02
	CL66.Contig13	-1.1118	0.285849	0.82595	CL-02
	CL2271.Contig1	-0.776369	-0.352044	1.12841	CL-02
	CL190.Contig3	-0.890145	-0.191897	1.08204	CL-02
	Unigene2076	-1.13353	0.376165	0.757367	CL-02
	CL1755.Contig2	-0.7803	-0.346972	1.12727	CL-02
	CL66.Contig8	-1.15448	0.59661	0.557874	CL-02
	CL539.Contig2	-1.07936	0.184382	0.894978	CL-02
	CL66.Contig14	-1.15207	0.643446	0.508628	CL-02
	Unigene8296	-1.08194	0.191599	0.890338	CL-02
	CL1896.Contig1	-0.967754	-0.0616404	1.02939	CL-02
	Unigene4894	-0.945387	-0.101486	1.04687	CL-02
	CL1766.Contig1	-0.937539	-0.114981	1.05252	CL-02
	CL2106.Contig2	-1.15254	0.637451	0.515086	CL-02
	CL1747.Contig2	-1.00397	0.00799068	0.995981	CL-02
	Unigene2426	-1.06109	0.136125	0.924964	CL-02
	CL1785.Contig3	-0.862084	-0.234246	1.09633	CL-02
	CL1024.Contig3	-1.07195	0.164245	0.907709	CL-02
	Unigene4647	-0.856234	-0.242813	1.09905	CL-02
	Unigene7595	-1.14393	0.43571	0.708221	CL-02
	Unigene6152	-0.797119	-0.32494	1.12206	CL-02
	Unigene8332	-1.15383	0.538134	0.615698	CL-02
	CL1887.Contig2	-1.09278	0.223319	0.869461	CL-02
	CL2024.Contig2	-1.10473	0.261353	0.843372	CL-02
	Unigene7924	-1.06254	0.139793	0.922748	CL-02
	CL1361.Contig2	-1.03911	0.0834519	0.955659	CL-02
	Unigene5313	-1.15328	0.526994	0.626283	CL-02
	Unigene7392	-1.15463	0.588707	0.565918	CL-02
	CL2074.Contig2	-0.943633	-0.104524	1.04816	CL-02
	CL2034.Contig2	-1	0	1	CL-02
	Unigene2368	-1.02414	0.050165	0.973973	CL-02
	Unigene647	-1.13234	0.37033	0.76201	CL-02
	CL305.Contig2	-0.802568	-0.317683	1.12025	CL-02
	CL388.Contig2	-0.846754	-0.256517	1.10327	CL-02
	Unigene1682	-0.869245	-0.223641	1.09289	CL-02
	CL1004.Contig7	-0.992034	-0.0157466	1.00778	CL-02
	CL1424.Contig2	-1.06312	0.141273	0.921851	CL-02
	CL322.Contig1	-1.00831	0.0168403	0.991473	CL-02
	CL1258.Contig1	-1.06434	0.144369	0.919969	CL-02
	CL2002.Contig1	-1.04321	0.0929006	0.950308	CL-02
	CL288.Contig1	-1.13724	0.395351	0.741885	CL-02
	CL2206.Contig1	-1.11637	0.302676	0.813696	CL-02
	CL328.Contig3	-1.09397	0.22694	0.867027	CL-02
	CL1839.Contig2	-1.07706	0.178026	0.899031	CL-02
	CL1618.Contig2	-1.05668	0.125133	0.931544	CL-02
	CL546.Contig1	-1.1452	0.444553	0.700642	CL-02
	Unigene4374	-1.04371	0.0940727	0.949639	CL-02
	Unigene1835	-1.04503	0.0971599	0.947874	CL-02
	CL30.Contig13	-0.979092	-0.0405814	1.01967	CL-02
	CL2263.Contig1	-0.892277	-0.18859	1.08087	CL-02
	Unigene2625	-1.14996	0.665468	0.484496	CL-02
	Unigene1787	-1.15214	0.642657	0.50948	CL-02
	CL419.Contig5	-1.1526	0.636558	0.516044	CL-02
	CL115.Contig1	-0.971099	-0.0554914	1.02659	CL-02
	CL1389.Contig1	-1.14884	0.4738	0.675041	CL-02
	Unigene3909	-1.13526	0.384879	0.750376	CL-02
	Unigene7758	-1.00898	0.0182127	0.990769	CL-02
	CL259.Contig32	-1.08988	0.214618	0.875267	CL-02
	Unigene4392	-1.14334	0.431716	0.71162	CL-02
	Unigene5217	-1.14721	0.687303	0.459909	CL-02
	CL2119.Contig2	-1.15154	0.501881	0.649663	CL-02
	CL30.Contig24	-1.0556	0.122482	0.933118	CL-02
	CL698.Contig1	-0.939965	-0.110835	1.0508	CL-02
	CL2260.Contig2	-0.940196	-0.110439	1.05064	CL-02
	CL1260.Contig1	-1.15084	0.65713	0.493709	CL-02
	Unigene1838	-1.08163	0.190734	0.890896	CL-02
	Unigene4887	-1.15061	0.659392	0.491219	CL-02
	CL286.Contig3	-0.791755	-0.332026	1.12378	CL-02
	CL1588.Contig1	-1.15413	0.545519	0.608607	CL-02
	Unigene1886	-1.00189	0.00379865	0.998095	CL-02
	CL1357.Contig1	-0.945044	-0.102082	1.04713	CL-02
	CL1563.Contig1	-1.14978	0.482633	0.667144	CL-02
	CL1792.Contig1	-1.09303	0.22408	0.86895	CL-02
	Unigene3599	-1.15331	0.62579	0.527516	CL-02
	CL1089.Contig1	-1.13418	0.379406	0.754775	CL-02
	CL1656.Contig4	-1.01671	0.0342936	0.982412	CL-02
	CL833.Contig1	-0.845496	-0.258319	1.10381	CL-02
	CL162.Contig2	-1.14349	0.432741	0.710749	CL-02
	CL1202.Contig2	-1.15232	0.51194	0.640377	CL-02
	Unigene8022	-1.12749	0.347933	0.779557	CL-02
	CL59.Contig1	-0.928199	-0.130741	1.05894	CL-02
	CL270.Contig1	-1.00356	0.00715433	0.996404	CL-02
	Unigene5966	-1.00556	0.0112174	0.994344	CL-02
	Unigene6379	-1.11259	0.288705	0.823887	CL-02
	CL19.Contig1	-1.14594	0.449994	0.695942	CL-02
	CL698.Contig2	-0.964659	-0.067283	1.03194	CL-02
	CL352.Contig3	-0.980591	-0.0377488	1.01834	CL-02
	CL156.Contig2	-1.15457	0.592475	0.562092	CL-02
	CL1391.Contig3	-0.785054	-0.340799	1.12585	CL-02
	Unigene388	-1.12437	0.334501	0.789871	CL-02
	Unigene843	-1.15405	0.543419	0.610629	CL-02
	CL1896.Contig3	-0.920745	-0.143094	1.06384	CL-02
	Unigene4668	-0.897611	-0.180258	1.07787	CL-02
	CL109.Contig1	-0.876319	-0.213031	1.08935	CL-02
	CL143.Contig2	-1.13758	0.397252	0.740333	CL-02
	CL932.Contig1	-1.10481	0.261638	0.843173	CL-02
	CL1224.Contig2	-1.13943	0.407616	0.731813	CL-02
	CL192.Contig1	-1.01205	0.0245603	0.987494	CL-02
	CL1804.Contig1	-1.15065	0.659051	0.491595	CL-02
	CL312.Contig2	-1.15279	0.633894	0.518896	CL-02
	CL192.Contig4	-0.82035	-0.293579	1.11393	CL-02
	Unigene5967	-1.12021	0.317513	0.802695	CL-02
	CL1434.Contig2	-1.02302	0.0477407	0.975275	CL-02
	CL764.Contig6	-0.837827	-0.269225	1.10705	CL-02
	CL379.Contig2	-1.12582	0.340667	0.785156	CL-02
	CL1357.Contig2	-1.04407	0.0949158	0.949158	CL-02
	CL1238.Contig1	-1.15418	0.547173	0.60701	CL-02
	CL1254.Contig1	-1.15183	0.646378	0.505453	CL-02
	Unigene8604	-1.09969	0.244861	0.854827	CL-02
	Unigene7434	-1.15233	0.512148	0.640184	CL-02
	Unigene2385	-1.14922	0.671939	0.477279	CL-02
	CL836.Contig2	-1.15086	0.656903	0.493959	CL-02
	CL1796.Contig2	-1.09415	0.227487	0.866658	CL-02
	Unigene9812	-0.777505	-0.350581	1.12809	CL-02
	CL932.Contig2	-1.10646	0.267222	0.839243	CL-02
	Unigene408	-1.14932	0.671094	0.478225	CL-02
	Unigene6130	-1.15325	0.526583	0.62667	CL-02
	CL820.Contig4	-0.888746	-0.194062	1.08281	CL-02
	Unigene5126	-1.1153	0.298648	0.816651	CL-02
	Unigene7132	-1.1491	0.476139	0.672957	CL-02
	Unigene2458	-0.944319	-0.103336	1.04766	CL-02
	CL105.Contig1	-1.06485	0.14567	0.919176	CL-02
	CL745.Contig4	-1.13728	0.395575	0.741702	CL-02
	Unigene7073	-1.13973	0.409338	0.730388	CL-02
	Unigene6279	-0.960362	-0.0750481	1.03541	CL-02
	Unigene6374	-1.08102	0.189009	0.892008	CL-02
	CL1713.Contig2	-1.1138	0.293105	0.820695	CL-02
	CL1475.Contig1	-1.08531	0.201213	0.884094	CL-02
	CL696.Contig2	-0.933477	-0.121874	1.05535	CL-02
	CL584.Contig1	-0.941767	-0.10774	1.04951	CL-02
	Unigene392	-1.0839	0.197162	0.886734	CL-02
	CL1112.Contig1	-1.06412	0.143799	0.920316	CL-02
	CL452.Contig1	-0.900273	-0.176068	1.07634	CL-02
	CL50.Contig5	-0.860224	-0.236979	1.0972	CL-02
	CL1601.Contig3	-0.966522	-0.0638927	1.03041	CL-02
	CL386.Contig3	-0.817119	-0.298008	1.11513	CL-02
	CL1696.Contig1	-0.921492	-0.141865	1.06336	CL-02
	Unigene2546	-1.1547	0.576172	0.578527	CL-02
	CL2208.Contig1	-1.15466	0.585187	0.569478	CL-02
	Unigene256	-0.970148	-0.0572448	1.02739	CL-02
	Unigene6914	-1.07184	0.163945	0.907897	CL-02
	CL273.Contig1	-0.828583	-0.28219	1.11077	CL-02
	CL286.Contig1	-0.816551	-0.298784	1.11533	CL-02
	Unigene4461	-0.896514	-0.181979	1.07849	CL-02
	CL1240.Contig1	-1.15331	0.527593	0.625717	CL-02
	CL774.Contig1	-1.14798	0.466296	0.681688	CL-02
	CL1844.Contig1	-1.00951	0.0193076	0.990206	CL-02
	CL1418.Contig3	-1.15464	0.587157	0.567488	CL-02
	CL50.Contig8	-0.861536	-0.235053	1.09659	CL-02
	Unigene6156	-1.09924	0.24343	0.85581	CL-02
	CL365.Contig2	-1.00848	0.0171802	0.991299	CL-02
	Unigene3634	-1.09173	0.220143	0.871587	CL-02
	CL504.Contig2	-1.05886	0.130545	0.928316	CL-02
	Unigene8651	-1.08925	0.212745	0.876508	CL-02
	Unigene5970	-1.14084	0.415957	0.724885	CL-02
	CL1112.Contig2	-1.15276	0.634323	0.518437	CL-02
	Unigene7769	-1.154	0.542106	0.611892	CL-02
	CL825.Contig1	-0.797046	-0.325036	1.12208	CL-02
	CL2105.Contig2	-1.04682	0.101362	0.945459	CL-02
	CL224.Contig3	-1.15218	0.509995	0.642181	CL-02
	CL452.Contig2	-0.787853	-0.337145	1.125	CL-02
	CL1656.Contig1	-0.83432	-0.274167	1.10849	CL-02
	Unigene7775	-1.13324	0.374699	0.758537	CL-02
	CL2096.Contig1	-0.997661	-0.00466197	1.00232	CL-02
	Unigene1126	-1.15249	0.638063	0.514429	CL-02
	CL983.Contig2	-0.90773	-0.164212	1.07194	CL-02
	Unigene11	-1.11242	0.288071	0.824345	CL-02
	CL1765.Contig3	-0.880439	-0.206789	1.08723	CL-02
	Unigene915	-1.09945	0.244085	0.85536	CL-02
	CL905.Contig1	-1.11147	0.284688	0.826787	CL-02
	Unigene1019	-1.03679	0.0781647	0.958624	CL-02
	CL1166.Contig2	-1.08357	0.196237	0.887335	CL-02
	Unigene1851	-1.11611	0.301699	0.814414	CL-02
	CL1395.Contig1	-1.07822	0.181213	0.897003	CL-02
	Unigene3818	-0.998824	-0.00234741	1.00117	CL-02
	CL1175.Contig1	-0.844837	-0.259262	1.1041	CL-02
	CL696.Contig1	-1.05284	0.115757	0.937084	CL-02
	CL1880.Contig2	-1.14512	0.44399	0.701127	CL-02
	Unigene4737	-0.956602	-0.0817741	1.03838	CL-02
	Unigene4722	-1.15077	0.49292	0.657848	CL-02
	Unigene6413	-1.15446	0.597646	0.556813	CL-02
	Unigene5380	-1.06779	0.153277	0.914512	CL-02
	Unigene3803	-1.11408	0.294126	0.819952	CL-02
	CL224.Contig6	-1.15373	0.617928	0.535798	CL-02
	CL939.Contig4	-1.13683	0.393167	0.743664	CL-02
	CL815.Contig3	-1.15189	0.506212	0.645678	CL-02
	CL259.Contig26	-0.990381	-0.0189676	1.00935	CL-02
	CL664.Contig3	-1.11752	0.307051	0.810471	CL-02
	Unigene500	-1.06683	0.150789	0.916042	CL-02
	CL583.Contig2	-1.06513	0.146392	0.918735	CL-02
	Unigene3924	-1.01252	0.0255365	0.986987	CL-02
	Unigene2663	-0.945113	-0.101962	1.04707	CL-02
	CL718.Contig2	-1.15371	0.618201	0.535512	CL-02
	CL839.Contig1	-0.9032	-0.171435	1.07463	CL-02
	CL446.Contig5	-0.791369	-0.332533	1.1239	CL-02
	Unigene2875	-1.14202	0.423242	0.718782	CL-02
	CL1839.Contig1	-1.14276	0.427943	0.714817	CL-02
	CL1160.Contig1	-0.95239	-0.0892385	1.04163	CL-02
	CL1666.Contig1	-1.0026	0.00522188	0.997379	CL-02
	CL350.Contig1	-1.07004	0.15918	0.910863	CL-02
	CL269.Contig3	-1.08872	0.21118	0.877544	CL-02
	Unigene4780	-1.06375	0.142874	0.920878	CL-02
	CL843.Contig1	-1.05733	0.126734	0.930592	CL-02
	CL2106.Contig1	-1.1297	0.357882	0.771817	CL-02
	Unigene7721	-0.998872	-0.00225225	1.00112	CL-02
	Unigene4272	-1.14944	0.479417	0.670028	CL-02
	CL190.Contig1	-1.02313	0.0479811	0.975146	CL-02
	Unigene3533	-1.10548	0.263889	0.841591	CL-02
	Unigene6243	-0.852155	-0.248737	1.10089	CL-02
	Unigene1626	-1.01549	0.031734	0.983755	CL-02
	CL467.Contig1	-1.03091	0.0650009	0.965914	CL-02
	Unigene7809	-0.867129	-0.226788	1.09392	CL-02
	CL335.Contig2	-1.15128	0.498672	0.652603	CL-02
	Unigene4706	-1.13935	0.40716	0.73219	CL-02
	CL271.Contig1	-0.819112	-0.295278	1.11439	CL-02
	CL73.Contig8	-1.15393	0.613387	0.540547	CL-02
	CL138.Contig8	-1.15447	0.557238	0.597231	CL-02
	CL2248.Contig1	-0.885785	-0.198621	1.08441	CL-02
	Unigene7760	-1.07878	0.182761	0.896014	CL-02
	CL69.Contig12	-1.15423	0.605597	0.548635	CL-02
	CL6.Contig1	-1.1545	0.558472	0.596025	CL-02
	Unigene272	-1.13733	0.395859	0.74147	CL-02
	CL2138.Contig3	-1.15427	0.60446	0.54981	CL-02
	CL1542.Contig1	-1.15446	0.556612	0.597843	CL-02
	CL634.Contig2	-0.84401	-0.260443	1.10445	CL-02
	Unigene1118	-1.1311	0.364414	0.766688	CL-02
	Unigene1788	-1.08092	0.188732	0.892186	CL-02
	Unigene4215	-1.06318	0.141421	0.921761	CL-02
	Unigene4437	-0.978644	-0.0414241	1.02007	CL-02
	Unigene176	-1.15248	0.638192	0.51429	CL-02
	Unigene7649	-1.04592	0.0992482	0.946675	CL-02
	CL507.Contig1	-1.01597	0.0327354	0.98323	CL-02
	Unigene2947	-1.08354	0.196159	0.887386	CL-02
	CL587.Contig1	-0.773453	-0.355788	1.12924	CL-02
	CL1136.Contig1	-1.03415	0.0722217	0.961931	CL-02
	CL2144.Contig1	-0.893694	-0.186385	1.08008	CL-02
	CL2124.Contig1	-1.10717	0.269621	0.837547	CL-02
	Unigene5171	-1.14869	0.676245	0.472445	CL-02
	Unigene7390	-0.992544	-0.0147481	1.00729	CL-02
	Unigene4467	-1.14646	0.692513	0.453944	CL-02
	Unigene7716	-0.959185	-0.0771605	1.03635	CL-02
	Unigene2840	-0.779779	-0.347646	1.12742	CL-02
	Unigene3899	-0.918846	-0.14621	1.06506	CL-02
	CL350.Contig2	-1.1094	0.27735	0.83205	CL-02
	CL1395.Contig2	-0.852901	-0.247656	1.10056	CL-02
	Unigene6121	-1.15465	0.567537	0.587108	CL-02
	CL90.Contig2	-1.14432	0.438371	0.705948	CL-02
	Unigene6135	-1.02371	0.0492306	0.974475	CL-02
	CL712.Contig3	-1.13993	0.410542	0.72939	CL-02
	Unigene239	-1.08669	0.205211	0.881476	CL-02
	Unigene4639	-1.05184	0.113345	0.938498	CL-02
	Unigene2827	-0.812526	-0.304265	1.11679	CL-02
	CL1699.Contig2	-1.15195	0.507043	0.64491	CL-02
	CL1161.Contig2	-1.14305	0.429824	0.713225	CL-02
	CL606.Contig4	-1.15281	0.633621	0.519188	CL-02
	Unigene5404	-0.890526	-0.191308	1.08183	CL-02
	Unigene1076	-0.974277	-0.0495996	1.02388	CL-02
	CL1136.Contig2	-1.04109	0.0880062	0.953088	CL-02
	Unigene2695	-1.15187	0.645896	0.505975	CL-02
	CL606.Contig6	-1.03287	0.0693581	0.963515	CL-02
	CL284.Contig6	-1.06789	0.153542	0.914349	CL-02
	CL1662.Contig2	-1.1373	0.395719	0.741584	CL-02
	Unigene5212	-1.11748	0.306902	0.810582	CL-02
	Unigene784	-0.997268	-0.00544212	1.00271	CL-02
	CL1827.Contig2	-1.14693	0.689308	0.457618	CL-02
	CL2264.Contig1	-1.13959	0.408531	0.731056	CL-02
	CL712.Contig4	-1.14007	0.411366	0.728706	CL-02
	CL379.Contig12	-1.15421	0.54798	0.60623	CL-02
	Unigene2650	-0.951945	-0.090023	1.04197	CL-02
	CL901.Contig1	-1.11083	0.282374	0.828452	CL-02
	CL1841.Contig2	-0.845513	-0.258295	1.10381	CL-02
	CL30.Contig11	-1.06049	0.134622	0.92587	CL-02
	CL901.Contig2	-0.798487	-0.323123	1.12161	CL-02
	Unigene6950	-1.1369	0.393543	0.743358	CL-02
	Unigene6942	-1.14616	0.451645	0.69451	CL-02
	CL1626.Contig2	-1.14118	0.418015	0.723166	CL-02
	CL1827.Contig1	-1.02549	0.0530949	0.972395	CL-02
	Unigene5821	-1.14096	0.41667	0.72429	CL-02
	CL1823.Contig1	-0.923149	-0.13913	1.06228	CL-02
	Unigene8620	-0.845059	-0.258945	1.104	CL-02
	CL815.Contig1	-1.15461	0.564965	0.589648	CL-02
	CL1140.Contig1	-1.06708	0.151421	0.915654	CL-02
	CL576.Contig2	-0.93414	-0.120755	1.05489	CL-02
	Unigene7783	-1.12323	0.329757	0.793477	CL-02
	CL490.Contig2	-0.807022	-0.311707	1.11873	CL-02
	Unigene4395	-1.13666	0.39226	0.744402	CL-02
	CL198.Contig1	-1.10191	0.252031	0.849874	CL-02
	Unigene2786	-0.787275	-0.337901	1.12518	CL-02
	CL67.Contig3	-0.986153	-0.0271418	1.01329	CL-02
	CL1036.Contig3	-1.03556	0.0753943	0.960169	CL-02
	Unigene6117	-1.15168	0.648073	0.503611	CL-02
	CL1197.Contig2	-1.10116	0.249595	0.851561	CL-02
	Unigene2590	-1.00375	0.00754701	0.996205	CL-02
	Unigene7032	-0.774799	-0.354062	1.12886	CL-02
	CL1929.Contig5	-1.14889	0.674674	0.474212	CL-02
	Unigene3461	-1.07585	0.174732	0.901118	CL-02
	Unigene5965	-1.08101	0.188988	0.892022	CL-02
	Unigene1686	-0.953317	-0.0876021	1.04092	CL-02
	Unigene3401	-1.0143	0.0292439	0.985057	CL-02
	Unigene5248	-1.14656	0.454771	0.691792	CL-02
	Unigene7942	-1.10586	0.265181	0.840682	CL-02
	Unigene8586	-0.959677	-0.0762775	1.03595	CL-02
	Unigene8609	-1.15456	0.561956	0.592609	CL-02
	CL198.Contig8	-1.09767	0.238453	0.859219	CL-02
	Unigene3510	-0.871992	-0.219537	1.09153	CL-02
	Unigene7080	-1.14929	0.671336	0.477954	CL-02
	CL34.Contig3	-1.15361	0.533448	0.620166	CL-02
	Unigene5134	-1.01928	0.0397537	0.97953	CL-02
	CL758.Contig4	-0.800641	-0.320256	1.1209	CL-02
	Unigene7673	-0.884214	-0.201029	1.08524	CL-02
	Unigene3603	-0.837525	-0.269651	1.10718	CL-02
	Unigene8404	-1.13467	0.381875	0.752794	CL-02
	CL1653.Contig1	-1.14918	0.672248	0.476933	CL-02
	CL1989.Contig1	-0.826163	-0.285553	1.11172	CL-02
	Unigene5915	-0.963182	-0.0699609	1.03314	CL-02
	Unigene6001	-1.13059	0.362033	0.768562	CL-02
	Unigene8203	-1.09557	0.231892	0.863681	CL-02
	CL776.Contig1	-0.873724	-0.216938	1.09066	CL-02
	CL3.Contig2	-0.875027	-0.214978	1.09001	CL-02
	CL59.Contig5	-1.15132	0.652131	0.499188	CL-02
	CL1253.Contig3	-1.1287	0.353317	0.775379	CL-02
	CL76.Contig5	-0.906835	-0.165645	1.07248	CL-02
	Unigene893	-1.15118	0.653575	0.497609	CL-02
	Unigene8619	-1.153	0.522168	0.630827	CL-02
	Unigene8603	-0.814451	-0.301648	1.1161	CL-02
	Unigene4322	-1.15243	0.513517	0.638911	CL-02
	CL61.Contig4	-1.06023	0.133964	0.926265	CL-02
	CL738.Contig2	-0.936093	-0.117443	1.05354	CL-02
	CL1758.Contig1	-0.869314	-0.223538	1.09285	CL-02
	Unigene10262	-0.780824	-0.346293	1.12712	CL-02
	CL38.Contig2	-0.912192	-0.157036	1.06923	CL-02
	CL1874.Contig1	-1.14914	0.47655	0.67259	CL-02
	Unigene8610	-0.868372	-0.22494	1.09331	CL-02
	Unigene7733	-1.11283	0.289562	0.823266	CL-02
	CL1701.Contig4	-0.887523	-0.195947	1.08347	CL-02
	Unigene9957	-0.947664	-0.0975265	1.04519	CL-02
	Unigene4296	-1.14319	0.430768	0.712425	CL-02
	Unigene1042	-1.14703	0.6886	0.458428	CL-02
	Unigene1085	-0.84601	-0.257584	1.10359	CL-02
	CL1790.Contig1	-1.1489	0.674561	0.474338	CL-02
	Unigene5938	-1.01735	0.0356637	0.981691	CL-02
	CL419.Contig2	-0.9665	-0.0639319	1.03043	CL-02
	CL1233.Contig2	-1.09069	0.217025	0.873666	CL-02
	Unigene6815	-0.882681	-0.203373	1.08605	CL-02
	CL247.Contig4	-0.907554	-0.164494	1.07205	CL-02
	Unigene10146	-0.951945	-0.090023	1.04197	CL-02
	CL763.Contig2	-0.772325	-0.357232	1.12956	CL-02
	CL506.Contig2	-0.927848	-0.131326	1.05917	CL-02
	CL1908.Contig1	-1.15429	0.550508	0.603783	CL-02
	Unigene5178	-1	0	1	CL-02
	Unigene6233	-1.14719	0.687448	0.459744	CL-02
	Unigene6240	-0.990725	-0.0182984	1.00902	CL-02
	Unigene5127	-0.83883	-0.267806	1.10664	CL-02
	CL2145.Contig2	-1.00489	0.00985186	0.995038	CL-02
	CL814.Contig3	-0.777739	-0.350279	1.12802	CL-02
	CL1454.Contig1	-1.15215	0.509603	0.642543	CL-02
	CL2079.Contig3	-1.09032	0.215904	0.874412	CL-02
	CL69.Contig16	-1.12364	0.331433	0.792205	CL-02
	Unigene3888	-0.872872	-0.218218	1.09109	CL-02
	CL1225.Contig2	-1.08766	0.208051	0.879609	CL-02
	CL764.Contig1	-0.996841	-0.00628921	1.00313	CL-02
	Unigene1779	-1.03463	0.0732982	0.961334	CL-02
	CL32.Contig4	-1.12558	0.339614	0.785963	CL-02
	Unigene5189	-1.15449	0.558321	0.596173	CL-02
	Unigene7827	-1.15462	0.565766	0.588858	CL-02
	Unigene4912	-1.13114	0.364601	0.766541	CL-02
	CL30.Contig21	-1.13302	0.373629	0.759389	CL-02
	Unigene5329	-0.766699	-0.364401	1.1311	CL-02
	Unigene1856	-1.15276	0.518503	0.634262	CL-02
	Unigene1006	-0.991269	-0.0172395	1.00851	CL-02
	Unigene3597	-1.13558	0.386582	0.749002	CL-02
	CL1162.Contig5	-0.810522	-0.306982	1.1175	CL-02
	Unigene3012	-1.15469	0.580723	0.573971	CL-02
	CL8.Contig1	-0.782165	-0.344555	1.12672	CL-02
	Unigene5936	-0.799022	-0.322412	1.12143	CL-02
	CL1018.Contig2	-0.819032	-0.295389	1.11442	CL-02
	CL107.Contig1	-1.1547	0.57735	0.57735	CL-02
	CL3.Contig3	-0.956327	-0.0822647	1.03859	CL-02
	CL1910.Contig3	-1.15313	0.628666	0.524467	CL-02
	CL831.Contig1	-0.895223	-0.183998	1.07922	CL-02
	Unigene7539	-1.06534	0.146944	0.918398	CL-02
	CL1201.Contig1	-1.14904	0.475583	0.673453	CL-02
	CL1421.Contig1	-1.08557	0.201966	0.883602	CL-02
	CL2034.Contig1	-0.821318	-0.292248	1.11357	CL-02
	CL1004.Contig1	-1.07528	0.173182	0.902098	CL-02
	Unigene491	-0.962869	-0.0705286	1.0334	CL-02
	CL306.Contig7	-0.854877	-0.244789	1.09967	CL-02
	CL5.Contig5	-1.15469	0.581071	0.573621	CL-02
	CL368.Contig1	-1.14405	0.436547	0.707507	CL-02
	CL2243.Contig1	-0.787562	-0.337526	1.12509	CL-02
	CL612.Contig1	-1.08397	0.19738	0.886592	CL-02
	Unigene6850	-0.967685	-0.0617671	1.02945	CL-02
	CL960.Contig1	-1.1341	0.378982	0.755114	CL-02
	CL1108.Contig1	-1.11665	0.303729	0.812921	CL-02
	Unigene376	-0.950234	-0.0930299	1.04326	CL-02
	Unigene5363	-0.983951	-0.031361	1.01531	CL-02
	CL764.Contig2	-0.797902	-0.323901	1.1218	CL-02
	CL30.Contig10	-0.884255	-0.200967	1.08522	CL-02
	Unigene3840	-1.15233	0.512148	0.640184	CL-02
	CL1946.Contig4	-0.946359	-0.0997979	1.04616	CL-02
	CL231.Contig2	-1.00852	0.0172692	0.991254	CL-02
	CL286.Contig7	-0.992909	-0.0140341	1.00694	CL-02
	CL299.Contig2	-0.987152	-0.0252192	1.01237	CL-02
	Unigene10158	-0.912269	-0.15691	1.06918	CL-02
	CL354.Contig2	-1.15318	0.627877	0.525303	CL-02
	CL950.Contig1	-0.938208	-0.113841	1.05205	CL-02
	CL1123.Contig3	-0.852636	-0.24804	1.10068	CL-02
	CL588.Contig1	-1.08969	0.214047	0.875645	CL-02
	CL306.Contig8	-1.10157	0.250937	0.850633	CL-02
	CL861.Contig2	-1.15028	0.662601	0.487674	CL-02
	CL992.Contig1	-1.13493	0.383224	0.751709	CL-02
	CL34.Contig1	-1.10778	0.271719	0.836059	CL-02
	CL1521.Contig1	-0.907265	-0.164957	1.07222	CL-02
	CL507.Contig2	-1.14348	0.432668	0.710812	CL-02
	Unigene3582	-0.72019	-0.421566	1.14176	CL-03
	Unigene1189	-0.668804	-0.480783	1.14959	CL-03
	Unigene3265	-0.661812	-0.488547	1.15036	CL-03
	Unigene7582	-0.753601	-0.380869	1.13447	CL-03
	Unigene4659	0.0956806	-1.0444	0.948721	CL-03
	Unigene1260	0.0510281	-1.02454	0.973509	CL-03
	Unigene2104	0.0198281	-1.00977	0.989939	CL-03
	CL338.Contig3	-0.643765	-0.508283	1.15205	CL-03
	CL338.Contig2	-0.603514	-0.550786	1.1543	CL-03
	Unigene5574	-0.498702	-0.652576	1.15128	CL-03
	CL1629.Contig1	-0.694886	-0.451212	1.1461	CL-03
	Unigene465	0.255838	-1.10307	0.847227	CL-03
	CL167.Contig2	0.17366	-1.07546	0.901796	CL-03
	CL663.Contig1	-0.724074	-0.416928	1.141	CL-03
	CL817.Contig14	-0.693016	-0.453365	1.14638	CL-03
	Unigene3579	-0.709816	-0.433838	1.14365	CL-03
	Unigene5187	-0.0146225	-0.992609	1.00723	CL-03
	CL663.Contig3	-0.550524	-0.603767	1.15429	CL-03
	Unigene6662	-0.248745	-0.852149	1.10089	CL-03
	CL817.Contig13	-0.668208	-0.481447	1.14966	CL-03
	Unigene7798	-0.687144	-0.460092	1.14724	CL-03
	Unigene2398	-0.555921	-0.598518	1.15444	CL-03
	Unigene5211	-0.705338	-0.439085	1.14442	CL-03
	CL321.Contig6	-0.577552	-0.577149	1.1547	CL-03
	Unigene8631	-0.372127	-0.760584	1.13271	CL-03
	Unigene7317	0.22486	-1.09329	0.868426	CL-03
	CL1029.Contig2	-0.725594	-0.415107	1.1407	CL-03
	Unigene2201	0.61315	-1.15394	0.540795	CL-03
	Unigene5627	-0.566658	-0.587977	1.15463	CL-03
	CL1480.Contig3	-0.445925	-0.69946	1.14538	CL-03
	CL1730.Contig1	-0.558905	-0.595602	1.15451	CL-03
	CL2271.Contig2	-0.715941	-0.426614	1.14255	CL-03
	CL2031.Contig2	-0.390487	-0.745841	1.13633	CL-03
	CL93.Contig8	0.560076	-1.15453	0.594454	CL-03
	CL413.Contig2	-0.474772	-0.674176	1.14895	CL-03
	CL338.Contig4	-0.434127	-0.70957	1.1437	CL-03
	Unigene5220	-0.755659	-0.378302	1.13396	CL-03
	CL772.Contig2	0.76308	-1.13206	0.368981	CL-03
	CL1262.Contig3	-0.690326	-0.456452	1.14678	CL-03
	Unigene6604	0.807487	-1.11857	0.311081	CL-03
	CL1534.Contig2	-0.632568	-0.520312	1.15288	CL-03
	CL2144.Contig2	-0.731925	-0.407481	1.13941	CL-03
	CL324.Contig2	-0.75012	-0.385197	1.13532	CL-03
	CL1181.Contig1	-0.0701377	-0.963085	1.03322	CL-03
	CL2034.Contig3	-0.702528	-0.442361	1.14489	CL-03
	CL1950.Contig2	-0.19043	-0.891092	1.08152	CL-03
	CL649.Contig3	0.293807	-1.11399	0.820184	CL-03
	Unigene5892	-0.135996	-0.925042	1.06104	CL-03
	CL580.Contig5	0.158081	-1.06963	0.911544	CL-03
	CL143.Contig7	-0.513327	-0.639088	1.15242	CL-03
	CL1143.Contig2	-0.681418	-0.466603	1.14802	CL-03
	CL1012.Contig1	-0.755635	-0.378332	1.13397	CL-03
	CL1491.Contig2	0.177272	-1.07678	0.899509	CL-03
	CL812.Contig2	0.837645	-1.10713	0.269482	CL-03
	CL421.Contig1	0.560917	-1.15455	0.593629	CL-03
	Unigene1269	-0.559016	-0.595493	1.15451	CL-03
	CL143.Contig4	-0.25528	-0.847616	1.1029	CL-03
	CL1362.Contig2	-0.232992	-0.862935	1.09593	CL-03
	Unigene3217	0.702778	-1.14485	0.44207	CL-03
	CL1384.Contig1	-0.474963	-0.674005	1.14897	CL-03
	CL1871.Contig1	-0.455466	-0.691186	1.14665	CL-03
	Unigene1389	-0.602176	-0.552163	1.15434	CL-03
	CL1808.Contig2	-0.412488	-0.727774	1.14026	CL-03
	Unigene8630	-0.755929	-0.377964	1.13389	CL-03
	CL1418.Contig4	-0.167186	-0.90587	1.07306	CL-03
	Unigene3513	-0.665283	-0.484701	1.14998	CL-03
	CL1220.Contig2	0.117624	-1.05361	0.935986	CL-03
	CL92.Contig12	-0.609848	-0.544231	1.15408	CL-03
	CL1019.Contig1	0.326951	-1.12255	0.795601	CL-03
	CL634.Contig4	-0.629646	-0.523425	1.15307	CL-03
	CL877.Contig3	0.456886	-1.14683	0.689947	CL-03
	CL964.Contig1	-0.569922	-0.584747	1.15467	CL-03
	CL2192.Contig1	-0.654696	-0.496381	1.15108	CL-03
	CL1511.Contig2	-0.517471	-0.635227	1.1527	CL-03
	CL793.Contig1	-0.340456	-0.785318	1.12577	CL-03
	Unigene6208	-0.162361	-0.908885	1.07125	CL-03
	CL677.Contig5	0.482074	-1.14972	0.667645	CL-03
	CL2138.Contig1	0.276545	-1.10917	0.832625	CL-03
	CL272.Contig1	0.291904	-1.11347	0.821568	CL-03
	CL1912.Contig2	-0.574035	-0.580659	1.15469	CL-03
	CL30.Contig7	-0.747499	-0.388441	1.13594	CL-03
	Unigene4634	0.808334	-1.11827	0.309938	CL-03
	CL578.Contig2	-0.314948	-0.80461	1.11956	CL-03
	CL927.Contig1	0.0218989	-1.01077	0.988871	CL-03
	CL2192.Contig2	0.494627	-1.15092	0.656295	CL-03
	CL131.Contig3	-0.645719	-0.506168	1.15189	CL-03
	CL198.Contig7	-0.74119	-0.396202	1.13739	CL-03
	CL1032.Contig1	0.581907	-1.15469	0.572781	CL-03
	CL1266.Contig3	0.650814	-1.15144	0.500626	CL-03
	CL442.Contig3	-0.70316	-0.441626	1.14479	CL-03
	CL275.Contig1	-0.761681	-0.370746	1.13243	CL-03
	CL1127.Contig2	0.846307	-1.10346	0.257158	CL-03
	CL1313.Contig2	-0.11476	-0.937669	1.05243	CL-03
	Unigene7535	-0.603367	-0.550937	1.1543	CL-03
	Unigene5234	-0.389627	-0.746538	1.13617	CL-03
	CL281.Contig1	-0.428694	-0.714182	1.14288	CL-03
	CL1169.Contig1	-0.691314	-0.455319	1.14663	CL-03
	CL2160.Contig2	0.0697785	-1.03306	0.963283	CL-03
	CL2082.Contig1	0.830221	-1.11013	0.279907	CL-03
	CL1087.Contig2	0.219112	-1.09139	0.872275	CL-03
	Unigene183	-0.266252	-0.839927	1.10618	CL-03
	CL681.Contig2	-0.714409	-0.428426	1.14283	CL-03
	CL1030.Contig1	-0.154386	-0.913829	1.06821	CL-03
	CL677.Contig6	0.814517	-1.11608	0.301558	CL-03
	Unigene6219	-0.53698	-0.616801	1.15378	CL-03
	CL825.Contig2	-0.639042	-0.513377	1.15242	CL-03
	CL59.Contig3	-0.57735	-0.57735	1.1547	CL-03
	Unigene1547	0.696461	-1.14586	0.449395	CL-03
	CL1502.Contig1	-0.610504	-0.54355	1.15405	CL-03
	CL708.Contig1	-0.180026	-0.897759	1.07778	CL-03
	Unigene6464	0.362012	-1.13059	0.768579	CL-03
	CL2012.Contig1	-0.160213	-0.910221	1.07043	CL-03
	CL1915.Contig1	-0.109116	-0.940967	1.05008	CL-03
	CL584.Contig2	-0.619285	-0.534374	1.15366	CL-03
	CL1222.Contig1	-0.00309118	-0.998451	1.00154	CL-03
	Unigene2828	-0.700095	-0.445189	1.14528	CL-03
	CL1876.Contig1	0.640503	-1.15231	0.511804	CL-03
	CL974.Contig1	0.785812	-1.12562	0.339811	CL-03
	CL109.Contig2	-0.746878	-0.389207	1.13609	CL-03
	Unigene3676	0.78628	-1.12548	0.339201	CL-03
	CL1632.Contig4	0.176999	-1.07668	0.899683	CL-03
	CL1754.Contig1	-0.734282	-0.404625	1.13891	CL-03
	CL141.Contig1	0.781338	-1.12697	0.345627	CL-03
	CL543.Contig5	-0.717819	-0.424386	1.14221	CL-03
	CL1705.Contig1	-0.757747	-0.37569	1.13344	CL-03
	CL1632.Contig2	0.439453	-1.14448	0.705022	CL-03
	CL567.Contig5	0.407928	-1.13948	0.731555	CL-03
	CL588.Contig2	-0.348959	-0.778762	1.12772	CL-03
	CL1244.Contig1	-0.651459	-0.499922	1.15138	CL-03
	CL2230.Contig1	-0.516836	-0.63582	1.15266	CL-03
	Unigene7153	-0.528484	-0.624874	1.15336	CL-03
	CL69.Contig4	-0.475808	-0.673252	1.14906	CL-03
	CL2253.Contig2	0.202771	-1.08585	0.883075	CL-03
	CL2136.Contig1	0.165723	-1.07251	0.906786	CL-03
	CL830.Contig2	-0.532716	-0.620863	1.15358	CL-03
	CL546.Contig5	-0.610091	-0.543978	1.15407	CL-03
	CL2112.Contig2	-0.200967	-0.884255	1.08522	CL-03
	Unigene6290	-0.226452	-0.867355	1.09381	CL-03
	CL1777.Contig1	-0.695328	-0.450703	1.14603	CL-03
	CL111.Contig1	0.368431	-1.13195	0.763515	CL-03
	CL138.Contig3	0.763497	-1.13195	0.368454	CL-03
	CL342.Contig1	-0.20657	-0.880583	1.08715	CL-03
	CL358.Contig1	0.44131	-1.14474	0.70343	CL-03
	CL1607.Contig1	-0.0186891	-0.990524	1.00921	CL-03
	Unigene7081	0.672946	-1.1491	0.476151	CL-03
	CL915.Contig2	-0.631694	-0.521244	1.15294	CL-03
	CL1797.Contig2	-0.256253	-0.846938	1.10319	CL-03
	CL1308.Contig2	0.750171	-1.1353	0.385133	CL-03
	Unigene6549	-0.299552	-0.815988	1.11554	CL-03
	CL66.Contig11	-0.259258	-0.84484	1.1041	CL-03
	Unigene2131	-0.453069	-0.693273	1.14634	CL-03
	CL752.Contig1	0.829019	-1.1106	0.281583	CL-03
	CL997.Contig4	-0.355017	-0.774054	1.12907	CL-03
	CL561.Contig4	-0.548807	-0.60543	1.15424	CL-03
	CL113.Contig1	-0.16365	-0.908081	1.07173	CL-03
	Unigene7162	-0.692226	-0.454273	1.1465	CL-03
	CL1264.Contig2	0.529241	-1.1534	0.624159	CL-03
	Unigene7794	-0.452436	-0.693823	1.14626	CL-03
	CL321.Contig1	0.833796	-1.1087	0.274903	CL-03
	CL1553.Contig2	0.349167	-1.12777	0.778602	CL-03
	Unigene1688	-0.755405	-0.378619	1.13402	CL-03
	CL482.Contig2	0.278406	-1.1097	0.831296	CL-03
	CL708.Contig2	0.687131	-1.14724	0.460106	CL-03
	CL2173.Contig2	0.492754	-1.15075	0.657998	CL-03
	CL2177.Contig3	0.403242	-1.13866	0.735421	CL-03
	Unigene1563	0.821575	-1.11347	0.291894	CL-03
	CL30.Contig27	-0.57735	-0.57735	1.1547	CL-03
	CL936.Contig1	0.717011	-1.14236	0.425345	CL-03
	CL446.Contig1	-0.591755	-0.562825	1.15458	CL-03
	Unigene8123	-0.068929	-0.963752	1.03268	CL-03
	CL2247.Contig2	-0.44732	-0.698256	1.14558	CL-03
	Unigene3583	-0.684613	-0.462976	1.14759	CL-03
	Unigene3409	-0.75849	-0.374757	1.13325	CL-03
	CL526.Contig1	-0.57735	-0.57735	1.1547	CL-03
	CL1169.Contig2	-0.684022	-0.463647	1.14767	CL-03
	CL522.Contig1	0.267275	-1.10648	0.839205	CL-03
	Unigene1809	-0.550256	-0.604027	1.15428	CL-03
	CL1012.Contig2	-0.59638	-0.558109	1.15449	CL-03
	CL264.Contig1	0.625448	-1.15333	0.527878	CL-03
	CL1512.Contig1	0.329557	-1.12319	0.793628	CL-03
	CL1492.Contig2	-0.684895	-0.462654	1.14755	CL-03
	CL220.Contig1	-0.65013	-0.501372	1.1515	CL-03
	CL1681.Contig2	0.062346	-1.02971	0.967368	CL-03
	CL1643.Contig1	-0.598188	-0.556259	1.15445	CL-03
	CL75.Contig2	0.0391931	-1.01902	0.979827	CL-03
	CL407.Contig1	-0.413615	-0.726837	1.14045	CL-03
	CL328.Contig1	-0.541937	-0.612053	1.15399	CL-03
	Unigene8549	-0.732203	-0.407144	1.13935	CL-03
	Unigene4453	0.656837	-1.15087	0.494031	CL-03
	CL50.Contig1	-0.0356065	-0.981721	1.01733	CL-03
	CL1817.Contig1	0.447469	-1.1456	0.698127	CL-03
	CL1050.Contig1	-0.575091	-0.579607	1.1547	CL-03
	CL1070.Contig1	-0.272758	-0.835322	1.10808	CL-03
	CL471.Contig1	-0.257103	-0.846345	1.10345	CL-03
	CL1604.Contig1	-0.402994	-0.735624	1.13862	CL-03
	CL1194.Contig4	-0.558258	-0.596235	1.15449	CL-03
	CL400.Contig1	-0.087941	-0.953125	1.04107	CL-03
	CL904.Contig3	0.268827	-1.10694	0.838108	CL-03
	CL674.Contig2	-0.590683	-0.563915	1.1546	CL-03
	CL66.Contig3	-0.628214	-0.524946	1.15316	CL-03
	Unigene7969	-0.663334	-0.486862	1.1502	CL-03
	Unigene7813	-0.40179	-0.736614	1.1384	CL-03
	CL39.Contig5	-0.57735	-0.57735	1.1547	CL-03
	CL1237.Contig3	0.0976877	-1.04526	0.947571	CL-03
	Unigene8249	-0.626928	-0.52631	1.15324	CL-03
	CL184.Contig6	-0.278336	-0.831346	1.10968	CL-03
	Unigene2903	0.658752	-1.15068	0.491925	CL-03
	CL159.Contig1	0.680738	-1.14811	0.467373	CL-03
	CL318.Contig3	0.789612	-1.12445	0.334841	CL-03
	CL1338.Contig2	0.815688	-1.11565	0.299963	CL-03
	CL92.Contig6	-0.328221	-0.79464	1.12286	CL-03
	CL508.Contig6	0.199037	-1.08455	0.885513	CL-03
	CL1887.Contig3	0.842173	-1.10523	0.263061	CL-03
	CL103.Contig1	0.774479	-1.12895	0.354473	CL-03
	CL1459.Contig1	0.0244843	-1.01202	0.987533	CL-03
	CL507.Contig3	-0.554846	-0.599565	1.15441	CL-03
	Unigene1902	-0.144549	-0.919859	1.06441	CL-03
	CL1946.Contig3	-0.319523	-0.801191	1.12071	CL-03
	CL2180.Contig2	-0.737096	-0.401204	1.1383	CL-03
	CL2293.Contig1	0.74347	-1.13688	0.393405	CL-03
	CL2086.Contig1	0.557331	-1.15447	0.597141	CL-03
	CL2.Contig2	0.700052	-1.14529	0.445238	CL-03
	CL1015.Contig1	-0.57735	-0.57735	1.1547	CL-03
	CL286.Contig2	-0.707648	-0.436383	1.14403	CL-03
	CL2176.Contig1	-0.0663279	-0.965185	1.03151	CL-03
	CL1065.Contig1	0.710642	-1.14351	0.432867	CL-03
	Unigene4430	-0.318546	-0.801922	1.12047	CL-03
	CL597.Contig2	-0.6048	-0.549459	1.15426	CL-03
	Unigene5117	-0.71881	-0.423209	1.14202	CL-03
	CL414.Contig1	-0.512343	-0.640003	1.15235	CL-03
	Unigene1632	0.285314	-1.11165	0.826335	CL-03
	CL2008.Contig1	0.0977862	-1.0453	0.947515	CL-03
	CL1522.Contig6	-0.583278	-0.571402	1.15468	CL-03
	CL687.Contig1	-0.335018	-0.789477	1.12449	CL-03
	Unigene8177	0.0754399	-1.03558	0.960144	CL-03
	Unigene2763	-0.684313	-0.463317	1.14763	CL-03
	CL2158.Contig3	0.832793	-1.1091	0.27631	CL-03
	Unigene10225	-0.642381	-0.509779	1.15216	CL-03
	CL617.Contig6	0.478447	-1.14934	0.670895	CL-03
	CL672.Contig2	0.584201	-1.15467	0.570473	CL-03
	Unigene5092	-0.745364	-0.391074	1.13644	CL-03
	CL1273.Contig3	0.399479	-1.13799	0.73851	CL-03
	CL2007.Contig3	-0.69916	-0.446272	1.14543	CL-03
	CL143.Contig1	0.382534	-1.1348	0.752264	CL-03
	CL318.Contig1	0.814517	-1.11608	0.301558	CL-03
	CL1966.Contig1	0.0416396	-1.02017	0.97853	CL-03
	CL1240.Contig2	0.810849	-1.11739	0.30654	CL-03
	CL1601.Contig1	-0.57735	-0.57735	1.1547	CL-03
	CL1232.Contig1	0.795479	-1.12259	0.327113	CL-03
	Unigene6189	-0.616979	-0.536794	1.15377	CL-03
	CL87.Contig2	-0.204919	-0.881668	1.08659	CL-03
	CL446.Contig3	0.624373	-1.15339	0.529014	CL-03
	CL247.Contig3	-0.57735	-0.57735	1.1547	CL-03
	CL1569.Contig2	0.146944	-1.06534	0.918398	CL-03
	CL2080.Contig2	-0.169467	-0.904438	1.07391	CL-03
	CL285.Contig19	-0.274394	-0.834158	1.10855	CL-03
	CL1904.Contig1	0.623105	-1.15346	0.530353	CL-03
	CL781.Contig2	0.549149	-1.15425	0.6051	CL-03
	CL32.Contig5	0.174832	-1.07589	0.901055	CL-03
	CL56.Contig2	0.611147	-1.15403	0.542881	CL-03
	Unigene1720	-0.716834	-0.425555	1.14239	CL-03
	CL1054.Contig1	0.698819	-1.14549	0.446668	CL-03
	CL785.Contig1	0.49111	-1.1506	0.659491	CL-03
	CL1466.Contig2	0.837879	-1.10703	0.269151	CL-03
	CL654.Contig1	-0.570777	-0.583899	1.15468	CL-03
	CL1391.Contig1	-0.420928	-0.720726	1.14165	CL-03
	CL76.Contig2	0.104393	-1.0481	0.943709	CL-03
	CL262.Contig1	0.356528	-1.1294	0.772875	CL-03
	CL567.Contig1	0.151503	-1.06711	0.915604	CL-03
	CL1294.Contig2	0.63713	-1.15256	0.515431	CL-03
	CL191.Contig3	-0.566377	-0.588254	1.15463	CL-03
	Unigene850	-0.689835	-0.457015	1.14685	CL-03
	CL44.Contig1	0.136204	-1.06112	0.924917	CL-03
	CL257.Contig2	0.305906	-1.11722	0.811317	CL-03
	CL151.Contig2	0.530353	-1.15346	0.623105	CL-03
	CL285.Contig18	-0.432473	-0.710977	1.14345	CL-03
	CL285.Contig9	0.17146	-1.07464	0.903184	CL-03
	CL2209.Contig1	0.809491	-1.11787	0.308377	CL-03
	Unigene5990	-0.307339	-0.810258	1.1176	CL-03
	CL1820.Contig2	-0.57735	-0.57735	1.1547	CL-03
	Unigene9783	-0.365153	-0.766105	1.13126	CL-03
	CL419.Contig4	-0.57735	-0.57735	1.1547	CL-03
	CL395.Contig1	-0.57735	-0.57735	1.1547	CL-03
	CL358.Contig3	0.494246	-1.15089	0.656641	CL-03
	Unigene81	-0.57735	-0.57735	1.1547	CL-03
	CL1370.Contig1	0.724095	-1.141	0.416903	CL-03
	CL1560.Contig1	-0.350844	-0.777301	1.12815	CL-03
	CL965.Contig2	0.685499	-1.14747	0.461967	CL-03
	CL137.Contig2	0.181065	-1.07816	0.897097	CL-03
	CL1131.Contig1	0.418576	-1.14127	0.722697	CL-03
	CL88.Contig1	0.488722	-1.15038	0.661654	CL-03
	CL154.Contig1	-0.330072	-0.793238	1.12331	CL-03
	CL259.Contig28	-0.146641	-0.918583	1.06522	CL-03
	CL184.Contig2	-0.0473799	-0.975468	1.02285	CL-03
	CL1004.Contig5	-0.489728	-0.660744	1.15047	CL-03
	CL1785.Contig1	0.777708	-1.12803	0.350319	CL-03
	CL952.Contig1	-0.124453	-0.931948	1.0564	CL-03
	CL286.Contig16	-0.57735	-0.57735	1.1547	CL-03
	CL1302.Contig1	-0.57735	-0.57735	1.1547	CL-03
	CL1585.Contig1	0.447555	-1.14561	0.698053	CL-03
	Unigene5979	0.805519	-1.11925	0.313728	CL-03
	CL219.Contig5	0.750345	-1.13526	0.384917	CL-03
	CL285.Contig7	0.429962	-1.14307	0.713108	CL-03
	CL252.Contig4	-0.134578	-0.925896	1.06047	CL-03
	CL1435.Contig1	0.82749	-1.1112	0.283711	CL-03
	Unigene9747	-0.57735	-0.57735	1.1547	CL-03
	CL736.Contig2	0.738556	-1.13798	0.399423	CL-03
	CL309.Contig3	0.627479	-1.15321	0.525726	CL-03
	CL448.Contig2	0.461456	-1.1474	0.685948	CL-03
	CL731.Contig1	-0.264389	-0.841239	1.10563	CL-03
	CL160.Contig1	-0.27735	-0.83205	1.1094	CL-03
	CL567.Contig3	0.123824	-1.05615	0.932322	CL-03
	CL259.Contig31	0.522301	-1.153	0.630703	CL-03
	Unigene3814	0.772106	-1.12962	0.357512	CL-03
	CL340.Contig1	0.251397	-1.10171	0.850314	CL-03
	CL1075.Contig2	-0.126403	-0.930789	1.05719	CL-03
	CL561.Contig1	0.742265	-1.13715	0.394885	CL-03
	CL306.Contig9	-0.556736	-0.597722	1.15446	CL-03
	CL1206.Contig4	-0.202856	-0.88302	1.08588	CL-03
	Unigene70	0.332888	-1.12399	0.791099	CL-03
	CL129.Contig2	-0.57735	-0.57735	1.1547	CL-03
	CL739.Contig3	0.531218	-1.1535	0.622284	CL-03
	CL1794.Contig1	-0.57735	-0.57735	1.1547	CL-03
	CL457.Contig4	0.337526	-1.12509	0.787562	CL-03
	CL1162.Contig4	-0.273838	-0.834554	1.10839	CL-03
	CL1355.Contig1	0.746376	-1.1362	0.389827	CL-03
	CL1213.Contig2	0.840323	-1.10601	0.26569	CL-03
	CL992.Contig2	-0.57735	-0.57735	1.1547	CL-03
	CL73.Contig2	-0.355576	-0.773618	1.12919	CL-03
	CL165.Contig2	-0.0547329	-0.97151	1.02624	CL-03
	CL2165.Contig1	-0.57735	-0.57735	1.1547	CL-03
	CL284.Contig4	-0.57735	-0.57735	1.1547	CL-03
	CL69.Contig7	-0.57735	-0.57735	1.1547	CL-03
	CL331.Contig2	-0.589677	-0.564935	1.15461	CL-03
	CL285.Contig12	0.0895639	-1.04177	0.952205	CL-03
	CL419.Contig3	0.248252	-1.10074	0.852489	CL-03
	CL576.Contig1	0.0932616	-1.04336	0.950102	CL-03
	CL1713.Contig1	0.211879	-1.08896	0.877081	CL-03
	CL447.Contig3	-0.237692	-0.859738	1.09743	CL-03
	CL425.Contig3	0.761421	-1.13249	0.371072	CL-03
	CL2174.Contig1	0.682733	-1.14784	0.465112	CL-03
	CL150.Contig2	-0.57735	-0.57735	1.1547	CL-03
	CL1139.Contig1	-0.57735	-0.57735	1.1547	CL-03
	CL285.Contig4	0.45767	-1.14693	0.689263	CL-03
	CL2146.Contig1	0.788515	-1.12479	0.336279	CL-03
	CL407.Contig3	0.61096	-1.15404	0.543075	CL-03
	CL988.Contig3	-0.57735	-0.57735	1.1547	CL-03
	CL379.Contig8	-0.57735	-0.57735	1.1547	CL-03
	CL439.Contig1	-0.160247	-0.9102	1.07045	CL-03
	CL1960.Contig1	-0.135263	-0.925484	1.06075	CL-03
	Unigene2595	1.11627	-0.81399	-0.302275	CL-04
	Unigene1267	1.05676	-0.931422	-0.125339	CL-04
	Unigene8417	1.09316	-0.224478	-0.868683	CL-04
	Unigene1602	1.14419	-0.437457	-0.70673	CL-04
	CL478.Contig1	1.15405	-0.610507	-0.543546	CL-04
	Unigene4977	1.1185	-0.807683	-0.310816	CL-04
	Unigene7231	1.15426	-0.549403	-0.604854	CL-04
	Unigene7264	1.14744	-0.461766	-0.685675	CL-04
	Unigene7889	1.13156	-0.764979	-0.36658	CL-04
	CL1282.Contig2	1.13429	-0.37998	-0.754315	CL-04
	CL478.Contig2	1.15415	-0.607861	-0.546292	CL-04
	CL106.Contig2	1.02985	-0.0626559	-0.967199	CL-04
	Unigene2233	1.11708	-0.811711	-0.305371	CL-04
	Unigene5809	1.15203	-0.508014	-0.644014	CL-04
	Unigene6534	1.14794	-0.682011	-0.465931	CL-04
	CL396.Contig2	1.08232	-0.889635	-0.192687	CL-04
	Unigene8516	1.05512	-0.121303	-0.933815	CL-04
	Unigene3326	1.13446	-0.380823	-0.753638	CL-04
	Unigene1330	1.12189	-0.324262	-0.79763	CL-04
	Unigene7232	1.08258	-0.889167	-0.193411	CL-04
	Unigene410	1.15318	-0.627825	-0.525359	CL-04
	Unigene1591	1.15401	-0.611531	-0.542481	CL-04
	Unigene3041	1.15311	-0.524094	-0.629017	CL-04
	Unigene1832	1.14105	-0.723845	-0.417203	CL-04
	Unigene3982	1.07401	-0.90426	-0.16975	CL-04
	Unigene691	1.1525	-0.514519	-0.63798	CL-04
	CL79.Contig2	1.15458	-0.562876	-0.591704	CL-04
	CL1282.Contig1	1.15441	-0.554641	-0.599766	CL-04
	Unigene1847	1.15394	-0.54076	-0.613183	CL-04
	Unigene398	0.945954	-1.04646	0.100502	CL-04
	Unigene730	1.14849	-0.677823	-0.470667	CL-04
	CL1396.Contig3	1.0375	-0.0797684	-0.957727	CL-04
	CL1548.Contig2	1.12689	-0.78158	-0.345315	CL-04
	Unigene487	1.12364	-0.792214	-0.331421	CL-04
	Unigene3288	1.14399	-0.436094	-0.707894	CL-04
	Unigene7092	1.14385	-0.435171	-0.708681	CL-04
	CL2297.Contig1	1.15144	-0.500599	-0.650839	CL-04
	Unigene4156	1.15215	-0.642452	-0.509702	CL-04
	Unigene5197	1.12205	-0.324919	-0.797135	CL-04
	Unigene6165	1.0234	-0.97483	-0.0485698	CL-04
	CL373.Contig1	1.15025	-0.662862	-0.487385	CL-04
	Unigene698	1.15004	-0.664745	-0.485298	CL-04
	CL513.Contig2	1.15343	-0.623681	-0.529745	CL-04
	CL227.Contig1	1.15382	-0.537781	-0.616035	CL-04
	CL1135.Contig2	1.09022	-0.215615	-0.874604	CL-04
	CL216.Contig2	1.03037	-0.966575	-0.0637957	CL-04
	Unigene1359	1.13704	-0.394301	-0.742741	CL-04
	CL513.Contig1	1.15468	-0.571898	-0.582785	CL-04
	CL679.Contig2	1.14726	-0.460266	-0.686991	CL-04
	Unigene8191	1.14861	-0.676846	-0.471768	CL-04
	Unigene6970	1.15214	-0.509479	-0.642659	CL-04
	Unigene4815	1.1429	-0.42886	-0.714042	CL-04
	Unigene5831	1.13513	-0.384234	-0.750896	CL-04
	Unigene6632	1.12917	-0.355475	-0.773697	CL-04
	CL2212.Contig2	1.00064	-0.999359	-0.00128008	CL-04
	Unigene6770	1.09435	-0.228102	-0.866244	CL-04
	Unigene3085	1.13597	-0.388603	-0.747368	CL-04
	Unigene7291	1.15191	-0.645424	-0.506487	CL-04
	Unigene3967	1.15468	-0.583366	-0.571314	CL-04
	Unigene5673	1.1461	-0.451232	-0.694869	CL-04
	Unigene8162	1.12646	-0.783042	-0.343418	CL-04
	CL292.Contig1	1.15399	-0.541994	-0.611999	CL-04
	Unigene2765	1.07465	-0.171486	-0.903168	CL-04
	Unigene4126	1.15429	-0.550643	-0.603651	CL-04
	Unigene4309	1.12996	-0.35908	-0.770879	CL-04
	CL227.Contig2	1.1467	-0.455853	-0.690849	CL-04
	CL1753.Contig2	1.14943	-0.479289	-0.670142	CL-04
	CL1408.Contig3	1.10888	-0.833356	-0.27552	CL-04
	Unigene1584	1.1491	-0.672885	-0.476219	CL-04
	Unigene7819	1.1328	-0.372564	-0.760236	CL-04
	Unigene5840	1.15322	-0.525952	-0.627266	CL-04
	Unigene1148	1.15443	-0.555634	-0.598798	CL-04
	Unigene3933	1.15446	-0.556911	-0.597551	CL-04
	Unigene3211	1.08505	-0.200485	-0.884569	CL-04
	CL1285.Contig2	1.10324	-0.256401	-0.846835	CL-04
	CL106.Contig1	1.13814	-0.400332	-0.737811	CL-04
	CL1717.Contig2	1.11963	-0.315218	-0.804409	CL-04
	Unigene8142	1.15259	-0.636759	-0.515828	CL-04
	Unigene4975	1.15215	-0.642552	-0.509594	CL-04
	Unigene6364	1.15346	-0.530457	-0.623007	CL-04
	CL300.Contig1	1.14642	-0.692746	-0.453675	CL-04
	CL737.Contig2	1.1545	-0.558404	-0.596092	CL-04
	Unigene6924	1.11183	-0.285946	-0.82588	CL-04
	Unigene3543	1.10578	-0.264913	-0.840871	CL-04
	Unigene1755	1.15441	-0.599562	-0.55485	CL-04
	CL429.Contig2	1.09017	-0.215455	-0.87471	CL-04
	Unigene5861	1.07499	-0.902598	-0.172389	CL-04
	Unigene514	1.15465	-0.56836	-0.586294	CL-04
	CL68.Contig3	1.05977	-0.926963	-0.132803	CL-04
	CL1431.Contig4	1.12401	-0.33298	-0.791029	CL-04
	CL77.Contig1	1.15299	-0.630863	-0.52213	CL-04
	CL2210.Contig1	1.15468	-0.572091	-0.582594	CL-04
	CL2003.Contig1	1.15453	-0.56009	-0.59444	CL-04
	CL1408.Contig1	1.14693	-0.689299	-0.457629	CL-04
	Unigene7478	1.0597	-0.132629	-0.927067	CL-04
	Unigene1848	1.15458	-0.563135	-0.59145	CL-04
	CL925.Contig2	1.11977	-0.803986	-0.315784	CL-04
	Unigene2234	1.05487	-0.120702	-0.934171	CL-04
	CL443.Contig4	1.14189	-0.422415	-0.719477	CL-04
	CL101.Contig1	1.13588	-0.388134	-0.747747	CL-04
	CL1571.Contig1	1.10891	-0.833278	-0.27563	CL-04
	CL77.Contig2	1.15322	-0.526058	-0.627166	CL-04
	CL1978.Contig2	1.15279	-0.633911	-0.518878	CL-04
	CL1748.Contig2	1.15356	-0.621303	-0.532252	CL-04
	CL1133.Contig3	1.14074	-0.725407	-0.415331	CL-04
	CL1217.Contig1	1.10034	-0.853391	-0.246947	CL-04
	Unigene4907	1.08505	-0.200477	-0.884574	CL-04
	CL2003.Contig2	1.15468	-0.58375	-0.570927	CL-04
	Unigene6349	1.15466	-0.568741	-0.585917	CL-04
	CL1377.Contig4	1.05437	-0.119479	-0.934893	CL-04
	Unigene900	1.11257	-0.823938	-0.288634	CL-04
	Unigene7253	1.11361	-0.821195	-0.292417	CL-04
	CL201.Contig1	1.12013	-0.80294	-0.317186	CL-04
	CL2198.Contig2	1.111	-0.283002	-0.828	CL-04
	CL101.Contig2	1.15198	-0.507411	-0.644571	CL-04
	CL994.Contig3	1.14906	-0.475811	-0.67325	CL-04
	CL898.Contig2	1.1096	-0.831542	-0.278061	CL-04
	CL1281.Contig2	1.15456	-0.561528	-0.593029	CL-04
	Unigene1310	1.15103	-0.655144	-0.49589	CL-04
	Unigene2473	1.15291	-0.520837	-0.632076	CL-04
	Unigene883	1.02253	-0.0466955	-0.975834	CL-04
	Unigene1153	0.999872	0.000256706	-1.00013	CL-04
	Unigene4593	1.14793	-0.682073	-0.46586	CL-04
	Unigene8467	1.12067	-0.319355	-0.801316	CL-04
	CL1786.Contig2	1.13334	-0.758107	-0.375237	CL-04
	Unigene5240	1.15292	-0.632042	-0.520874	CL-04
	Unigene2723	1.14756	-0.462709	-0.684847	CL-04
	Unigene2158	1.14621	-0.694127	-0.452087	CL-04
	CL292.Contig2	1.14966	-0.481541	-0.668124	CL-04
	CL1852.Contig2	1.14915	-0.476671	-0.672482	CL-04
	CL1505.Contig2	1.08768	-0.208103	-0.879574	CL-04
	CL1217.Contig3	1.14929	-0.477964	-0.671328	CL-04
	CL1068.Contig2	1.1526	-0.515965	-0.636632	CL-04
	Unigene4694	1.1337	-0.756713	-0.376984	CL-04
	Unigene365	1.15382	-0.537767	-0.616049	CL-04
	CL610.Contig2	1.12075	-0.319663	-0.801086	CL-04
	CL1331.Contig2	1.15398	-0.541736	-0.612246	CL-04
	CL1068.Contig1	1.15437	-0.553427	-0.600947	CL-04
	Unigene6024	1.15078	-0.493081	-0.657701	CL-04
	CL610.Contig4	1.13509	-0.384017	-0.75107	CL-04
	CL1822.Contig1	1.11202	-0.825365	-0.28666	CL-04
	Unigene6718	1.15412	-0.608688	-0.545435	CL-04
	CL1199.Contig1	1.1419	-0.71943	-0.422472	CL-04
	CL173.Contig3	1.14261	-0.715624	-0.426989	CL-04
	CL1478.Contig1	1.10091	-0.248804	-0.852108	CL-04
	Unigene7269	1.11206	-0.286782	-0.825277	CL-04
	CL1928.Contig2	1.137	-0.394061	-0.742936	CL-04
	CL1199.Contig2	1.14872	-0.675981	-0.472742	CL-04
	Unigene6062	1.15086	-0.493973	-0.65689	CL-04
	CL1518.Contig1	1.07093	-0.161532	-0.909401	CL-04
	CL1037.Contig2	1.11389	-0.293435	-0.820454	CL-04
	CL530.Contig1	1.04263	-0.951075	-0.0915531	CL-04
	CL1975.Contig2	1.15466	-0.569477	-0.585188	CL-04
	CL241.Contig2	1.15003	-0.664852	-0.48518	CL-04
	CL1266.Contig2	0.920341	-1.0641	0.143758	CL-04
	CL1135.Contig1	1.15385	-0.53844	-0.615405	CL-04
	CL1632.Contig1	1.11812	-0.309334	-0.808782	CL-04
	Unigene334	1.15282	-0.519322	-0.633495	CL-04
	Unigene2119	1.11899	-0.806258	-0.312735	CL-04
	CL1425.Contig1	1.06749	-0.914991	-0.152499	CL-04
	CL1692.Contig2	1.09809	-0.239788	-0.858307	CL-04
	Unigene5167	1.15457	-0.592147	-0.562426	CL-04
	CL315.Contig1	1.10804	-0.835431	-0.272604	CL-04
	Unigene4585	1.14176	-0.421589	-0.720171	CL-04
	Unigene4656	1.06023	-0.133958	-0.926269	CL-04
	Unigene4713	1.15112	-0.654208	-0.496916	CL-04
	Unigene3328	1.05866	-0.130047	-0.928614	CL-04
	Unigene5546	1.15352	-0.531562	-0.621958	CL-04
	CL933.Contig1	1.088	-0.878956	-0.209042	CL-04
	Unigene3268	1.15465	-0.568415	-0.58624	CL-04
	Unigene480	1.12536	-0.338693	-0.786669	CL-04
	CL970.Contig2	1.1304	-0.76928	-0.361119	CL-04
	Unigene5361	1.13281	-0.760194	-0.372617	CL-04
	Unigene5255	1.13748	-0.396696	-0.740787	CL-04
	CL682.Contig2	1.14005	-0.728806	-0.411246	CL-04
	Unigene8008	1.15261	-0.516113	-0.636494	CL-04
	Unigene3262	1.12598	-0.784652	-0.341323	CL-04
	CL769.Contig1	1.15423	-0.605553	-0.54868	CL-04
	Unigene5595	1.14877	-0.675582	-0.473191	CL-04
	CL1726.Contig2	1.08739	-0.207272	-0.880122	CL-04
	Unigene2141	1.05646	-0.124589	-0.931868	CL-04
	Unigene1867	0.9718	-1.026	0.0541951	CL-04
	Unigene1074	1.12884	-0.774873	-0.353967	CL-04
	CL2163.Contig4	1.08601	-0.882768	-0.203241	CL-04
	CL182.Contig2	1.12956	-0.357266	-0.772298	CL-04
	CL1506.Contig2	1.15189	-0.506233	-0.645658	CL-04
	Unigene5616	1.15211	-0.50916	-0.642954	CL-04
	CL129.Contig1	1.06743	-0.152348	-0.915084	CL-04
	CL840.Contig2	1.11089	-0.828283	-0.282608	CL-04
	Unigene6466	1.08926	-0.8765	-0.212757	CL-04
	CL79.Contig3	1.15401	-0.542517	-0.611496	CL-04
	CL1739.Contig2	1.1547	-0.577993	-0.576707	CL-04
	Unigene7915	1.07555	-0.901638	-0.17391	CL-04
	Unigene1	1.11476	-0.296655	-0.818108	CL-04
	Unigene197	1.12735	-0.347315	-0.780035	CL-04
	CL1350.Contig1	0.914572	-1.06775	0.15318	CL-04
	Unigene1117	1.00013	-0.00025091	-0.999875	CL-04
	Unigene8071	0.902256	-1.07519	0.172932	CL-04
	CL1383.Contig2	1.10162	-0.850529	-0.251086	CL-04
	Unigene634	1.15229	-0.51163	-0.640664	CL-04
	CL171.Contig1	1.1455	-0.44673	-0.698765	CL-04
	Unigene6390	1.14553	-0.698562	-0.446965	CL-04
	Unigene703	1.12261	-0.327191	-0.795419	CL-04
	Unigene3911	1.11217	-0.82498	-0.287192	CL-04
	CL1281.Contig3	1.15465	-0.568277	-0.586376	CL-04
	Unigene1244	1.1431	-0.430188	-0.712917	CL-04
	CL300.Contig2	1.11709	-0.811691	-0.305399	CL-04
	CL1978.Contig1	1.15452	-0.594899	-0.559622	CL-04
	CL886.Contig1	1.10533	-0.263373	-0.841954	CL-04
	CL2123.Contig1	0.853753	-1.10017	0.246421	CL-04
	CL37.Contig7	1.1546	-0.56443	-0.590175	CL-04
	CL1958.Contig2	1.0427	-0.0917165	-0.950982	CL-04
	Unigene7381	1.12346	-0.792765	-0.330696	CL-04
	Unigene4480	1.00833	-0.99146	-0.0168666	CL-04
	Unigene5584	1.05058	-0.110317	-0.940267	CL-04
	CL1689.Contig2	1.14621	-0.452088	-0.694125	CL-04
	Unigene6721	1.14713	-0.687921	-0.459205	CL-04
	CL321.Contig3	1.12542	-0.338922	-0.786493	CL-04
	CL1294.Contig1	1.14861	-0.471728	-0.676881	CL-04
	CL668.Contig4	1.0477	-0.944254	-0.10345	CL-04
	CL1790.Contig2	0.974273	-1.02388	0.0496066	CL-04
	Unigene6955	1.15383	-0.538046	-0.615782	CL-04
	Unigene6097	1.14924	-0.67175	-0.47749	CL-04
	CL853.Contig3	1.13085	-0.767613	-0.36324	CL-04
	CL1382.Contig1	1.14804	-0.466743	-0.681294	CL-04
	CL70.Contig1	1.07164	-0.163401	-0.908236	CL-04
	CL1920.Contig1	0.85511	-1.09956	0.24445	CL-04
	CL2058.Contig1	1.13674	-0.744041	-0.392703	CL-04
	CL184.Contig4	0.946432	-1.0461	0.0996709	CL-04
	CL1699.Contig1	1.14076	-0.725295	-0.415466	CL-04
	Unigene2783	1.02017	-0.97853	-0.0416396	CL-04
	CL1226.Contig2	1.09881	-0.856753	-0.242057	CL-04
	Unigene4833	1.15304	-0.630166	-0.522872	CL-04
	CL85.Contig3	1.12653	-0.782808	-0.34372	CL-04
	CL2058.Contig2	1.154	-0.611774	-0.542228	CL-04
	CL1431.Contig2	1.11284	-0.289598	-0.82324	CL-04
	CL1450.Contig2	0.898027	-1.07763	0.179605	CL-04
	Unigene5685	1.15456	-0.593033	-0.561524	CL-04
	CL506.Contig9	1.13299	-0.373468	-0.759517	CL-04
	CL396.Contig1	1.14025	-0.727821	-0.412432	CL-04
	Unigene619	1.11078	-0.28222	-0.828562	CL-04
	CL603.Contig1	1.15283	-0.519467	-0.63336	CL-04
	CL386.Contig4	1.04317	-0.0928023	-0.950364	CL-04
	CL1739.Contig1	1.1547	-0.57954	-0.575158	CL-04
	Unigene2204	1.14891	-0.474407	-0.6745	CL-04
	CL1699.Contig3	1.13943	-0.731827	-0.4076	CL-04
	Unigene6542	1.15085	-0.493814	-0.657035	CL-04
	CL1993.Contig2	1.1541	-0.544726	-0.609371	CL-04
	Unigene3058	1.12696	-0.345592	-0.781366	CL-04
	CL1883.Contig2	1.04626	-0.946226	-0.10003	CL-04
	CL356.Contig9	1.12898	-0.354597	-0.774382	CL-04
	Unigene704	1.1507	-0.65851	-0.492191	CL-04
	CL93.Contig3	1.02774	-0.0580029	-0.969736	CL-04
	Unigene1041	1.14374	-0.434433	-0.70931	CL-04
	CL1226.Contig1	1.13273	-0.760519	-0.372208	CL-04
	Unigene6384	1.13704	-0.742744	-0.394296	CL-04
	CL1099.Contig1	0.868216	-1.09339	0.225173	CL-04
	Unigene981	1.14991	-0.484001	-0.665913	CL-04
	Unigene1455	1.07325	-0.167717	-0.905537	CL-04
	CL1046.Contig3	1.15462	-0.565665	-0.588957	CL-04
	CL221.Contig2	1.14539	-0.699458	-0.445927	CL-04
	Unigene6752	1.13879	-0.734833	-0.403955	CL-04
	CL947.Contig1	1.13886	-0.404383	-0.734481	CL-04
	CL959.Contig2	1.1208	-0.800939	-0.319858	CL-04
	Unigene7545	1.10881	-0.833512	-0.275301	CL-04
	CL1217.Contig2	1.15042	-0.489237	-0.661188	CL-04
	CL1416.Contig1	1.11898	-0.312688	-0.806293	CL-04
	CL918.Contig4	1.15156	-0.649517	-0.50204	CL-04
	Unigene5402	1.15053	-0.490391	-0.660142	CL-04
	Unigene5744	1.11765	-0.307525	-0.810121	CL-04
	CL920.Contig4	1.14662	-0.691433	-0.455184	CL-04
	CL735.Contig1	1.09029	-0.215816	-0.87447	CL-04
	CL299.Contig5	0.930687	-1.05726	0.126573	CL-04
	Unigene5517	1.15451	-0.595579	-0.558928	CL-04
	Unigene2130	1.10934	-0.832198	-0.277143	CL-04
	CL1020.Contig1	0.883245	-1.08576	0.202512	CL-04
	CL805.Contig5	1.07973	-0.185408	-0.894321	CL-04
	Unigene5440	1.02334	-0.974899	-0.0484422	CL-04
	Unigene2980	1.09212	-0.870806	-0.22131	CL-04
	Unigene1453	1.13509	-0.75105	-0.384042	CL-04
	CL705.Contig3	1.0478	-0.944124	-0.103674	CL-04
	CL37.Contig4	1.15407	-0.543905	-0.610161	CL-04
	CL2132.Contig1	1.15327	-0.626407	-0.526862	CL-04
	Unigene2148	1.15393	-0.540506	-0.613427	CL-04
	Unigene4292	1.15336	-0.528465	-0.624893	CL-04
	CL618.Contig1	1.14526	-0.700244	-0.445015	CL-04
	Unigene6371	0.981366	-1.01765	0.0362813	CL-04
	CL119.Contig2	1.14543	-0.699147	-0.446287	CL-04
	Unigene2582	1.08264	-0.889046	-0.193598	CL-04
	Unigene4785	1.13067	-0.362368	-0.768299	CL-04
	CL2070.Contig2	1.08538	-0.20141	-0.883965	CL-04
	CL378.Contig1	1.15179	-0.50498	-0.646813	CL-04
	Unigene4940	1.01171	-0.987864	-0.023845	CL-04
	CL1272.Contig1	1.02054	-0.978107	-0.0424342	CL-04
	CL1097.Contig1	1.13928	-0.406735	-0.732541	CL-04
	CL1456.Contig2	0.866268	-1.09433	0.228066	CL-04
	CL1214.Contig1	1.04407	-0.949158	-0.0949158	CL-04
	CL36.Contig2	1.0475	-0.944528	-0.102975	CL-04
	CL1687.Contig2	1.10849	-0.834302	-0.274192	CL-04
	CL1986.Contig2	0.919966	-1.06434	0.144374	CL-04
	CL1091.Contig3	1.13369	-0.756721	-0.376974	CL-04
	CL39.Contig2	0.943795	-1.04804	0.104244	CL-04
	CL1364.Contig2	1.11915	-0.805808	-0.313339	CL-04
	Unigene5421	1.15357	-0.621065	-0.532503	CL-04
	Unigene7804	1.15147	-0.500993	-0.650478	CL-04
	CL1456.Contig1	0.884868	-1.0849	0.200028	CL-04
	CL1097.Contig4	1.1543	-0.550673	-0.603623	CL-04
	Unigene3704	1.11974	-0.80407	-0.315672	CL-04
	Unigene2423	1.03367	-0.0711321	-0.962535	CL-04
	CL129.Contig3	1.14876	-0.675665	-0.473098	CL-04
	CL1910.Contig4	1.1537	-0.535274	-0.618428	CL-04
	CL730.Contig1	1.01201	-0.987541	-0.0244683	CL-04
	Unigene238	1.13962	-0.73089	-0.408732	CL-04
	CL176.Contig1	1.09266	-0.222946	-0.869711	CL-04
	Unigene482	1.11876	-0.806938	-0.31182	CL-04
	CL1113.Contig1	1.07591	-0.901019	-0.174889	CL-04
	CL1324.Contig1	1.05731	-0.1267	-0.930612	CL-04
	Unigene3942	0.993221	0.0134219	-1.00664	CL-04
	CL1183.Contig2	1.15349	-0.530962	-0.622528	CL-04
	Unigene3007	1.15054	-0.490477	-0.660065	CL-04
	CL1860.Contig2	1.12278	-0.794902	-0.327875	CL-04
	CL1010.Contig2	1.0923	-0.221874	-0.870429	CL-04
	CL1573.Contig1	0.965318	-1.0314	0.0660854	CL-04
	Unigene1893	0.999065	0.00186741	-1.00093	CL-04
	CL512.Contig1	0.881157	-1.08685	0.205696	CL-04
	CL419.Contig6	1.15467	-0.570135	-0.584535	CL-04
	CL1692.Contig1	1.12758	-0.77924	-0.348342	CL-04
	Unigene7190	1.13829	-0.737139	-0.40115	CL-04
	Unigene2910	1.11201	-0.286623	-0.825392	CL-04
	Unigene7324	1.15142	-0.651042	-0.500377	CL-04
	Unigene445	1.1479	-0.682318	-0.465582	CL-04
	CL2288.Contig1	1.15364	-0.61975	-0.533886	CL-04
	CL301.Contig2	0.954058	-1.04035	0.0862906	CL-04
	CL904.Contig2	1.09241	-0.2222	-0.87021	CL-04
	Unigene1553	1.14053	-0.414066	-0.726461	CL-04
	CL136.Contig1	0.908369	-1.07156	0.163189	CL-04
	Unigene7168	1.15191	-0.645482	-0.506424	CL-04
	CL1640.Contig1	1.12591	-0.341062	-0.784853	CL-04
	CL775.Contig1	1.08913	-0.876756	-0.212372	CL-04
	CL250.Contig2	1.12863	-0.353023	-0.775608	CL-04
	CL1473.Contig2	1.031	-0.965809	-0.0651921	CL-04
	CL595.Contig2	1.07941	-0.89488	-0.184534	CL-04
	CL1435.Contig2	1.14443	-0.705289	-0.439142	CL-04
	Unigene5269	1.14446	-0.705133	-0.439324	CL-04
	CL410.Contig3	1.14014	-0.411785	-0.728359	CL-04
	Unigene6022	1.15446	-0.556612	-0.597843	CL-04
	CL37.Contig1	1.13197	-0.763422	-0.368549	CL-04
	CL1855.Contig1	1.05131	-0.112069	-0.939245	CL-04
	Unigene1508	1.1046	-0.260919	-0.843676	CL-04
	Unigene229	0.862427	-1.09617	0.233742	CL-04
	Unigene7028	0.920867	-1.06376	0.142893	CL-04
	CL2087.Contig2	0.880065	-1.08742	0.207358	CL-04
	CL1922.Contig2	1.10774	-0.271593	-0.836149	CL-04
	CL892.Contig1	0.932467	-1.05605	0.12358	CL-04
	Unigene2167	1.1323	-0.762167	-0.370133	CL-04
	CL817.Contig8	0.98195	-1.01712	0.0351715	CL-04
	Unigene507	1.08901	-0.212036	-0.876977	CL-04
	CL1329.Contig2	1.15426	-0.549539	-0.604722	CL-04
	CL1432.Contig1	1.1547	-0.578206	-0.576494	CL-04
	CL1035.Contig1	1.14274	-0.427798	-0.714939	CL-04
	Unigene6570	1.14989	-0.666148	-0.48374	CL-04
	CL780.Contig1	1.15176	-0.647213	-0.504546	CL-04
	Unigene7036	1.15203	-0.644006	-0.508023	CL-04
	CL1507.Contig6	1.10908	-0.832849	-0.276232	CL-04
	CL154.Contig2	1.03535	-0.0749209	-0.960432	CL-04
	CL1025.Contig1	1.15057	-0.490744	-0.659823	CL-04
	CL1046.Contig2	1.13575	-0.387457	-0.748295	CL-04
	Unigene2919	1.15238	-0.512794	-0.639584	CL-04
	CL753.Contig1	1.15436	-0.601448	-0.552913	CL-04
	Unigene1800	1.15346	-0.623032	-0.53043	CL-04
	CL1876.Contig4	1.1345	-0.753472	-0.38103	CL-04
	CL1719.Contig2	1.11111	-0.283404	-0.827711	CL-04
	Unigene7185	1.04635	-0.100249	-0.9461	CL-04
	Unigene3715	1.15294	-0.631664	-0.521276	CL-04
	Unigene4864	1.1042	-0.25959	-0.844607	CL-04
	Unigene4724	1.10922	-0.832513	-0.276702	CL-04
	Unigene7144	1.05974	-0.13274	-0.927	CL-04
	Unigene1817	1.05767	-0.930082	-0.127589	CL-04
	Unigene3236	1.11194	-0.825587	-0.286352	CL-04
	Unigene8639	1.01493	-0.984364	-0.0305703	CL-04
	Unigene8044	1.14996	-0.48447	-0.665491	CL-04
	Unigene6019	1.06478	-0.919281	-0.145498	CL-04
	Unigene2758	1.05979	-0.132866	-0.926925	CL-04
	CL1481.Contig1	1.01728	-0.981776	-0.0355023	CL-04
	Unigene1000	1.06799	-0.15379	-0.914196	CL-04
	Unigene5276	1.10774	-0.836152	-0.271589	CL-04
	Unigene742	1.15287	-0.520159	-0.632712	CL-04
	CL1330.Contig2	1.12342	-0.7929	-0.330518	CL-04
	CL40.Contig3	1.13256	-0.761183	-0.371373	CL-04
	CL1159.Contig2	1.13031	-0.360692	-0.769615	CL-04
	CL1329.Contig1	1.12071	-0.319519	-0.801194	CL-04
	CL646.Contig2	1.14122	-0.418261	-0.72296	CL-04
	CL824.Contig1	1.03171	-0.964945	-0.0667638	CL-04
	Unigene8120	1.1048	-0.261609	-0.843193	CL-04
	Unigene8422	1.08394	-0.88665	-0.197291	CL-04
	Unigene9683	0.973155	-1.02484	0.051685	CL-04
	Unigene1978	1.11886	-0.312202	-0.806654	CL-04
	CL699.Contig2	1.07152	-0.163099	-0.908425	CL-04
	Unigene1417	1.09594	-0.233046	-0.862899	CL-04
	CL837.Contig1	1.15273	-0.63472	-0.518013	CL-04
	Unigene1959	1.02254	-0.975818	-0.0467262	CL-04
	CL2005.Contig1	1.15465	-0.567555	-0.587091	CL-04
	CL777.Contig2	0.88606	-1.08426	0.198198	CL-04
	CL1909.Contig2	1.14837	-0.678742	-0.46963	CL-04
	CL1669.Contig2	1.05188	-0.113438	-0.938444	CL-04
	Unigene2777	1.14649	-0.69231	-0.454176	CL-04
	Unigene8515	1.14888	-0.674711	-0.47417	CL-04
	CL37.Contig2	1.1537	-0.618369	-0.535336	CL-04
	CL822.Contig2	1.1547	-0.57735	-0.57735	CL-04
	CL1246.Contig2	1.03123	-0.965529	-0.0657017	CL-04
	CL2283.Contig1	1.15241	-0.51318	-0.639225	CL-04
	Unigene6477	1.14317	-0.430595	-0.712572	CL-04
	CL331.Contig4	1.05982	-0.926884	-0.132935	CL-04
	Unigene3335	1.15463	-0.566374	-0.588257	CL-04
	CL1539.Contig1	1.14908	-0.673111	-0.475966	CL-04
	Unigene2829	1.06454	-0.144878	-0.919659	CL-04
	CL1212.Contig3	1.04559	-0.947126	-0.0984636	CL-04
	Unigene2741	1.15238	-0.639526	-0.512856	CL-04
	Unigene7119	1.1515	-0.650161	-0.501338	CL-04
	Unigene2208	1.15292	-0.631949	-0.520973	CL-04
	CL16.Contig1	1.1008	-0.852357	-0.248445	CL-04
	CL204.Contig2	1.13829	-0.737117	-0.401178	CL-04
	Unigene3317	1.13051	-0.361622	-0.768885	CL-04
	CL156.Contig1	1.10914	-0.832708	-0.276429	CL-04
	Unigene4590	1.1454	-0.699365	-0.446035	CL-04
	CL159.Contig5	1.01763	-0.0362516	-0.981381	CL-04
	Unigene3686	1.15198	-0.507398	-0.644583	CL-04
	Unigene5158	1.14807	-0.681074	-0.466992	CL-04
	CL599.Contig10	0.994143	0.0116138	-1.00576	CL-04
	CL390.Contig2	1.04103	-0.953172	-0.0878576	CL-04
	Unigene8469	1.0177	-0.0363912	-0.981308	CL-04
	Unigene2716	1.03907	-0.955712	-0.0833582	CL-04
	CL239.Contig1	1.1491	-0.476178	-0.672922	CL-04
	CL1127.Contig3	0.980405	-1.01851	0.038101	CL-04
	Unigene1313	1.14105	-0.723831	-0.41722	CL-04
	Unigene5264	1.06152	-0.924308	-0.137214	CL-04
	CL494.Contig2	1.00388	-0.00779709	-0.996079	CL-04
	CL874.Contig2	1.15466	-0.585387	-0.569276	CL-04
	CL1957.Contig1	1.15469	-0.573246	-0.581445	CL-04
	Unigene1232	1.1547	-0.578252	-0.576448	CL-04
	CL1578.Contig2	1.01155	-0.98803	-0.0235245	CL-04
	Unigene253	0.90843	-1.07152	0.163091	CL-04
	Unigene4735	1.12798	-0.777864	-0.350118	CL-04
	Unigene3789	1.13286	-0.760018	-0.372839	CL-04
	CL721.Contig1	1.1547	-0.57735	-0.57735	CL-04
[truncated: 885 more rows]
