# Supplementary material for: Uncovering global metabolic response to cordycepin production in Cordyceps militaris through transcriptome and genome-scale network-driven analysis
Source: Sci Rep. 2018 Jun 18;8:9250. doi: 10.1038/s41598-018-27534-7 (PMC6006141; doi:10.1038/s41598-018-27534-7)
Supplement: Supplementary file 5 — Dataset 5 [file 41598_2018_27534_MOESM5_ESM.xlsx]

## Sheet: Index
Supplementary Information
Uncovering global metabolic response to cordycepin production in Cordyceps militaris through transcriptome and genome-scale network-driven analysis
Nachon Raethong1, Kobkul Laoteng2 and Wanwipa Vongsangnak3,4,*
1Interdisciplinary Graduate Program in Bioscience, Faculty of Science, Kasetsart University, Bangkok, 10900, Thailand. 2Bioprocess Technology Laboratory, Food Biotechnology Research Unit, National Center for Genetic Engineering and Biotechnology (BIOTEC), National Science and Technology Development Agency (NSTDA), Pathum Thani, 12120, Thailand. 3Department of Zoology, Faculty of Science, Kasetsar…
Supplementary file 5: The enhanced genome-scale metabolic network of C. militaris
This file includes: Supplementary Table S1 to S3
	Supplementary Table S1. List of genes, EC numbers, metabolites and metabolic reactions associated in the enhanced genome-scale metabolic network of C. militaris.
	Supplementary Table S2. List of full names of metabolites in the enhanced genome-scale metabolic network of C. militaris.
	Supplementary Table S3. List of overall 94 biochemical reactions, protein functions and genes that take place in transport reaction subsystem.

## Sheet: Table S1
Rxn ID	Biochemical reaction	Protein function	EC number	This study	iWV1170	Subsystem
R990001	3PSER[c] -> PI[c] + SER[c]	Phosphoserine phosphatase	3.1.3.3	Unigene1512;Unigene7538;Unigene7577	CCM_00003;CCM_00954;CCM_09635	Glycine, serine and threonine metabolism
R990002	FAD[m] + C160COA[c] -> FADH2[m] + C16DCOA[c]	Acyl-CoA dehydrogenase	1.3.8.7	Unigene8509;CL101.Contig2;Unigene2640;Unigene179;Unigene7153;Unigene6602;Unigene984;Unigene1889	CCM_00006;CCM_01908;CCM_03651;CCM_03805;CCM_05293;CCM_07170;CCM_07749	Fatty acid oxidation
R990003	FAD[m] + C140COA[c] -> FADH2[m] + C14DCOA[c]	Acyl-CoA dehydrogenase	1.3.8.7	Unigene8509;CL101.Contig2;Unigene2640;Unigene179;Unigene7153;Unigene6602;Unigene984;Unigene1889	CCM_00006;CCM_01908;CCM_03651;CCM_03805;CCM_05293;CCM_07170;CCM_07749	Fatty acid oxidation
R990004	FAD[m] + C120COA[c] -> FADH2[m] + C12DCOA[c]	Acyl-CoA dehydrogenase	1.3.8.7	Unigene8509;CL101.Contig2;Unigene2640;Unigene179;Unigene7153;Unigene6602;Unigene984;Unigene1889	CCM_00006;CCM_01908;CCM_03651;CCM_03805;CCM_05293;CCM_07170;CCM_07749	Fatty acid oxidation
R990005	FAD[m] + C100COA[c] -> FADH2[m] + C10DCOA[c]	Acyl-CoA dehydrogenase	1.3.8.7	Unigene8509;CL101.Contig2;Unigene2640;Unigene179;Unigene7153;Unigene6602;Unigene984;Unigene1889	CCM_00006;CCM_01908;CCM_03651;CCM_03805;CCM_05293;CCM_07170;CCM_07749	Fatty acid oxidation
R990006	FAD[m] + C80COA[c] -> FADH2[m] + C8DCOA[c]	Acyl-CoA dehydrogenase	1.3.8.7	Unigene8509;CL101.Contig2;Unigene2640;Unigene179;Unigene7153;Unigene6602;Unigene984;Unigene1889	CCM_00006;CCM_01908;CCM_03651;CCM_03805;CCM_05293;CCM_07170;CCM_07749	Fatty acid oxidation
R990007	FAD[m] + C40COA[c] -> FADH2[m] + C4DCOA[c]	Acyl-CoA dehydrogenase	1.3.8.7	Unigene8509;CL101.Contig2;Unigene2640;Unigene179;Unigene7153;Unigene6602;Unigene984;Unigene1889	CCM_00006;CCM_01908;CCM_03651;CCM_03805;CCM_05293;CCM_07170;CCM_07749	Fatty acid oxidation
R990008	FAD[m] + ISOBUCOA[c] -> FADH2[m] + MCRLCOA[c]	Acyl-CoA dehydrogenase	1.3.8.7	Unigene8509;CL101.Contig2;Unigene2640;Unigene179;Unigene7153;Unigene6602;Unigene984;Unigene1889	CCM_00006;CCM_01908;CCM_03651;CCM_03805;CCM_05293;CCM_07170;CCM_07749	Valine, leucine and isoleucine metabolism
R990009	FAD[m] + METBUCOA[c] -> FADH2[m] + MEBUELCOA[c]	Acyl-CoA dehydrogenase	1.3.8.7	Unigene8509;CL101.Contig2;Unigene2640;Unigene179;Unigene7153;Unigene6602;Unigene984;Unigene1889	CCM_00006;CCM_01908;CCM_03651;CCM_03805;CCM_05293;CCM_07170;CCM_07749	Valine, leucine and isoleucine metabolism
R990010	2 GDPMAN[b] + MANDPPD[b] -> 2 GDP[b] + MANNACD[b]	GDP-Man:Man3GlcNAc2-PP-dolichol alpha-1,2-mannosyltransferase	2.4.1.131	Unigene6764;Unigene7499;Unigene5677	CCM_00008;CCM_02472;CCM_05617;CCM_09112	N-Glycan biosynthesis
R990011	ATP[c] + TRNA[c] + MET[c] -> AMP[c] + PPI[c] + LMETTRNA[c]	Methionyl-tRNA synthetase	6.1.1.10	Unigene7450;Unigene2774;CL1032.Contig1;CL1032.Contig2;	CCM_00011;CCM_07913	Methionine metabolism
R990012	ATP[m] + TRNA[m] + MET[m] -> AMP[m] + PPI[m] + LMETTRNA[m]	Methionyl-tRNA synthetase	6.1.1.10	Unigene7450;Unigene2774;CL1032.Contig1;CL1032.Contig2;	CCM_00011;CCM_07913	Methionine metabolism
R990013	DOLGPI[b] + GLCADP[b] -> GLCADPP[b] + DOLP[b]	Dolichyl-P-Glc:Glc2Man9GlcNAc2-PP-dolichol alpha-1,2-glucosyltransferase	2.4.1.256	Unigene4805	CCM_00015	N-Glycan biosynthesis
R990014	H2O[c] + O2[c] + GLY[c] -> GLX[c] + H2O2[c] + NH3[c]	D-amino acid oxidase	1.4.3.3	Unigene6773	CCM_00020	Alanine/aspartate and asparagine metabolism
R990015	H2O[m] + O2[m] + GLY[m] -> GLX[m] + H2O2[m] + NH3[m]	D-amino acid oxidase	1.4.3.3	Unigene6773	CCM_00020	Alanine/aspartate and asparagine metabolism
R990016	DOLMANP[b] + MANNACD[b] -> MANNACDD[b] + DOLP[b]	Dolichyl-P-Man:Man5GlcNAc2-PP-dolichol alpha-1,3-mannosyltransferase	2.4.1.258	CL377.Contig2;CL377.Contig1	CCM_00021	N-Glycan biosynthesis
R990017	NAD[m] + HYISOBYR[m] <=> NADH[m] + MMSHY[m]	3-hydroxyisobutyrate dehydrogenase	1.1.1.31	Unigene6354;Unigene978;CL584.Contig1;CL584.Contig2;CL584.Contig3;CL584.Contig4	CCM_00032	Valine, leucine and isoleucine metabolism
R990018	C6HCOA[c] <=> C6DCOA[c]	Enoyl-CoA hydratase	4.2.1.17	Unigene6308;Unigene1978;CL2190.Contig1;CL2190.Contig2;	CCM_00065;CCM_01474;CCM_01647;CCM_06994;CCM_08005;CCM_09260;CCM_09276	Fatty acid elongation
R990019	C6HCOA[m] <=> C6DCOA[m]	Enoyl-CoA hydratase	4.2.1.17	Unigene6308;Unigene1978;CL2190.Contig1;CL2190.Contig2;	CCM_00065;CCM_01474;CCM_01647;CCM_06994;CCM_08005;CCM_09260;CCM_09276	Fatty acid elongation
R990020	C8HCOA[c] <=> C8DCOA[c]	Enoyl-CoA hydratase	4.2.1.17	Unigene6308;Unigene1978;CL2190.Contig1;CL2190.Contig2;	CCM_00065;CCM_01474;CCM_01647;CCM_06994;CCM_08005;CCM_09260;CCM_09276	Fatty acid elongation
R990021	C8HCOA[m] <=> C8DCOA[m]	Enoyl-CoA hydratase	4.2.1.17	Unigene6308;Unigene1978;CL2190.Contig1;CL2190.Contig2;	CCM_00065;CCM_01474;CCM_01647;CCM_06994;CCM_08005;CCM_09260;CCM_09276	Fatty acid elongation
R990022	C10HCOA[c] <=> C10DCOA[c]	Enoyl-CoA hydratase	4.2.1.17	Unigene6308;Unigene1978;CL2190.Contig1;CL2190.Contig2;	CCM_00065;CCM_01474;CCM_01647;CCM_06994;CCM_08005;CCM_09260;CCM_09276	Fatty acid elongation
R990023	C10HCOA[m] <=> C10DCOA[m]	Enoyl-CoA hydratase	4.2.1.17	Unigene6308;Unigene1978;CL2190.Contig1;CL2190.Contig2;	CCM_00065;CCM_01474;CCM_01647;CCM_06994;CCM_08005;CCM_09260;CCM_09276	Fatty acid elongation
R990024	C120HCOA[c] <=> C120DCOA[c]	Enoyl-CoA hydratase	4.2.1.17	Unigene6308;Unigene1978;CL2190.Contig1;CL2190.Contig2;	CCM_00065;CCM_01474;CCM_01647;CCM_06994;CCM_08005;CCM_09260;CCM_09276	Fatty acid elongation
R990025	C120HCOA[m] <=> C120DCOA[m]	Enoyl-CoA hydratase	4.2.1.17	Unigene6308;Unigene1978;CL2190.Contig1;CL2190.Contig2;	CCM_00065;CCM_01474;CCM_01647;CCM_06994;CCM_08005;CCM_09260;CCM_09276	Fatty acid elongation
R990026	C140HCOA[c] <=> C140DCOA[c]	Enoyl-CoA hydratase	4.2.1.17	Unigene6308;Unigene1978;CL2190.Contig1;CL2190.Contig2;	CCM_00065;CCM_01474;CCM_01647;CCM_06994;CCM_08005;CCM_09260;CCM_09276	Fatty acid elongation
R990027	C140HCOA[m] <=> C140DCOA[m]	Enoyl-CoA hydratase	4.2.1.17	Unigene6308;Unigene1978;CL2190.Contig1;CL2190.Contig2;	CCM_00065;CCM_01474;CCM_01647;CCM_06994;CCM_08005;CCM_09260;CCM_09276	Fatty acid elongation
R990028	C160HCOA[c] <=> C160DCOA[c]	Enoyl-CoA hydratase	4.2.1.17	Unigene6308;Unigene1978;CL2190.Contig1;CL2190.Contig2;	CCM_00065;CCM_01474;CCM_01647;CCM_06994;CCM_08005;CCM_09260;CCM_09276	Fatty acid elongation
R990029	C160HCOA[m] <=> C160DCOA[m]	Enoyl-CoA hydratase	4.2.1.17	Unigene6308;Unigene1978;CL2190.Contig1;CL2190.Contig2;	CCM_00065;CCM_01474;CCM_01647;CCM_06994;CCM_08005;CCM_09260;CCM_09276	Fatty acid elongation
R990030	C16HCOA[c] <=> C16DCOA[c]	Enoyl-CoA hydratase	4.2.1.17	Unigene6308;Unigene1978;CL2190.Contig1;CL2190.Contig2;	CCM_00065;CCM_01474;CCM_01647;CCM_06994;CCM_08005;CCM_09260;CCM_09276	Fatty acid oxidation
R990031	C16HCOA[m] <=> C16DCOA[m]	Enoyl-CoA hydratase	4.2.1.17	Unigene6308;Unigene1978;CL2190.Contig1;CL2190.Contig2;	CCM_00065;CCM_01474;CCM_01647;CCM_06994;CCM_08005;CCM_09260;CCM_09276	Fatty acid oxidation
R990032	C14HCOA[c] <=> C14DCOA[c]	Enoyl-CoA hydratase	4.2.1.17	Unigene6308;Unigene1978;CL2190.Contig1;CL2190.Contig2;	CCM_00065;CCM_01474;CCM_01647;CCM_06994;CCM_08005;CCM_09260;CCM_09276	Fatty acid oxidation
R990033	C14HCOA[m] <=> C14DCOA[m]	Enoyl-CoA hydratase	4.2.1.17	Unigene6308;Unigene1978;CL2190.Contig1;CL2190.Contig2;	CCM_00065;CCM_01474;CCM_01647;CCM_06994;CCM_08005;CCM_09260;CCM_09276	Fatty acid oxidation
R990034	C12HCOA[c] <=> C12DCOA[c]	Enoyl-CoA hydratase	4.2.1.17	Unigene6308;Unigene1978;CL2190.Contig1;CL2190.Contig2;	CCM_00065;CCM_01474;CCM_01647;CCM_06994;CCM_08005;CCM_09260;CCM_09276	Fatty acid oxidation
R990035	C12HCOA[m] <=> C12DCOA[m]	Enoyl-CoA hydratase	4.2.1.17	Unigene6308;Unigene1978;CL2190.Contig1;CL2190.Contig2;	CCM_00065;CCM_01474;CCM_01647;CCM_06994;CCM_08005;CCM_09260;CCM_09276	Fatty acid oxidation
R990036	C4HCOA[m] <=> C4DCOA[m]	Enoyl-CoA hydratase	4.2.1.17	Unigene6308;Unigene1978;CL2190.Contig1;CL2190.Contig2;	CCM_00065;CCM_01474;CCM_01647;CCM_06994;CCM_08005;CCM_09260;CCM_09276	Fatty acid oxidation
R990037	C4HCOA[c] <=> C4DCOA[c]	Enoyl-CoA hydratase	4.2.1.17	Unigene6308;Unigene1978;CL2190.Contig1;CL2190.Contig2;	CCM_00065;CCM_01474;CCM_01647;CCM_06994;CCM_08005;CCM_09260;CCM_09276	Fatty acid oxidation
R990038	CRONYLCOA[m] <=> C4HCOA[m]	Enoyl-CoA hydratase	4.2.1.17	Unigene6308;Unigene1978;CL2190.Contig1;CL2190.Contig2;	CCM_00065;CCM_01474;CCM_01647;CCM_06994;CCM_08005;CCM_09260;CCM_09276	Propanoate and butanoate metabolism
R990039	CRONYLCOA[c] <=> C4HCOA[c]	Enoyl-CoA hydratase	4.2.1.17	Unigene6308;Unigene1978;CL2190.Contig1;CL2190.Contig2;	CCM_00065;CCM_01474;CCM_01647;CCM_06994;CCM_08005;CCM_09260;CCM_09276	Propanoate and butanoate metabolism
R990040	H2O[c] + MCRLCOA[c] <=> HYISOBYCOA[c]	Enoyl-CoA hydratase	4.2.1.17	Unigene6308;Unigene1978;CL2190.Contig1;CL2190.Contig2;	CCM_00065;CCM_01474;CCM_01647;CCM_06994;CCM_08005;CCM_09260;CCM_09276	Valine, leucine and isoleucine metabolism
R990041	H2O[m] + MCRLCOA[m] <=> HYISOBYCOA[m]	Enoyl-CoA hydratase	4.2.1.17	Unigene6308;Unigene1978;CL2190.Contig1;CL2190.Contig2;	CCM_00065;CCM_01474;CCM_01647;CCM_06994;CCM_08005;CCM_09260;CCM_09276	Valine, leucine and isoleucine metabolism
R990042	H2O[c] + MEBUELCOA[c] <=> METBYCOA[c]	Enoyl-CoA hydratase	4.2.1.17	Unigene6308;Unigene1978;CL2190.Contig1;CL2190.Contig2;	CCM_00065;CCM_01474;CCM_01647;CCM_06994;CCM_08005;CCM_09260;CCM_09276	Valine, leucine and isoleucine metabolism
R990043	H2O[m] + MEBUELCOA[m] <=> METBYCOA[m]	Enoyl-CoA hydratase	4.2.1.17	Unigene6308;Unigene1978;CL2190.Contig1;CL2190.Contig2;	CCM_00065;CCM_01474;CCM_01647;CCM_06994;CCM_08005;CCM_09260;CCM_09276	Valine, leucine and isoleucine metabolism
R990044	C6HCOA[c] <=> C6DCOA[c]	Long-chain-enoyl-CoA hydratase	4.2.1.74	Unigene7230;Unigene5855;Unigene5068;Unigene1964;	CCM_00065;CCM_01474;CCM_01647;CCM_06994;CCM_08005;CCM_09260;CCM_09276;CCM_07786	Fatty acid elongation
R990045	C8HCOA[c] <=> C8DCOA[c]	Long-chain-enoyl-CoA hydratase	4.2.1.74	Unigene7230;Unigene5855;Unigene5068;Unigene1964;	CCM_00065;CCM_01474;CCM_01647;CCM_06994;CCM_08005;CCM_09260;CCM_09276;CCM_07786	Fatty acid elongation
R990046	C10HCOA[c] <=> C10DCOA[c]	Long-chain-enoyl-CoA hydratase	4.2.1.74	Unigene7230;Unigene5855;Unigene5068;Unigene1964;	CCM_00065;CCM_01474;CCM_01647;CCM_06994;CCM_08005;CCM_09260;CCM_09276;CCM_07786	Fatty acid elongation
R990047	C120HCOA[c] <=> C120DCOA[c]	long-chain-enoyl-CoA hydratase	4.2.1.74	Unigene7230;Unigene5855;Unigene5068;Unigene1964;	CCM_00065;CCM_01474;CCM_01647;CCM_06994;CCM_08005;CCM_09260;CCM_09276;CCM_07786	Fatty acid elongation
R990048	C140HCOA[c] <=> C140DCOA[c]	long-chain-enoyl-CoA hydratase	4.2.1.74	Unigene7230;Unigene5855;Unigene5068;Unigene1964;	CCM_00065;CCM_01474;CCM_01647;CCM_06994;CCM_08005;CCM_09260;CCM_09276;CCM_07786	Fatty acid elongation
R990049	C160HCOA[c] <=> C160DCOA[c]	long-chain-enoyl-CoA hydratase	4.2.1.74	Unigene7230;Unigene5855;Unigene5068;Unigene1964;	CCM_00065;CCM_01474;CCM_01647;CCM_06994;CCM_08005;CCM_09260;CCM_09276;CCM_07786	Fatty acid elongation
R990050	C16HCOA[c] <=> C16DCOA[c]	Long-chain-enoyl-CoA hydratase	4.2.1.74	Unigene7230;Unigene5855;Unigene5068;Unigene1964;	CCM_00065;CCM_01474;CCM_01647;CCM_06994;CCM_08005;CCM_09260;CCM_09276;CCM_07786	Fatty acid oxidation
R990051	C14HCOA[c] <=> C14DCOA[c]	Long-chain-enoyl-CoA hydratase	4.2.1.74	Unigene7230;Unigene5855;Unigene5068;Unigene1964;	CCM_00065;CCM_01474;CCM_01647;CCM_06994;CCM_08005;CCM_09260;CCM_09276;CCM_07786	Fatty acid oxidation
R990052	C12HCOA[c] <=> C12DCOA[c]	Long-chain-enoyl-CoA hydratase	4.2.1.74	Unigene7230;Unigene5855;Unigene5068;Unigene1964;	CCM_00065;CCM_01474;CCM_01647;CCM_06994;CCM_08005;CCM_09260;CCM_09276;CCM_07786	Fatty acid oxidation
R990053	LAC[c] + 2 FERI[c] -> PYR[c] + 2 FERO[c]	D-Lactate dehydrogenase (cytochrome)	1.1.2.4	CL1000.Contig1;CL1000.Contig3;CL1000.Contig2;CL1000.Contig4;Unigene4457;CL471.Contig1;CL471.Contig2;CL471.Contig3;CL1812.Contig2;Unigene6775;Unigene2832	CCM_00068;CCM_03261	Pentose and glucuronate interconversions
R990054	LAC[m] + 2 FERI[m] -> PYR[m] + 2 FERO[m]	D-Lactate dehydrogenase (cytochrome)	1.1.2.4	CL1000.Contig1;CL1000.Contig3;CL1000.Contig2;CL1000.Contig4;Unigene4457;CL471.Contig1;CL471.Contig2;CL471.Contig3;CL1812.Contig2;Unigene6775;Unigene2832	CCM_00068;CCM_03261	Pentose and glucuronate interconversions
R990055	NADH[c] + 2 FERRIB5[c] -> NAD[c] + 2 FERROB5[c]	Cytochrome-b5 reductase	1.6.2.2	CL1817.Contig1;CL1817.Contig4;CL1817.Contig2;Unigene5127;Unigene7178;Unigene4568;Unigene7118;Unigene4077;CL2231.Contig1;Unigene9352	CCM_00077;CCM_05498;CCM_08034	Oxidative phosphorylation
R990056	ATP[c] + TRNA[c] + ARG[c] -> AMP[c] + PPI[c] + ALTRNA[c]	Arginyl-tRNA synthetase	6.1.1.19	CL408.Contig2;CL408.Contig1	CCM_00078	Arginine and proline metabolism
R990057	ATP[m] + TRNA[m] + ARG[m] -> AMP[m] + PPI[m] + ALTRNA[m]	Arginyl-tRNA synthetase	6.1.1.19	CL408.Contig2;CL408.Contig1	CCM_00078	Arginine and proline metabolism
R990058	MANNAN[c] -> MAN[c]	Mannosyl-oligosaccharide 1,2-alpha-mannosidase	3.2.1.113	Unigene7116;Unigene6117;Unigene8192;Unigene6160;Unigene5217;Unigene1200;Unigene5712;CL472.Contig2;Unigene3129;Unigene8901;Unigene7119;Unigene3076;CL2128.Contig2;CL2128.Contig1	CCM_00087;CCM_01277;CCM_02744;CCM_02902;CCM_04718;CCM_08185;CCM_08733	Polysaccharide metabolism
R990059	PRPP[c] + AD[c] <=> AMP[c] + PPI[c]	Adenine phosphoribosyltransferase	2.4.2.7	CCM_00088;CCM_02051	CCM_00088;CCM_02051	Nucleotide salvage pathway
R990060	PRPP[c] + GN[c] <=> GMP[c] + PPI[c]	Adenine phosphoribosyltransferase	2.4.2.7	CCM_00088;CCM_02051	CCM_00088;CCM_02051	Nucleotide salvage pathway
R990061	H2O[c] + UREA[c] -> CO2[c] + 2 NH3[c]	Urease	3.5.1.5	CL1289.Contig1;CL1100.Contig2;CL1100.Contig1;CL2166.Contig3;Unigene8587;Unigene942;CL229.Contig2;CL1289.Contig2;CL229.Contig1	CCM_00096	Nitrogen metabolism
R990062	SUCC[m] + Q[m] <=> FUM[m] + QH2[m]	Succinate dehydrogenase (ubiquinone)	1.3.5.1	Unigene3026;Unigene1370;CL146.Contig1;CL146.Contig2;Unigene2905;Unigene6318	CCM_00099;CCM_02366;CCM_07146;CCM_09238	Tricarboxylic acid cycle
R990063	SUCC[c] + Q[c] <=> FUM[c] + QH2[c]	Succinate dehydrogenase (ubiquinone)	1.3.5.1	Unigene3026;Unigene1370;CL146.Contig1;CL146.Contig2;Unigene2905;Unigene6318	CCM_00099;CCM_02366;CCM_07146;CCM_09238	Tricarboxylic acid cycle
R990064	FUM[c] + FADH2[m] <=> SUCC[c] + FAD[m]	Fumarate reductase (flavoprotein subunit)	1.3.5.1	Unigene3026;Unigene1370;CL146.Contig1;CL146.Contig2;Unigene2905;Unigene6318	CCM_00099;CCM_02366;CCM_07146;CCM_09238	Tricarboxylic acid cycle
R990065	ATP[m] + TRNA[m] + TYR[m] -> PPI[m] + AMP[m] + LTyrTRNA[m]	Tyrosyl-tRNA synthetase	6.1.1.1	Unigene50;Unigene2451;Unigene5836;Unigene3283;	CCM_00100;CCM_04882	Phenylalanine, tyrosine and tryptophan biosynthesis
R990066	ATP[c] + TRNA[c] + TYR[c] -> AMP[c] + PPI[c] + LTyrTRNA[c]	Tyrosyl-tRNA synthetase	6.1.1.1	Unigene50;Unigene2451;Unigene5836;Unigene3283;	CCM_00100;CCM_04882	Phenylalanine, tyrosine and tryptophan biosynthesis
R990067	ATP[c] + TRNA[c] + THR[c] -> AMP[c] + PPI[c] + LTHETRNA[c]	Threonyl tRNA synthetase	6.1.1.3	Unigene3977;Unigene3186	CCM_00105;CCM_06949	Glycine, serine and threonine metabolism
R990068	OXAL[c] <=> FOR[c] + CO2[c]	Oxalate decarboxylase	4.1.1.2	Unigene4157;Unigene6048	CCM_00137;CCM_08723;CCM_08792	Glyoxylate and dicarboxylate metabolism
R990069	H2O[c] + O2[c] + APRUT[c] -> H2O2[c] + NH3[c] + AABUTNOL[c]	Amine oxidase	1.4.3.4	CL1310.Contig1;Unigene9381;Unigene740;Unigene149;Unigene4279;Unigene1117;CL105.Contig1;Unigene5181;Unigene238;CL415.Contig1;CL415.Contig2;CL415.Contig3	CCM_00142;CCM_01805;CCM_02614;CCM_03497;CCM_05218;CCM_06912;CCM_08193;CCM_08476;CCM_08644;CCM_08989	Arginine and proline metabolism
R990070	MANNAN[e] -> MAN[e]	Beta-mannosidase	3.2.1.25	Unigene621	CCM_00160;CCM_04640	Polysaccharide metabolism
R990071	MANNAN[c] -> MAN[c]	Beta-mannosidase	3.2.1.25	Unigene621	CCM_00160;CCM_04640	Polysaccharide metabolism
R990072	MANNAN[b] -> MAN[b]	Beta-mannosidase	3.2.1.25	Unigene621	CCM_00160;CCM_04640	Polysaccharide metabolism
R990073	THR[c] <=> NH3[c] + OBUT[c]	Threonine dehydratase	4.3.1.19	Unigene3973	CCM_00163	Glycine, serine and threonine metabolism
R990074	THR[m] <=> NH3[m] + OBUT[m]	Threonine dehydratase	4.3.1.19	Unigene3973	CCM_00163	Glycine, serine and threonine metabolism
R990075	SER[c] <=> PYR[c] + NH3[c]	Threonine dehydratase	4.3.1.19	Unigene3973	CCM_00163	Glycine, serine and threonine metabolism
R990076	ACCOA[c] + ARYLAMINE[c] <=> COA[c] + NACET[c]	Arylamine N-acetyltransferase	2.3.1.5	CL714.Contig2	CCM_00179	Aminobenzoate degradation
R990077	PARAXAN[c] <=> AFMU[c]	Arylamine N-acetyltransferase	2.3.1.5	CL714.Contig2	CCM_00179	Caffeine metabolism
R990078	MACAC[c] -> FUACAC[c]	Maleylacetoacetate isomerase	5.2.1.2	Unigene4927;CL1482.Contig1;CL1482.Contig3;CL1482.Contig2;	CCM_00183	Phenylalanine, tyrosine and tryptophan biosynthesis
R990079	FMN[c] -> PI[c] + RIBFLAV[c]	Acid phosphatase	3.1.3.2	Unigene2762;Unigene1804;Unigene218;Unigene739;Unigene1385;CL2115.Contig2;CL2115.Contig1;Unigene1803;CL2238.Contig1;CL2238.Contig2;CL1348.Contig1;CL1348.Contig2;CL1858.Contig2;CL1858.Contig3;CL1858.Contig4;CL70.Contig3;CL70.Contig2;Unigene45	CCM_00187;CCM_00481;CCM_02266;CCM_05160;CCM_07556;CCM_07965;CCM_07972;CCM_08674;CCM_08728	Riboflavin, FMN and FAD metabolism
R990080	DAGLYP[b] + CTP[b] <=> PPI[b] + CLCDPDG[b]	CDP-diacylglycerol synthetase (phosphatidate cytidylyltransferase )	2.7.7.41	Unigene6230;Unigene5327	CCM_00191;CCM_01859;CCM_07706	Glycerophospholipid biosynthesis
R990081	CTP[b] + PA[b] <=> CDPDG[b] + PPI[b]	CDP-diacylglycerol synthase	2.7.7.41	Unigene6230;Unigene5327	CCM_00191;CCM_01859;CCM_07706	Glycerophospholipid biosynthesis
R990082	GLX[c] + ALA[c] <=> PYR[c] + GLY[c]	Alanine-glyoxylate aminotransferase	2.6.1.44	Unigene6227	CCM_00200;CCM_00296	Glycine, serine and threonine metabolism
R990083	ATP[c] + COA[c] + CIT[c] -> ADP[c] + PI[c] + OA[c] + ACCOA[c]	ATP citrate synthase	2.3.3.8	Unigene1758;Unigene6501;Unigene2995	CCM_00209;CCM_00210	Tricarboxylic acid cycle
R990084	AACACP[c] + NADPH[c] <=> C4HACP[c] + NADP[c]	3-oxoacyl-[acyl-carrier-protein] reductase	1.1.1.100	CL989.Contig2	CCM_00221;CCM_01664;CCM_01815;CCM_01926;CCM_01950;CCM_03111;CCM_03400;CCM_03982;CCM_04911;CCM_05642;CCM_05671	Fatty acid biosynthesis
R990085	AACACP[m] + NADPH[m] <=> C4HACP[m] + NADP[m]	3-oxoacyl-[acyl-carrier-protein] reductase	1.1.1.100	CL989.Contig2	CCM_00221;CCM_01664;CCM_01815;CCM_01926;CCM_01950;CCM_03111;CCM_03400;CCM_03982;CCM_04911;CCM_05642;CCM_05671	Fatty acid biosynthesis
R990086	C6OACP[c] + NADPH[c] <=> C6HACP[c] + NADP[c]	3-oxoacyl-[acyl-carrier-protein] reductase	1.1.1.100	CL989.Contig2	CCM_00221;CCM_01664;CCM_01815;CCM_01926;CCM_01950;CCM_03111;CCM_03400;CCM_03982;CCM_04911;CCM_05642;CCM_05671	Fatty acid biosynthesis
R990087	C6OACP[m] + NADPH[m] <=> C6HACP[m] + NADP[m]	3-oxoacyl-[acyl-carrier-protein] reductase	1.1.1.100	CL989.Contig2	CCM_00221;CCM_01664;CCM_01815;CCM_01926;CCM_01950;CCM_03111;CCM_03400;CCM_03982;CCM_04911;CCM_05642;CCM_05671	Fatty acid biosynthesis
R990088	C8OACP[c] + NADPH[c] <=> C8HACP[c] + NADP[c]	3-oxoacyl-[acyl-carrier-protein] reductase	1.1.1.100	CL989.Contig2	CCM_00221;CCM_01664;CCM_01815;CCM_01926;CCM_01950;CCM_03111;CCM_03400;CCM_03982;CCM_04911;CCM_05642;CCM_05671	Fatty acid biosynthesis
R990089	C8OACP[m] + NADPH[m] <=> C8HACP[m] + NADP[m]	3-oxoacyl-[acyl-carrier-protein] reductase	1.1.1.100	CL989.Contig2	CCM_00221;CCM_01664;CCM_01815;CCM_01926;CCM_01950;CCM_03111;CCM_03400;CCM_03982;CCM_04911;CCM_05642;CCM_05671	Fatty acid biosynthesis
R990090	C10OACP[c] + NADPH[c] <=> C10HACP[c] + NADP[c]	3-oxoacyl-[acyl-carrier-protein] reductase	1.1.1.100	CL989.Contig2	CCM_00221;CCM_01664;CCM_01815;CCM_01926;CCM_01950;CCM_03111;CCM_03400;CCM_03982;CCM_04911;CCM_05642;CCM_05671	Fatty acid biosynthesis
R990091	C10OACP[m] + NADPH[m] <=> C10HACP[m] + NADP[m]	3-oxoacyl-[acyl-carrier-protein] reductase	1.1.1.100	CL989.Contig2	CCM_00221;CCM_01664;CCM_01815;CCM_01926;CCM_01950;CCM_03111;CCM_03400;CCM_03982;CCM_04911;CCM_05642;CCM_05671	Fatty acid biosynthesis
R990092	C12OACP[c] + NADPH[c] <=> C12HACP[c] + NADP[c]	3-oxoacyl-[acyl-carrier-protein] reductase	1.1.1.100	CL989.Contig2	CCM_00221;CCM_01664;CCM_01815;CCM_01926;CCM_01950;CCM_03111;CCM_03400;CCM_03982;CCM_04911;CCM_05642;CCM_05671	Fatty acid biosynthesis
R990093	C12OACP[m] + NADPH[m] <=> C12HACP[m] + NADP[m]	3-oxoacyl-[acyl-carrier-protein] reductase	1.1.1.100	CL989.Contig2	CCM_00221;CCM_01664;CCM_01815;CCM_01926;CCM_01950;CCM_03111;CCM_03400;CCM_03982;CCM_04911;CCM_05642;CCM_05671	Fatty acid biosynthesis
R990094	C14OACP[c] + NADPH[c] <=> C14HACP[c] + NADP[c]	3-oxoacyl-[acyl-carrier-protein] reductase	1.1.1.100	CL989.Contig2	CCM_00221;CCM_01664;CCM_01815;CCM_01926;CCM_01950;CCM_03111;CCM_03400;CCM_03982;CCM_04911;CCM_05642;CCM_05671	Fatty acid biosynthesis
R990095	C14OACP[m] + NADPH[m] <=> C14HACP[m] + NADP[m]	3-oxoacyl-[acyl-carrier-protein] reductase	1.1.1.100	CL989.Contig2	CCM_00221;CCM_01664;CCM_01815;CCM_01926;CCM_01950;CCM_03111;CCM_03400;CCM_03982;CCM_04911;CCM_05642;CCM_05671	Fatty acid biosynthesis
R990096	C16OACP[c] + NADPH[c] <=> C16HACP[c] + NADP[c]	3-oxoacyl-[acyl-carrier-protein] reductase	1.1.1.100	CL989.Contig2	CCM_00221;CCM_01664;CCM_01815;CCM_01926;CCM_01950;CCM_03111;CCM_03400;CCM_03982;CCM_04911;CCM_05642;CCM_05671	Fatty acid biosynthesis
R990097	C16OACP[m] + NADPH[m] <=> C16HACP[m] + NADP[m]	3-oxoacyl-[acyl-carrier-protein] reductase	1.1.1.100	CL989.Contig2	CCM_00221;CCM_01664;CCM_01815;CCM_01926;CCM_01950;CCM_03111;CCM_03400;CCM_03982;CCM_04911;CCM_05642;CCM_05671	Fatty acid biosynthesis
R990098	C18OACP[c] + NADPH[c] <=> C18HACP[c] + NADP[c]	3-oxoacyl-[acyl-carrier-protein] reductase	1.1.1.100	CL989.Contig2	CCM_00221;CCM_01664;CCM_01815;CCM_01926;CCM_01950;CCM_03111;CCM_03400;CCM_03982;CCM_04911;CCM_05642;CCM_05671	Fatty acid biosynthesis
R990099	C18OACP[m] + NADPH[m] <=> C18HACP[m] + NADP[m]	3-oxoacyl-[acyl-carrier-protein] reductase	1.1.1.100	CL989.Contig2	CCM_00221;CCM_01664;CCM_01815;CCM_01926;CCM_01950;CCM_03111;CCM_03400;CCM_03982;CCM_04911;CCM_05642;CCM_05671	Fatty acid biosynthesis
R990100	ATP[c] + TRNA[c] + LEU[c] -> AMP[c] + PPI[c] + LLeuTRNA[c]	Leucyl-tRNA synthetase	6.1.1.4	Unigene8366;Unigene8384	CCM_00227;CCM_05622	Valine, leucine and isoleucine metabolism
R990101	ATP[m] + TRNA[m] + LEU[m] -> AMP[m] + PPI[m] + LLeuTRNA[m]	Leucyl-tRNA synthetase	6.1.1.4	Unigene8366;Unigene8384	CCM_00227;CCM_05622	Valine, leucine and isoleucine metabolism
R990102	ATP[c] + GMP[c] <=> ADP[c] + GDP[c]	Guanylate kinase	2.7.4.8	CL1481.Contig1;CL1481.Contig2;Unigene7279;Unigene5758;	CCM_00231;CCM_03107	Purine Metabolism
R990103	ATP[c] + DGMP[c] <=> ADP[c] + DGDP[c]	Guanylate kinase	2.7.4.8	CL1481.Contig1;CL1481.Contig2;Unigene7279;Unigene5758;	CCM_00231;CCM_03107	Purine Metabolism
R990104	GMP[c] + DATP[c] <=> GDP[c] + DADP[c]	Guanylate kinase	2.7.4.8	CL1481.Contig1;CL1481.Contig2;Unigene7279;Unigene5758;	CCM_00231;CCM_03107	Purine Metabolism
R990105	PHSP[b] -> PI[b] + PSPH[b]	Sphingoid base-phosphate phosphatase (phytosphingosine 1-phosphate)	3.1.3.-	CL1583.Contig1;Unigene6744;CL1583.Contig2;Unigene883;	CCM_00246	Sphingolipid biosynthesis
R990106	DHSP[b] -> PI[b] + SPH[b]	Sphingoid base-phosphate phosphatase (sphinganine 1-phosphatase)	3.1.3.-	CL1583.Contig1;Unigene6744;CL1583.Contig2;Unigene883;	CCM_00246	Sphingolipid biosynthesis
R990107	SHSP[b] -> PI[b] + SPSE[b]	Sphingoid base-phosphate phosphatase (sphingosine 1-phosphatase)	3.1.3.-	CL1583.Contig1;Unigene6744;CL1583.Contig2;Unigene883;	CCM_00246	Sphingolipid biosynthesis
R990108	O2[c] + 4HPP[c] -> CO2[c] + HOMOGEN[c]	4-hydroxyphenylpyruvate dioxygenase	1.13.11.27	Unigene1085	CCM_00270	Phenylalanine, tyrosine and tryptophan biosynthesis
R990109	H2O[c] + DCMP[c] -> NH3[c] + DUMP[c]	Deoxycytidylate deaminase	3.5.4.12	Unigene4166	CCM_00279	Pyrimidine metabolism
R990110	NADH[m] + Q[m] + 4 H_PO[m] -> NAD[m] + QH2[m] + 4 H_PO[c]	NADH-ubiquinone oxidoreductase	1.6.5.3	Unigene314;Unigene7559;Unigene2768;Unigene8474;Unigene3753;CL2092.Contig1;CL2092.Contig2;Unigene6363;Unigene1333;Unigene17;Unigene5261;Unigene7309;Unigene4520;Unigene10311;Unigene5445;Unigene6802	CCM_00285;CCM_00354;CCM_00366;CCM_00400;CCM_02263;CCM_03640;CCM_04569;CCM_08235;CCM_08689;CCM_09676;CCM_09677	Oxidative phosphorylation
R990111	NADH[c] + Q[c] -> NAD[c] + QH2[c]	NADH-ubiquinone oxidoreductase	1.6.5.3	Unigene314;Unigene7559;Unigene2768;Unigene8474;Unigene3753;CL2092.Contig1;CL2092.Contig2;Unigene6363;Unigene1333;Unigene17;Unigene5261;Unigene7309;Unigene4520;Unigene10311;Unigene5445;Unigene6802	CCM_00285;CCM_00354;CCM_00366;CCM_00400;CCM_02263;CCM_03640;CCM_04569;CCM_08235;CCM_08689;CCM_09676;CCM_09677	Oxidative phosphorylation
R990112	MONOCBAMIDE[c] + H2O[c] -> ACOOH[c] + NH3[c]	Amidase	3.5.1.4	CL2000.Contig1;CL2000.Contig2;Unigene1774;Unigene2804;Unigene2830;CL1766.Contig1;CL1766.Contig2;CL662.Contig1;CL662.Contig2;Unigene7956;Unigene2607;Unigene7070;Unigene10488;Unigene3244;Unigene4831;CL1187.Contig1;CL1187.Contig2;Unigene2441;Unigene9745;Unigene7921;Unigene7924;CL1841.Contig2;CL1841.Contig3;CL1841.Contig1;CL762.Contig1;CL762.Contig2;CL664.Contig1;CL664.Contig3;CL664.Contig4;Unigene16…	CCM_00297;CCM_01319;CCM_01700;CCM_01973;CCM_02581;CCM_02618;CCM_02764;CCM_03629;CCM_07350;CCM_08165;CCM_08353;CCM_08588;CCM_08921;CCM_09375;CCM_09530	Arginine and proline metabolism
R990113	ATP[c] + H2O[c] -> ADP[c] + PI[c]	Myosin ATPase	3.6.4.1	Unigene8263;Unigene6626;Unigene4014;Unigene3548;	CCM_00302;CCM_03415;CCM_03939;CCM_05994	Oxidative phosphorylation
R990114	H2O[m] + ATP[m] -> PI[m] + ADP[m]	Myosin ATPase	3.6.4.1	Unigene8263;Unigene6626;Unigene4014;Unigene3548;	CCM_00302;CCM_03415;CCM_03939;CCM_05994	Oxidative phosphorylation
R990115	COA[c] + H3MCOA[c] <=> ACCOA[c] + AACCOA[c]	Hydroxymethylglutaryl CoA synthase	2.3.3.10	Unigene5029	CCM_00310	Biosynthesis of lanosterol
R990116	COA[m] + H3MCOA[m] <=> ACCOA[m] + AACCOA[m]	Hydroxymethylglutaryl CoA synthase	2.3.3.10	Unigene5029	CCM_00310	Biosynthesis of lanosterol
R990117	H2O[c] + CHIT[c] -> CHIB[c]	Chitinase	3.2.1.14	Unigene3365;Unigene3428;Unigene4306;Unigene6707;Unigene1579;CL648.Contig2;CL648.Contig4;CL648.Contig3;Unigene2864;Unigene7302;Unigene6021;Unigene2749;Unigene7066;Unigene7644;Unigene696;CL1314.Contig2;CL1314.Contig1;Unigene8424;Unigene4147;Unigene8464;CL109.Contig1;CL109.Contig2;Unigene4717;Unigene2212;Unigene6946;CL659.Contig1;Unigene3125;Unigene454;CL270.Contig1;CL270.Contig2;CL270.Contig6;CL270…	CCM_00318;CCM_00485;CCM_03279;CCM_03587;CCM_04817;CCM_05116;CCM_05688;CCM_05744;CCM_06071;CCM_06535;CCM_07471;CCM_08020;CCM_08172;CCM_08916;CCM_09122;CCM_09127;CCM_09128;CCM_09179	Polysaccharide metabolism
R990118	H2O[b] + CHIT[b] -> CHIB[b]	Chitinase	3.2.1.14	Unigene3365;Unigene3428;Unigene4306;Unigene6707;Unigene1579;CL648.Contig2;CL648.Contig4;CL648.Contig3;Unigene2864;Unigene7302;Unigene6021;Unigene2749;Unigene7066;Unigene7644;Unigene696;CL1314.Contig2;CL1314.Contig1;Unigene8424;Unigene4147;Unigene8464;CL109.Contig1;CL109.Contig2;Unigene4717;Unigene2212;Unigene6946;CL659.Contig1;Unigene3125;Unigene454;CL270.Contig1;CL270.Contig2;CL270.Contig6;CL270…	CCM_00318;CCM_00485;CCM_03279;CCM_03587;CCM_04817;CCM_05116;CCM_05688;CCM_05744;CCM_06071;CCM_06535;CCM_07471;CCM_08020;CCM_08172;CCM_08916;CCM_09122;CCM_09127;CCM_09128;CCM_09179	Polysaccharide metabolism
R990119	H2O[e] + CHIT[e] -> CHIB[e]	Chitinase	3.2.1.14	Unigene3365;Unigene3428;Unigene4306;Unigene6707;Unigene1579;CL648.Contig2;CL648.Contig4;CL648.Contig3;Unigene2864;Unigene7302;Unigene6021;Unigene2749;Unigene7066;Unigene7644;Unigene696;CL1314.Contig2;CL1314.Contig1;Unigene8424;Unigene4147;Unigene8464;CL109.Contig1;CL109.Contig2;Unigene4717;Unigene2212;Unigene6946;CL659.Contig1;Unigene3125;Unigene454;CL270.Contig1;CL270.Contig2;CL270.Contig6;CL270…	CCM_00318;CCM_00485;CCM_03279;CCM_03587;CCM_04817;CCM_05116;CCM_05688;CCM_05744;CCM_06071;CCM_06535;CCM_07471;CCM_08020;CCM_08172;CCM_08916;CCM_09122;CCM_09127;CCM_09128;CCM_09179	Polysaccharide metabolism
R990120	H2O[c] + CHIT[c] -> NAG[c]	Chitinase	3.2.1.14	Unigene3365;Unigene3428;Unigene4306;Unigene6707;Unigene1579;CL648.Contig2;CL648.Contig4;CL648.Contig3;Unigene2864;Unigene7302;Unigene6021;Unigene2749;Unigene7066;Unigene7644;Unigene696;CL1314.Contig2;CL1314.Contig1;Unigene8424;Unigene4147;Unigene8464;CL109.Contig1;CL109.Contig2;Unigene4717;Unigene2212;Unigene6946;CL659.Contig1;Unigene3125;Unigene454;CL270.Contig1;CL270.Contig2;CL270.Contig6;CL270…	CCM_00318;CCM_00485;CCM_03279;CCM_03587;CCM_04817;CCM_05116;CCM_05688;CCM_05744;CCM_06071;CCM_06535;CCM_07471;CCM_08020;CCM_08172;CCM_08916;CCM_09122;CCM_09127;CCM_09128;CCM_09179	Polysaccharide metabolism
R990121	H2O[b] + CHIT[b] -> NAG[b]	Chitinase	3.2.1.14	Unigene3365;Unigene3428;Unigene4306;Unigene6707;Unigene1579;CL648.Contig2;CL648.Contig4;CL648.Contig3;Unigene2864;Unigene7302;Unigene6021;Unigene2749;Unigene7066;Unigene7644;Unigene696;CL1314.Contig2;CL1314.Contig1;Unigene8424;Unigene4147;Unigene8464;CL109.Contig1;CL109.Contig2;Unigene4717;Unigene2212;Unigene6946;CL659.Contig1;Unigene3125;Unigene454;CL270.Contig1;CL270.Contig2;CL270.Contig6;CL270…	CCM_00318;CCM_00485;CCM_03279;CCM_03587;CCM_04817;CCM_05116;CCM_05688;CCM_05744;CCM_06071;CCM_06535;CCM_07471;CCM_08020;CCM_08172;CCM_08916;CCM_09122;CCM_09127;CCM_09128;CCM_09179	Polysaccharide metabolism
R990122	H2O[e] + CHIT[e] -> NAG[e]	Chitinase	3.2.1.14	Unigene3365;Unigene3428;Unigene4306;Unigene6707;Unigene1579;CL648.Contig2;CL648.Contig4;CL648.Contig3;Unigene2864;Unigene7302;Unigene6021;Unigene2749;Unigene7066;Unigene7644;Unigene696;CL1314.Contig2;CL1314.Contig1;Unigene8424;Unigene4147;Unigene8464;CL109.Contig1;CL109.Contig2;Unigene4717;Unigene2212;Unigene6946;CL659.Contig1;Unigene3125;Unigene454;CL270.Contig1;CL270.Contig2;CL270.Contig6;CL270…	CCM_00318;CCM_00485;CCM_03279;CCM_03587;CCM_04817;CCM_05116;CCM_05688;CCM_05744;CCM_06071;CCM_06535;CCM_07471;CCM_08020;CCM_08172;CCM_08916;CCM_09122;CCM_09127;CCM_09128;CCM_09179	Polysaccharide metabolism
R990123	NADPH[c] + ASPSA[c] -> NADP[c] + HSER[c]	Homoserine dehydrogenase	1.1.1.3	CL201.Contig1;CL201.Contig2	CCM_00332	Glycine, serine and threonine metabolism
R990124	NADPH[m] + ASPSA[m] -> NADP[m] + HSER[m]	Homoserine dehydrogenase	1.1.1.3	CL201.Contig1;CL201.Contig2	CCM_00332	Glycine, serine and threonine metabolism
R990125	FDP[c] + H2O[c] -> F6P[c] + PI[c]	Fructose-1,6-bisphosphatase	3.1.3.11	CL1320.Contig1;CL1320.Contig2	CCM_00341	Glycolysis/gluconeogenesis
R990126	XUL5P[c] + R5P[c] <=> T3P1[c] + S7P[c]	Transketolase	2.2.1.1	Unigene2265	CCM_00345;CCM_00667	Pentose-phosphate pathway
R990127	XUL5P[c] + E4P[c] <=> F6P[c] + T3P1[c]	Transketolase	2.2.1.1	Unigene2265	CCM_00345;CCM_00667	Pentose-phosphate pathway
R990128	ETH[c] + NAD[c] <=> NADH[c] + ACAL[c]	NAD-dependent alcohol dehydrogenase	1.1.1.1	CL737.Contig1;CL737.Contig2;CL945.Contig2;CL945.Contig1;Unigene2896;Unigene5262;CL1610.Contig2;CL1610.Contig1;CL570.Contig9;CL570.Contig7;CL570.Contig8;CL570.Contig11;Unigene843;CL1130.Contig4;CL1985.Contig2;CL1985.Contig1;Unigene3012;Unigene6233;Unigene10098;CL735.Contig1;CL2214.Contig2;CL2214.Contig1;Unigene6148;CL316.Contig2;CL316.Contig1;CL570.Contig5;CL570.Contig4;CL739.Contig1;CL739.Contig3…	CCM_00356;CCM_00451;CCM_01942;CCM_02484;CCM_03363;CCM_04357;CCM_04723;CCM_05747;CCM_05807;CCM_07377;CCM_07863;CCM_08262;CCM_08721	Glycolysis/gluconeogenesis
R990129	ETH[m] + NAD[m] <=> ACAL[m] + NADH[m]	NAD-dependent alcohol dehydrogenase	1.1.1.1	CL737.Contig1;CL737.Contig2;CL945.Contig2;CL945.Contig1;Unigene2896;Unigene5262;CL1610.Contig2;CL1610.Contig1;CL570.Contig9;CL570.Contig7;CL570.Contig8;CL570.Contig11;Unigene843;CL1130.Contig4;CL1985.Contig2;CL1985.Contig1;Unigene3012;Unigene6233;Unigene10098;CL735.Contig1;CL2214.Contig2;CL2214.Contig1;Unigene6148;CL316.Contig2;CL316.Contig1;CL570.Contig5;CL570.Contig4;CL739.Contig1;CL739.Contig3…	CCM_00356;CCM_00451;CCM_01942;CCM_02484;CCM_03363;CCM_04357;CCM_04723;CCM_05747;CCM_05807;CCM_07377;CCM_07863;CCM_08262;CCM_08721	Glycolysis/gluconeogenesis
R990130	NAD[c] + GL[c] <=> NADH[c] + GLYAL[c]	NAD-dependent alcohol dehydrogenase	1.1.1.1	CL737.Contig1;CL737.Contig2;CL945.Contig2;CL945.Contig1;Unigene2896;Unigene5262;CL1610.Contig2;CL1610.Contig1;CL570.Contig9;CL570.Contig7;CL570.Contig8;CL570.Contig11;Unigene843;CL1130.Contig4;CL1985.Contig2;CL1985.Contig1;Unigene3012;Unigene6233;Unigene10098;CL735.Contig1;CL2214.Contig2;CL2214.Contig1;Unigene6148;CL316.Contig2;CL316.Contig1;CL570.Contig5;CL570.Contig4;CL739.Contig1;CL739.Contig3…	CCM_00356;CCM_00451;CCM_01942;CCM_02484;CCM_03363;CCM_04357;CCM_04723;CCM_05747;CCM_05807;CCM_07377;CCM_07863;CCM_08262;CCM_08721	Glycolysis/gluconeogenesis
R990131	NAD[m] + GL[m] <=> NADH[m] + GLYAL[m]	NAD-dependent alcohol dehydrogenase	1.1.1.1	CL737.Contig1;CL737.Contig2;CL945.Contig2;CL945.Contig1;Unigene2896;Unigene5262;CL1610.Contig2;CL1610.Contig1;CL570.Contig9;CL570.Contig7;CL570.Contig8;CL570.Contig11;Unigene843;CL1130.Contig4;CL1985.Contig2;CL1985.Contig1;Unigene3012;Unigene6233;Unigene10098;CL735.Contig1;CL2214.Contig2;CL2214.Contig1;Unigene6148;CL316.Contig2;CL316.Contig1;CL570.Contig5;CL570.Contig4;CL739.Contig1;CL739.Contig3…	CCM_00356;CCM_00451;CCM_01942;CCM_02484;CCM_03363;CCM_04357;CCM_04723;CCM_05747;CCM_05807;CCM_07377;CCM_07863;CCM_08262;CCM_08721	Glycolysis/gluconeogenesis
R990132	GL[e] + NAD[e] <=> GLYAL[e] + NADH[e]	NAD-dependent alcohol dehydrogenase	1.1.1.1	CL737.Contig1;CL737.Contig2;CL945.Contig2;CL945.Contig1;Unigene2896;Unigene5262;CL1610.Contig2;CL1610.Contig1;CL570.Contig9;CL570.Contig7;CL570.Contig8;CL570.Contig11;Unigene843;CL1130.Contig4;CL1985.Contig2;CL1985.Contig1;Unigene3012;Unigene6233;Unigene10098;CL735.Contig1;CL2214.Contig2;CL2214.Contig1;Unigene6148;CL316.Contig2;CL316.Contig1;CL570.Contig5;CL570.Contig4;CL739.Contig1;CL739.Contig3…	CCM_00356;CCM_00451;CCM_01942;CCM_02484;CCM_03363;CCM_04357;CCM_04723;CCM_05747;CCM_05807;CCM_07377;CCM_07863;CCM_08262;CCM_08721	Glycolysis/gluconeogenesis
R990133	NAD[c] + METHOL[c] <=> NADH[c] + FALD[c]	NAD-dependent alcohol dehydrogenase	1.1.1.1	CL737.Contig1;CL737.Contig2;CL945.Contig2;CL945.Contig1;Unigene2896;Unigene5262;CL1610.Contig2;CL1610.Contig1;CL570.Contig9;CL570.Contig7;CL570.Contig8;CL570.Contig11;Unigene843;CL1130.Contig4;CL1985.Contig2;CL1985.Contig1;Unigene3012;Unigene6233;Unigene10098;CL735.Contig1;CL2214.Contig2;CL2214.Contig1;Unigene6148;CL316.Contig2;CL316.Contig1;CL570.Contig5;CL570.Contig4;CL739.Contig1;CL739.Contig3…	CCM_00356;CCM_00451;CCM_01942;CCM_02484;CCM_03363;CCM_04357;CCM_04723;CCM_05747;CCM_05807;CCM_07377;CCM_07863;CCM_08262;CCM_08721	Pyruvate metabolism
R990134	NAD[m] + METHOL[m] <=> NADH[m] + FALD[m]	NAD-dependent alcohol dehydrogenase	1.1.1.1	CL737.Contig1;CL737.Contig2;CL945.Contig2;CL945.Contig1;Unigene2896;Unigene5262;CL1610.Contig2;CL1610.Contig1;CL570.Contig9;CL570.Contig7;CL570.Contig8;CL570.Contig11;Unigene843;CL1130.Contig4;CL1985.Contig2;CL1985.Contig1;Unigene3012;Unigene6233;Unigene10098;CL735.Contig1;CL2214.Contig2;CL2214.Contig1;Unigene6148;CL316.Contig2;CL316.Contig1;CL570.Contig5;CL570.Contig4;CL739.Contig1;CL739.Contig3…	CCM_00356;CCM_00451;CCM_01942;CCM_02484;CCM_03363;CCM_04357;CCM_04723;CCM_05747;CCM_05807;CCM_07377;CCM_07863;CCM_08262;CCM_08721	Pyruvate metabolism
R990135	NAD[e] + METHOL[e] <=> NADH[e] + FALD[e]	NAD-dependent alcohol dehydrogenase	1.1.1.1	CL737.Contig1;CL737.Contig2;CL945.Contig2;CL945.Contig1;Unigene2896;Unigene5262;CL1610.Contig2;CL1610.Contig1;CL570.Contig9;CL570.Contig7;CL570.Contig8;CL570.Contig11;Unigene843;CL1130.Contig4;CL1985.Contig2;CL1985.Contig1;Unigene3012;Unigene6233;Unigene10098;CL735.Contig1;CL2214.Contig2;CL2214.Contig1;Unigene6148;CL316.Contig2;CL316.Contig1;CL570.Contig5;CL570.Contig4;CL739.Contig1;CL739.Contig3…	CCM_00356;CCM_00451;CCM_01942;CCM_02484;CCM_03363;CCM_04357;CCM_04723;CCM_05747;CCM_05807;CCM_07377;CCM_07863;CCM_08262;CCM_08721	Pyruvate metabolism
R990136	DEMENAQ[c] + SAM[c] <=> MENAQ[c] + SAH[c]	Demethylmenaquinone methyltransferase	2.1.1.163	Unigene2822;Unigene1250	CCM_00363;CCM_06929	Ubiquinone biosynthesis
R990137	AMINOACETONE[c] + H2O[c] + O2[c] <=> MTHGXL[c] + NH3[c] + H2O2[c]	Amine oxidase	1.4.3.4 1.4.3.21	CCM_00373;CCM_03659	CCM_00373;CCM_03659	Glycine, serine and threonine metabolism
R990138	TYRAMINE[c] + H2O[c] + O2[c] <=> HYXPDAL[c] + NH3[c] + H2O2[c]	Amine oxidase	1.4.3.4 1.4.3.21 1.4.9.2	CCM_00373;CCM_03659	CCM_00373;CCM_03659	Phenylalanine, tyrosine and tryptophan biosynthesis
R990139	TYRAMINE[c] + H2O[c] + O2[c] <=> HYXPDAL[c] + NH3[c] + H2O2[c]	Amine oxidase	1.4.3.4 1.4.3.21 1.4.9.2	CCM_00373;CCM_03659	CCM_00373;CCM_03659	Phenylalanine, tyrosine and tryptophan biosynthesis
R990140	PEA[c] + H2O[c] + O2[c] <=> PEAL[c] + NH3[c] + H2O2[c]	Amine oxidase	1.4.3.4 1.4.3.21 1.4.9.2	CCM_00373;CCM_03659	CCM_00373;CCM_03659	Phenylalanine, tyrosine and tryptophan biosynthesis
R990141	PEA[c] + H2O[c] + O2[c] <=> PEAL[c] + NH3[c] + H2O2[c]	Amine oxidase	1.4.3.4 1.4.3.21 1.4.9.2	CCM_00373;CCM_03659	CCM_00373;CCM_03659	Phenylalanine, tyrosine and tryptophan biosynthesis
R990142	DOPA[c] + H2O[c] + O2[c] <=> DOPAL[c] + NH3[c] + H2O2[c]	Amine oxidase	1.4.3.4 1.4.3.21 1.4.9.2	CCM_00373;CCM_03659	CCM_00373;CCM_03659	Phenylalanine, tyrosine and tryptophan biosynthesis
R990143	DOPA[c] + H2O[c] + O2[c] <=> DOPAL[c] + NH3[c] + H2O2[c]	Amine oxidase	1.4.3.4 1.4.3.21 1.4.9.2	CCM_00373;CCM_03659	CCM_00373;CCM_03659	Phenylalanine, tyrosine and tryptophan biosynthesis
R990144	MTHYLAMINE[c] + H2O[c] + O2[c] <=> FALD[c] + NH3[c] + H2O2[c]	Amine oxidase	1.4.3.4	CL1310.Contig1;Unigene9381;Unigene740;Unigene149;Unigene4279;Unigene1117;CL105.Contig1;Unigene5181;Unigene238;CL415.Contig1;CL415.Contig2;CL415.Contig3	CCM_00373;CCM_03659	Glycine, serine and threonine metabolism
R990145	AMINOACETONE[c] + H2O[c] + O2[c] <=> MTHGXL[c] + NH3[c] + H2O2[c]	Amine oxidase	1.4.3.4 1.4.3.21	CL1310.Contig1;Unigene9381;Unigene740;Unigene149;Unigene4279;Unigene1117;CL105.Contig1;Unigene5181;Unigene238;CL415.Contig1;CL415.Contig2;CL415.Contig3	CCM_00373;CCM_03659	Glycine, serine and threonine metabolism
R990146	TYRAMINE[c] + H2O[c] + O2[c] <=> HYXPDAL[c] + NH3[c] + H2O2[c]	Amine oxidase	1.4.3.4 1.4.3.21 1.4.9.2	CL1310.Contig1;Unigene9381;Unigene740;Unigene149;Unigene4279;Unigene1117;CL105.Contig1;Unigene5181;Unigene238;CL415.Contig1;CL415.Contig2;CL415.Contig3	CCM_00373;CCM_03659	Phenylalanine, tyrosine and tryptophan biosynthesis
R990147	PEA[c] + H2O[c] + O2[c] <=> PEAL[c] + NH3[c] + H2O2[c]	Amine oxidase	1.4.3.4 1.4.3.21 1.4.9.2	CL1310.Contig1;Unigene9381;Unigene740;Unigene149;Unigene4279;Unigene1117;CL105.Contig1;Unigene5181;Unigene238;CL415.Contig1;CL415.Contig2;CL415.Contig3	CCM_00373;CCM_03659	Phenylalanine, tyrosine and tryptophan biosynthesis
R990148	DOPA[c] + H2O[c] + O2[c] <=> DOPAL[c] + NH3[c] + H2O2[c]	Amine oxidase	1.4.3.4 1.4.3.21 1.4.9.2	CL1310.Contig1;Unigene9381;Unigene740;Unigene149;Unigene4279;Unigene1117;CL105.Contig1;Unigene5181;Unigene238;CL415.Contig1;CL415.Contig2;CL415.Contig3	CCM_00373;CCM_03659	Phenylalanine, tyrosine and tryptophan biosynthesis
R990149	13DIAMINOPRO[c] + H2O[c] + O2[c] <=> APROA[c] + NH3[c] + H2O2[c]	Amine oxidase	1.4.3.21	Unigene1861;Unigene4905;Unigene3929;Unigene4094;	CCM_00373;CCM_03659	beta-Alanine metabolism
R990150	AMINOACETONE[c] + H2O[c] + O2[c] <=> MTHGXL[c] + NH3[c] + H2O2[c]	Amine oxidase	1.4.3.4 1.4.3.21	Unigene1861;Unigene4905;Unigene3929;Unigene4094;	CCM_00373;CCM_03659	Glycine, serine and threonine metabolism
R990151	TYRAMINE[c] + H2O[c] + O2[c] <=> HYXPDAL[c] + NH3[c] + H2O2[c]	Amine oxidase	1.4.3.4 1.4.3.21 1.4.9.2	Unigene1861;Unigene4905;Unigene3929;Unigene4094;	CCM_00373;CCM_03659	Phenylalanine, tyrosine and tryptophan biosynthesis
R990152	PEA[c] + H2O[c] + O2[c] <=> PEAL[c] + NH3[c] + H2O2[c]	Amine oxidase	1.4.3.4 1.4.3.21 1.4.9.2	Unigene1861;Unigene4905;Unigene3929;Unigene4094;	CCM_00373;CCM_03659	Phenylalanine, tyrosine and tryptophan biosynthesis
R990153	DOPA[c] + H2O[c] + O2[c] <=> DOPAL[c] + NH3[c] + H2O2[c]	Amine oxidase	1.4.3.4 1.4.3.21 1.4.9.2	Unigene1861;Unigene4905;Unigene3929;Unigene4094;	CCM_00373;CCM_03659	Phenylalanine, tyrosine and tryptophan biosynthesis
R990154	PI[m] + ADP[m] + 3.87 H_PO[c] -> H2O[m] + ATP[m] + 3.87 H_PO[m]	ATP phosphohydrolase (H+-transporting)	3.6.3.14	CL1388.Contig1;CL1388.Contig2;CL750.Contig3;CL750.Contig2;CL750.Contig1;Unigene5812;Unigene8109;Unigene8151;Unigene6526;CL2113.Contig2;Unigene8247;Unigene4597;Unigene6647;Unigene5277;Unigene6755;Unigene3957;Unigene2467;CL1956.Contig2;CL304.Contig1;CL304.Contig2;Unigene2842;Unigene3962;CL1956.Contig1;Unigene9563;Unigene561;Unigene9364	CCM_00383;CCM_01006;CCM_02260;CCM_02338;CCM_02798;CCM_03228;CCM_03295;CCM_03357;CCM_03392;CCM_04179;CCM_04737;CCM_04775;CCM_04783;CCM_05187;CCM_05394;CCM_06172;CCM_06641;CCM_06692;CCM_06827;CCM_07426;CCM_07495;CCM_08524	Oxidative phosphorylation
R990155	ATP[c] + THME[c] -> AMP[c] + THDP[c]	Thiamine pyrophosphokinase	2.7.6.2	CL912.Contig2;Unigene8076;Unigene3637	CCM_00395;CCM_02281;CCM_02368;CCM_02875	Thiamine Metabolism
R990156	NADPH[c] + GLU[c] + AMASA[c] <=> NADP[c] + SACP[c]	Saccharopine dehydrogenase (NADP, L-glutamate-forming)	1.5.1.10	Unigene4951	CCM_00396	Lysine metabolism
R990157	GTP[c] + URI[c] <=> GDP[c] + UMP[c]	Uridine kinase	2.7.1.48	CL447.Contig3;Unigene8637;CL447.Contig2;CL447.Contig1;	CCM_00401	Pyrimidine metabolism
R990158	GTP[b] + URI[b] <=> GDP[b] + UMP[b]	Uridine kinase	2.7.1.48	CL447.Contig3;Unigene8637;CL447.Contig2;CL447.Contig1;	CCM_00401	Pyrimidine metabolism
R990159	GTP[m] + URI[m] <=> GDP[m] + UMP[m]	Uridine kinase	2.7.1.48	CL447.Contig3;Unigene8637;CL447.Contig2;CL447.Contig1;	CCM_00401	Pyrimidine metabolism
R990160	GTP[c] + CYTD[c] <=> GDP[c] + CMP[c]	Uridine kinase	2.7.1.48	CL447.Contig3;Unigene8637;CL447.Contig2;CL447.Contig1;	CCM_00401	Pyrimidine metabolism
R990161	GTP[b] + CYTD[b] <=> GDP[b] + CMP[b]	Uridine kinase	2.7.1.48	CL447.Contig3;Unigene8637;CL447.Contig2;CL447.Contig1;	CCM_00401	Pyrimidine metabolism
R990162	GTP[m] + CYTD[m] <=> GDP[m] + CMP[m]	Uridine kinase	2.7.1.48	CL447.Contig3;Unigene8637;CL447.Contig2;CL447.Contig1;	CCM_00401	Pyrimidine metabolism
R990163	ATP[c] + URI[c] <=> ADP[c] + UMP[c]	Uridine kinase	2.7.1.48	CL447.Contig3;Unigene8637;CL447.Contig2;CL447.Contig1;	CCM_00401	Pyrimidine metabolism
R990164	ATP[b] + URI[b] <=> ADP[b] + UMP[b]	Uridine kinase	2.7.1.48	CL447.Contig3;Unigene8637;CL447.Contig2;CL447.Contig1;	CCM_00401	Pyrimidine metabolism
R990165	ATP[m] + URI[m] <=> ADP[m] + UMP[m]	Uridine kinase	2.7.1.48	CL447.Contig3;Unigene8637;CL447.Contig2;CL447.Contig1;	CCM_00401	Pyrimidine metabolism
R990166	GLU[c] + PHPYR[c] <=> AKG[c] + PHE[c]	Aromatic-amino-acid transaminase	2.6.1.57	Unigene7086;CL998.Contig2;CL998.Contig1;Unigene7969;Unigene1509	CCM_00427;CCM_03801;CCM_05868;CCM_06988	Phenylalanine, tyrosine and tryptophan biosynthesis
R990167	GLU[m] + PHPYR[m] <=> AKG[m] + PHE[m]	Aromatic-amino-acid transaminase	2.6.1.57	Unigene7086;CL998.Contig2;CL998.Contig1;Unigene7969;Unigene1509	CCM_00427;CCM_03801;CCM_05868;CCM_06988	Phenylalanine, tyrosine and tryptophan biosynthesis
R990168	ATP[c] + R5P[c] -> AMP[c] + PRPP[c]	Ribose-phosphate pyrophosphokinase	2.7.6.1	Unigene3965;Unigene8518;Unigene3378	CCM_00434;CCM_02500;CCM_04665	Purine Metabolism
R990169	ATP[c] + 2 H2O[c] -> 2 PI[c] + AMP[c]	Apyrase	3.6.1.5	Unigene2346	CCM_00441	Nucleotide salvage pathway
R990170	3 NADPH[c] + H2SO3[c] -> 3 H2O[c] + 3 NADP[c] + H2S[c]	Sulfite reductase (NADPH)	1.8.1.2	CL1527.Contig1;CL1527.Contig2;Unigene4509;Unigene1445;	CCM_00446;CCM_04512	Oxidative phosphorylation
R990171	3 NADPH[m] + H2SO3[m] -> 3 H2O[m] + 3 NADP[m] + H2S[m]	Sulfite reductase (NADPH)	1.8.1.2	CL1527.Contig1;CL1527.Contig2;Unigene4509;Unigene1445;	CCM_00446;CCM_04512	Oxidative phosphorylation
R990172	UDPNAG[c] -> UDP[c] + CHIT[c]	Chitin synthase	2.4.1.16	CL784.Contig1;Unigene3936;Unigene7500;CL1608.Contig2;Unigene1130;Unigene5387;Unigene5747;CL46.Contig3;Unigene959	CCM_00447;CCM_01980;CCM_02953;CCM_02965;CCM_02966;CCM_06973;CCM_08096;CCM_08511;	Polysaccharide metabolism
R990173	UDPNAG[b] -> UDP[b] + CHIT[b]	Chitin synthase	2.4.1.16	CL784.Contig1;Unigene3936;Unigene7500;CL1608.Contig2;Unigene1130;Unigene5387;Unigene5747;CL46.Contig3;Unigene959	CCM_00447;CCM_01980;CCM_02953;CCM_02965;CCM_02966;CCM_06973;CCM_08096;CCM_08511;	Polysaccharide metabolism
R990174	UDPNAG[e] -> UDP[e] + CHIT[e]	Chitin synthase	2.4.1.16	CL784.Contig1;Unigene3936;Unigene7500;CL1608.Contig2;Unigene1130;Unigene5387;Unigene5747;CL46.Contig3;Unigene959	CCM_00447;CCM_01980;CCM_02953;CCM_02965;CCM_02966;CCM_06973;CCM_08096;CCM_08511;	Polysaccharide metabolism
R990175	H2O[c] + SUC[c] -> GLC[c] + FRU[c]	Beta-fructofuranosidase	3.2.1.26	CL1855.Contig2	CCM_00448	Disaccharide metabolism
R990176	H2O[c] + RAF[c] -> MELI[c] + FRU[c]	Beta-fructofuranosidase	3.2.1.26	CL1855.Contig2	CCM_00448	Disaccharide metabolism
R990177	H2O[c] + STAOSE[c] -> MANTRIOSE[c] + FRU[c]	Beta-fructofuranosidase	3.2.1.26	CL1855.Contig2	CCM_00448	Disaccharide metabolism
R990178	H2O[c] + SUC6P[c] -> G6P[c] + FRU[c]	Beta-fructofuranosidase	3.2.1.26	CL1855.Contig2	CCM_00448	Disaccharide metabolism
R990179	NAD[c] + APROA[c] + H2O[c] <=> NADH[c] + bALA[c]	NAD-dependent aldehyde dehydrogenase	1.2.1.3	Unigene3634;Unigene5206;Unigene1599;CL217.Contig1;CL217.Contig2;CL217.Contig3;Unigene3245;CL1122.Contig2;CL1122.Contig1;CL1418.Contig8;CL1418.Contig1	CCM_00452;CCM_02203;CCM_05126;CCM_05450;CCM_07151;CCM_08475;CCM_09155;	beta-Alanine metabolism
R990180	NAD[c] + H2O[c] + TMAMMOBNAL[c] <=> NADH[c] + TMAMMOBNATE[c]	NAD-dependent aldehyde dehydrogenase	1.2.1.3	Unigene3634;Unigene5206;Unigene1599;CL217.Contig1;CL217.Contig2;CL217.Contig3;Unigene3245;CL1122.Contig2;CL1122.Contig1;CL1418.Contig8;CL1418.Contig1	CCM_00452;CCM_02203;CCM_05126;CCM_05450;CCM_07151;CCM_08475;CCM_09155;	Lysine metabolism
R990181	NAD[m] + H2O[m] + TMAMMOBNAL[m] <=> NADH[m] + TMAMMOBNATE[m]	NAD-dependent aldehyde dehydrogenase	1.2.1.3	Unigene3634;Unigene5206;Unigene1599;CL217.Contig1;CL217.Contig2;CL217.Contig3;Unigene3245;CL1122.Contig2;CL1122.Contig1;CL1418.Contig8;CL1418.Contig1	CCM_00452;CCM_02203;CCM_05126;CCM_05450;CCM_07151;CCM_08475;CCM_09155;	Lysine metabolism
R990182	NAD[c] + ACAL[c] + H2O[c] <=> NADH[c] + AC[c]	NAD-dependent aldehyde dehydrogenase	1.2.1.3	Unigene3634;Unigene5206;Unigene1599;CL217.Contig1;CL217.Contig2;CL217.Contig3;Unigene3245;CL1122.Contig2;CL1122.Contig1;CL1418.Contig8;CL1418.Contig1	CCM_00452;CCM_02203;CCM_05126;CCM_05450;CCM_07151;CCM_08475;CCM_09155;	Pyruvate metabolism
R990183	NAD[m] + ACAL[m] + H2O[m] <=> NADH[m] + AC[m]	NAD-dependent aldehyde dehydrogenase	1.2.1.3	Unigene3634;Unigene5206;Unigene1599;CL217.Contig1;CL217.Contig2;CL217.Contig3;Unigene3245;CL1122.Contig2;CL1122.Contig1;CL1418.Contig8;CL1418.Contig1	CCM_00452;CCM_02203;CCM_05126;CCM_05450;CCM_07151;CCM_08475;CCM_09155;	Pyruvate metabolism
R990184	NAD[e] + ACAL[e] + H2O[e] <=> NADH[e] + AC[e]	NAD-dependent aldehyde dehydrogenase	1.2.1.3	Unigene3634;Unigene5206;Unigene1599;CL217.Contig1;CL217.Contig2;CL217.Contig3;Unigene3245;CL1122.Contig2;CL1122.Contig1;CL1418.Contig8;CL1418.Contig1	CCM_00452;CCM_02203;CCM_05126;CCM_05450;CCM_07151;CCM_08475;CCM_09155;	Pyruvate metabolism
R990185	H2O[c] + TAGLY[c] -> DAGLY[c] + 0.3544 C160[c] + 0.3423 C181[c] + 0.1421 C182[c] + 0.1201 C183[c] + 0.041 C180[c]	Triacylglycerol lipase	3.1.1.3	Unigene8383;CL2041.Contig2;Unigene957;Unigene4448;Unigene5569;Unigene9003;Unigene7674;Unigene2598;Unigene4442;Unigene3840;Unigene4234;Unigene6000;Unigene10049;Unigene4137;CL1655.Contig1;Unigene5283;Unigene7915;Unigene899;Unigene7595;Unigene4106;CL1278.Contig1;Unigene6680;Unigene1371;CL141.Contig1;CL141.Contig2;Unigene3512;Unigene1955;Unigene6740;Unigene9685;Unigene8571;Unigene6341;Unigene2625;Uni…	CCM_00456;CCM_00581;CCM_00909;CCM_01925;CCM_02982;CCM_03046;CCM_05287;CCM_06112;CCM_06233;CCM_06959;CCM_07909;CCM_08202;CCM_08435;CCM_09089;CCM_09389;CCM_09597	Glycerolipid biosynthesis
R990186	H2O[e] + TAGLY[e] -> DAGLY[e] + 0.3544 C160[e] + 0.3423 C181[e] + 0.1421 C182[e] + 0.1201 C183[e] + 0.041 C180[e]	Triacylglycerol lipase	3.1.1.3	Unigene8383;CL2041.Contig2;Unigene957;Unigene4448;Unigene5569;Unigene9003;Unigene7674;Unigene2598;Unigene4442;Unigene3840;Unigene4234;Unigene6000;Unigene10049;Unigene4137;CL1655.Contig1;Unigene5283;Unigene7915;Unigene899;Unigene7595;Unigene4106;CL1278.Contig1;Unigene6680;Unigene1371;CL141.Contig1;CL141.Contig2;Unigene3512;Unigene1955;Unigene6740;Unigene9685;Unigene8571;Unigene6341;Unigene2625;Uni…	CCM_00456;CCM_00581;CCM_00909;CCM_01925;CCM_02982;CCM_03046;CCM_05287;CCM_06112;CCM_06233;CCM_06959;CCM_07909;CCM_08202;CCM_08435;CCM_09089;CCM_09389;CCM_09597	Glycerolipid biosynthesis
R990187	H2O[c] + DAGLY[c] -> MAGLY[c] + 0.2938 C160[c] + 0.3994 C181[c] + 0.1544 C182[c] + 0.1295 C183[c] + 0.0229 C180[c]	Triacylglycerol lipase	3.1.1.3	Unigene8383;CL2041.Contig2;Unigene957;Unigene4448;Unigene5569;Unigene9003;Unigene7674;Unigene2598;Unigene4442;Unigene3840;Unigene4234;Unigene6000;Unigene10049;Unigene4137;CL1655.Contig1;Unigene5283;Unigene7915;Unigene899;Unigene7595;Unigene4106;CL1278.Contig1;Unigene6680;Unigene1371;CL141.Contig1;CL141.Contig2;Unigene3512;Unigene1955;Unigene6740;Unigene9685;Unigene8571;Unigene6341;Unigene2625;Uni…	CCM_00456;CCM_00581;CCM_00909;CCM_01925;CCM_02982;CCM_03046;CCM_05287;CCM_06112;CCM_06233;CCM_06959;CCM_07909;CCM_08202;CCM_08435;CCM_09089;CCM_09389;CCM_09597	Glycerolipid biosynthesis
R990188	H2O[e] + DAGLY[e] -> MAGLY[e] + 0.2938 C160[e] + 0.3994 C181[e] + 0.1544 C182[e] + 0.1295 C183[e] + 0.0229 C180[e]	Triacylglycerol lipase	3.1.1.3	Unigene8383;CL2041.Contig2;Unigene957;Unigene4448;Unigene5569;Unigene9003;Unigene7674;Unigene2598;Unigene4442;Unigene3840;Unigene4234;Unigene6000;Unigene10049;Unigene4137;CL1655.Contig1;Unigene5283;Unigene7915;Unigene899;Unigene7595;Unigene4106;CL1278.Contig1;Unigene6680;Unigene1371;CL141.Contig1;CL141.Contig2;Unigene3512;Unigene1955;Unigene6740;Unigene9685;Unigene8571;Unigene6341;Unigene2625;Uni…	CCM_00456;CCM_00581;CCM_00909;CCM_01925;CCM_02982;CCM_03046;CCM_05287;CCM_06112;CCM_06233;CCM_06959;CCM_07909;CCM_08202;CCM_08435;CCM_09089;CCM_09389;CCM_09597	Glycerolipid biosynthesis
R990189	RL5P[c] <=> R5P[c]	Ribose 5-phosphate isomerase	5.3.1.6	Unigene7908;Unigene9325	CCM_00462;CCM_01641;CCM_08256	Pentose-phosphate pathway
R990190	ARG[c] -> UREA[c] + ORN[c]	Arginase	3.5.3.1	Unigene6708;CL1344.Contig2;CL1344.Contig1	CCM_00464	Arginine and proline metabolism
R990191	LAC[c] + NAGA6P[c] <=> NAC6P[c] + H2O[c]	N-acetylmuramic acid 6-phosphate etherase	4.2.1.126	CL475.Contig1;CL475.Contig2;Unigene2513	CCM_00491;CCM_02643	Polysaccharide metabolism
R990192	ATN[c] <=> ATT[c]	Allantoinase	3.5.2.5	Unigene6670	CCM_00497	Nitrogen metabolism
R990193	ATP[c] + ASP[c] + GLN[c] -> AMP[c] + PPI[c] + GLU[c] + ASN[c]	Asparagine synthase (glutamine-hydrolysing)	6.3.5.4	Unigene4832;Unigene8907;Unigene5982;Unigene1391;	CCM_00509;CCM_01521;CCM_03855	Alanine/aspartate and asparagine metabolism
R990194	NADPH[c] + ERGOTET[c] -> NADP[c] + ERGOST[c]	C-24(28) sterol reductase	1.3.1.71	Unigene1393;Unigene4777	CCM_00528	Biosynthesis of ergosterol
R990195	ATP[c] + GLU[c] + CYS[c] -> ADP[c] + PI[c] + GC[c]	Gamma-Glutamylcysteine synthetase	6.3.2.2	CL1266.Contig1	CCM_00539	Glutathione biosynthesis
R990196	H2O[c] + OXOSUCC[c] -> OA[c] + NH3[c]	Omega-amidase	3.5.1.3	Unigene1369;Unigene3729	CCM_00553	Alanine/aspartate and asparagine metabolism
R990197	H2O[c] + OXOGLU[c] -> AKG[c] + NH3[c]	Omega-amidase	3.5.1.3	Unigene1369;Unigene3729	CCM_00553	Alanine/aspartate and asparagine metabolism
R990198	DSAM[c] + SPRMD[c] -> 5MTA[c] + SPRM[c]	Spermine synthase	2.5.1.22	CCM_00554;CCM_04045	CCM_00554;CCM_04045	Arginine and proline metabolism
R990199	DSAM[c] + PTRSC[c] -> 5MTA[c] + SPRMD[c]	Spermidine synthase	2.5.1.16	Unigene1816	CCM_00554;CCM_04045	Arginine and proline metabolism
R990200	CELLOB[c] -> bDGLC[c]	Beta-glucosidase	3.2.1.21	Unigene7738;Unigene310;Unigene8288;CL1134.Contig2;Unigene193;Unigene2331;Unigene5721;Unigene334;Unigene4064;CL372.Contig2;Unigene7391;Unigene5753;CL289.Contig4;CL289.Contig2;CL289.Contig3;Unigene4283;CL1053.Contig2;CL1053.Contig1;Unigene756;Unigene6760;Unigene1046;Unigene3625;Unigene4491;Unigene6061;CL1717.Contig2;Unigene2472;CL2240.Contig2;Unigene2408;CL2224.Contig2	CCM_00556;CCM_00791;CCM_02750;CCM_04729;CCM_05167;CCM_05296;CCM_06730;CCM_07910	Polysaccharide metabolism
R990201	14GLUCAN[c] -> bDGLC[c]	Beta-glucosidase	3.2.1.21	Unigene7738;Unigene310;Unigene8288;CL1134.Contig2;Unigene193;Unigene2331;Unigene5721;Unigene334;Unigene4064;CL372.Contig2;Unigene7391;Unigene5753;CL289.Contig4;CL289.Contig2;CL289.Contig3;Unigene4283;CL1053.Contig2;CL1053.Contig1;Unigene756;Unigene6760;Unigene1046;Unigene3625;Unigene4491;Unigene6061;CL1717.Contig2;Unigene2472;CL2240.Contig2;Unigene2408;CL2224.Contig2	CCM_00556;CCM_00791;CCM_02750;CCM_04729;CCM_05167;CCM_05296;CCM_06730;CCM_07910	Polysaccharide metabolism
R990202	SALIC[c] + NADH[c] + O2[c] <=> CATCH[c] + NAD[c] + H2O[c] + CO2[c]	Salicylate hydroxylase	1.14.13.1	CL848.Contig1	CCM_00583;CCM_01560;CCM_02700;CCM_02983;CCM_08274	Dioxin degradation
R990203	C160COA[c] + MALCOA[c] -> COA[c] + CO2[c] + C180COA[c]	Fatty acid elongase	2.3.1.199	Unigene4963;Unigene4410;Unigene1699;Unigene9678;Unigene10743;Unigene10807;Unigene10596;Unigene10567;Unigene10512;Unigene10822;Unigene10674	CCM_00603;CCM_01518;CCM_01811;CCM_09346	Fatty acid elongation
R990204	ACACP[c] + MALACP[c] -> AACACP[c] + CO2[c] + ACP[c]	Beta-ketoacyl-[acyl-carrier-protein] synthase I	2.3.1.41	Unigene6019;Unigene1820;Unigene9623;Unigene4323;	CCM_00603;CCM_01518;CCM_01811;CCM_09346	Fatty acid biosynthesis
R990205	C40ACP[c] + MALACP[c] -> C6OACP[c] + CO2[c] + ACP[c]	Beta-ketoacyl-[acyl-carrier-protein] synthase I	2.3.1.41	Unigene6019;Unigene1820;Unigene9623;Unigene4323;	CCM_00603;CCM_01518;CCM_01811;CCM_09346	Fatty acid biosynthesis
R990206	C60ACP[c] + MALACP[c] -> C8OACP[c] + CO2[c] + ACP[c]	Beta-ketoacyl-[acyl-carrier-protein] synthase I	2.3.1.41	Unigene6019;Unigene1820;Unigene9623;Unigene4323;	CCM_00603;CCM_01518;CCM_01811;CCM_09346	Fatty acid biosynthesis
R990207	C80ACP[c] + MALACP[c] -> C10OACP[c] + CO2[c] + ACP[c]	Beta-ketoacyl-[acyl-carrier-protein] synthase I	2.3.1.41	Unigene6019;Unigene1820;Unigene9623;Unigene4323;	CCM_00603;CCM_01518;CCM_01811;CCM_09346	Fatty acid biosynthesis
R990208	C100ACP[c] + MALACP[c] -> C12OACP[c] + CO2[c] + ACP[c]	Beta-ketoacyl-[acyl-carrier-protein] synthase I	2.3.1.41	Unigene6019;Unigene1820;Unigene9623;Unigene4323;	CCM_00603;CCM_01518;CCM_01811;CCM_09346	Fatty acid biosynthesis
R990209	C120ACP[c] + MALACP[c] -> C14OACP[c] + CO2[c] + ACP[c]	Beta-ketoacyl-[acyl-carrier-protein] synthase I	2.3.1.41	Unigene6019;Unigene1820;Unigene9623;Unigene4323;	CCM_00603;CCM_01518;CCM_01811;CCM_09346	Fatty acid biosynthesis
R990210	C140ACP[c] + MALACP[c] -> C16OACP[c] + CO2[c] + ACP[c]	Beta-ketoacyl-[acyl-carrier-protein] synthase I	2.3.1.41	Unigene6019;Unigene1820;Unigene9623;Unigene4323;	CCM_00603;CCM_01518;CCM_01811;CCM_09346	Fatty acid biosynthesis
R990211	C160ACP[c] + MALACP[c] -> C18OACP[c] + CO2[c] + ACP[c]	Beta-ketoacyl-[acyl-carrier-protein] synthase I	2.3.1.41	Unigene6019;Unigene1820;Unigene9623;Unigene4323;	CCM_00603;CCM_01518;CCM_01811;CCM_09346	Fatty acid biosynthesis
R990212	CMUSA[c] -> AMSEDH[c] + CO2[c]	Aminocarboxymuconate-semialdehyde decarboxylase	4.1.1.45	Unigene737;Unigene5662	CCM_00617	Phenylalanine, tyrosine and tryptophan biosynthesis
R990213	DUMP[c] -> PI[c] + DU[c]	5-nucleotidase	3.1.3.5	Unigene732;Unigene5170;CL720.Contig1;Unigene6683;CL1632.Contig1;CL1632.Contig2;CL1632.Contig3;CL1632.Contig4;Unigene2615;CL720.Contig2	CCM_00622;CCM_02831;CCM_04317	Nucleotide salvage pathway
R990214	DTMP[c] -> PI[c] + DT[c]	5-nucleotidase	3.1.3.5	Unigene732;Unigene5170;CL720.Contig1;Unigene6683;CL1632.Contig1;CL1632.Contig2;CL1632.Contig3;CL1632.Contig4;Unigene2615;CL720.Contig2	CCM_00622;CCM_02831;CCM_04317	Nucleotide salvage pathway
R990215	DAMP[c] -> PI[c] + DA[c]	5-nucleotidase	3.1.3.5	Unigene732;Unigene5170;CL720.Contig1;Unigene6683;CL1632.Contig1;CL1632.Contig2;CL1632.Contig3;CL1632.Contig4;Unigene2615;CL720.Contig2	CCM_00622;CCM_02831;CCM_04317	Nucleotide salvage pathway
R990216	DGMP[c] -> PI[c] + DG[c]	5-nucleotidase	3.1.3.5	Unigene732;Unigene5170;CL720.Contig1;Unigene6683;CL1632.Contig1;CL1632.Contig2;CL1632.Contig3;CL1632.Contig4;Unigene2615;CL720.Contig2	CCM_00622;CCM_02831;CCM_04317	Nucleotide salvage pathway
R990217	DCMP[c] -> PI[c] + DC[c]	5-nucleotidase	3.1.3.5	Unigene732;Unigene5170;CL720.Contig1;Unigene6683;CL1632.Contig1;CL1632.Contig2;CL1632.Contig3;CL1632.Contig4;Unigene2615;CL720.Contig2	CCM_00622;CCM_02831;CCM_04317	Nucleotide salvage pathway
R990218	CMP[c] -> PI[c] + CYTD[c]	5-nucleotidase	3.1.3.5	Unigene732;Unigene5170;CL720.Contig1;Unigene6683;CL1632.Contig1;CL1632.Contig2;CL1632.Contig3;CL1632.Contig4;Unigene2615;CL720.Contig2	CCM_00622;CCM_02831;CCM_04317	Nucleotide salvage pathway
R990219	AMP[c] -> PI[c] + ADN[c]	5-nucleotidase	3.1.3.5	Unigene732;Unigene5170;CL720.Contig1;Unigene6683;CL1632.Contig1;CL1632.Contig2;CL1632.Contig3;CL1632.Contig4;Unigene2615;CL720.Contig2	CCM_00622;CCM_02831;CCM_04317	Nucleotide salvage pathway
R990220	GMP[c] -> PI[c] + GSN[c]	5-nucleotidase	3.1.3.5	Unigene732;Unigene5170;CL720.Contig1;Unigene6683;CL1632.Contig1;CL1632.Contig2;CL1632.Contig3;CL1632.Contig4;Unigene2615;CL720.Contig2	CCM_00622;CCM_02831;CCM_04317	Nucleotide salvage pathway
R990221	IMP[c] -> PI[c] + INS[c]	5-nucleotidase	3.1.3.5	Unigene732;Unigene5170;CL720.Contig1;Unigene6683;CL1632.Contig1;CL1632.Contig2;CL1632.Contig3;CL1632.Contig4;Unigene2615;CL720.Contig2	CCM_00622;CCM_02831;CCM_04317	Nucleotide salvage pathway
R990222	XMP[c] -> PI[c] + XTSINE[c]	5-nucleotidase	3.1.3.5	Unigene732;Unigene5170;CL720.Contig1;Unigene6683;CL1632.Contig1;CL1632.Contig2;CL1632.Contig3;CL1632.Contig4;Unigene2615;CL720.Contig2	CCM_00622;CCM_02831;CCM_04317	Nucleotide salvage pathway
R990223	UMP[c] -> PI[c] + URI[c]	5-nucleotidase	3.1.3.5	Unigene732;Unigene5170;CL720.Contig1;Unigene6683;CL1632.Contig1;CL1632.Contig2;CL1632.Contig3;CL1632.Contig4;Unigene2615;CL720.Contig2	CCM_00622;CCM_02831;CCM_04317	Nucleotide salvage pathway
R990224	ATP[c] + GLAC[c] -> ADP[c] + GAL1P[c]	Galactokinase	2.7.1.6	Unigene3982	CCM_00637	Galactose metabolism
R990225	PYR[m] + OBUT[m] -> CO2[m] + ABUT[m]	Acetolactate synthase	2.2.1.6	CL1096.Contig2;CL1096.Contig1;Unigene261;Unigene2539;CL1242.Contig1;CL1242.Contig2	CCM_00646;CCM_08845	Valine, leucine and isoleucine metabolism
R990226	PYR[c] + OBUT[c] -> CO2[c] + ABUT[c]	Acetolactate synthase	2.2.1.6	CL1096.Contig2;CL1096.Contig1;Unigene261;Unigene2539;CL1242.Contig1;CL1242.Contig2	CCM_00646;CCM_08845	Valine, leucine and isoleucine metabolism
R990227	2 PYR[m] -> CO2[m] + ACLAC[m]	Acetolactate synthase	2.2.1.6	CL1096.Contig2;CL1096.Contig1;Unigene261;Unigene2539;CL1242.Contig1;CL1242.Contig2	CCM_00646;CCM_08845	Valine, leucine and isoleucine metabolism
R990228	2 PYR[c] -> CO2[c] + ACLAC[c]	Acetolactate synthase	2.2.1.6	CL1096.Contig2;CL1096.Contig1;Unigene261;Unigene2539;CL1242.Contig1;CL1242.Contig2	CCM_00646;CCM_08845	Valine, leucine and isoleucine metabolism
R990229	O2[m] + C160COA[m] -> H2O2[m] + C16DCOA[m]	Acyl-CoA oxidase	1.3.3.6	Unigene3143;Unigene2240;Unigene3665;Unigene695;Unigene7106;CL935.Contig1;CL935.Contig2;CL935.Contig4;Unigene3490	CCM_00678	Fatty acid oxidation
R990230	O2[p] + C160COA[p] -> H2O2[p] + C16DCOA[p]	Acyl-CoA oxidase	1.3.3.6	Unigene3143;Unigene2240;Unigene3665;Unigene695;Unigene7106;CL935.Contig1;CL935.Contig2;CL935.Contig4;Unigene3490	CCM_00678	Fatty acid oxidation
R990231	O2[c] + C160COA[c] -> H2O2[c] + C16DCOA[c]	Acyl-CoA oxidase	1.3.3.6	Unigene3143;Unigene2240;Unigene3665;Unigene695;Unigene7106;CL935.Contig1;CL935.Contig2;CL935.Contig4;Unigene3490	CCM_00678	Fatty acid oxidation
R990232	O2[b] + C160COA[b] -> H2O2[b] + C16DCOA[b]	Acyl-CoA oxidase	1.3.3.6	Unigene3143;Unigene2240;Unigene3665;Unigene695;Unigene7106;CL935.Contig1;CL935.Contig2;CL935.Contig4;Unigene3490	CCM_00678	Fatty acid oxidation
R990233	O2[m] + C140COA[m] -> H2O2[m] + C14DCOA[m]	Acyl-CoA oxidase	1.3.3.6	Unigene3143;Unigene2240;Unigene3665;Unigene695;Unigene7106;CL935.Contig1;CL935.Contig2;CL935.Contig4;Unigene3490	CCM_00678	Fatty acid oxidation
R990234	O2[p] + C140COA[p] -> H2O2[p] + C14DCOA[p]	Acyl-CoA oxidase	1.3.3.6	Unigene3143;Unigene2240;Unigene3665;Unigene695;Unigene7106;CL935.Contig1;CL935.Contig2;CL935.Contig4;Unigene3490	CCM_00678	Fatty acid oxidation
R990235	O2[c] + C140COA[c] -> H2O2[c] + C14DCOA[c]	Acyl-CoA oxidase	1.3.3.6	Unigene3143;Unigene2240;Unigene3665;Unigene695;Unigene7106;CL935.Contig1;CL935.Contig2;CL935.Contig4;Unigene3490	CCM_00678	Fatty acid oxidation
R990236	O2[b] + C140COA[b] -> H2O2[b] + C14DCOA[b]	Acyl-CoA oxidase	1.3.3.6	Unigene3143;Unigene2240;Unigene3665;Unigene695;Unigene7106;CL935.Contig1;CL935.Contig2;CL935.Contig4;Unigene3490	CCM_00678	Fatty acid oxidation
R990237	O2[m] + C120COA[m] -> H2O2[m] + C12DCOA[m]	Acyl-CoA oxidase	1.3.3.6	Unigene3143;Unigene2240;Unigene3665;Unigene695;Unigene7106;CL935.Contig1;CL935.Contig2;CL935.Contig4;Unigene3490	CCM_00678	Fatty acid oxidation
R990238	O2[p] + C120COA[p] -> H2O2[p] + C12DCOA[p]	Acyl-CoA oxidase	1.3.3.6	Unigene3143;Unigene2240;Unigene3665;Unigene695;Unigene7106;CL935.Contig1;CL935.Contig2;CL935.Contig4;Unigene3490	CCM_00678	Fatty acid oxidation
R990239	O2[c] + C120COA[c] -> H2O2[c] + C12DCOA[c]	Acyl-CoA oxidase	1.3.3.6	Unigene3143;Unigene2240;Unigene3665;Unigene695;Unigene7106;CL935.Contig1;CL935.Contig2;CL935.Contig4;Unigene3490	CCM_00678	Fatty acid oxidation
R990240	O2[b] + C120COA[b] -> H2O2[b] + C12DCOA[b]	Acyl-CoA oxidase	1.3.3.6	Unigene3143;Unigene2240;Unigene3665;Unigene695;Unigene7106;CL935.Contig1;CL935.Contig2;CL935.Contig4;Unigene3490	CCM_00678	Fatty acid oxidation
R990241	O2[m] + C100COA[m] -> H2O2[m] + C10DCOA[m]	Acyl-CoA oxidase	1.3.3.6	Unigene3143;Unigene2240;Unigene3665;Unigene695;Unigene7106;CL935.Contig1;CL935.Contig2;CL935.Contig4;Unigene3490	CCM_00678	Fatty acid oxidation
R990242	O2[p] + C100COA[p] -> H2O2[p] + C10DCOA[p]	Acyl-CoA oxidase	1.3.3.6	Unigene3143;Unigene2240;Unigene3665;Unigene695;Unigene7106;CL935.Contig1;CL935.Contig2;CL935.Contig4;Unigene3490	CCM_00678	Fatty acid oxidation
R990243	O2[c] + C100COA[c] -> H2O2[c] + C10DCOA[c]	Acyl-CoA oxidase	1.3.3.6	Unigene3143;Unigene2240;Unigene3665;Unigene695;Unigene7106;CL935.Contig1;CL935.Contig2;CL935.Contig4;Unigene3490	CCM_00678	Fatty acid oxidation
R990244	O2[b] + C100COA[b] -> H2O2[b] + C10DCOA[b]	Acyl-CoA oxidase	1.3.3.6	Unigene3143;Unigene2240;Unigene3665;Unigene695;Unigene7106;CL935.Contig1;CL935.Contig2;CL935.Contig4;Unigene3490	CCM_00678	Fatty acid oxidation
R990245	O2[m] + C80COA[m] -> H2O2[m] + C8DCOA[m]	Acyl-CoA oxidase	1.3.3.6	Unigene3143;Unigene2240;Unigene3665;Unigene695;Unigene7106;CL935.Contig1;CL935.Contig2;CL935.Contig4;Unigene3490	CCM_00678	Fatty acid oxidation
R990246	O2[p] + C80COA[p] -> H2O2[p] + C8DCOA[p]	Acyl-CoA oxidase	1.3.3.6	Unigene3143;Unigene2240;Unigene3665;Unigene695;Unigene7106;CL935.Contig1;CL935.Contig2;CL935.Contig4;Unigene3490	CCM_00678	Fatty acid oxidation
R990247	O2[c] + C80COA[c] -> H2O2[c] + C8DCOA[c]	Acyl-CoA oxidase	1.3.3.6	Unigene3143;Unigene2240;Unigene3665;Unigene695;Unigene7106;CL935.Contig1;CL935.Contig2;CL935.Contig4;Unigene3490	CCM_00678	Fatty acid oxidation
R990248	O2[b] + C80COA[b] -> H2O2[b] + C8DCOA[b]	Acyl-CoA oxidase	1.3.3.6	Unigene3143;Unigene2240;Unigene3665;Unigene695;Unigene7106;CL935.Contig1;CL935.Contig2;CL935.Contig4;Unigene3490	CCM_00678	Fatty acid oxidation
R990249	O2[m] + C60COA[m] -> H2O2[m] + C6HCOA[m]	Acyl-CoA oxidase	1.3.3.6	Unigene3143;Unigene2240;Unigene3665;Unigene695;Unigene7106;CL935.Contig1;CL935.Contig2;CL935.Contig4;Unigene3490	CCM_00678	Fatty acid oxidation
R990250	O2[p] + C60COA[p] -> H2O2[p] + C6HCOA[p]	Acyl-CoA oxidase	1.3.3.6	Unigene3143;Unigene2240;Unigene3665;Unigene695;Unigene7106;CL935.Contig1;CL935.Contig2;CL935.Contig4;Unigene3490	CCM_00678	Fatty acid oxidation
R990251	O2[c] + C60COA[c] -> H2O2[c] + C6DCOA[c]	Acyl-CoA oxidase	1.3.3.6	Unigene3143;Unigene2240;Unigene3665;Unigene695;Unigene7106;CL935.Contig1;CL935.Contig2;CL935.Contig4;Unigene3490	CCM_00678	Fatty acid oxidation
R990252	O2[b] + C60COA[b] -> H2O2[b] + C6DCOA[b]	Acyl-CoA oxidase	1.3.3.6	Unigene3143;Unigene2240;Unigene3665;Unigene695;Unigene7106;CL935.Contig1;CL935.Contig2;CL935.Contig4;Unigene3490	CCM_00678	Fatty acid oxidation
R990253	O2[m] + C40COA[m] -> H2O2[m] + C4HCOA[m]	Acyl-CoA oxidase	1.3.3.6	Unigene3143;Unigene2240;Unigene3665;Unigene695;Unigene7106;CL935.Contig1;CL935.Contig2;CL935.Contig4;Unigene3490	CCM_00678	Fatty acid oxidation
R990254	O2[p] + C40COA[p] -> H2O2[p] + C4HCOA[p]	Acyl-CoA oxidase	1.3.3.6	Unigene3143;Unigene2240;Unigene3665;Unigene695;Unigene7106;CL935.Contig1;CL935.Contig2;CL935.Contig4;Unigene3490	CCM_00678	Fatty acid oxidation
R990255	O2[c] + C40COA[c] -> H2O2[c] + C4DCOA[c]	Acyl-CoA oxidase	1.3.3.6	Unigene3143;Unigene2240;Unigene3665;Unigene695;Unigene7106;CL935.Contig1;CL935.Contig2;CL935.Contig4;Unigene3490	CCM_00678	Fatty acid oxidation
R990256	O2[b] + C40COA[b] -> H2O2[b] + C4HCOA[b]	Acyl-CoA oxidase	1.3.3.6	Unigene3143;Unigene2240;Unigene3665;Unigene695;Unigene7106;CL935.Contig1;CL935.Contig2;CL935.Contig4;Unigene3490	CCM_00678	Fatty acid oxidation
R990257	GDPMAN[c] + DOLP[c] -> DOLMANP[c] + GDP[c]	GDPmanse:dolichyl-phosphate O-beta-D-mannosyltransferase	2.4.1.83	CCM_00704	CCM_00704	N-Glycan biosynthesis
R990258	ATP[c] + SPH[c] -> ADP[c] + DHSP[c]	Sphingolipid long chain base kinase (sphinganine)	2.7.1.91	CL1144.Contig2;CL1144.Contig1;Unigene2706;Unigene283;	CCM_00739	Sphingolipid biosynthesis
R990259	ATP[m] + SPH[m] -> ADP[m] + DHSP[m]	Sphingolipid long chain base kinase (sphinganine)	2.7.1.91	CL1144.Contig2;CL1144.Contig1;Unigene2706;Unigene283;	CCM_00739	Sphingolipid biosynthesis
R990260	ATP[c] + PSPH[c] -> ADP[c] + PHSP[c]	Sphingolipid long chain base kinase (phytosphingosine)	2.7.1.91	CL1144.Contig2;CL1144.Contig1;Unigene2706;Unigene283;	CCM_00739	Sphingolipid biosynthesis
R990261	ATP[m] + PSPH[m] -> ADP[m] + PHSP[m]	Sphingolipid long chain base kinase (phytosphingosine)	2.7.1.91	CL1144.Contig2;CL1144.Contig1;Unigene2706;Unigene283;	CCM_00739	Sphingolipid biosynthesis
R990262	ATP[c] + SPSE[c] -> ADP[c] + SHSP[c]	Sphingolipid long chain base kinase (sphingosine)	2.7.1.91	CL1144.Contig2;CL1144.Contig1;Unigene2706;Unigene283;	CCM_00739	Sphingolipid biosynthesis
R990263	ATP[m] + SPSE[m] -> ADP[m] + SHSP[m]	Sphingolipid long chain base kinase (sphingosine)	2.7.1.91	CL1144.Contig2;CL1144.Contig1;Unigene2706;Unigene283;	CCM_00739	Sphingolipid biosynthesis
R990264	FDP[c] <=> T3P2[c] + T3P1[c]	Fructose-bisphosphate aldolase	4.1.2.13	CL2201.Contig2;CL2201.Contig1;Unigene4883;CL2204.Contig1;CL2204.Contig2;Unigene9013;Unigene1389	CCM_00743;CCM_06361;CCM_08255	Glycolysis/gluconeogenesis
R990265	T3P2[c] + E4P[c] <=> SBP[c]	Fructose-bisphosphate aldolase	4.1.2.13	CL2201.Contig2;CL2201.Contig1;Unigene4883;CL2204.Contig1;CL2204.Contig2;Unigene9013;Unigene1389	CCM_00743;CCM_06361;CCM_08255	Glycolysis/gluconeogenesis
R990266	SAM[c] + HISLYS[c] -> SAH[c] + TMLS[c]	Histone-lysine N-methyltransferase	2.1.1.43	CL1521.Contig1;CL1521.Contig2;CL804.Contig2;CL804.Contig1;CL442.Contig1;CL442.Contig2;CL2178.Contig1;CL2178.Contig2;Unigene7998;Unigene325;CL2139.Contig2;CL2139.Contig1;CL1490.Contig1;CL1490.Contig2;CL291.Contig1;CL291.Contig2;CL2294.Contig2;CL2294.Contig1;Unigene5817;Unigene3290;Unigene4433;Unigene7480;Unigene5334;Unigene8342;Unigene1037;Unigene3685;Unigene1819;CL782.Contig2;CL782.Contig1;Unigen…	CCM_00746;CCM_03919;CCM_06493;CCM_06781;CCM_07296;CCM_08113	Lysine metabolism
R990267	SER[m] + THF[m] <=> GLY[m] + METTHF[m]	Glycine hydroxymethyltransferase	2.1.2.1	Unigene2457;Unigene1569;Unigene6573	CCM_00764;CCM_01317	Glycine, serine and threonine metabolism
R990268	SER[c] + THF[c] <=> GLY[c] + METTHF[c]	Glycine hydroxymethyltransferase	2.1.2.1	Unigene2457;Unigene1569;Unigene6573	CCM_00764;CCM_01317	Glycine, serine and threonine metabolism
R990269	13GLUCAN[e] -> GLC[e]	Exo-beta-1,3-glucanase	3.2.1.58	Unigene897;Unigene1145;Unigene7792;Unigene7383;Unigene3217;Unigene633;CL1669.Contig1;CL1669.Contig2;Unigene5651;Unigene133;Unigene6249;Unigene3623	CCM_00770;CCM_01183;CCM_02756;CCM_03532;CCM_04632;CCM_06947	Polysaccharide metabolism
R990270	CINNAMATE[c] + ATP[c] + COA[c] -> CINYLCOA[c] + AMP[c] + PPI[c]	4-coumarate-CoA ligase	6.2.1.12	Unigene1401;CL1958.Contig2;CL1958.Contig3;Unigene4164;CL1654.Contig2;CL231.Contig2;CL231.Contig3;CL231.Contig1	CCM_00779;CCM_06033;CCM_06092;CCM_06131;CCM_08214	Flavonoid Biosynthesis
R990271	FERULATE[c] + ATP[c] + COA[c] -> FERYLCOA[c] + AMP[c] + PPI[c]	4-coumarate-CoA ligase	6.2.1.12	Unigene1401;CL1958.Contig2;CL1958.Contig3;Unigene4164;CL1654.Contig2;CL231.Contig2;CL231.Contig3;CL231.Contig1	CCM_00779;CCM_06033;CCM_06092;CCM_06131;CCM_08214	Flavonoid Biosynthesis
R990272	SINAPATE[c] + ATP[c] + COA[c] -> SIPYLCOA[c] + AMP[c] + PPI[c]	4-coumarate-CoA ligase	6.2.1.12	Unigene1401;CL1958.Contig2;CL1958.Contig3;Unigene4164;CL1654.Contig2;CL231.Contig2;CL231.Contig3;CL231.Contig1	CCM_00779;CCM_06033;CCM_06092;CCM_06131;CCM_08214	Flavonoid Biosynthesis
R990273	CAFFEATE[c] + ATP[c] + COA[c] -> CAFYLCOA[c] + AMP[c] + PPI[c]	4-coumarate-CoA ligase	6.2.1.12	Unigene1401;CL1958.Contig2;CL1958.Contig3;Unigene4164;CL1654.Contig2;CL231.Contig2;CL231.Contig3;CL231.Contig1	CCM_00779;CCM_06033;CCM_06092;CCM_06131;CCM_08214	Flavonoid Biosynthesis
R990274	COUMARATE[c] + ATP[c] + COA[c] -> CMRYLCOA[c] + AMP[c] + PPI[c]	4-coumarate-CoA ligase	6.2.1.12	Unigene1401;CL1958.Contig2;CL1958.Contig3;Unigene4164;CL1654.Contig2;CL231.Contig2;CL231.Contig3;CL231.Contig1	CCM_00779;CCM_06033;CCM_06092;CCM_06131;CCM_08214	Flavonoid Biosynthesis
R990275	HFERYLIC[c] + ATP[c] + COA[c] -> HFERYLCOA[c] + AMP[c] + PPI[c]	4-coumarate-CoA ligase	6.2.1.12	Unigene1401;CL1958.Contig2;CL1958.Contig3;Unigene4164;CL1654.Contig2;CL231.Contig2;CL231.Contig3;CL231.Contig1	CCM_00779;CCM_06033;CCM_06092;CCM_06131;CCM_08214	Flavonoid Biosynthesis
R990276	2MCIT[c] <=> 2MACO[c] + H2O[c]	Methylcitrate dehydratase	4.2.1.79	Unigene7886	CCM_00810	Propanoate and butanoate metabolism
R990277	NAD[m] + ICIT[m] -> NADH[m] + CO2[m] + AKG[m]	NAD-dependent isocitrate dehydrogenase	1.1.1.41	Unigene5159;Unigene1985	CCM_00814;CCM_04171	Tricarboxylic acid cycle
R990278	ATP[c] + TRNA[c] + LYS[c] -> AMP[c] + PPI[c] + LLTRNA[c]	Lysyl-tRNA synthetase	6.1.1.6	Unigene6660;CL1681.Contig2;CL1681.Contig1;Unigene6279;Unigene511;Unigene1811;Unigene717	CCM_00818;CCM_05434	Lysine metabolism
R990279	HYDBZ[c] + O2[c] -> MAYLPYR[c]	Gentisate 1,2-dioxygenase	1.13.11.4	Unigene923;CL1796.Contig1;CL1796.Contig2	CCM_00823	Phenylalanine, tyrosine and tryptophan biosynthesis
R990280	FUACAC[c] -> FUM[c] + ACTAC[c]	Fumarylacetoacetate hydrolase	3.7.1.2	CL1746.Contig2;CL1746.Contig1;Unigene706;CL282.Contig1;CL282.Contig2;CL282.Contig3;CL282.Contig6;CL282.Contig7;CL282.Contig9	CCM_00824;CCM_02796;CCM_04449;CCM_06934	Phenylalanine, tyrosine and tryptophan biosynthesis
R990281	5THR1P[c] -> METHIR1P[c]	S-methyl-5-thioribose-1-phosphate isomerase	5.3.1.23	Unigene666	CCM_00840	Methionine metabolism
R990282	H2O[c] + NAORN[c] <=> ORN[c] + AC[c]	Acetylornithine deacetylase	3.5.1.16	Unigene7025;Unigene4854;CL192.Contig4;CL696.Contig1;CL696.Contig2	CCM_00841;CCM_02857	Arginine and proline metabolism
R990283	O2[m] + GULACNE[m] -> XYLACNE[m] + H2O2[m]	L-gulonolactone oxidase	1.1.3.8	Unigene1814	CCM_00852	Ascorbate and aldarate metabolism
R990284	XYLACNE[m] -> ASCOBATE[m]	L-gulonolactone oxidase	1.1.3.8	Unigene1814	CCM_00852	Ascorbate and aldarate metabolism
R990285	ATP[c] + RL[c] -> ADP[c] + RL5P[c]	D-ribulokinase	2.7.1.47	Unigene1399	CCM_00854	Pentose sugar metabolism
R990286	1PALM3P[c] + NADP[c] -> PALMP[c] + NADPH[c]	Acylglycerone-phosphate reductase	1.1.1.101	Unigene4804;CL1515.Contig3;CL1515.Contig4;CL1515.Contig2;CL1515.Contig1;Unigene5548;CL894.Contig1;CL894.Contig2;Unigene4318;Unigene9613;Unigene5092;Unigene6202	CCM_00856;CCM_02900;CCM_05122;CCM_06840	Glycerophospholipid biosynthesis
R990287	ATP[c] + TRNA[c] + PRO[c] -> AMP[c] + PPI[c] + LPROTRNA[c]	Prolyl-tRNA synthetase	6.1.1.15	CL1702.Contig1;CL1702.Contig2;Unigene5863	CCM_00895;CCM_06645	Arginine and proline metabolism
R990288	ATP[m] + TRNA[m] + PRO[m] -> AMP[m] + PPI[m] + LPROTRNA[m]	Prolyl-tRNA synthetase	6.1.1.15	CL1702.Contig1;CL1702.Contig2;Unigene5863	CCM_00895;CCM_06645	Arginine and proline metabolism
R990289	QH2[m] + 2 FERI[m] + 4 H_PO[m] -> Q[m] + 2 FERO[m] + 4 H_PO[c]	Ubiquinol-cytochrome c reductase	1.10.2.2	Unigene4762;Unigene1180;Unigene2127;Unigene6471;Unigene5832	CCM_00897;CCM_03647	Oxidative phosphorylation
R990290	QH2[c] + 2 FERI[c] + 4 H_PO[c] -> Q[c] + 2 FERO[c] + 4 H_PO[e]	Ubiquinol-cytochrome c reductase	1.10.2.2	Unigene4762;Unigene1180;Unigene2127;Unigene6471;Unigene5832	CCM_00897;CCM_03647	Oxidative phosphorylation
R990291	2 AMIEVUL[c] -> H2O[c] + PPBG[c]	Porphobilinogen synthase	4.2.1.24	Unigene7894	CCM_00935	Porphyrin and Chlorophyll metabolism
R990292	2 AMIEVUL[m] -> H2O[m] + PPBG[m]	Porphobilinogen synthase	4.2.1.24	Unigene7894	CCM_00935	Porphyrin and Chlorophyll metabolism
R990293	ACCOA[c] + PTRSC[c] -> COA[c] + APRUT[c]	Diamine acetyltransferase	2.3.1.57	Unigene6204;Unigene8129;Unigene5546	CCM_00942;CCM_04652	Arginine and proline metabolism
R990294	PAPS[c] + RTHIO[c] -> OTHIO[c] + H2SO3[c] + PAP[c]	3-phosphoadenosine-5-phosphosulfate reductase	1.8.4.8	CL185.Contig2;CL185.Contig1	CCM_00956	Oxidative phosphorylation
R990295	SAM[c] + UPGIII[c] -> SAH[c] + PRECOR[c]	Uroporphyrin-III C-methyltransferase	2.1.1.107	Unigene9749	CCM_00963	Porphyrin and Chlorophyll metabolism
R990296	ACOA[b] + SPH[b] -> COA[b] + CER2[b]	Ceramide synthase	2.3.1.24	Unigene2611;CL753.Contig3;Unigene2917;CL753.Contig2;Unigene6536	CCM_00967;CCM_01351;CCM_05215	Sphingolipid biosynthesis
R990297	ATP[c] + ASN[c] + TRNA[c] -> AMP[c] + PPI[c] + ASNTRNA[c]	Asparaginyl-tRNA synthetase	6.1.1.22	CL887.Contig1;CL887.Contig2;CL887.Contig3;CL1267.Contig2;CL1267.Contig1;Unigene2767	CCM_00977;CCM_01368;CCM_08773	Alanine/aspartate and asparagine metabolism
R990298	ATP[m] + ASN[m] + TRNA[m] -> AMP[m] + PPI[m] + ASNTRNA[m]	Asparaginyl-tRNA synthetase	6.1.1.22	CL887.Contig1;CL887.Contig2;CL887.Contig3;CL1267.Contig2;CL1267.Contig1;Unigene2767	CCM_00977;CCM_01368;CCM_08773	Alanine/aspartate and asparagine metabolism
R990299	H2O[c] + AGMT[c] -> UREA[c] + PTRSC[c]	Agmatinase	3.5.3.11	CL627.Contig5;CL627.Contig3;CL627.Contig2;CL627.Contig1;CL627.Contig6;CL329.Contig2;Unigene8481;Unigene6922;CL2033.Contig1;CL2033.Contig2	CCM_00978;CCM_06009	Arginine and proline metabolism
R990300	3PSME[c] -> PI[c] + CHOR[c]	Chorismate synthase	4.2.3.5	Unigene7594;Unigene8420	CCM_00984;CCM_02121	Phenylalanine, tyrosine and tryptophan biosynthesis
R990301	3PSME[m] -> PI[m] + CHOR[m]	Chorismate synthase	4.2.3.5	Unigene7594;Unigene8420	CCM_00984;CCM_02121	Phenylalanine, tyrosine and tryptophan biosynthesis
R990302	G6P[c] + UDPG[c] -> UDP[c] + TRE6P[c]	Alpha, alpha -trehalose-phosphate synthase (UDP-forming)	2.4.1.15	Unigene1408;Unigene1486	CCM_01008;CCM_06849	Disaccharide metabolism
R990303	3PG[c] <=> 2PG[c]	Phosphoglycerate mutase	5.4.2.11	Unigene7596;CL768.Contig3;CL768.Contig4;CL768.Contig1;CL768.Contig2;CL203.Contig1;CL203.Contig5;CL203.Contig7;CL203.Contig8;CL203.Contig6;CL203.Contig4;CL203.Contig2;CL203.Contig3;CL1318.Contig1;Unigene2939;Unigene2015;CL1318.Contig2;Unigene5627	CCM_01016;CCM_02604;CCM_06480	Glycolysis/gluconeogenesis
R990304	GLC[e] <=> bDGLC[e]	Aldose 1-epimerase	5.1.3.3	Unigene7210;Unigene7553	CCM_01020;CCM_05186	Glucose conversion
R990305	GLC[c] <=> bDGLC[c]	Aldose 1-epimerase	5.1.3.3	Unigene7210;Unigene7553	CCM_01020;CCM_05186	Glucose conversion
R990306	DHSP[m] -> PETHM[m] + C16A[m]	Sphinganine phosphate lyase	4.1.2.27	Unigene6256	CCM_01057	Sphingolipid biosynthesis
R990307	PHSP[m] -> PETHM[m] + C16A[m]	Phytosphingosine phosphate lyase	4.1.2.27	Unigene6256	CCM_01057	Sphingolipid biosynthesis
R990308	DTDPG[c] <=> DEHYDROG[c] + H2O[c]	dTDP-glucose 4,6-dehydratase	4.2.1.46	CL2121.Contig1;CL2121.Contig2	CCM_01068	Streptomycin biosynthesis
R990309	NAD[m] + PYR[m] + COA[m] <=> NADH[m] + ACCOA[m] + CO2[m]	Pyruvate dehydrogenase complex	1.2.4.1:2.3.1.12:1.8.1.4	CCM_01079;CCM_06041;CCM_08354;CCM_08657:CCM_05896:CCM_01222	CCM_01079;CCM_06041;CCM_08354;CCM_08657:CCM_05896:CCM_01222	Glycolysis/gluconeogenesis
R990310	NAD[m] + PYR[m] + COA[m] <=> NADH[m] + ACCOA[m] + CO2[m]	Pyruvate dehydrogenase complex	1.2.4.1:2.3.1.12:1.8.1.4	Unigene7628;Unigene7614;Unigene1546;Unigene2252;CL531.Contig2;CL531.Contig1;Unigene1004;CL977.Contig2;Unigene760	CCM_01079;CCM_06041;CCM_08354;CCM_08657:CCM_05896:CCM_01222	Glycolysis/gluconeogenesis
R990311	NAD[m] + PYR[m] + COA[m] <=> NADH[m] + ACCOA[m] + CO2[m]	Pyruvate dehydrogenase complex	1.2.4.1:2.3.1.12:1.8.1.4	Unigene7628;Unigene7614;Unigene1546;Unigene2252;CL531.Contig2;CL531.Contig1;Unigene1004;CL977.Contig2;Unigene760	CCM_01079;CCM_06041;CCM_08354;CCM_08657:CCM_05896:CCM_01222	Glycolysis/gluconeogenesis
R990312	NAD[m] + PYR[m] + COA[m] <=> NADH[m] + ACCOA[m] + CO2[m]	Pyruvate dehydrogenase complex	1.2.4.1:2.3.1.12:1.8.1.4	Unigene7628;Unigene7614;Unigene1546;Unigene2252;CL531.Contig2;CL531.Contig1;Unigene1004;CL977.Contig2;Unigene760	CCM_01079;CCM_06041;CCM_08354;CCM_08657:CCM_05896:CCM_01222	Glycolysis/gluconeogenesis
R990313	ATP[c] + ASP[c] + TRNA[c] -> AMP[c] + PPI[c] + ASPTRNA[c]	Aspartyl-tRNA synthetase	6.1.1.12	CL1484.Contig2;Unigene1434;Unigene6535;Unigene5833;Unigene7798	CCM_01094;CCM_02981;CCM_03248	Alanine/aspartate and asparagine metabolism
R990314	RGT[c] + RX[c] -> OGT[c] + HX[c]	Glutathione S-transferase	2.5.1.18	CL1123.Contig1;CL1123.Contig3;CL1123.Contig2;Unigene5016;Unigene4565;Unigene7898;CL1877.Contig2;CL1877.Contig3;CL1877.Contig1;CL1888.Contig2;CL1888.Contig1;Unigene5985;CL587.Contig1;CL587.Contig2;CL1932.Contig2;Unigene2702;Unigene413;CL711.Contig2;Unigene4194;CL1092.Contig3;CL1174.Contig1;CL1174.Contig2;Unigene4452;CL1932.Contig1;Unigene6096;Unigene9582	CCM_01103;CCM_01615;CCM_01814;CCM_02411;CCM_02549;CCM_03961;CCM_03992;CCM_05274;CCM_06544;CCM_09200;CCM_09286;CCM_09672	Glutathione biosynthesis
R990315	RGT[b] + RX[b] -> HX[b] + OGT[b]	Glutathione S-transferase	2.5.1.18	CL1123.Contig1;CL1123.Contig3;CL1123.Contig2;Unigene5016;Unigene4565;Unigene7898;CL1877.Contig2;CL1877.Contig3;CL1877.Contig1;CL1888.Contig2;CL1888.Contig1;Unigene5985;CL587.Contig1;CL587.Contig2;CL1932.Contig2;Unigene2702;Unigene413;CL711.Contig2;Unigene4194;CL1092.Contig3;CL1174.Contig1;CL1174.Contig2;Unigene4452;CL1932.Contig1;Unigene6096;Unigene9582	CCM_01103;CCM_01615;CCM_01814;CCM_02411;CCM_02549;CCM_03961;CCM_03992;CCM_05274;CCM_06544;CCM_09200;CCM_09286;CCM_09672	Glutathione biosynthesis
R990316	ATP[c] + ETHAM[c] -> ADP[c] + PETHM[c]	Ethanolamine kinase	2.7.1.82	Unigene5759;Unigene7166;CL1372.Contig1;CL1372.Contig2;Unigene2792;Unigene4590;CL105.Contig2	CCM_01118	Glycerophospholipid biosynthesis
R990317	ACCOA[c] + SER[c] -> COA[c] + ASER[c]	Serine O-acetyltransferase	2.3.1.30	CCM_01130	CCM_01130	Cysteine metabolism
R990318	ATP[c] + NIDRINE[c] <=> PPI[c] + NAD[c]	Nicotinamide-nucleotide adenylyltransferase	2.7.7.1	CCM_01141;CCM_06858	CCM_01141;CCM_06858	Nicotinate and nicotinamide metabolism
R990319	ATP[c] + NICNUCLE[c] <=> PPI[c] + DMNAD[c]	Nicotinate-nucleotide adenylyltransferase	2.7.7.18	Unigene5349;CL2056.Contig2;CL1917.Contig2;CL1917.Contig1;	CCM_01141;CCM_06858;CCM_02189	Nicotinate and nicotinamide metabolism
R990320	ACCOA[c] + GA6P[c] <=> COA[c] + NAGA6P[c]	Glucosamine-phosphate N-acetyltransferase	2.3.1.4	Unigene4337;CL296.Contig1;CL296.Contig2	CCM_01159;CCM_06566	Glutamate and glutamine metabolism
R990321	BLACTAM[c] + H2O[c] <=> SBAMINO[c]	Beta-lactamase	3.5.2.6	Unigene1609;Unigene7197;CL276.Contig3;CL276.Contig2;CL276.Contig1;CL422.Contig2;CL422.Contig1;Unigene93;Unigene9242;Unigene7708;Unigene7664;CL420.Contig3;CL420.Contig2;Unigene5672;Unigene3134;Unigene5671;CL309.Contig2;CL309.Contig3;CL309.Contig4;Unigene1743;Unigene3583;CL309.Contig1;Unigene8169	CCM_01164;CCM_01197;CCM_03478;CCM_04150;CCM_04156	Penicillin and cephalosporin biosynthesis
R990322	TRE6P[c] + H2O[c] -> TRE[c] + PI[c]	Trehalose-phosphatase	3.1.3.12	Unigene635;CL1880.Contig1;CL1880.Contig2;Unigene7770;	CCM_01167	Disaccharide metabolism
R990323	GDPMAN[c] -> MANNAN[c]	UDP-glucose glycoprotein glucosyltransferase	2.4.1.-	Unigene738;Unigene2260;Unigene5901;Unigene2247;Unigene4447;Unigene2448;Unigene6575;Unigene7034;CL1241.Contig2;CL1241.Contig1;CL715.Contig2;CL715.Contig4;CL715.Contig3;CL378.Contig2;Unigene6595;Unigene787;CL680.Contig1;CL680.Contig2	CCM_01179	Polysaccharide metabolism
R990324	SER[b] + C160COA[b] -> COA[b] + CO2[b] + DHSPH[b]	Serine C-palmitoyltransferase	2.3.1.50	CL1591.Contig2;CL1591.Contig1;Unigene1479	CCM_01184;CCM_09427	Sphingolipid biosynthesis
R990325	SER[m] + C160COA[m] -> COA[m] + CO2[m] + DHSPH[m]	Serine C-palmitoyltransferase	2.3.1.50	CL1591.Contig2;CL1591.Contig1;Unigene1479	CCM_01184;CCM_09427	Sphingolipid biosynthesis
R990326	SER[c] + C160COA[c] -> CO2[c] + COA[c] + DHSPH[c]	Serine C-palmitoyltransferase	2.3.1.50	CL1591.Contig2;CL1591.Contig1;Unigene1479	CCM_01184;CCM_09427	Sphingolipid biosynthesis
R990327	UDPG[c] -> UDP[c] + 13GLUCAN[c]	1,3-beta-glucan synthase	2.4.1.34	Unigene8360;Unigene8299	CCM_01185	Polysaccharide metabolism
R990328	UDPG[b] -> UDP[b] + 13GLUCAN[b]	1,3-beta-glucan synthase	2.4.1.34	Unigene8360;Unigene8299	CCM_01185	Polysaccharide metabolism
R990329	CIT[m] <=> H2O[m] + ACO[m]	Aconitate hydratase	4.2.1.3	Unigene7409;CL1014.Contig2	CCM_01191;CCM_01579	Tricarboxylic acid cycle
R990330	CIT[c] <=> H2O[c] + ACO[c]	Aconitate hydratase	4.2.1.3	Unigene7409;CL1014.Contig2	CCM_01191;CCM_01579	Tricarboxylic acid cycle
R990331	ACO[m] + H2O[m] <=> ICIT[m]	Aconitate hydratase	4.2.1.3	Unigene7409;CL1014.Contig2	CCM_01191;CCM_01579	Tricarboxylic acid cycle
R990332	ACO[c] + H2O[c] <=> ICIT[c]	Aconitate hydratase	4.2.1.3	Unigene7409;CL1014.Contig2	CCM_01191;CCM_01579	Tricarboxylic acid cycle
R990333	CYS[c] + PHSER[c] -> SUCC[c] + LLCT[c]	Cystathionine gamma-synthase	2.5.1.48	Unigene8395;Unigene15;Unigene4838	CCM_01210;CCM_08893	Methionine metabolism
R990334	NADPH[b] + O2[b] + PSPH[b] -> NADP[b] + 2 H2O[b] + C18PSPG[b]	Delta8-fatty-acid desaturase	1.14.19.4	Unigene5010;CL1696.Contig1;CL1696.Contig2;CL736.Contig2;CL736.Contig1	CCM_01221;CCM_03722;CCM_08676	Sphingolipid biosynthesis
R990335	PYR[c] -> CO2[c] + ACAL[c]	Pyruvate decarboxylase	4.1.1.1	Unigene729;Unigene3533	CCM_01231;CCM_05869	Pyruvate metabolism
R990336	2 CYS[c] + O2[c] <=> CYSTE[c] + 2 H2O[c]	Sulfhydryl oxidase	1.8.3.2	Unigene4941;Unigene2000	CCM_01232;CCM_08754	Cysteine metabolism
R990337	HMTB[c] -> H2O[c] + UPGIII[c]	Uroporphyrinogen-III synthase	4.2.1.75	CL1115.Contig1;CL1115.Contig2	CCM_01233	Porphyrin and Chlorophyll metabolism
R990338	ACCOA[c] + PEPTIDE[c] -> COA[c] + NPEPTIDE[c]	Peptide alpha-N-acetyltransferase	2.3.1.88	Unigene5750;Unigene5879;CL1476.Contig2;CL1476.Contig1;CL1040.Contig2;CL1040.Contig1;Unigene4551;Unigene3881;Unigene6596	CCM_01241;CCM_03475;CCM_03638;CCM_03956	Tricarboxylic acid cycle
R990339	CDPDG[b] + SER[b] <=> CMP[b] + PS[b]	Phosphatidylserine synthase	2.7.8.8	Unigene5376;Unigene7872	CCM_01247	Glycerophospholipid biosynthesis
R990340	SUCCOA[m] + ACTAC[m] <=> SUCC[m] + AACCOA[m]	Succinyl-CoA alpha-ketoacid-CoA transferase	2.8.3.5	Unigene1023;Unigene7454	CCM_01275;CCM_09153	Glyoxylate and dicarboxylate metabolism
R990341	SUCCOA[c] + ACTAC[c] <=> SUCC[c] + AACCOA[c]	Succinyl-CoA alpha-ketoacid-CoA transferase	2.8.3.5	Unigene1023;Unigene7454	CCM_01275;CCM_09153	Glyoxylate and dicarboxylate metabolism
R990342	14BMANNAN[c] -> MAN[c]	Beta-mannanase	3.2.1.78	Unigene3193	CCM_01279	Polysaccharide metabolism
R990343	ATP[c] + COA[c] + AC[c] -> ACCOA[c] + AMP[c] + PPI[c]	Acetyl-coenzyme A synthetase	6.2.1.1	Unigene8;Unigene3117;Unigene5011;CL917.Contig2;Unigene6613;Unigene6968;Unigene1711	CCM_01284;CCM_01488;CCM_08870;CCM_09041	Pyruvate metabolism
R990344	ATP[p] + COA[p] + AC[p] -> ACCOA[p] + AMP[p] + PPI[p]	Acetyl-coenzyme A synthetase	6.2.1.1	Unigene8;Unigene3117;Unigene5011;CL917.Contig2;Unigene6613;Unigene6968;Unigene1711	CCM_01284;CCM_01488;CCM_08870;CCM_09041	Pyruvate metabolism
R990345	ATP[c] + AMP[c] <=> 2 ADP[c]	Adenylate kinase	2.7.4.3	CL1854.Contig2;CL1854.Contig1;Unigene2082;Unigene5848;Unigene921;Unigene329	CCM_01353;CCM_03940;CCM_04983;CCM_07479;CCM_02335	Nucleotide salvage pathway
R990346	ATP[m] + AMP[m] <=> 2 ADP[m]	Adenylate kinase	2.7.4.3	CL1854.Contig2;CL1854.Contig1;Unigene2082;Unigene5848;Unigene921;Unigene329	CCM_01353;CCM_03940;CCM_04983;CCM_07479;CCM_02335	Nucleotide salvage pathway
R990347	ATP[c] + DAMP[c] <=> DADP + ADP[c]	Adenylate kinase	2.7.4.3	CL1854.Contig2;CL1854.Contig1;Unigene2082;Unigene5848;Unigene921;Unigene329	CCM_01353;CCM_03940;CCM_04983;CCM_07479;CCM_02335	Nucleotide salvage pathway
R990348	ATP[m] + DAMP[m] <=> DADP[m] + ADP[m]	Adenylate kinase	2.7.4.3	CL1854.Contig2;CL1854.Contig1;Unigene2082;Unigene5848;Unigene921;Unigene329	CCM_01353;CCM_03940;CCM_04983;CCM_07479;CCM_02335	Nucleotide salvage pathway
R990349	GLTCOA[m] + FAD[m] -> C4DCOA[m] + CO2[m] + FADH2[m]	Glutaryl-CoA dehydrogenase (ETF)	1.3.8.6	Unigene4983	CCM_01359	Fatty acid oxidation
R990350	ATP[c] + PINS4P[c] -> ADP[c] + D45PI[c]	phosphatidylinositol-4-phosphate 5-kinase	2.7.1.68	Unigene2703;CL1383.Contig1;CL1383.Contig2;CL162.Contig1;CL162.Contig2;Unigene2631	CCM_01361	Inositol phosphate metabolism
R990351	ATP[m] + PINS4P[m] -> ADP[m] + D45PI[m]	phosphatidylinositol-4-phosphate 5-kinase	2.7.1.68	Unigene2703;CL1383.Contig1;CL1383.Contig2;CL162.Contig1;CL162.Contig2;Unigene2631	CCM_01361	Inositol phosphate metabolism
R990352	GLU[m] + NADP[m] + H2O[m] -> AKG[m] + NH3[m] + NADPH[m]	Glutamate dehydrogenase	1.4.1.4	Unigene1857	CCM_01384	Glutamate and glutamine metabolism
R990353	GLU[c] + NADP[c] + H2O[c] -> AKG[c] + NH3[c] + NADPH[c]	Glutamate dehydrogenase	1.4.1.4	Unigene1857	CCM_01384	Glutamate and glutamine metabolism
R990354	SMETTHL[c] <=> RMETTHL[c]	Alpha-methylacyl-CoA racemase	5.1.99.4	CCM_01386	CCM_01386	Cholic acid Biosynthesis
R990355	ATP[m] + H2O[m] + PE[m] -> ADP[m] + PI[m] + PE[c]	Phospholipid-translocating ATPase	3.6.3.1	Unigene6632;Unigene10650;Unigene7479;Unigene910;Unigene5511;Unigene38;Unigene2303;Unigene3181;CL562.Contig2;CL562.Contig3;CL562.Contig1;Unigene7457;Unigene3178	CCM_01425;CCM_01918;CCM_03298;CCM_03862;CCM_07800	Oxidative phosphorylation
R990356	ATP[m] + H2O[m] + PS[m] -> ADP[m] + PI[m] + PS[c]	Phospholipid-translocating ATPase	3.6.3.1	Unigene6632;Unigene10650;Unigene7479;Unigene910;Unigene5511;Unigene38;Unigene2303;Unigene3181;CL562.Contig2;CL562.Contig3;CL562.Contig1;Unigene7457;Unigene3178	CCM_01425;CCM_01918;CCM_03298;CCM_03862;CCM_07800	Oxidative phosphorylation
R990357	ATP[m] + H2O[m] + PG[m] -> ADP[m] + PI[m] + PG[c]	Phospholipid-translocating ATPase	3.6.3.1	Unigene6632;Unigene10650;Unigene7479;Unigene910;Unigene5511;Unigene38;Unigene2303;Unigene3181;CL562.Contig2;CL562.Contig3;CL562.Contig1;Unigene7457;Unigene3178	CCM_01425;CCM_01918;CCM_03298;CCM_03862;CCM_07800	Oxidative phosphorylation
R990358	ATP[m] + H2O[m] + PA[m] -> ADP[m] + PI[m] + PA[c]	Phospholipid-translocating ATPase	3.6.3.1	Unigene6632;Unigene10650;Unigene7479;Unigene910;Unigene5511;Unigene38;Unigene2303;Unigene3181;CL562.Contig2;CL562.Contig3;CL562.Contig1;Unigene7457;Unigene3178	CCM_01425;CCM_01918;CCM_03298;CCM_03862;CCM_07800	Oxidative phosphorylation
R990359	NADP[c] + THBOPRIN[c] -> NADPH[c] + DHBOPRIN[c]	Dihydropteridine reductase	1.5.1.34	CL614.Contig1	CCM_01430	Folate biosynthesis
R990360	PRFP[c] -> PRLP[c]	5-proFAR isomerase	5.3.1.16	Unigene7189	CCM_01437	Histidine metabolism
R990361	H2O[c] + CGLY[c] -> GLY[c] + CYS[c]	Cysteinylglycine dipeptidase	3.4.11.2	CL2125.Contig2	CCM_01450;CCM_01571;CCM_01695	Glutathione biosynthesis
R990362	H2O[c] + GN[c] -> NH3[c] + XAN[c]	Guanine deaminase	3.5.4.3	CL62.Contig2;CL2080.Contig1;CL2080.Contig2;CL1442.Contig1;CL1442.Contig2	CCM_01454;CCM_02996	Purine Metabolism
R990363	H2O[e] + GN[e] -> NH3[e] + XAN[e]	Guanine deaminase	3.5.4.3	CL62.Contig2;CL2080.Contig1;CL2080.Contig2;CL1442.Contig1;CL1442.Contig2	CCM_01454;CCM_02996	Purine Metabolism
R990364	R5P[c] + URA[c] <=> PURI5P[c]	Pseudouridylate synthase	4.2.1.70	Unigene6111;Unigene7916;Unigene3624;CL1195.Contig1;CL1195.Contig2;Unigene4142;Unigene5676;Unigene2466	CCM_01461;CCM_02503;CCM_02684;CCM_06297;CCM_06732;CCM_07777;CCM_07786	Pyrimidine metabolism
R990365	H2S[m] + ASER[m] -> AC[m] + CYS[m]	Cysteine synthase	2.5.1.47	CL2137.Contig1;CL2137.Contig2;CL1651.Contig2;CL1651.Contig1;Unigene3289	CCM_01476;CCM_05473	Cysteine metabolism
R990366	H2S[c] + ASER[c] -> AC[c] + CYS[c]	Cysteine synthase	2.5.1.47	CL2137.Contig1;CL2137.Contig2;CL1651.Contig2;CL1651.Contig1;Unigene3289	CCM_01476;CCM_05473	Cysteine metabolism
R990367	ATP[m] + 4PPNTE[m] -> PPI[m] + DPCOA[m]	Pantetheine-phosphate adenylyltransferase	2.7.7.3	Unigene5394;Unigene6739	CCM_01495	Coenzyme A and pantothenate biosynthesis
R990368	ATP[c] + GLY[c] + GC[c] -> ADP[c] + PI[c] + RGT[c]	Glutathione synthetase	6.3.2.3	Unigene2375	CCM_01501	Glutathione biosynthesis
R990369	SUCCOA[m] + GLY[m] -> COA[m] + CO2[m] + AMIEVUL[m]	5-aminolevulinic acid synthase	2.3.1.37	Unigene7442	CCM_01504	Glycine, serine and threonine metabolism
R990370	AHMPP[c] + THZP[c] -> PPI[c] + THMP[c]	Thiamine-phosphate diphosphorylase	2.5.1.3	CCM_01506	CCM_01506	Thiamine Metabolism
R990371	ATP[c] + THZ[c] -> ADP[c] + THZP[c]	Hydroxyethylthiazole kinase	2.7.1.50	CCM_01506	CCM_01506	Thiamine Metabolism
R990372	ATP[c] + SME[c] -> ADP[c] + SME3P[c]	Shikimate kinase	2.7.1.71	Unigene9736;Unigene3379;Unigene2559;Unigene5183;Unigene4550;Unigene4496;Unigene10728;Unigene10582;Unigene6988;Unigene5867;Unigene1386;Unigene3601	CCM_01512	Phenylalanine, tyrosine and tryptophan biosynthesis
R990373	CSTBO[c] + H2O[c] <=> DIPHENTH[c]	Epoxide hydrolase	3.3.2.9	CL101.Contig1;Unigene2473;Unigene5756;Unigene8049;Unigene6187;Unigene5374;Unigene3727;Unigene3086;Unigene7905	CCM_01516;CCM_01907;CCM_05222;CCM_09492;CCM_09494	Metabolism of xenobiotics by cytochrome P450
R990374	NADPH[c] + P5C[c] <=> NADP[c] + PRO[c]	Pyrroline-5-carboxylate reductase	1.5.1.2	CCM_01522	CCM_01522	Arginine and proline metabolism
R990375	DHDHDBZ[c] + NAD[c] <=> DHDBZ[c] + NADH[c]	2,3-dihydro-2,3-dihydroxybenzoate dehydrogenase	1.3.1.28	CL1143.Contig2;CL1143.Contig1	CCM_01528;CCM_09379	Biosynthesis of siderophore group nonribosomal peptides
R990376	OMETHYS[c] + 2 NADPH[c] + 2 O2[c] <=> AFLAB1[c] + 2 NADP[c] + H2O[c] + METHOL[c] + CO2[c]	Aflatoxin B synthase	1.14.13.175	Unigene5860;CL682.Contig2;CL682.Contig1;Unigene4329;	CCM_01530	Aflatoxin biosynthesis
R990377	DIHYDROOMETHYS[c] + 2 NADPH[c] + 2 O2[c] <=> AFLAB2[c] + 2 NADP[c] + H2O[c] + METHOL[c] + CO2[c]	Aflatoxin B synthase	1.14.13.175	Unigene5860;CL682.Contig2;CL682.Contig1;Unigene4329;	CCM_01530	Aflatoxin biosynthesis
R990378	H2O[c] + FGT[c] <=> RGT[c] + FOR[c]	Esterase	3.1.2.12	Unigene7906;Unigene8639;Unigene8570	CCM_01542	Pentose and glucuronate interconversions
R990379	MAN1P[c] <=> MAN6P[c]	Phosphomannomutase	5.4.2.8	Unigene316	CCM_01558	Hexose sugar metabolism
R990380	MAN1P[m] <=> MAN6P[m]	Phosphomannomutase	5.4.2.8	Unigene316	CCM_01558	Hexose sugar metabolism
R990381	DOLGPI[b] + GLCAADPP[b] -> GLCADP[b] + DOLP[b]	Dolichyl-P-Glc:Glc1Man9GlcNAc2-PP-dolichol alpha-1,3-glucosyltransferase	2.4.1.265	Unigene5719;Unigene1575;Unigene4385	CCM_01588	N-Glycan biosynthesis
R990382	NADPH[c] + AKP[c] -> NADP[c] + PANT[c]	2-dehydropantoate 2-reductase	1.1.1.169	Unigene4155;CL2126.Contig1;CL2126.Contig2;Unigene5844;	CCM_01607;CCM_04984	Coenzyme A and pantothenate biosynthesis
R990383	NADPH[m] + AKP[m] -> NADP[m] + PANT[m]	Ketol-acid reductoisomerase	1.1.1.169	Unigene4155;CL2126.Contig1;CL2126.Contig2;Unigene5844;	CCM_01607;CCM_04984	Coenzyme A and pantothenate biosynthesis
R990384	C40COA[m] + ACCOA[m] <=> COA[m] + C60COA[m]	Acetyl-CoA C-acyltransferase	2.3.1.16	Unigene1511;Unigene8502;Unigene4302;Unigene4355;Unigene10310;Unigene9992;Unigene7761	CCM_01627;CCM_02487;CCM_07334	Fatty acid elongation
R990385	C60COA[m] + ACCOA[m] <=> COA[m] + C80COA[m]	Acetyl-CoA C-acyltransferase	2.3.1.16	Unigene1511;Unigene8502;Unigene4302;Unigene4355;Unigene10310;Unigene9992;Unigene7761	CCM_01627;CCM_02487;CCM_07334	Fatty acid elongation
R990386	C80COA[p] + ACCOA[p] <=> COA[p] + C100COA[p]	Acetyl-CoA C-acyltransferase	2.3.1.16	Unigene1511;Unigene8502;Unigene4302;Unigene4355;Unigene10310;Unigene9992;Unigene7761	CCM_01627;CCM_02487;CCM_07334	Fatty acid elongation
R990387	C100COA[m] + ACCOA[m] <=> COA[m] + C120COA[m]	Acetyl-CoA C-acyltransferase	2.3.1.16	Unigene1511;Unigene8502;Unigene4302;Unigene4355;Unigene10310;Unigene9992;Unigene7761	CCM_01627;CCM_02487;CCM_07334	Fatty acid elongation
R990388	C120COA[m] + ACCOA[m] <=> COA[m] + C140COA[m]	Acetyl-CoA C-acyltransferase	2.3.1.16	Unigene1511;Unigene8502;Unigene4302;Unigene4355;Unigene10310;Unigene9992;Unigene7761	CCM_01627;CCM_02487;CCM_07334	Fatty acid elongation
R990389	C140COA[p] + ACCOA[p] <=> COA[p] + C160COA[p]	Acetyl-CoA C-acyltransferase	2.3.1.16	Unigene1511;Unigene8502;Unigene4302;Unigene4355;Unigene10310;Unigene9992;Unigene7761	CCM_01627;CCM_02487;CCM_07334	Fatty acid elongation
R990390	COA[p] + C16OCOA[p] <=> ACCOA[p] + C140COA[p]	Acetyl-CoA C-acyltransferase	2.3.1.16	Unigene1511;Unigene8502;Unigene4302;Unigene4355;Unigene10310;Unigene9992;Unigene7761	CCM_01627;CCM_02487;CCM_07334	Fatty acid oxidation
R990391	COA[m] + C16OCOA[m] <=> ACCOA[m] + C140COA[m]	Acetyl-CoA C-acyltransferase	2.3.1.16	Unigene1511;Unigene8502;Unigene4302;Unigene4355;Unigene10310;Unigene9992;Unigene7761	CCM_01627;CCM_02487;CCM_07334	Fatty acid oxidation
R990392	COA[p] + C14OCOA[p] <=> ACCOA[p] + C120COA[p]	Acetyl-CoA C-acyltransferase	2.3.1.16	Unigene1511;Unigene8502;Unigene4302;Unigene4355;Unigene10310;Unigene9992;Unigene7761	CCM_01627;CCM_02487;CCM_07334	Fatty acid oxidation
R990393	COA[m] + C14OCOA[m] <=> ACCOA[m] + C120COA[m]	Acetyl-CoA C-acyltransferase	2.3.1.16	Unigene1511;Unigene8502;Unigene4302;Unigene4355;Unigene10310;Unigene9992;Unigene7761	CCM_01627;CCM_02487;CCM_07334	Fatty acid oxidation
R990394	COA[p] + C12OCOA[p] <=> ACCOA[p] + C100COA[p]	Acetyl-CoA C-acyltransferase	2.3.1.16	Unigene1511;Unigene8502;Unigene4302;Unigene4355;Unigene10310;Unigene9992;Unigene7761	CCM_01627;CCM_02487;CCM_07334	Fatty acid oxidation
R990395	COA[m] + C12OCOA[m] <=> ACCOA[m] + C100COA[m]	Acetyl-CoA C-acyltransferase	2.3.1.16	Unigene1511;Unigene8502;Unigene4302;Unigene4355;Unigene10310;Unigene9992;Unigene7761	CCM_01627;CCM_02487;CCM_07334	Fatty acid oxidation
R990396	COA[p] + C10OCOA[p] <=> ACCOA[p] + C80COA[p]	Acetyl-CoA C-acyltransferase	2.3.1.16	Unigene1511;Unigene8502;Unigene4302;Unigene4355;Unigene10310;Unigene9992;Unigene7761	CCM_01627;CCM_02487;CCM_07334	Fatty acid oxidation
R990397	COA[m] + C10OCOA[m] <=> ACCOA[m] + C80COA[m]	Acetyl-CoA C-acyltransferase	2.3.1.16	Unigene1511;Unigene8502;Unigene4302;Unigene4355;Unigene10310;Unigene9992;Unigene7761	CCM_01627;CCM_02487;CCM_07334	Fatty acid oxidation
R990398	COA[p] + C8OCOA[p] <=> ACCOA[p] + C60COA[p]	Acetyl-CoA C-acyltransferase	2.3.1.16	Unigene1511;Unigene8502;Unigene4302;Unigene4355;Unigene10310;Unigene9992;Unigene7761	CCM_01627;CCM_02487;CCM_07334	Fatty acid oxidation
R990399	COA[m] + C8OCOA[m] <=> ACCOA[m] + C60COA[m]	Acetyl-CoA C-acyltransferase	2.3.1.16	Unigene1511;Unigene8502;Unigene4302;Unigene4355;Unigene10310;Unigene9992;Unigene7761	CCM_01627;CCM_02487;CCM_07334	Fatty acid oxidation
R990400	COA[p] + C6OCOA[p] <=> ACCOA[p] + C40COA[p]	Acetyl-CoA C-acyltransferase	2.3.1.16	Unigene1511;Unigene8502;Unigene4302;Unigene4355;Unigene10310;Unigene9992;Unigene7761	CCM_01627;CCM_02487;CCM_07334	Fatty acid oxidation
R990401	COA[m] + C6OCOA[m] <=> ACCOA[m] + C40COA[m]	Acetyl-CoA C-acyltransferase	2.3.1.16	Unigene1511;Unigene8502;Unigene4302;Unigene4355;Unigene10310;Unigene9992;Unigene7761	CCM_01627;CCM_02487;CCM_07334	Fatty acid oxidation
R990402	COA[p] + MCECOA[p] <=> ACCOA[p] + PROPCOA[p]	3-ketoacyl-CoA thiolase	2.3.1.16	Unigene1511;Unigene8502;Unigene4302;Unigene4355;Unigene10310;Unigene9992;Unigene7761	CCM_01627;CCM_02487;CCM_07334	Valine, leucine and isoleucine metabolism
R990403	COA[m] + MCECOA[m] <=> ACCOA[m] + PROPCOA[m]	3-ketoacyl-CoA thiolase	2.3.1.16	Unigene1511;Unigene8502;Unigene4302;Unigene4355;Unigene10310;Unigene9992;Unigene7761	CCM_01627;CCM_02487;CCM_07334	Valine, leucine and isoleucine metabolism
R990404	COA[c] + MCECOA[c] <=> ACCOA[c] + PROPCOA[c]	3-ketoacyl-CoA thiolase	2.3.1.16	Unigene1511;Unigene8502;Unigene4302;Unigene4355;Unigene10310;Unigene9992;Unigene7761	CCM_01627;CCM_02487;CCM_07334	Valine, leucine and isoleucine metabolism
R990405	ATP[m] + H2O[m] + 3.87 H_PO[m] + Ca[c] -> ADP[m] + PI[m] + 3.87 H_PO[c] + Ca[m]	Ca2+-transporting ATPase	3.6.3.8	Unigene3888;Unigene5936;Unigene6454;Unigene5369;Unigene2802;Unigene3208;Unigene7469;CL1480.Contig3	CCM_01629;CCM_04692;CCM_06057;CCM_06222;CCM_06967;CCM_07949	Oxidative phosphorylation
R990406	T3P2[c] <=> T3P1[c]	Triosephosphate isomerase	5.3.1.1	Unigene6732;Unigene7072;Unigene9170	CCM_01640;CCM_01674	Glycolysis/gluconeogenesis
R990407	ATP[c] + GLYN[c] -> ADP[c] + T3P2[c]	Dihydroxyacetone kinase	2.7.1.29	CL167.Contig1;Unigene3972	CCM_01642;CCM_03212;CCM_08253	Glycerolipid biosynthesis
R990408	NADPH[c] + DHSPH[c] -> NADP[c] + SPH[c]	3-dehydrosphinganine reductase	1.1.1.102	Unigene1223	CCM_01666	Sphingolipid biosynthesis
R990409	13GLUCAN[c] -> DGLC[c]	Glucan endo-1,3-beta-D-glucosidase	3.2.1.39	Unigene8577;Unigene1081;Unigene3871;Unigene1799;Unigene4443;Unigene6576;Unigene4794;Unigene2674;Unigene7492;CL1093.Contig2;CL1093.Contig3;CL1093.Contig1;Unigene809;Unigene6746;CL859.Contig2;Unigene6262;Unigene6987;Unigene2634;Unigene7592;Unigene6649;Unigene2200;Unigene5014;Unigene1104;CL1869.Contig1;Unigene117;Unigene7762;CL859.Contig1;Unigene8704;Unigene131	CCM_01678;CCM_04122;CCM_07323;CCM_09237;CCM_09485	Polysaccharide metabolism
R990410	GL[c] + NAD[c] <=> GLYN[c] + NADH[c]	Glycerol dehydrogenase	1.1.1.6	Unigene1980	CCM_01682;CCM_06560	Glycerolipid biosynthesis
R990411	2 NAD[c] + H2O[c] + UDPG[c] -> 2 NADH[c] + UDPGE[c]	UDP-glucose dehydrogenase	1.1.1.22	Unigene2728;CL46.Contig1	CCM_01686	Pentose and glucuronate interconversions
R990412	FORAM[c] + H2O[c] <=> FOR[c] + NH3[c]	Formamidase	3.5.1.49	Unigene3136;Unigene2933;Unigene7071	CCM_01689;CCM_04715;CCM_09320	Cyanoamino acid metabolism
R990413	ATP[c] + GLCNT[c] -> ADP[c] + D6PGC[c]	Glucokinase	2.7.1.12	CL87.Contig2;CL87.Contig4;CL87.Contig1;CL87.Contig3;Unigene8147;Unigene3990;Unigene4111	CCM_01692;CCM_05895	Pentose-phosphate pathway
R990414	BETALD[c] + NAD[c] + H2O[c] -> GLYBET[c] + NADH[c]	Betaine aldehyde dehydrogenase	1.2.1.8	Unigene3631;Unigene6780;Unigene3325	CCM_01703;CCM_05384;CCM_07713	Glycine, serine and threonine metabolism
R990415	BETALD[m] + NAD[m] + H2O[m] -> GLYBET[m] + NADH[m]	Betaine aldehyde dehydrogenase	1.2.1.8	Unigene3631;Unigene6780;Unigene3325	CCM_01703;CCM_05384;CCM_07713	Glycine, serine and threonine metabolism
R990416	H2O[c] + DAGLYP[c] -> PI[c] + DAGLY[c]	Phosphatidate phosphatase	3.1.3.4	Unigene6929;CL1014.Contig1;Unigene4564;CL1537.Contig1;CL1537.Contig2;CL1220.Contig2;CL1220.Contig1	CCM_01708	Glycerolipid biosynthesis
R990417	H2O[c] + PA[c] -> PI[c] + DAGLY[c]	Phosphatidate phosphatase	3.1.3.4	Unigene6929;CL1014.Contig1;Unigene4564;CL1537.Contig1;CL1537.Contig2;CL1220.Contig2;CL1220.Contig1	CCM_01708	Glycerophospholipid biosynthesis
R990418	Q[c] + GL3P[c] -> T3P2[c] + QH2[c]	Glycerol-3-phosphate dehydrogenase	1.1.5.3	CL1637.Contig1;CL1637.Contig2;CL1799.Contig2;CL1799.Contig3;CL1799.Contig1;CL386.Contig1;CL386.Contig3;CL386.Contig4;CL1720.Contig2;CL1720.Contig1	CCM_01734;CCM_07439	Glycerolipid biosynthesis
R990419	ATP[c] + GL[c] -> ADP[c] + GL3P[c]	Glycerol kinase	2.7.1.30	CL694.Contig1;CL694.Contig6;CL694.Contig5;Unigene7695;	CCM_01737	Glycerolipid biosynthesis
R990420	ATP[b] + GL[b] -> ADP[b] + GL3P[b]	Glycerol kinase	2.7.1.30	CL694.Contig1;CL694.Contig6;CL694.Contig5;Unigene7695;	CCM_01737	Glycerolipid biosynthesis
R990421	H2O[c] + LPC[c] -> ACOOH[c] + GLYCEROCHO[c]	Lysophospholipase	3.1.1.5	CL172.Contig3;CL172.Contig2;CL1213.Contig2;CL1213.Contig1;Unigene4104;Unigene7854;Unigene2608;Unigene5499;Unigene6346	CCM_01743;CCM_02898;CCM_03865;CCM_04161;CCM_04741;CCM_04931;CCM_06999	Glycerophospholipid biosynthesis
R990422	H2O[b] + LPC[b] -> ACOOH[b] + GLYCEROCHO[b]	Lysophospholipase	3.1.1.5	CL172.Contig3;CL172.Contig2;CL1213.Contig2;CL1213.Contig1;Unigene4104;Unigene7854;Unigene2608;Unigene5499;Unigene6346	CCM_01743;CCM_02898;CCM_03865;CCM_04161;CCM_04741;CCM_04931;CCM_06999	Glycerophospholipid biosynthesis
R990423	H2O[c] + LPE[c] -> ACOOH[c] + GLYCEROETM[c]	Lysophospholipase	3.1.1.5	CL172.Contig3;CL172.Contig2;CL1213.Contig2;CL1213.Contig1;Unigene4104;Unigene7854;Unigene2608;Unigene5499;Unigene6346	CCM_01743;CCM_02898;CCM_03865;CCM_04161;CCM_04741;CCM_04931;CCM_06999	Glycerophospholipid biosynthesis
R990424	H2O[b] + LPE[b] -> ACOOH[b] + GLYCEROETM[b]	Lysophospholipase	3.1.1.5	CL172.Contig3;CL172.Contig2;CL1213.Contig2;CL1213.Contig1;Unigene4104;Unigene7854;Unigene2608;Unigene5499;Unigene6346	CCM_01743;CCM_02898;CCM_03865;CCM_04161;CCM_04741;CCM_04931;CCM_06999	Glycerophospholipid biosynthesis
R990425	GL3P[c] + 0.2938 C160COA[c] + 0.3994 C181COA[c] + 0.1544 C182COA[c] + 0.1295 C183COA[c] + 0.0229 C180COA[c] -> COA[c] + DAGLYP[c]	Glycerol-3-phosphate 1-O-acyltransferase	2.3.1.15	Unigene8373;CL2127.Contig2;CL2127.Contig1	CCM_01745;CCM_05062	Glycerolipid biosynthesis
R990426	GL3P[c] + ACYLACPP[c] -> AGL3P[c] + ACP[c]	Glycerol-3-phosphate acyltransferase	2.3.1.15	Unigene8373;CL2127.Contig2;CL2127.Contig1	CCM_01745;CCM_05062	Phospholipid metabolism
R990427	GL3P[m] + ACYLACPP[m] -> AGL3P[m] + ACP[m]	Glycerol-3-phosphate acyltransferase	2.3.1.15	Unigene8373;CL2127.Contig2;CL2127.Contig1	CCM_01745;CCM_05062	Phospholipid metabolism
R990428	T3P2[c] + ACYLACPP[c] -> AT3P2[c] + ACP[c]	Glycerol-3-phosphate acyltransferase	2.3.1.15	Unigene8373;CL2127.Contig2;CL2127.Contig1	CCM_01745;CCM_05062	Phospholipid metabolism
R990429	T3P2[m] + ACYLACPP[m] -> AT3P2[m] + ACP[m]	Glycerol-3-phosphate acyltransferase	2.3.1.15	Unigene8373;CL2127.Contig2;CL2127.Contig1	CCM_01745;CCM_05062	Phospholipid metabolism
R990430	ATP[m] + TRNA[m] + SER[m] -> PPI[m] + AMP[m] + LSERTRNA[m]	Seryl-tRNA synthetase	6.1.1.11	Unigene5278;CL92.Contig1;CL92.Contig2;CL92.Contig4;CL92.Contig6;CL92.Contig7;CL92.Contig3;CL92.Contig12;CL92.Contig13;CL92.Contig11;CL92.Contig14;CL92.Contig10	CCM_01776;CCM_03943	Glycine, serine and threonine metabolism
R990431	ATP[c] + TRNA[c] + SER[c] -> AMP[c] + PPI[c] + LSERTRNA[c]	Seryl-tRNA synthetase	6.1.1.11	Unigene5278;CL92.Contig1;CL92.Contig2;CL92.Contig4;CL92.Contig6;CL92.Contig7;CL92.Contig3;CL92.Contig12;CL92.Contig13;CL92.Contig11;CL92.Contig14;CL92.Contig10	CCM_01776;CCM_03943	Glycine, serine and threonine metabolism
R990432	NAD[c] + H2O[c] + SUCCSAL[c] -> NADH[c] + SUCC[c]	Succinate-semialdehyde dehydrogenase	1.2.1.16	CL435.Contig3;Unigene1713;CL2268.Contig2;CL2268.Contig1;Unigene6785	CCM_01801;CCM_05410;CCM_05725	Glutamate and glutamine metabolism
R990433	NADP[c] + H2O[c] + SUCCSAL[c] -> NADPH[c] + SUCC[c]	Succinate-semialdehyde dehydrogenase	1.2.1.16	CL435.Contig3;Unigene1713;CL2268.Contig2;CL2268.Contig1;Unigene6785	CCM_01801;CCM_05410;CCM_05725	Glutamate and glutamine metabolism
R990434	ETH[c] + NADP[c] <=> ACAL[c] + NADPH[c]	NADP-dependent alcohol dehydrogenase	1.1.1.2	CL316.Contig3;CL1789.Contig1;Unigene3268;CL1217.Contig1;CL1217.Contig2;CL1217.Contig3;CL1789.Contig2;CL739.Contig1;CL739.Contig3;CL739.Contig4;CL739.Contig5;CL739.Contig2;CL739.Contig6;CL739.Contig7	CCM_01806;CCM_02761;CCM_03437;CCM_07382;CCM_08946	Glycolysis/gluconeogenesis
R990435	NADP[c] + GL[c] <=> NADPH[c] + GLYAL[c]	NADP-dependent alcohol dehydrogenase	1.1.1.2	CL316.Contig3;CL1789.Contig1;Unigene3268;CL1217.Contig1;CL1217.Contig2;CL1217.Contig3;CL1789.Contig2;CL739.Contig1;CL739.Contig3;CL739.Contig4;CL739.Contig5;CL739.Contig2;CL739.Contig6;CL739.Contig7	CCM_01806;CCM_02761;CCM_03437;CCM_07382;CCM_08946	Glycolysis/gluconeogenesis
R990436	NADPH[m] + DHF[m] -> NADP[m] + THF[m]	Dihydrofolate reductase	1.5.1.3	Unigene2959;Unigene977	CCM_01813	Folate biosynthesis
R990437	NADPH[c] + DHF[c] -> NADP[c] + THF[c]	Dihydrofolate reductase	1.5.1.3	Unigene2959;Unigene977	CCM_01813	Folate biosynthesis
R990438	ATP[c] + H2O[c] -> ADP[c] + PI[c]	Adenosinetriphosphatase	3.6.1.3	Unigene6514;Unigene3051;Unigene5195;Unigene4961;CL1132.Contig1;CL1132.Contig2;CL118.Contig2;Unigene8333;CL349.Contig2;Unigene4400;Unigene4274;Unigene6467	CCM_01816;CCM_07179	Purine Metabolism
R990439	H2O[m] + ATP[m] -> PI[m] + ADP[m]	Adenosinetriphosphatase	3.6.1.3	Unigene6514;Unigene3051;Unigene5195;Unigene4961;CL1132.Contig1;CL1132.Contig2;CL118.Contig2;Unigene8333;CL349.Contig2;Unigene4400;Unigene4274;Unigene6467	CCM_01816;CCM_07179	Purine Metabolism
R990440	NADPH[c] + O2[c] + EPST[c] <=> NADP[c] + ERGOTRI[c]	C-5 sterol desaturase	1.14.19.20	Unigene5842	CCM_01839;CCM_08632	Biosynthesis of ergosterol
R990441	4NTPP[c] + H2O[c] <=> 4NTP[c] + PI[c]	4-nitrophenylphosphatase	3.1.3.41	CL926.Contig2;CL926.Contig1	CCM_01841	Aminobenzoate degradation
R990442	CO2[c] + H2O[c] -> HCO3[c] + H_PO[c]	Carbonic anhydrase	4.2.1.1	CL302.Contig2;CL302.Contig1;CL302.Contig3;Unigene4088;	CCM_01858;CCM_07807	Nitrogen metabolism
R990443	ADP[c] + RTHIO[c] -> OTHIO[c] + DADP[c]	Ribonucleoside-diphosphate reductase	1.17.4.1	Unigene3163;CL1038.Contig2	CCM_01863;CCM_05761	Nucleotide salvage pathway
R990444	GDP[c] + RTHIO[c] -> OTHIO[c] + DGDP[c]	Ribonucleoside-diphosphate reductase	1.17.4.1	Unigene3163;CL1038.Contig2	CCM_01863;CCM_05761	Nucleotide salvage pathway
R990445	CDP[c] + RTHIO[c] -> OTHIO[c] + DCDP[c]	Ribonucleoside-diphosphate reductase	1.17.4.1	Unigene3163;CL1038.Contig2	CCM_01863;CCM_05761	Nucleotide salvage pathway
R990446	UDP[c] + RTHIO[c] -> OTHIO[c] + DUDP[c]	Ribonucleoside-diphosphate reductase	1.17.4.1	Unigene3163;CL1038.Contig2	CCM_01863;CCM_05761	Nucleotide salvage pathway
R990447	H2O[c] + 4 PPBG[c] -> 4 NH3[c] + HMTB[c]	Hydroxymethylbilane synthase	2.5.1.61	CL1486.Contig1;CL1486.Contig2;Unigene2751;Unigene9445;	CCM_01870;CCM_09407	Porphyrin and Chlorophyll metabolism
R990448	H2O[m] + 4 PPBG[m] -> 4 NH3[m] + HMTB[m]	Hydroxymethylbilane synthase	2.5.1.61	CL1486.Contig1;CL1486.Contig2;Unigene2751;Unigene9445;	CCM_01870;CCM_09407	Porphyrin and Chlorophyll metabolism
R990449	AKG[c] + KYN[c] -> GLU[c] + APEBU[c]	Kynurenine aminotransferase	2.6.1.7	Unigene7583	CCM_01874;CCM_08981	Phenylalanine, tyrosine and tryptophan biosynthesis
R990450	C12DCOA[m] <=> C12CCOA[m]	Dodecenoyl-CoA isomerase	5.3.3.8	Unigene4834	CCM_01892;CCM_07290;CCM_09103	Fatty acid oxidation
R990451	LLAC[c] + 2 FERI[c] -> PYR[c] + 2 FERO[c]	Lactic acid dehydrogenase	1.1.2.3	CL592.Contig2;CL592.Contig4;CL592.Contig5;CL592.Contig7;CL592.Contig1;CL336.Contig2;CL336.Contig1;CL336.Contig3;Unigene7438;Unigene6600;Unigene7214;Unigene9688;Unigene1138;Unigene958;Unigene2016;Unigene2259;CL111.Contig1;CL111.Contig2;Unigene7807;CL446.Contig1;CL446.Contig2;CL446.Contig3;CL446.Contig4;CL446.Contig5;CL446.Contig6;CL813.Contig1;CL813.Contig2;Unigene479;CL2222.Contig1;CL2222.Contig2…	CCM_01896;CCM_02991;CCM_05911	Pyruvate metabolism
R990452	H2O[c] + TRE[c] -> 2 DGLC[c]	Trehalase	3.2.1.28	Unigene1019;Unigene2688;Unigene157;CL1860.Contig2;CL1860.Contig1;Unigene3194	CCM_01904;CCM_05550;CCM_07064;CCM_08782	Disaccharide metabolism
R990453	H2O[e] + TRE[e] -> 2 DGLC[e]	Trehalase	3.2.1.28	Unigene1019;Unigene2688;Unigene157;CL1860.Contig2;CL1860.Contig1;Unigene3194	CCM_01904;CCM_05550;CCM_07064;CCM_08782	Disaccharide metabolism
R990454	2 H2O2[c] <=> O2[c] + 2 H2O[c]	Catalase peroxidase	1.11.1.21	CL117.Contig1;CL117.Contig2;Unigene715	CCM_01912;CCM_09023	Glyoxylate and dicarboxylate metabolism
R990455	METHOL[c] + H2O2[c] <=> FALD[c] + 2 H2O[c]	Catalase peroxidase	1.11.1.21	CL117.Contig1;CL117.Contig2;Unigene715	CCM_01912;CCM_09023	Glyoxylate and dicarboxylate metabolism
R990456	PHE[c] + O2[c] <=> PEAIDE[c] + CO2[c]	Catalase peroxidase	1.11.1.21	CL117.Contig1;CL117.Contig2;Unigene715	CCM_01912;CCM_09023	Phenylalanine, tyrosine and tryptophan biosynthesis
R990457	2 HAN[c] + 4 O2[c] <=> CINNABA[c] + 2 SUPERO[c] + 2 H2O2[c]	Catalase and Catalase peroxidase	1.11.1.6:1.11.1.21	CCM_01912;CCM_09023:CCM_02506;CCM_07732	CCM_01912;CCM_09023:CCM_02506;CCM_07732	Phenylalanine, tyrosine and tryptophan biosynthesis
R990458	2 HAN[c] + 4 O2[c] <=> CINNABA[c] + 2 SUPERO[c] + 2 H2O2[c]	Catalase and Catalase peroxidase	1.11.1.6:1.11.1.21	CL117.Contig1;CL117.Contig2;Unigene715	CCM_01912;CCM_09023:CCM_02506;CCM_07732	Phenylalanine, tyrosine and tryptophan biosynthesis
R990459	2 HAN[c] + 4 O2[c] <=> CINNABA[c] + 2 SUPERO[c] + 2 H2O2[c]	Catalase and Catalase peroxidase	1.11.1.6:1.11.1.21	Unigene3480;Unigene8277	CCM_01912;CCM_09023:CCM_02506;CCM_07732	Phenylalanine, tyrosine and tryptophan biosynthesis
R990460	ATP[c] + GLU[c] + TRNA[c] -> AMP[c] + PPI[c] + LGLUTRNA[c]	Glutamyl-tRNA synthetase	6.1.1.17	Unigene5869;Unigene6064	CCM_01939;CCM_07973;CCM_09428	Glutamate and glutamine metabolism
R990461	ATP[m] + GLU[m] + TRNA[m] -> PPI[m] + AMP[m] + LGLUTRNA[m]	Glutamyl-tRNA synthetase	6.1.1.17	Unigene5869;Unigene6064	CCM_01939;CCM_07973;CCM_09428	Glutamate and glutamine metabolism
R990462	CHO[e] + PQ[e] -> BETALD[e] + PQH2[e]	Choline dehydrogenase	1.1.99.1	Unigene6589;CL2169.Contig1;CL2169.Contig2;CL1279.Contig4;CL1279.Contig2;Unigene2800;Unigene2766;Unigene9120;Unigene550;CL792.Contig1;CL792.Contig4;CL792.Contig2;CL792.Contig3;Unigene8485;Unigene2279	CCM_01940;CCM_07163;CCM_09084	Glycine, serine and threonine metabolism
R990463	CHO[c] + PQ[c] -> BETALD[c] + PQH2[c]	Choline dehydrogenase	1.1.99.1	Unigene6589;CL2169.Contig1;CL2169.Contig2;CL1279.Contig4;CL1279.Contig2;Unigene2800;Unigene2766;Unigene9120;Unigene550;CL792.Contig1;CL792.Contig4;CL792.Contig2;CL792.Contig3;Unigene8485;Unigene2279	CCM_01940;CCM_07163;CCM_09084	Glycine, serine and threonine metabolism
R990464	CYCLOH[c] + NADPH[c] + O2[c] <=> HEX6LACT[c] + NADP[c] + H2O[c]	Cyclohexanone monooxygenase	1.14.13.22	CL439.Contig1;CL439.Contig4;CL439.Contig8;CL439.Contig2;Unigene10258;Unigene2353;Unigene7619;Unigene5281;Unigene2773;Unigene4320;CL810.Contig2;Unigene6911;Unigene1032;Unigene8645;CL1819.Contig1;CL1819.Contig2;Unigene6143	CCM_01941;CCM_02795;CCM_04356;CCM_08660;CCM_09543	Caprolactam degradation
R990465	MANNAN[c] -> MAN[c]	Mannan endo-1,6-alpha-mannosidase	3.2.1.101	Unigene7135;Unigene6163;Unigene1043;CL994.Contig1;CL994.Contig2;CL994.Contig3;Unigene6110;Unigene2413;CL381.Contig3;CL381.Contig2;Unigene8632;Unigene1731;CL61.Contig3;CL61.Contig4;CL61.Contig6;CL61.Contig8;CL61.Contig2;Unigene4439;Unigene6066;Unigene3964;CL61.Contig7	CCM_01968; CCM_05709; CCM_03213	Polysaccharide metabolism
R990466	ATP[c] + UREA[c] + HCO3[c] <=> ADP[c] + PI[c] + UREA1C[c]	Urea amidolyase	6.3.4.6	CL567.Contig1;CL567.Contig2;CL567.Contig3;CL567.Contig5;CL567.Contig6;CL567.Contig7;CL567.Contig8	CCM_01972	Arginine and proline metabolism
R990467	NADPH[m] + ACLAC[m] -> NADP[m] + DHVAL[m]	Ketol-acid reductoisomerase	1.1.1.86	Unigene6709	CCM_01982	Valine, leucine and isoleucine metabolism
R990468	NADPH[m] + ABUT[m] -> NADP[m] + DHMVA[m]	Ketol-acid reductoisomerase	1.1.1.86	Unigene6709	CCM_01982	Valine, leucine and isoleucine metabolism
R990469	NADPH[c] + GLUP[c] -> PI[c] + NADP[c] + GLUGSAL[c]	Gamma-glutamyl phosphate reductase	1.2.1.41	Unigene7863;Unigene3294	CCM_01989	Arginine and proline metabolism
R990470	ATP[c] + COA[c] + PROP[c] -> AMP[c] + PPI[c] + PROPCOA[c]	Propanoyl CoA synthase	6.2.1.17	Unigene514	CCM_01999	Propanoate and butanoate metabolism
R990471	GTP[c] -> FOR[c] + AHTD[c]	GTP cyclohydrolase I	3.5.4.16	CL1330.Contig1;Unigene6336	CCM_02050;CCM_03947;CCM_07967	Folate biosynthesis
R990472	RGT[b] + ALA[b] -> CGLY[b] + ALAGLY[b]	Gamma-glutamyltranspeptidase	2.3.2.2	Unigene8601;Unigene5372;Unigene2701;Unigene3115;Unigene6268;Unigene8473	CCM_02065;CCM_02473;CCM_05577;CCM_05722;CCM_09583	Glutathione biosynthesis
R990473	GDPMAN[c] + MANCHIBDPD[c] -> GDP[c] + MANDPP[c]	GDP-Man:Man1GlcNAc2-PP-dolichol alpha-1,3-mannosyltransferase	2.4.1.132	CCM_02067	CCM_02067	N-Glycan biosynthesis
R990474	GDPMAN[c] + MANDPP[c] -> GDP[c] + MANDPPD[c]	GDP-Man:Man2GlcNAc2-PP-dolichol alpha-1,6-mannosyltransferase	2.4.1.257	CCM_02067	CCM_02067	N-Glycan biosynthesis
R990475	NADPH[c] + XYL[c] <=> NADP[c] + XOL[c]	Xylose reductase	1.1.1.21	CL1739.Contig1;CL1739.Contig2;CL1679.Contig2;CL1679.Contig1;CL50.Contig1;CL50.Contig2;CL50.Contig3;CL50.Contig5;CL50.Contig8;CL50.Contig7	CCM_02071;CCM_04764;CCM_06321	Hexose sugar metabolism
R990476	H2O[e] + SPMYLIN[e] -> CER1[e] + PCHO[e]	Sphingomyelin phosphodiesterase	3.1.4.12	Unigene5124;Unigene9160;Unigene9552;Unigene10083;Unigene10219;Unigene9056;Unigene5060;Unigene1723	CCM_02087;CCM_03231	Sphingolipid biosynthesis
R990477	H2O[c] + SPMYLIN[c] -> CER1[c] + PCHO[c]	Sphingomyelin phosphodiesterase	3.1.4.12	Unigene5124;Unigene9160;Unigene9552;Unigene10083;Unigene10219;Unigene9056;Unigene5060;Unigene1723	CCM_02087;CCM_03231	Sphingolipid biosynthesis
R990478	SAM[c] + DEMETHYS[c] <=> SAH[c] + STERIGM[c]	O-methyltransferase	2.1.1.109	Unigene7264;Unigene2550;CL165.Contig2;CL165.Contig4;CL165.Contig3;CL165.Contig1;CL908.Contig3;CL908.Contig2;Unigene1603;Unigene5900;Unigene3818;Unigene7348;Unigene4461	CCM_02106	Aflatoxin biosynthesis
R990479	NAD[c] + IPPMAL[c] -> NADH[c] + CO2[c] + OICAP[c]	3-isopropylmalate dehydrogenase	1.1.1.85	Unigene8448	CCM_02117	Valine, leucine and isoleucine metabolism
R990480	H2O[c] + PAP[c] -> PI[c] + AMP[c]	3'(2'),5'-bisphosphate nucleotidase	3.1.3.7	Unigene4958;Unigene5354;Unigene5798	CCM_02127;CCM_03264;CCM_04056	Cysteine metabolism
R990481	NITE[c] -> NH3[c] + CARBO[c]	Nitrilase	3.5.5.1	CL1834.Contig1;CL1834.Contig2;Unigene3234;CL176.Contig1;CL176.Contig2;Unigene4925;CL1712.Contig2;CL580.Contig5	CCM_02131;CCM_09207	Nitrogen metabolism
R990482	2 FERO[m] + 0.5 O2[m] + 4 H_PO[m] -> 2 FERI[m] + H2O[m] + 4 H_PO[c]	Cytochrome c oxidase	1.9.3.1	Unigene6486;Unigene5570;Unigene1343;Unigene5269;Unigene6752;Unigene8120;Unigene10651;Unigene5909	CCM_02155;CCM_03753;CCM_04541;CCM_06525;CCM_07423	Oxidative phosphorylation
R990483	2 FERO[c] + 0.5 O2[c] + 4 H_PO[c] -> 2 FERI[c] + H2O[c] + 4 H_PO[e]	Cytochrome c oxidase	1.9.3.1	Unigene6486;Unigene5570;Unigene1343;Unigene5269;Unigene6752;Unigene8120;Unigene10651;Unigene5909	CCM_02155;CCM_03753;CCM_04541;CCM_06525;CCM_07423	Oxidative phosphorylation
R990484	2 FERO[b] + 0.5 O2[b] + 4 H_PO[b] -> 2 FERI[b] + H2O[b] + 4 H_PO[c]	Cytochrome c oxidase	1.9.3.1	Unigene6486;Unigene5570;Unigene1343;Unigene5269;Unigene6752;Unigene8120;Unigene10651;Unigene5909	CCM_02155;CCM_03753;CCM_04541;CCM_06525;CCM_07423	Oxidative phosphorylation
R990485	ATP[c] + LIPIC[c] <=> PPI[c] + LIPAMP[c]	Lipoate protein ligase	6.3.1.20	Unigene4979	CCM_02165	Lipoic acid metabolism
R990486	LIPAMP[c] + APOPROT[c] <=> PROTEIN_LIPL[c] + AMP[c]	Lipoate protein ligase	6.3.1.20	Unigene4979	CCM_02165	Lipoic acid metabolism
R990487	4PPNCYS[c] -> CO2[c] + 4PPNTE[c]	Phosphopantothenoylcysteine decarboxylase	4.1.1.36	Unigene3182;Unigene7471;Unigene284;Unigene2921;Unigene3961;CL294.Contig3;CL294.Contig2;CL294.Contig1;Unigene7578	CCM_02182	Coenzyme A and pantothenate biosynthesis
R990488	CYS[c] + CTP[c] + 4PPNTO[c] -> PPI[c] + CMP[c] + 4PPNCYS[c]	Phosphopantothenate-cysteine ligase	6.3.2.5	Unigene688;CL828.Contig1;CL828.Contig4;CL828.Contig3;CL828.Contig2	CCM_02182	Coenzyme A and pantothenate biosynthesis
R990489	ATP[c] + PYR[c] + HCO3[c] -> ADP[c] + PI[c] + OA[c]	Pyruvate carboxylase	6.4.1.1	Unigene8363;Unigene1840;Unigene6080;CL1900.Contig1;CL1900.Contig2	CCM_02207;CCM_03243	Pyruvate metabolism
R990490	CARBEST[c] + H2O[c] <=> ALCOH[c] + ACOOH[c]	Carboxylesterase	3.1.1.1	Unigene26;CL1290.Contig2;Unigene4531;CL426.Contig3;CL426.Contig2;CL426.Contig1;CL426.Contig4;Unigene7972;Unigene244;Unigene1238;CL275.Contig1;CL1176.Contig1;CL1176.Contig2;Unigene2919;Unigene3679	CCM_02209;CCM_02901	Drug metabolism
R990491	O2[c] + HAN[c] -> CMUSA[c]	3-Hydroxyanthranilate 3,4-dioxygenase	1.13.11.6	CCM_02219	CCM_02219	Phenylalanine, tyrosine and tryptophan biosynthesis
R990492	H2O[c] + ACYLPYR[c] -> PYR[c] + FUM[c]	acylpyruvate hydrolase	3.7.1.5	CL1425.Contig1;CL1425.Contig2	CCM_02220	Phenylalanine, tyrosine and tryptophan biosynthesis
R990493	H2O[m] + ACYLPYR[m] -> PYR[m] + FUM[m]	acylpyruvate hydrolase	3.7.1.5	CL1425.Contig1;CL1425.Contig2	CCM_02220	Phenylalanine, tyrosine and tryptophan biosynthesis
R990494	4 ASCOBATE[c] + O2[c] -> 2 H2O[c] + 4 MASCORBATE[c]	L-ascorbate oxidase	1.10.3.3	Unigene3138	CCM_02267	Ascorbate and aldarate metabolism
R990495	4 ASCOBATE[m] + O2[m] -> 2 H2O[m] + 4 MASCORBATE[m]	L-ascorbate oxidase	1.10.3.3	Unigene3138	CCM_02267	Ascorbate and aldarate metabolism
R990496	4 ASCOBATE[e] + O2[e] -> 2 H2O[e] + 4 MASCORBATE[e]	L-ascorbate oxidase	1.10.3.3	Unigene3138	CCM_02267	Ascorbate and aldarate metabolism
R990497	G6P[c] <=> G1P[c]	Phosphoglucomutase	5.4.2.2	Unigene7936	CCM_02278	Galactose metabolism
R990498	R5P[c] <=> R1P[c]	Phosphoglucomutase	5.4.2.2	Unigene7936	CCM_02278	Pentose-phosphate pathway
R990499	TDDH[c] + NADP[c] -> TTTTDH[c] + NADPH[c]	2,4-dienoyl-CoA reductase	1.3.1.34	Unigene3226	CCM_02294	Fatty acid elongation
R990500	H2O[e] + CYTD[e] -> NH3[e] + URI[e]	Cytidine deaminase	3.5.4.5	Unigene3684	CCM_02297	Pyrimidine metabolism
R990501	DC[e] -> NH3[e] + DU[e]	Cytidine deaminase	3.5.4.5	Unigene3684	CCM_02297	Pyrimidine metabolism
R990502	NAD[m] + METTHF[m] -> NADH[m] + METHF[m]	Methylenetetrahydrofolate dehydrogenase (NAD)	1.5.1.15	Unigene5396	CCM_02303	Folate biosynthesis
R990503	NAD[c] + METTHF[c] -> NADH[c] + METHF[c]	Methylenetetrahydrofolate dehydrogenase (NAD)	1.5.1.15	Unigene5396	CCM_02303	Folate biosynthesis
R990504	ATP[c] + MET[c] -> PI[c] + PPI[c] + SAM[c]	S-adenosylmethionine synthetase	2.5.1.6	Unigene1898	CCM_02308	Methionine metabolism
R990505	PINS[c] <=> DMYOINSITOLCP[c] + DIACG[c]	Phosphatidylinositol-specific phospholipase	4.6.1.13	CL890.Contig1;CL890.Contig2;Unigene2419	CCM_02309;CCM_09301	Inositol phosphate metabolism
R990506	PDXI[c] + NADP[c] <=> PDXAL[c] + NADPH[c]	Pyridoxine 4-dehydrogenase	1.1.1.65	Unigene8431;Unigene2538;Unigene5809;Unigene8008;	CCM_02321;CCM_03463	Vitamin B6 metabolism
R990507	ATP[c] + DCMP[c] <=> ADP[c] + DCDP[c]	UMP/CMP kinase	2.7.4.14	CL1854.Contig2;CL1854.Contig1	CCM_02335	Nucleotide salvage pathway
R990508	ATP[m] + DCMP[m] <=> ADP[m] + DCDP[m]	UMP/CMP kinase	2.7.4.14	CL1854.Contig2;CL1854.Contig1	CCM_02335	Nucleotide salvage pathway
R990509	ATP[c] + CMP[c] <=> ADP[c] + CDP[c]	UMP/CMP kinase	2.7.4.14	CL1854.Contig2;CL1854.Contig1	CCM_02335	Nucleotide salvage pathway
R990510	ATP[m] + CMP[m] <=> ADP[m] + CDP[m]	UMP/CMP kinase	2.7.4.14	CL1854.Contig2;CL1854.Contig1	CCM_02335	Nucleotide salvage pathway
R990511	ATP[c] + UMP[c] <=> ADP[c] + UDP[c]	UMP/CMP kinase	2.7.4.14	CL1854.Contig2;CL1854.Contig1	CCM_02335	Nucleotide salvage pathway
R990512	ATP[m] + UMP[m] <=> ADP[m] + UDP[m]	UMP/CMP kinase	2.7.4.14	CL1854.Contig2;CL1854.Contig1	CCM_02335	Nucleotide salvage pathway
R990513	ATP[c] + TRNA[c] + HIS[c] -> AMP[c] + PPI[c] + HHTRNA[c]	Histidyl-tRNA synthetase	6.1.1.21	CL565.Contig1;CL565.Contig2	CCM_02343	Histidine metabolism
R990514	ATP[c] + ASP[c] + CITR[c] <=> AMP[c] + PPI[c] + ARGSUCC[c]	Argininosuccinate synthase	6.3.4.5	Unigene1504;Unigene9731;Unigene8195	CCM_02400	Arginine and proline metabolism
R990515	ARGSUCC[c] <=> FUM[c] + ARG[c]	Argininosuccinate lyase	4.3.2.1	Unigene8400;Unigene2399	CCM_02430;CCM_08039	Arginine and proline metabolism
R990516	ATP[c] + PINS[c] -> ADP[c] + PINS4P[c]	Phosphatidylinositol 4-kinase	2.7.1.67	Unigene594;Unigene10506;Unigene5706;Unigene7772;CL504.Contig2;CL504.Contig3;Unigene5561;CL2275.Contig5;CL2275.Contig4;CL2275.Contig2;CL2275.Contig3;CL504.Contig1;Unigene8822	CCM_02448;CCM_06818;CCM_07525	Inositol phosphate metabolism
R990517	ATP[b] + PINS[b] -> ADP[b] + PINS4P[b]	Phosphatidylinositol 4-kinase	2.7.1.67	Unigene594;Unigene10506;Unigene5706;Unigene7772;CL504.Contig2;CL504.Contig3;Unigene5561;CL2275.Contig5;CL2275.Contig4;CL2275.Contig2;CL2275.Contig3;CL504.Contig1;Unigene8822	CCM_02448;CCM_06818;CCM_07525	Inositol phosphate metabolism
R990518	2 H2O2[p] -> O2[p] + 2 H2O[p]	Catalase	1.11.1.6	Unigene3480;Unigene8277	CCM_02506;CCM_07732	Glyoxylate and dicarboxylate metabolism
R990519	2 H2O2[c] -> O2[c] + 2 H2O[c]	Catalase	1.11.1.6	Unigene3480;Unigene8277	CCM_02506;CCM_07732	Glyoxylate and dicarboxylate metabolism
R990520	ATP[c] + H2O[c] -> ADP[c] + PI[c]	ATP phosphohydrolase	3.6.3.9	Unigene7461;Unigene10085;CL2199.Contig2;Unigene1753;Unigene520;CL2199.Contig1;CL2199.Contig3;Unigene8341;Unigene872;Unigene7459;CL463.Contig1;CL463.Contig2;Unigene2313	CCM_02511;CCM_04844	Oxidative phosphorylation
R990521	PRPP[c] + URA[c] -> PPI[c] + UMP[c]	Uracil phosphoribosyltransferase	2.4.2.9	Unigene3450;CL2237.Contig3;CL2237.Contig2	CCM_02534	Pyrimidine metabolism
R990522	C160COA[c] + NADH[c] + O2[c] -> C161COA[c] + NAD[c] + 2 H2O[c]	Delta-9 fatty acid desaturase	1.14.19.1	Unigene8322	CCM_02537	Fatty acid biosynthesis
R990523	C160COA[b] + NADH[b] + O2[b] -> C161COA[b] + NAD[b] + 2 H2O[b]	Delta-9 fatty acid desaturase	1.14.19.1	Unigene8322	CCM_02537	Fatty acid biosynthesis
R990524	C180COA[c] + NADH[c] + O2[c] -> C181COA[c] + NAD[c] + 2 H2O[c]	Delta-9 fatty acid desaturase	1.14.19.1	Unigene8322	CCM_02537	Fatty acid biosynthesis
R990525	C180COA[b] + NADH[b] + O2[b] -> C181COA[b] + NAD[b] + 2 H2O[b]	Delta-9 fatty acid desaturase	1.14.19.1	Unigene8322	CCM_02537	Fatty acid biosynthesis
R990526	SBP[c] + H2O[c] <=> S7P[c] + PI[c]	Sedoheptulose-bisphosphatase	3.1.3.37	Unigene5826;Unigene7371	CCM_02605	Glycolysis/gluconeogenesis
R990527	ATP[m] + GLU[m] -> ADP[m] + GLUP[m]	Glutamate 5-kinase	2.7.2.11	Unigene2377	CCM_02626	Arginine and proline metabolism
R990528	ATP[b] + GLU[b] -> ADP[b] + GLUP[b]	Glutamate 5-kinase	2.7.2.11	Unigene2377	CCM_02626	Arginine and proline metabolism
R990529	ATP[c] + TRNA[c] + GLY[c] -> AMP[c] + PPI[c] + GLYTRNA[c]	Glycyl-tRNA synthetase	6.1.1.14	Unigene4537;Unigene3092;Unigene4812	CCM_02628;CCM_04685	Glycine, serine and threonine metabolism
R990530	NADH[c] + HNO3[c] -> NAD[c] + H2O[c] + HNO2[c]	Nitrate reductase (NADH)	1.7.1.1	Unigene3281	CCM_02639	Nitrogen metabolism
R990531	H2O[c] + cGMP[c] -> GMP[c]	3',5'-cyclic-nucleotide phosphodiesterase	3.1.4.17	Unigene5720;CL1031.Contig1;CL1031.Contig2	CCM_02664;CCM_02777	Purine Metabolism
R990532	H2O[b] + cGMP[b] -> GMP[b]	3',5'-cyclic-nucleotide phosphodiesterase	3.1.4.17	Unigene5720;CL1031.Contig1;CL1031.Contig2	CCM_02664;CCM_02777	Purine Metabolism
R990533	H2O[c] + cAMP[c] -> AMP[c]	3',5'-cyclic-nucleotide phosphodiesterase	3.1.4.17	Unigene5720;CL1031.Contig1;CL1031.Contig2	CCM_02664;CCM_02777	Purine Metabolism
R990534	H2O[b] + cAMP[b] -> AMP[b]	3',5'-cyclic-nucleotide phosphodiesterase	3.1.4.17	Unigene5720;CL1031.Contig1;CL1031.Contig2	CCM_02664;CCM_02777	Purine Metabolism
R990535	ATP[c] + ASP[c] + CAIR[c] <=> ADP[c] + PI[c] + SAICAR[c]	Phosphoribosylaminoimidazole-succicarboxamide synthase	6.3.2.6	Unigene5737;Unigene2410	CCM_02686	Purine Metabolism
R990536	O2[c] + 2 TYR[c] -> 2 34DLPALA[c]	Tyrosinase	1.14.18.1	Unigene564	CCM_02697;CCM_04043;CCM_08750;CCM_09562	Phenylalanine, tyrosine and tryptophan biosynthesis
R990537	O2[c] + 34DLPALA[c] -> DOPQ[c] + 2 H2O[c]	Tyrosinase	1.14.18.1	Unigene564	CCM_02697;CCM_04043;CCM_08750;CCM_09562	Phenylalanine, tyrosine and tryptophan biosynthesis
R990538	ATP[c] + ADN[c] -> ADP[c] + AMP[c]	Adenosine kinase	2.7.1.20	CL1994.Contig2;CL1994.Contig1	CCM_02716	Nucleotide salvage pathway
R990539	ATP[c] + GLN[c] + XMP[c] -> AMP[c] + PPI[c] + GLU[c] + GMP[c]	GMP synthase	6.3.5.2	Unigene5711;Unigene118;Unigene2465;CL2212.Contig1;CL2212.Contig2	CCM_02731	Purine Metabolism
R990540	NADPH[b] + 45ERSOL[b] -> NADP[b] + MFEST[b]	C-14 sterol reductase	1.3.1.70	CL1491.Contig2;CL1491.Contig1;Unigene751	CCM_02751;CCM_03387	Biosynthesis of episterol
R990541	NADPH[c] + 44MACHL[c] -> NADP[c] + 14MLNST[c]	C-14 sterol reductase	1.3.1.70	CL1491.Contig2;CL1491.Contig1;Unigene751	CCM_02751;CCM_03387	Biosynthesis of zymosterol
R990542	GL3P[c] + 0.2938 C160COA[c] + 0.3994 C181COA[c] + 0.1544 C182COA[c] + 0.1295 C183COA[c] + 0.0229 C180COA[c] -> COA[c] + DAGLYP[c]	1-acylglycerol-3-phosphate O-acyltransferase	2.3.1.51	Unigene8447;Unigene8433;Unigene1362;Unigene8383;CL2041.Contig2	CCM_02787;CCM_02942	Glycerolipid biosynthesis
R990543	LPA[c] + 0.243 C160COA[c] + 0.264 C181COA[c] + 0.255 C182COA[c] + 0.209 C183COA[c] + 0.029 C180COA[c] -> COA[c] + PA[c]	Lysophosphatidic acid acyltransferase	2.3.1.51	Unigene8447;Unigene8433;Unigene1362;Unigene8383;CL2041.Contig2	CCM_02787;CCM_02942	Glycerophospholipid biosynthesis
R990544	LPA[m] + 0.243 C160COA[m] + 0.264 C181COA[m] + 0.255 C182COA[m] + 0.209 C183COA[m] + 0.029 C180COA[m] -> COA[m] + PA[m]	Lysophosphatidic acid acyltransferase	2.3.1.51	Unigene8447;Unigene8433;Unigene1362;Unigene8383;CL2041.Contig2	CCM_02787;CCM_02942	Glycerophospholipid biosynthesis
R990545	TRP[c] + O2[c] -> FKYN[c]	Indoleamine 2,3-dioxygenase	1.13.11.52	Unigene4168;Unigene3594;Unigene6924;Unigene2378;	CCM_02833;CCM_06695	Phenylalanine, tyrosine and tryptophan biosynthesis
R990546	5HYDXTRP[c] + O2[c] -> 5HFKYN[c]	Indoleamine 2,3-dioxygenase	1.13.11.52	Unigene4168;Unigene3594;Unigene6924;Unigene2378;	CCM_02833;CCM_06695	Phenylalanine, tyrosine and tryptophan biosynthesis
R990547	SERNIN[c] + O2[c] -> FHKYN5MINE[c]	Indoleamine 2,3-dioxygenase	1.13.11.52	Unigene4168;Unigene3594;Unigene6924;Unigene2378;	CCM_02833;CCM_06695	Phenylalanine, tyrosine and tryptophan biosynthesis
R990548	MELATONIN[c] + O2[c] -> AFMK[c]	Indoleamine 2,3-dioxygenase	1.13.11.52	Unigene4168;Unigene3594;Unigene6924;Unigene2378;	CCM_02833;CCM_06695	Phenylalanine, tyrosine and tryptophan biosynthesis
R990549	KYN[c] -> ALA[c] + AN[c]	Kynureninase	3.7.1.3	Unigene2657	CCM_02834	Phenylalanine, tyrosine and tryptophan biosynthesis
R990550	HKYN[c] -> ALA[c] + HAN[c]	Kynureninase	3.7.1.3	Unigene2657	CCM_02834	Phenylalanine, tyrosine and tryptophan biosynthesis
R990551	FAD[m] + PRO[c] <=> FADH2[m] + P5C[c]	Proline dehydrogenase	1.5.5.2	CL514.Contig1;CL514.Contig2	CCM_02842	Arginine and proline metabolism
R990552	METTHF[c] + DUMP[c] -> DHF[c] + DTMP[c]	Thymidylate synthase	2.1.1.45	Unigene2852	CCM_02881	Pyrimidine metabolism
R990553	H2O[c] + LACT[c] -> GLC[c] + GLAC[c]	Beta-galactosidase	3.2.1.23	CL2166.Contig1;CL2166.Contig2;Unigene2669;Unigene4326;CL1848.Contig2;Unigene7963;Unigene7756;Unigene10816;CL192.Contig2	CCM_02883;CCM_03330;CCM_03817;CCM_08207;CCM_08698	Disaccharide metabolism
R990554	H2O[b] + LACT[b] -> GLC[b] + GLAC[b]	Beta-galactosidase	3.2.1.23	CL2166.Contig1;CL2166.Contig2;Unigene2669;Unigene4326;CL1848.Contig2;Unigene7963;Unigene7756;Unigene10816;CL192.Contig2	CCM_02883;CCM_03330;CCM_03817;CCM_08207;CCM_08698	Disaccharide metabolism
R990555	SAM[c] + AONA[c] -> SAMOB[c] + DANNA[c]	Adenosylmethionine-8-amino-7-oxononanoate transaminase	2.6.1.62	CL76.Contig3;Unigene2781	CCM_02890;CCM_08605	Biotin Metabolism
R990556	ADN[c] + H2O[c] -> INS[c] + NH3[c]	Adenosine deaminase	3.5.4.4	Unigene1426;CL397.Contig1;CL397.Contig2	CCM_02911;CCM_07169;CCM_09449	Nucleotide salvage pathway
R990557	DA[c] + H2O[c] -> DIN[c] + NH3[c]	Adenosine deaminase	3.5.4.4	Unigene1426;CL397.Contig1;CL397.Contig2	CCM_02911;CCM_07169;CCM_09449	Nucleotide salvage pathway
R990558	ASN[c] + H2O[c] -> ASP[c] + NH3[c]	Asparaginase	3.5.1.1	Unigene2412;Unigene4481;CL172.Contig3;CL172.Contig2;	CCM_02918	Alanine/aspartate and asparagine metabolism
R990559	C120COA[c] + CAR[c] <=> C120CAR[c] + COA[c]	Carnitine O-acetyltransferase	2.3.1.7	Unigene4472;Unigene6662	CCM_02926;CCM_04812	Carnitine shuttle
R990560	C120CAR[m] + COA[m] <=> C120COA[m] + CAR[m]	Carnitine O-acetyltransferase	2.3.1.7	Unigene4472;Unigene6662	CCM_02926;CCM_04812	Carnitine shuttle
R990561	C140COA[c] + CAR[c] <=> C140CAR[c] + COA[c]	Carnitine O-acetyltransferase	2.3.1.7	Unigene4472;Unigene6662	CCM_02926;CCM_04812	Carnitine shuttle
R990562	C140CAR[m] + COA[m] <=> C140COA[m] + CAR[m]	Carnitine O-acetyltransferase	2.3.1.7	Unigene4472;Unigene6662	CCM_02926;CCM_04812	Carnitine shuttle
R990563	C180COA[c] + CAR[c] <=> C180CAR[c] + COA[c]	Carnitine O-acetyltransferase	2.3.1.7	Unigene4472;Unigene6662	CCM_02926;CCM_04812	Carnitine shuttle
R990564	C180CAR[m] + COA[m] <=> C180COA[m] + CAR[m]	Carnitine O-acetyltransferase	2.3.1.7	Unigene4472;Unigene6662	CCM_02926;CCM_04812	Carnitine shuttle
R990565	C160COA[c] + CAR[c] -> C160CAR[c] + COA[c]	Carnitine O-palmitoyltransferase	2.3.1.21	Unigene6662;Unigene4472	CCM_02926;CCM_04812	Carnitine shuttle
R990566	C160CAR[m] + COA[m] -> C160COA[m] + CAR[m]	Carnitine O-palmitoyltransferase	2.3.1.21	Unigene6662;Unigene4472	CCM_02926;CCM_04812	Carnitine shuttle
R990567	ACCOA[c] + GLU[c] -> COA[c] + NAGLU[c]	N-acetylglutamate synthase	2.3.1.1	Unigene7400	CCM_02941	Arginine and proline metabolism
R990568	ACCOA[m] + GLU[m] -> COA[m] + NAGLU[m]	N-acetylglutamate synthase	2.3.1.1	Unigene7400	CCM_02941	Arginine and proline metabolism
R990569	H2O[m] + LLCT[m] -> PYR[m] + NH3[m] + HCYS[m]	Cystathionine beta-lyase	4.4.1.8	CL2197.Contig1;CL2197.Contig4;CL2197.Contig3;Unigene3275;	CCM_02946	Methionine metabolism
R990570	3 NADPH[c] + HNO2[c] -> H2O[c] + 3 NADP[c] + NH4OH[c]	Nitrite reductase (NADPH)	1.7.1.4	Unigene3768;Unigene7938;Unigene8569;Unigene9305;Unigene7012;Unigene915;Unigene8615;Unigene3547;Unigene2567;Unigene6293	CCM_02951;CCM_08736	Nitrogen metabolism
R990571	NADPH[c] + O2[c] + ERGOTRI[c] <=> NADP[c] + ERGOTET[c]	C-22 sterol desaturase	1.14.19.41	Unigene8269;CL1248.Contig1;CL1248.Contig2;Unigene7732;Unigene10387;Unigene8954;Unigene10611	CCM_02962;CCM_09344;CCM_04971	Biosynthesis of ergosterol
R990572	PYTE[c] <=> MYOI[c] + 6 PI[c]	Phytase	3.1.3.8	Unigene247;Unigene3335;Unigene9892;Unigene1405;	CCM_02971;CCM_05065;CCM_05625;CCM_06255	Inositol phosphate metabolism
R990573	MI1P[c] -> PI[c] + MYOI[c]	Myo-inositol 1-phosphatase	3.1.3.25	Unigene6954;Unigene1975	CCM_02973;CCM_03351;CCM_07890	Inositol phosphate metabolism
R990574	NADPH[c] + 2 FERI[m] -> NADP[c] + 2 FERO[m]	NADPH-cytochrome p-450 reductase	1.6.2.4	CL539.Contig2;CL539.Contig1;Unigene8507;Unigene3647;CL1735.Contig2;CL1735.Contig1;CL1976.Contig2;Unigene5233;Unigene5861;Unigene6172	CCM_02979;CCM_06765	Oxidative phosphorylation
R990575	H2O[c] + PC[c] -> 0.057 C160[c] + 0.211 C181[c] + 0.357 C182[c] + 0.361 C183[c] + 0.014 C180[c] + LPC[c]	Phospholipase A2	3.1.1.4	Unigene6532;Unigene4822;Unigene8383;CL2041.Contig2;	CCM_02980;CCM_07702	Glycerophospholipid biosynthesis
R990576	H2O[c] + PE[c] -> 0.1898 C160[c] + 0.3193 C181[c] + 0.2108 C182[c] + 0.2751 C183[c] + 0.005 C180[c] + LPE[c]	Phospholipase A2	3.1.1.4	Unigene6532;Unigene4822;Unigene8383;CL2041.Contig2;	CCM_02980;CCM_07702	Glycerophospholipid biosynthesis
R990577	H2O[c] + PC[c] -> CHO[c] + PA[c]	Phospholipase D	3.1.4.4	CL1084.Contig1;CL1105.Contig2;CL1105.Contig1;CL56.Contig1;CL56.Contig2;CL56.Contig3;Unigene3621;Unigene943	CCM_02988;CCM_00524;CCM_04322;CCM_00521	Glycerophospholipid biosynthesis
R990578	H2O[m] + PC[m] -> PA[m] + CHO[m]	Phospholipase D	3.1.4.4	CL1084.Contig1;CL1105.Contig2;CL1105.Contig1;CL56.Contig1;CL56.Contig2;CL56.Contig3;Unigene3621;Unigene943	CCM_02988;CCM_00524;CCM_04322;CCM_00521	Glycerophospholipid biosynthesis
R990579	ACCOA[c] + ACP[c] <=> COA[c] + ACACP[c]	ACP-acetyltransferase	2.3.1.38	CCM_02997;CCM_02998	CCM_02997;CCM_02998	Fatty acid biosynthesis
R990580	H2O[c] + C140ACP[c] <=> ACP[c] + C140[c]	Acyl-ACP hydrolase	3.1.2.14	CCM_02997;CCM_02998	CCM_02997;CCM_02998	Fatty acid biosynthesis
R990581	H2O[c] + C160ACP[c] <=> ACP[c] + C160[c]	Acyl-ACP hydrolase	3.1.2.14	CCM_02997;CCM_02998	CCM_02997;CCM_02998	Fatty acid biosynthesis
R990582	H2O[c] + C180ACP[c] <=> ACP[c] + C180[c]	Acyl-ACP hydrolase	3.1.2.14	CCM_02997;CCM_02998	CCM_02997;CCM_02998	Fatty acid biosynthesis
R990583	C160ACP[c] + COA[c] <=> C160COA[c] + ACP[c]	ACP-acetyltransferase	2.3.1.38	CCM_02997;CCM_02998	CCM_02997;CCM_02998	Transfer of ACP-Acyls to COA for transport and biosynthesis
R990584	C180ACP[c] + COA[c] <=> C180COA[c] + ACP[c]	ACP-acetyltransferase	2.3.1.38	CCM_02997;CCM_02998	CCM_02997;CCM_02998	Transfer of ACP-Acyls to COA for transport and biosynthesis
R990585	ACCOA[c] + MALCOA[c] + 2 NADPH[c] -> C40COA[c] + COA[c] + 2 NADP[c] + CO2[c]	Fatty-acyl-CoA synthase	2.3.1.86	Unigene2040	CCM_02997;CCM_02998	Fatty acid biosynthesis
R990586	ACCOA[m] + MALCOA[m] + 2 NADPH[m] -> C40COA[m] + COA[m] + 2 NADP[m] + CO2[m]	Fatty-acyl-CoA synthase	2.3.1.86	Unigene2040	CCM_02997;CCM_02998	Fatty acid biosynthesis
R990587	C40COA[c] + MALCOA[c] + 2 NADPH[c] -> C60COA[c] + COA[c] + 2 NADP[c] + CO2[c]	Fatty-acyl-CoA synthase	2.3.1.86	Unigene2040	CCM_02997;CCM_02998	Fatty acid biosynthesis
R990588	C40COA[m] + MALCOA[m] + 2 NADPH[m] -> C60COA[m] + COA[m] + 2 NADP[m] + CO2[m]	Fatty-acyl-CoA synthase	2.3.1.86	Unigene2040	CCM_02997;CCM_02998	Fatty acid biosynthesis
R990589	C60COA[c] + MALCOA[c] + 2 NADPH[c] -> C80COA[c] + COA[c] + 2 NADP[c] + CO2[c]	Fatty-acyl-CoA synthase	2.3.1.86	Unigene2040	CCM_02997;CCM_02998	Fatty acid biosynthesis
R990590	C60COA[m] + MALCOA[m] + 2 NADPH[m] -> C80COA[m] + COA[m] + 2 NADP[m] + CO2[m]	Fatty-acyl-CoA synthase	2.3.1.86	Unigene2040	CCM_02997;CCM_02998	Fatty acid biosynthesis
R990591	C80COA[c] + MALCOA[c] + 2 NADPH[c] -> C100COA[c] + COA[c] + 2 NADP[c] + CO2[c]	Fatty-acyl-CoA synthase	2.3.1.86	Unigene2040	CCM_02997;CCM_02998	Fatty acid biosynthesis
R990592	C80COA[m] + MALCOA[m] + 2 NADPH[m] -> C100COA[m] + COA[m] + 2 NADP[m] + CO2[m]	Fatty-acyl-CoA synthase	2.3.1.86	Unigene2040	CCM_02997;CCM_02998	Fatty acid biosynthesis
R990593	C100COA[c] + MALCOA[c] + 2 NADPH[c] -> C120COA[c] + COA[c] + 2 NADP[c] + CO2[c]	Fatty-acyl-CoA synthase	2.3.1.86	Unigene2040	CCM_02997;CCM_02998	Fatty acid biosynthesis
R990594	C100COA[m] + MALCOA[m] + 2 NADPH[m] -> C120COA[m] + COA[m] + 2 NADP[m] + CO2[m]	Fatty-acyl-CoA synthase	2.3.1.86	Unigene2040	CCM_02997;CCM_02998	Fatty acid biosynthesis
R990595	C120COA[c] + MALCOA[c] + 2 NADPH[c] -> C140COA[c] + COA[c] + 2 NADP[c] + CO2[c]	Fatty-acyl-CoA synthase	2.3.1.86	Unigene2040	CCM_02997;CCM_02998	Fatty acid biosynthesis
R990596	C120COA[m] + MALCOA[m] + 2 NADPH[m] -> C140COA[m] + COA[m] + 2 NADP[m] + CO2[m]	Fatty-acyl-CoA synthase	2.3.1.86	Unigene2040	CCM_02997;CCM_02998	Fatty acid biosynthesis
R990597	C140COA[c] + MALCOA[c] + 2 NADPH[c] -> C160COA[c] + COA[c] + 2 NADP[c] + CO2[c]	Fatty-acyl-CoA synthase	2.3.1.86	Unigene2040	CCM_02997;CCM_02998	Fatty acid biosynthesis
R990598	C140COA[m] + MALCOA[m] + 2 NADPH[m] -> C160COA[m] + COA[m] + 2 NADP[m] + CO2[m]	Fatty-acyl-CoA synthase	2.3.1.86	Unigene2040	CCM_02997;CCM_02998	Fatty acid biosynthesis
R990599	C160COA[c] + MALCOA[c] + 2 NADPH[c] -> C180COA[c] + COA[c] + 2 NADP[c] + CO2[c]	Fatty-acyl-CoA synthase	2.3.1.86	Unigene2040	CCM_02997;CCM_02998	Fatty acid biosynthesis
R990600	C160COA[m] + MALCOA[m] + 2 NADPH[m] -> C180COA[m] + COA[m] + 2 NADP[m] + CO2[m]	Fatty-acyl-CoA synthase	2.3.1.86	Unigene2040	CCM_02997;CCM_02998	Fatty acid biosynthesis
R990601	C4HACP[c] <=> C4DACP[c] + H2O[c]	3-hydroxyacyl-[acyl-carrier-protein] dehydratase	4.2.1.59	Unigene602;Unigene7481	CCM_02997;CCM_02998	Fatty acid biosynthesis
R990602	C6HACP[c] <=> C6DACP[c] + H2O[c]	3-hydroxyacyl-[acyl-carrier-protein] dehydratase	4.2.1.59	Unigene602;Unigene7481	CCM_02997;CCM_02998	Fatty acid biosynthesis
R990603	C8HACP[c] <=> C8DACP[c] + H2O[c]	3-hydroxyacyl-[acyl-carrier-protein] dehydratase	4.2.1.59	Unigene602;Unigene7481	CCM_02997;CCM_02998	Fatty acid biosynthesis
R990604	C10HACP[c] <=> C10DACP[c] + H2O[c]	3-hydroxyacyl-[acyl-carrier-protein] dehydratase	4.2.1.59	Unigene602;Unigene7481	CCM_02997;CCM_02998	Fatty acid biosynthesis
R990605	C12HACP[c] <=> C12DACP[c] + H2O[c]	3-hydroxyacyl-[acyl-carrier-protein] dehydratase	4.2.1.59	Unigene602;Unigene7481	CCM_02997;CCM_02998	Fatty acid biosynthesis
R990606	C14HACP[c] <=> C14DACP[c] + H2O[c]	3-hydroxyacyl-[acyl-carrier-protein] dehydratase	4.2.1.59	Unigene602;Unigene7481	CCM_02997;CCM_02998	Fatty acid biosynthesis
R990607	C16HACP[c] <=> C16DACP[c] + H2O[c]	3-hydroxyacyl-[acyl-carrier-protein] dehydratase	4.2.1.59	Unigene602;Unigene7481	CCM_02997;CCM_02998	Fatty acid biosynthesis
R990608	C18HACP[c] <=> C18DACP[c] + H2O[c]	3-hydroxyacyl-[acyl-carrier-protein] dehydratase	4.2.1.59	Unigene602;Unigene7481	CCM_02997;CCM_02998	Fatty acid biosynthesis
R990609	PPRIX[m] + FE[m] -> PHEME[m]	Ferrochelatase	4.99.1.1	CL2066.Contig2;CL2066.Contig1	CCM_03004	Porphyrin and Chlorophyll metabolism
R990610	PPRIX[c] + FE[c] -> PHEME[c]	Ferrochelatase	4.99.1.1	CL2066.Contig2;CL2066.Contig1	CCM_03004	Porphyrin and Chlorophyll metabolism
R990611	FOR[c] + NAD[c] -> CO2[c] + NADH[c]	NAD-dependent formate dehydrogenase	1.2.1.2	Unigene1867;Unigene7588;Unigene2443	CCM_03045;CCM_06293	Pyruvate metabolism
R990612	FOR[m] + NAD[m] -> CO2[m] + NADH[m]	NAD-dependent formate dehydrogenase	1.2.1.2	Unigene1867;Unigene7588;Unigene2443	CCM_03045;CCM_06293	Pyruvate metabolism
R990613	H2S[c] + OAHSER[c] -> AC[c] + HCYS[c]	O-acetylhomoserine (thiol)-lyase	2.5.1.49	Unigene5890	CCM_03055;CCM_08891	Methionine metabolism
R990614	IPPP[c] + FPP[c] -> PPI[c] + GGPP[c]	Geranylgeranylpyrophosphate synthetase	2.5.1.29	Unigene7127;Unigene207	CCM_03059;CCM_03697	Biosynthesis of lanosterol
R990615	2 RGT[c] + H2O2[c] -> 2 H2O[c] + OGT[c]	Glutathione peroxidase	1.11.1.9	CL2244.Contig2;CL2244.Contig1;Unigene5501	CCM_03086	Glutathione biosynthesis
R990616	PYR[c] + ASPSA[c] <=> 2 H2O[c] + DIDIPC[c]	Dihydrodipicolinate synthase	4.3.3.7	Unigene7168;Unigene2694;Unigene9128	CCM_03105;CCM_07759;CCM_07861;CCM_08247	Lysine metabolism
R990617	NAD[c] + MYOI[c] -> NADH[c] + KEMYOI[c]	Myo-inositol 2-dehydrogenase	1.1.1.18	CL306.Contig10;CL306.Contig3;CL306.Contig6;CL306.Contig7;CL306.Contig8;CL306.Contig9;CL306.Contig1;CL306.Contig4;CL306.Contig2;Unigene8332;Unigene960;CL783.Contig1	CCM_03114	Inositol phosphate metabolism
R990618	DIMGP[c] -> IMACP[c]	Imidazoleglycerol-phosphate dehydratase	4.2.1.19	Unigene8426	CCM_03120	Histidine metabolism
R990619	ATP[c] + COA[c] + ACTAC[c] -> AMP[c] + PPI[c] + AACCOA[c]	Acetoacetyl-CoA synthase	6.2.1.16	Unigene900;CL409.Contig1;CL409.Contig3;CL409.Contig2;Unigene9061	CCM_03123;CCM_09462	Propanoate and butanoate metabolism
R990620	ACCOA[p] + H2O[p] + GLX[p] -> MAL[p] + COA[p]	Malate synthase	2.3.3.9	Unigene4815	CCM_03131	Glyoxylate and dicarboxylate metabolism
R990621	ACCOA[m] + H2O[m] + GLX[m] -> COA[m] + MAL[m]	Malate synthase	2.3.3.9	Unigene4815	CCM_03131	Glyoxylate and dicarboxylate metabolism
R990622	ACCOA[c] + H2O[c] + GLX[c] -> COA[c] + MAL[c]	Malate synthase	2.3.3.9	Unigene4815	CCM_03131	Glyoxylate and dicarboxylate metabolism
R990623	ACCOA[m] + H2O[m] + OA[m] <=> COA[m] + CIT[m]	Citrate synthase	2.3.3.1	Unigene6815;Unigene3469;Unigene5022;Unigene8500;Unigene8484	CCM_03132;CCM_05696;CCM_08876	Tricarboxylic acid cycle
R990624	NADP[m] + C4HCOA[m] <=> NADPH[m] + AACCOA[m]	3-hydroxybutyryl-CoA dehydrogenase	1.1.1.157	CCM_03147	CCM_03147	Propanoate and butanoate metabolism
R990625	IPPP[c] + DMPP[c] -> PPI[c] + GPP[c]	Dimethylallyltranstransferase	2.5.1.1	Unigene6199	CCM_03203	Biosynthesis of lanosterol
R990626	IPPP[c] + GPP[c] -> PPI[c] + FPP[c]	Farnesyl-diphosphate synthase	2.5.1.10	Unigene6199	CCM_03203	Biosynthesis of lanosterol
R990627	H2O[m] + HYISOBYCOA[m] -> COA[m] + HYISOBYR[m]	3-hydroxyisobutyryl-CoA hydrolase	3.1.2.4	Unigene2652	CCM_03210	Valine, leucine and isoleucine metabolism
R990628	H2O[b] + HYISOBYCOA[b] -> COA[b] + HYISOBYR[b]	3-hydroxyisobutyryl-CoA hydrolase	3.1.2.4	Unigene2652	CCM_03210	Valine, leucine and isoleucine metabolism
R990629	NAORN[c] + GLU[c] -> ORN[c] + NAGLU[c]	Glutamate N-acetyltransferase	2.3.1.35	Unigene1556	CCM_03230	Arginine and proline metabolism
R990630	DAGLY[c] + CDPETN[c] <=> CMP[c] + PE[c]	Choline/ethalaminephosphotransferase	2.7.8.1	Unigene4139;Unigene1170;Unigene5023;Unigene2712;	CCM_03250;CCM_07652	Glycerophospholipid biosynthesis
R990631	ATP[c] + PNTO[c] -> ADP[c] + 4PPNTO[c]	Pantothenate kinase	2.7.1.33	Unigene532	CCM_03267	Coenzyme A and pantothenate biosynthesis
R990632	TRYPAREDOXIN[c] + ROOH[c] -> TRYPAREDOXINSS[c] + H2O[c] + ROH[c]	Alkyl hydroperoxide reductase	1.11.1.15	Unigene5586;CL401.Contig1;CL401.Contig2;Unigene9294;Unigene7341;Unigene8025;Unigene8131;Unigene2930	CCM_03275;CCM_03643	Glutathione biosynthesis
R990633	TRYPANOTHIONE[c] + ROOH[c] -> TRYPANOTHIONESS[c] + H2O[c] + ROH[c]	Alkyl hydroperoxide reductase	1.11.1.15	Unigene5586;CL401.Contig1;CL401.Contig2;Unigene9294;Unigene7341;Unigene8025;Unigene8131;Unigene2930	CCM_03275;CCM_03643	Glutathione biosynthesis
R990634	NADPH[c] + BASP[c] -> PI[c] + NADP[c] + ASPSA[c]	Aspartate-semialdehyde dehydrogenase	1.2.1.11	Unigene4960	CCM_03310	Alanine/aspartate and asparagine metabolism
R990635	ATP[c] + bDGLC[c] -> ADP[c] + bDG6P[c]	Glucokinase	2.7.1.2	Unigene4486	CCM_03320	Glycolysis/gluconeogenesis
R990636	T3P1[c] + S7P[c] <=> F6P[c] + E4P[c]	Transaldolase	2.2.1.2	Unigene1524;CL944.Contig1;CL944.Contig2;CL244.Contig3;Unigene3389;Unigene1389	CCM_03324;CCM_08905	Pentose-phosphate pathway
R990637	ATP[c] + PINS[c] -> ADP[c] + PINSP[c]	Phosphatidylinositol 3-kinase	2.7.1.137	CL586.Contig2;CL586.Contig1;Unigene2630	CCM_03362;CCM_04900	Inositol phosphate metabolism
R990638	C6DCOA[m] + NADP[m] -> C60COA[m] + NADPH[m]	Trans-2-enoyl-CoA reductase (NADPH)	1.3.1.38	CCM_03363	CCM_03363	Fatty acid elongation
R990639	C8DCOA[m] + NADP[m] -> C80COA[m] + NADPH[m]	Trans-2-enoyl-CoA reductase (NADPH)	1.3.1.38	CCM_03363	CCM_03363	Fatty acid elongation
R990640	C10DCOA[m] + NADP[m] -> C100COA[m] + NADPH[m]	Trans-2-enoyl-CoA reductase (NADPH)	1.3.1.38	CCM_03363	CCM_03363	Fatty acid elongation
R990641	C120DCOA[m] + NADP[m] -> C120COA[m] + NADPH[m]	Trans-2-enoyl-CoA reductase (NADPH)	1.3.1.38	CCM_03363	CCM_03363	Fatty acid elongation
R990642	C140DCOA[m] + NADP[m] -> C140COA[m] + NADPH[m]	Trans-2-enoyl-CoA reductase (NADPH)	1.3.1.38	CCM_03363	CCM_03363	Fatty acid elongation
R990643	C160DCOA[m] + NADP[m] -> C160COA[m] + NADPH[m]	Trans-2-enoyl-CoA reductase (NADPH)	1.3.1.38	CCM_03363	CCM_03363	Fatty acid elongation
R990644	DARAB[c] + NAD[c] <=> RL[c] + NADH[c]	D-arabinitol 2-dehydrogenase	1.1.1.250	Unigene3643;Unigene6673;Unigene7790;Unigene8408;	CCM_03371	Pentose sugar metabolism
R990645	FAD[m] + METBUCOA[m] -> FADH2[m] + MCRCOA[m]	Isovaleryl-CoA dehydrogenase	1.3.8.4	Unigene4124	CCM_03372	Valine, leucine and isoleucine metabolism
R990646	FAD[m] + METBUCOA[c] -> FADH2[m] + MCRCOA[c]	Isovaleryl-CoA dehydrogenase	1.3.8.4	Unigene4124	CCM_03372	Valine, leucine and isoleucine metabolism
R990647	ATP[c] + HCO3[c] + MCRCOA[c] -> ADP[c] + PI[c] + MGCOA[c]	Methylcrotoyl-CoA carboxylase	6.4.1.4	Unigene3714;Unigene4532	CCM_03373;CCM_03431	Valine, leucine and isoleucine metabolism
R990648	ATP[m] + HCO3[m] + MCRCOA[m] -> PI[m] + ADP[m] + MGCOA[m]	Methylcrotoyl-CoA carboxylase	6.4.1.4	Unigene3714;Unigene4532	CCM_03373;CCM_03431	Valine, leucine and isoleucine metabolism
R990649	ATP[c] + NADPH[c] + AMA[c] -> NADP[c] + AMASA[c] + AMP[c] + PPI[c]	Alpha-amnoiadipate reductase	1.2.1.31	CL353.Contig2;Unigene1934;CL1022.Contig2	CCM_03390	Lysine metabolism
R990650	ATP[b] + NADPH[b] + AMA[b] -> NADP[b] + AMASA[b] + AMP[b] + PPI[b]	Alpha-amnoiadipate reductase	1.2.1.31	CL353.Contig2;Unigene1934;CL1022.Contig2	CCM_03390	Lysine metabolism
R990651	O2[c] + HOMOGEN[c] -> MACAC[c]	Homogentisate 1,2-dioxygenase	1.13.11.5	CL1282.Contig1;CL1282.Contig2;Unigene5032	CCM_03401;CCM_04397	Phenylalanine, tyrosine and tryptophan biosynthesis
R990652	2 SUPERO[c] -> O2[c] + H2O2[c]	Superoxide dismutase	1.15.1.1	Unigene1212;CL1177.Contig2;CL1177.Contig1;Unigene3876;Unigene320;Unigene651;CL2198.Contig2;CL2198.Contig1	CCM_03403;CCM_04979;CCM_07115;CCM_08562	Glyoxylate and dicarboxylate metabolism
R990653	H2O[c] + ERGOSE[c] -> ERGOST[c] + 0.076 C160[c] + 0.312 C181[c] + 0.281 C182[c] + 0.317 C183[c] + 0.014 C180[c]	Sterol esterase	3.1.1.13	CL1804.Contig1;CL1804.Contig2;Unigene6166;Unigene8383;CL2041.Contig2	CCM_03413	Biosynthesis of ergosterol
R990654	LIPACP[c] + PROTEIN[c] -> PROTEIN_LIPL[c] + ACP[c]	Lipoyl(octayl) transferase	2.3.1.181	Unigene4285	CCM_03425	Lipoic acid metabolism
R990655	C80ACP[c] + PROTEIN[c] -> PROTEIN_C80L[c] + ACP[c]	Lipoyl(octayl) transferase	2.3.1.181	Unigene4285	CCM_03425	Lipoic acid metabolism
R990656	H2O[c] + FUM[c] <=> MAL[c]	Fumarate hydratase	4.2.1.2	Unigene3336	CCM_03450	Tricarboxylic acid cycle
R990657	H2O[m] + FUM[m] <=> MAL[m]	Fumarate hydratase	4.2.1.2	Unigene3336	CCM_03450	Tricarboxylic acid cycle
R990658	AKG[m] + GABA[m] -> GLU[m] + SUCCSAL[m]	4-aminobutyrate-2-oxoglutarate transaminase	2.6.1.19	Unigene6208;CL702.Contig2;Unigene4829	CCM_03453;CCM_06829;CCM_07295	Glutamate and glutamine metabolism
R990659	AKG[c] + GABA[c] -> GLU[c] + SUCCSAL[c]	4-aminobutyrate-2-oxoglutarate transaminase	2.6.1.19	Unigene6208;CL702.Contig2;Unigene4829	CCM_03453;CCM_06829;CCM_07295	Glutamate and glutamine metabolism
R990660	AKG[p] + GABA[p] -> GLU[p] + SUCCSAL[p]	4-aminobutyrate-2-oxoglutarate transaminase	2.6.1.19	Unigene6208;CL702.Contig2;Unigene4829	CCM_03453;CCM_06829;CCM_07295	Glutamate and glutamine metabolism
R990661	H2O[c] + CHIB[c] -> NAG[c]	Beta-N-acetylglucosaminidase	3.2.1.52	Unigene5660;Unigene4908;Unigene56;Unigene2284;Unigene4398;Unigene260;Unigene8797	CCM_03481;CCM_04621;CCM_08713;CCM_08995;CCM_09240	Polysaccharide metabolism
R990662	H2O[e] + CHIB[e] -> NAG[e]	Beta-N-acetylglucosaminidase	3.2.1.52	Unigene5660;Unigene4908;Unigene56;Unigene2284;Unigene4398;Unigene260;Unigene8797	CCM_03481;CCM_04621;CCM_08713;CCM_08995;CCM_09240	Polysaccharide metabolism
R990663	NADPH[c] + AKG[c] + GLN[c] -> NADP[c] + 2 GLU[c]	Glutamate synthase (NADPH)	1.4.1.13	Unigene4013	CCM_03495	Glutamate and glutamine metabolism
R990664	NADH[c] + AKG[c] + GLN[c] -> NAD[c] + 2 GLU[c]	Glutamate synthase (NADH)	1.4.1.14	Unigene4013	CCM_03495	Glutamate and glutamine metabolism
R990665	NAD[c] + GL3P[c] -> T3P2[c] + NADH[c]	Glycerol 3-phosphate dehydrogenase	1.1.1.8	Unigene2231;Unigene6242	CCM_03540	Glycerolipid biosynthesis
R990666	SAM[c] + DNACYS[c] <=> SAH[c] + DNAMCYS[c]	DNA methyltransferase	2.1.1.37	Unigene3473;Unigene13;Unigene887;Unigene2096;Unigene7964;Unigene464	CCM_03609;CCM_03831	Methionine metabolism
R990667	3 NADPH[c] + 3 O2[c] + OBSFUL[c] -> 4 H2O[c] + 3 NADP[c] + FOR[c] + 45ERSOL[c]	Sterol 14alpha-demethylase	1.14.13.70	Unigene9366;Unigene6906;Unigene9299;Unigene10598;Unigene7645;CL839.Contig1;Unigene6414;CL839.Contig2;CL839.Contig3	CCM_03617;CCM_05535	Biosynthesis of episterol
R990668	3 NADPH[c] + 3 O2[c] + LNST[c] -> 4 H2O[c] + 3 NADP[c] + FOR[c] + 44MACHL[c]	Sterol 14alpha-demethylase	1.14.13.70	Unigene9366;Unigene6906;Unigene9299;Unigene10598;Unigene7645;CL839.Contig1;Unigene6414;CL839.Contig2;CL839.Contig3	CCM_03617;CCM_05535	Biosynthesis of zymosterol
R990669	NAD[c] + XOL[c] <=> NADH[c] + XUL[c]	D-xylulose reductase	1.1.1.9	CL2003.Contig1;CL2003.Contig2;Unigene1395	CCM_03621;CCM_06993	Pentose sugar metabolism
R990670	ATP[c] + UTP[c] + GLN[c] -> ADP[c] + PI[c] + GLU[c] + CTP[c]	CTP synthase	6.3.4.2	CL727.Contig1;CL727.Contig2	CCM_03686	Pyrimidine metabolism
R990671	DHVAL[m] -> OIVAL[m]	Dihydroxy-acid dehydratase	4.2.1.9	CL1636.Contig5;CL1636.Contig4;CL1636.Contig3;CL681.Contig2;CL681.Contig3;Unigene2833;Unigene1240;CL1636.Contig2;CL681.Contig1	CCM_03718;CCM_05878;CCM_09118	Valine, leucine and isoleucine metabolism
R990672	DHVAL[c] -> OIVAL[c]	Dihydroxy-acid dehydratase	4.2.1.9	CL1636.Contig5;CL1636.Contig4;CL1636.Contig3;CL681.Contig2;CL681.Contig3;Unigene2833;Unigene1240;CL1636.Contig2;CL681.Contig1	CCM_03718;CCM_05878;CCM_09118	Valine, leucine and isoleucine metabolism
R990673	DHMVA[m] -> OMVAL[m]	Dihydroxy-acid dehydratase	4.2.1.9	CL1636.Contig5;CL1636.Contig4;CL1636.Contig3;CL681.Contig2;CL681.Contig3;Unigene2833;Unigene1240;CL1636.Contig2;CL681.Contig1	CCM_03718;CCM_05878;CCM_09118	Valine, leucine and isoleucine metabolism
R990674	DHMVA[c] -> OMVAL[c]	Dihydroxy-acid dehydratase	4.2.1.9	CL1636.Contig5;CL1636.Contig4;CL1636.Contig3;CL681.Contig2;CL681.Contig3;Unigene2833;Unigene1240;CL1636.Contig2;CL681.Contig1	CCM_03718;CCM_05878;CCM_09118	Valine, leucine and isoleucine metabolism
R990675	ATP[c] + F6P[c] -> ADP[c] + FDP[c]	Phosphofructokinase	2.7.1.11	Unigene6643	CCM_03725	Glycolysis/gluconeogenesis
R990676	SAM[c] -> ACPC[c] + 5MTA[c]	1-amicyclopropane-1-carboxylate synthase	4.4.1.14	CL769.Contig1;CL769.Contig2	CCM_03731	Propanoate and butanoate metabolism
R990677	SAM[b] -> ACPC[b] + 5MTA[b]	1-amicyclopropane-1-carboxylate synthase	4.4.1.14	CL769.Contig1;CL769.Contig2	CCM_03731	Propanoate and butanoate metabolism
R990678	UDPG[c] -> UDP[c] + GLYNIN[c]	Starch synthase	2.4.1.11	Unigene1813	CCM_03736	Polysaccharide metabolism
R990679	NADH[m] + AKG[m] + LYS[m] <=> NAD[m] + SACP[m]	Saccharopine dehydrogenase (NAD, L-lysine forming)	1.5.1.7	Unigene5310;CL953.Contig1;CL953.Contig2	CCM_03749;CCM_04910	Lysine metabolism
R990680	NADH[c] + AKG[c] + LYS[c] <=> NAD[c] + SACP[c]	Saccharopine dehydrogenase (NAD, L-lysine forming)	1.5.1.7	Unigene5310;CL953.Contig1;CL953.Contig2	CCM_03749;CCM_04910	Lysine metabolism
R990681	ATP[c] + F6P[c] -> ADP[c] + F26P[c]	6-phosphofructo-2-kinase	2.7.1.105	CL1512.Contig1;CL1512.Contig3;CL1512.Contig2;Unigene8284;	CCM_03791;CCM_04416	Hexose sugar metabolism
R990682	H3MCOA[c] <=> MGCOA[c] + H2O[c]	Methylglutaconyl-CoA hydratase	4.2.1.18	Unigene8516	CCM_03842	Valine, leucine and isoleucine metabolism
R990683	DEHYDG[c] + NADP[c] <=> DIHYDG[c] + NADPH[c]	2,5-diketo-D-gluconate reductase	1.1.1.274	Unigene3261	CCM_03850	Pentose and glucuronate interconversions
R990684	PRPP[c] + AN[c] -> PPI[c] + NPRAN[c]	Anthranilate phosphoribosyltransferase	2.4.2.18	Unigene3494;Unigene5165	CCM_03860	Phenylalanine, tyrosine and tryptophan biosynthesis
R990685	ATP[c] + ASP[c] -> ADP[c] + BASP[c]	Aspartokinase	2.7.2.4	Unigene8305;CL1991.Contig2;CL1991.Contig1	CCM_03898;CCM_09199	Alanine/aspartate and asparagine metabolism
R990686	NAD[c] + 3PG[c] -> NADH[c] + PHP[c]	Phosphoglycerate dehydrogenase	1.1.1.95	Unigene343;Unigene4942;Unigene5871;Unigene2062;CL1922.Contig2;CL1922.Contig1	CCM_03938;CCM_05096;CCM_07592	Glycine, serine and threonine metabolism
R990687	NAD[m] + 3PG[m] -> NADH[m] + PHP[m]	Phosphoglycerate dehydrogenase	1.1.1.95	Unigene343;Unigene4942;Unigene5871;Unigene2062;CL1922.Contig2;CL1922.Contig1	CCM_03938;CCM_05096;CCM_07592	Glycine, serine and threonine metabolism
R990688	H2O[c] + ITP[c] -> PPI[c] + IMP[c]	Inosine triphosphate pyrophosphatase	3.6.1.19	CCM_03944	CCM_03944	Purine Metabolism
R990689	H2O[c] + DITP[c] -> PPI[c] + DIMP[c]	Inosine triphosphate pyrophosphatase	3.6.1.19	CCM_03944	CCM_03944	Purine Metabolism
R990690	H2O[c] + GTP[c] -> PPI[c] + GMP[c]	Inosine triphosphate pyrophosphatase	3.6.1.19	CCM_03944	CCM_03944	Purine Metabolism
R990691	H2O[c] + DGTP[c] -> PPI[c] + DGMP[c]	Inosine triphosphate pyrophosphatase	3.6.1.19	CCM_03944	CCM_03944	Purine Metabolism
R990692	H2O[c] + XTP[c] -> PPI[c] + XMP[c]	Inosine triphosphate pyrophosphatase	3.6.1.19	CCM_03944	CCM_03944	Purine Metabolism
R990693	H2O[c] + PAPS[c] -> SLF[c] + PAYL[c]	Nucleotide diphosphatase	3.6.1.9	CCM_03944	CCM_03944	Purine Metabolism
R990694	H2O[c] + MAGLY[c] -> GL[c] + 0.2720 C160[c] + 0.0051 C161[c] + 0.0304 C180[c] + 0.1534 C181[c] + 0.6673 C182[c] + 0.0404 C183[c]	Acylglycerol lipase	3.1.1.23	Unigene5794;Unigene2049;CL1228.Contig1;CL1228.Contig2;CL387.Contig1;CL387.Contig3;CL387.Contig2;CL387.Contig4	CCM_03975	Glycerolipid biosynthesis
R990695	IPPP[c] <=> DMPP[c]	Isopentenyl-diphosphate D-isomerase	5.3.3.2	Unigene8307	CCM_04017	Biosynthesis of lanosterol
R990696	ETHYLN[c] + O2[c] + FMNH2[c] <=> ACAL[c] + HNO2[c] + FMN[c] + H2O[c]	Nitronate monooxygenase	1.13.12.16	Unigene2409;Unigene5197;Unigene2977	CCM_04031;CCM_04592;CCM_09507;CCM_09569	Nitrogen metabolism
R990697	O2[m] + 2 NITROPRO[m] -> 2 HNO2[m] + 2 ACET[m]	2-nitropropane dioxygenase	1.13.11.32	Unigene7589;Unigene1519;Unigene8079;Unigene1910;	CCM_04031;CCM_04592;CCM_09507;CCM_09569	Nitrogen metabolism
R990698	PABA[c] + AHHMD[c] -> PPI[c] + DHPT[c]	Dihydropteroate synthase	2.5.1.15	CL18.Contig1;CL18.Contig2	CCM_04032	Folate biosynthesis
R990699	PABA[c] + AHHMP[c] -> DHPT[c]	Dihydropteroate synthase	2.5.1.15	CL18.Contig1;CL18.Contig2	CCM_04032	Folate biosynthesis
R990700	DHP[c] -> AHHMP[c] + GLAL[c]	Dihydroneopterin aldolase	4.1.2.25	Unigene3128;Unigene1389	CCM_04032	Folate biosynthesis
R990701	METTHF[m] + OIVAL[m] -> THF[m] + AKP[m]	3-methyl-2-oxobutaate hydroxymethyltransferase	2.1.2.11	Unigene158;Unigene5497;CL1337.Contig1;CL1337.Contig2;Unigene5019;CL575.Contig1;CL1769.Contig1;CL1769.Contig2;Unigene4644	CCM_04063	Coenzyme A and pantothenate biosynthesis
R990702	ATP[c] + GLU[c] + THF[c] <=> ADP[c] + PI[c] + THFG[c]	Folylpolyglutamate synthetase	6.3.2.17	Unigene205;Unigene8177;CL1670.Contig2;CL1670.Contig1;CL689.Contig2	CCM_04111;CCM_04112;CCM_06548	Folate biosynthesis
R990703	ATP[m] + GLU[m] + THF[m] <=> PI[m] + ADP[m] + THFG[m]	Folylpolyglutamate synthetase	6.3.2.17	Unigene205;Unigene8177;CL1670.Contig2;CL1670.Contig1;CL689.Contig2	CCM_04111;CCM_04112;CCM_06548	Folate biosynthesis
R990704	2 ATP[c] + HCO3[c] + GLN[c] -> 2 ADP[c] + PI[c] + GLU[c] + CAP[c]	Carbamoyl-phosphate synthase (glutamine-hydrolysing)	6.3.5.5	Unigene6944;Unigene674;Unigene3175;Unigene1762;	CCM_04127;CCM_07055	Pyrimidine metabolism
R990705	2 ATP[e] + HCO3[e] + GLN[e] -> 2 ADP[e] + PI[e] + GLU[e] + CAP[e]	Carbamoyl-phosphate synthase (glutamine-hydrolysing)	6.3.5.5	Unigene6944;Unigene674;Unigene3175;Unigene1762;	CCM_04127;CCM_07055	Pyrimidine metabolism
R990706	ASP[c] + CAP[c] -> PI[c] + CAASP[c]	Aspartate-carbamoyltransferase	2.1.3.2	Unigene2707;CL2017.Contig1;CL2017.Contig2;CL2087.Contig1;CL2087.Contig2;Unigene10113;Unigene3531;Unigene5526;Unigene6098	CCM_04128	Pyrimidine metabolism
R990707	THIOS[c] + CYANIDE[c] <=> H2SO3[c] + THIOCYAN[c]	Thiosulfate sulfurtransferase	2.8.1.1	Unigene6009;Unigene8444	CCM_04151	Sulfur metabolism
R990708	NADPH[c] + METTHF[c] -> NADP[c] + MTHF[c]	Methylenetetrahydrofolate reductase	1.5.1.20	Unigene6645;CL2054.Contig2	CCM_04157;CCM_05621	Folate biosynthesis
R990709	UDPNAG[b] + DOLP[b] -> UMP[b] + NAGDPD[b]	UDP-N-acetylglucosamine-dolichyl-phosphate N-acetylglucosaminephosphotransferase	2.7.8.15	Unigene2439	CCM_04175	N-Glycan biosynthesis
R990710	CBHCAP[c] <=> IPPMAL[c]	3-isopropylmalate dehydratase	4.2.1.33	Unigene8012	CCM_04181	Valine, leucine and isoleucine metabolism
R990711	PPMAL[c] <=> IPPMAL[c]	3-isopropylmalate dehydratase	4.2.1.33	Unigene8012	CCM_04181	Valine, leucine and isoleucine metabolism
R990712	CHOR[c] -> PHEN[c]	Chorismate mutase	5.4.99.5	Unigene1576	CCM_04185	Phenylalanine, tyrosine and tryptophan biosynthesis
R990713	STAR[c] + PI[c] -> G1P[c] + GLYCODEX[c]	Starch phosphorylase	2.4.1.1	Unigene6220	CCM_04198	Polysaccharide metabolism
R990714	STAR[e] + PI[e] -> G1P[e] + GLYCODEX[e]	Starch phosphorylase	2.4.1.1	Unigene6220	CCM_04198	Polysaccharide metabolism
R990715	PI[c] + MLTOSE[c] -> G1P[c] + MLTIOSE[c]	Starch phosphorylase	2.4.1.1	Unigene6220	CCM_04198	Polysaccharide metabolism
R990716	SAM[c] + CALH[c] -> SAH[c] + DPTH[c]	Diphthine synthase	2.1.1.98	Unigene2849	CCM_04207	Methionine metabolism
R990717	GDPMAN[c] + CHIBDPD[c] -> GDP[c] + MANCHIBDPD[c]	Chitobiosyldiphosphodolichol beta-mannosyltransferase	2.4.1.142	Unigene7584	CCM_04210	N-Glycan biosynthesis
R990718	ATP[c] + DTMP[c] <=> ADP[c] + DTDP[c]	Thymidylate kinase	2.7.4.9	CL1723.Contig2;CL1723.Contig1;CL155.Contig2;CL155.Contig3;CL155.Contig1	CCM_04216;CCM_09396	Nucleotide salvage pathway
R990719	H2O[c] + O2[c] + PDXIPI[c] <=> H2O2[c] + NH3[c] + PDXL5PI[c]	Pyridoxamine phosphate oxidase	1.4.3.5	CL516.Contig2;CL516.Contig1	CCM_04235	Vitamin B6 Metabolism
R990720	H2O[c] + O2[c] + PDXAM5PI[c] <=> H2O2[c] + NH3[c] + PDXL5PI[c]	Pyridoxamine phosphate oxidase	1.4.3.5	CL516.Contig2;CL516.Contig1	CCM_04235	Vitamin B6 Metabolism
R990721	H2O[c] + O2[c] + PDXAL[c] <=> H2O2[c] + NH3[c] + PDXI[c]	Pyridoxamine phosphate oxidase	1.4.3.5	CL516.Contig2;CL516.Contig1	CCM_04235	Vitamin B6 Metabolism
R990722	H2O[c] + O2[c] + PDXAL[c] <=> H2O2[c] + NH3[c] + PDXAM[c]	Pyridoxamine phosphate oxidase	1.4.3.5	CL516.Contig2;CL516.Contig1	CCM_04235	Vitamin B6 Metabolism
R990723	GLU[c] + IMACP[c] -> AKG[c] + HISOLP[c]	Histidinol-phosphate aminotransferase	2.6.1.9	Unigene6705;Unigene7611	CCM_04239	Histidine metabolism
R990724	3 NADPH[b] + 3 O2[b] + MCCANOL[b] -> 3 NADP[b] + CCECNOL[b]	C-4 methyl sterol oxidase	1.14.13.72	Unigene946;Unigene6055;Unigene2360;Unigene1525;Unigene991;Unigene3717;Unigene146;Unigene353;Unigene4092;Unigene8405;Unigene4737;Unigene5177	CCM_04265;CCM_04368	Biosynthesis of episterol
R990725	3 NADPH[b] + 3 O2[b] + MLEPL[b] -> 3 NADP[b] + EPST[b]	C-4 methyl sterol oxidase	1.14.13.72	Unigene946;Unigene6055;Unigene2360;Unigene1525;Unigene991;Unigene3717;Unigene146;Unigene353;Unigene4092;Unigene8405;Unigene4737;Unigene5177	CCM_04265;CCM_04368	Biosynthesis of episterol
R990726	3 NADPH[c] + 3 O2[c] + 14MLNST[c] -> 3 NADP[c] + ICZYMST[c]	C-4 methyl sterol oxidase	1.14.13.72	Unigene946;Unigene6055;Unigene2360;Unigene1525;Unigene991;Unigene3717;Unigene146;Unigene353;Unigene4092;Unigene8405;Unigene4737;Unigene5177	CCM_04265;CCM_04368	Biosynthesis of zymosterol
R990727	O2[c] + CYS[c] -> 3SULALA[c]	Cysteine dioxygenase	1.13.11.20	CL2259.Contig1;CL2259.Contig2	CCM_04268	Cysteine metabolism
R990728	GLC[c] + ATP[c] -> ADP[c] + G6P[c]	Hexokinase	2.7.1.1	Unigene911;Unigene4425;Unigene2737;Unigene10;	CCM_04278;CCM_04625;CCM_06280;CCM_08316	Glycolysis/gluconeogenesis
R990729	GLC[b] + ATP[b] -> ADP[b] + G6P[b]	Hexokinase	2.7.1.1	Unigene911;Unigene4425;Unigene2737;Unigene10;	CCM_04278;CCM_04625;CCM_06280;CCM_08316	Glycolysis/gluconeogenesis
R990730	ATP[c] + FRU[c] -> ADP[c] + F6P[c]	Hexokinase	2.7.1.1	Unigene911;Unigene4425;Unigene2737;Unigene10;	CCM_04278;CCM_04625;CCM_06280;CCM_08316	Hexose sugar metabolism
R990731	ATP[b] + FRU[b] -> ADP[b] + F6P[b]	Hexokinase	2.7.1.1	Unigene911;Unigene4425;Unigene2737;Unigene10;	CCM_04278;CCM_04625;CCM_06280;CCM_08316	Hexose sugar metabolism
R990732	ATP[c] + MAN[c] -> ADP[c] + MAN6P[c]	Hexokinase	2.7.1.1	Unigene911;Unigene4425;Unigene2737;Unigene10;	CCM_04278;CCM_04625;CCM_06280;CCM_08316	Hexose sugar metabolism
R990733	ATP[b] + MAN[b] -> ADP[b] + MAN6P[b]	Hexokinase	2.7.1.1	Unigene911;Unigene4425;Unigene2737;Unigene10;	CCM_04278;CCM_04625;CCM_06280;CCM_08316	Hexose sugar metabolism
R990734	ATP[c] + GLCN[c] -> ADP[c] + GA6P[c]	Hexokinase	2.7.1.1	Unigene911;Unigene4425;Unigene2737;Unigene10;	CCM_04278;CCM_04625;CCM_06280;CCM_08316	Polysaccharide metabolism
R990735	ATP[b] + GLCN[b] -> ADP[b] + GA6P[b]	Hexokinase	2.7.1.1	Unigene911;Unigene4425;Unigene2737;Unigene10;	CCM_04278;CCM_04625;CCM_06280;CCM_08316	Polysaccharide metabolism
R990736	H2O[c] + APPPA[c] -> ADP[c] + AMP[c]	bis(5'-adenosyl)-triphosphatase	3.6.1.29	CL1675.Contig1	CCM_04282	Purine Metabolism
R990737	PRPP[c] + OROA[c] <=> PPI[c] + OMP[c]	Orotate phosphoribosyltransferase	2.4.2.10	Unigene5424	CCM_04338	Pyrimidine metabolism
R990738	ATP[c] + TRNA[c] + PHE[c] -> AMP[c] + PPI[c] + LPheTRNA[c]	Phenylalanyl-tRNA synthetase	6.1.1.20	CL1095.Contig1;CL1095.Contig2;Unigene590;Unigene8361;	CCM_04421;CCM_06198;CCM_07403	Phenylalanine, tyrosine and tryptophan biosynthesis
R990739	SER[m] -> PYR[m] + NH3[m]	L-serine dehydratase	4.3.1.17	Unigene5361;Unigene6967;Unigene1818	CCM_04445	Cysteine metabolism
R990740	SER[c] -> PYR[c] + NH3[c]	L-serine dehydratase	4.3.1.17	Unigene5361;Unigene6967;Unigene1818	CCM_04445	Cysteine metabolism
R990741	ATP[c] + H2O[c] + GLN[c] + DMNAD[c] -> NAD[c] + AMP[c] + PPI[c] + GLU[c]	Glutamine dependent NAD synthetase	6.3.5.1	Unigene153	CCM_04447	Nicotinate and nicotinamide metabolism
R990742	PHEME[m] + APOCE[m] -> CYMEC[m]	Cytochrome c1 heme lyase	4.4.1.17	Unigene321;Unigene1996	CCM_04455;CCM_08580	Porphyrin and Chlorophyll metabolism
R990743	PHEME[c] + APOCE[c] -> CYMEC[c]	Cytochrome c1 heme lyase	4.4.1.17	Unigene321;Unigene1996	CCM_04455;CCM_08580	Porphyrin and Chlorophyll metabolism
R990744	ATP[c] + OA[c] -> ADP[c] + PEP[c] + CO2[c]	Phosphoenolpyruvate carboxykinase (ATP)	4.1.1.49	Unigene5649;Unigene7631	CCM_04470	Glycolysis/gluconeogenesis
R990745	SAM[c] + 2N6H[c] -> SAH[c] + 2NPMP[c]	2-polyprenyl-6-hydroxyphel methylase	2.1.1.222	Unigene2369	CCM_04502	Ubiquinone biosynthesis
R990746	SAM[m] + 2N6H[m] -> SAH[m] + 2NPMP[m]	3-demethylubiquinone-9 3-O-methyltransferase	2.1.1.64	Unigene279;Unigene2369;Unigene1591;CL663.Contig1;CL663.Contig2;CL663.Contig5;CL663.Contig6;CL1584.Contig2;Unigene4587;Unigene6992	CCM_04502;CCM_09539;CCM_08656;CCM_04684;CCM_05703;CCM_09392;CCM_07460;CCM_04440	Ubiquinone biosynthesis
R990747	SAM[m] + 2NMHMB[m] -> Q[m] + SAH[m]	3-demethylubiquinone-9 3-O-methyltransferase	2.1.1.64	Unigene279;Unigene2369;Unigene1591;CL663.Contig1;CL663.Contig2;CL663.Contig5;CL663.Contig6;CL1584.Contig2;Unigene4587;Unigene6992	CCM_04502;CCM_09539;CCM_08656;CCM_04684;CCM_05703;CCM_09392;CCM_07460;CCM_04440	Ubiquinone biosynthesis
R990748	RL5P[c] -> FOR[c] + DB4P[c]	3,4-dihydroxy-2-butanone 4-phosphate synthase	4.1.99.12	CCM_04503	CCM_04503	Riboflavin, FMN and FAD metabolism
R990749	PI[c] + 5MTA[c] -> 5THR1P[c] + AD[c]	S-methyl-5-thioadenosine phosphorylase	2.4.2.28	Unigene7834	CCM_04505	Methionine metabolism
R990750	DIN[c] + PI[c] <=> HYXN[c] + DR1P[c]	Purine nucleoside phosphorylase	2.4.2.1	Unigene7834	CCM_04505	Nucleotide salvage pathway
R990751	DA[c] + PI[c] <=> AD[c] + DR1P[c]	Purine nucleoside phosphorylase	2.4.2.1	Unigene7834	CCM_04505	Nucleotide salvage pathway
R990752	DG[c] + PI[c] <=> GN[c] + DR1P[c]	Purine nucleoside phosphorylase	2.4.2.1	Unigene7834	CCM_04505	Nucleotide salvage pathway
R990753	R1P[c] + HYXN[c] <=> PI[c] + INS[c]	Purine nucleoside phosphorylase	2.4.2.1	Unigene7834	CCM_04505	Nucleotide salvage pathway
R990754	R1P[c] + AD[c] <=> PI[c] + ADN[c]	Purine nucleoside phosphorylase	2.4.2.1	Unigene7834	CCM_04505	Nucleotide salvage pathway
R990755	R1P[c] + XAN[c] <=> PI[c] + XTSINE[c]	Purine nucleoside phosphorylase	2.4.2.1	Unigene7834	CCM_04505	Nucleotide salvage pathway
R990756	PI[c] + GSN[c] <=> R1P[c] + GN[c]	Purine nucleoside phosphorylase	2.4.2.1	Unigene7834	CCM_04505	Nucleotide salvage pathway
R990757	H2O[c] + O2[c] + SARC[c] -> FALD[c] + H2O2[c] + GLY[c]	Sarcosine oxidase	1.5.3.1	Unigene7082;Unigene1920;Unigene7557;CL385.Contig1;Unigene7036;Unigene3309	CCM_04511;CCM_04603;CCM_04974;CCM_05950;CCM_08026;CCM_09198	Glycine, serine and threonine metabolism
R990758	PYR[c] + GLU[c] <=> AKG[c] + ALA[c]	Alanine aminotransferase	2.6.1.2	CL1949.Contig2;CL1949.Contig1;CL1949.Contig3	CCM_04522	Alanine/aspartate and asparagine metabolism
R990759	PYR[m] + GLU[m] <=> AKG[m] + ALA[m]	Alanine aminotransferase	2.6.1.2	CL1949.Contig2;CL1949.Contig1;CL1949.Contig3	CCM_04522	Alanine/aspartate and asparagine metabolism
R990760	T3P1[c] + PI[c] + NAD[c] <=> 13PDG[c] + NADH[c]	Glyceraldehyde-3-phosphate dehydrogenase	1.2.1.12	Unigene1748;Unigene6101	CCM_04549	Glycolysis/gluconeogenesis
R990761	DGLYCTE[c] + NAD[c] <=> HXPYR[c] + NADH[c]	Glycerate dehydrogenase	1.1.1.29	Unigene3666;Unigene4573;Unigene753	CCM_04582;CCM_06143	Glycine, serine and threonine metabolism
R990762	SAM[c] + NICD[c] -> SAH[c] + METNIC[c]	Nicotinamide N-methyltransferase	2.1.1.1	Unigene1187;Unigene3223;Unigene5246	CCM_04599	Nicotinate and nicotinamide metabolism
R990763	Q[c] + FADH2[m] -> QH2[c] + FAD[m]	Electron-transferring-flavoprotein dehydrogenase	1.5.5.1	CL931.Contig2;CL931.Contig1;CL169.Contig1	CCM_04605	Oxidative phosphorylation
R990764	SAM[b] + PMME[b] -> SAH[b] + PDME[b]	Phospholipid methyltransferase	2.1.1.71	Unigene1900	CCM_04620	Glycerophospholipid biosynthesis
R990765	SAM[b] + PDME[b] -> SAH[b] + PC[b]	Phospholipid methyltransferase	2.1.1.71	Unigene1900	CCM_04620	Glycerophospholipid biosynthesis
R990766	H2O[c] + NAGA6P[c] -> AC[c] + GA6P[c]	N-acetylglucosamine-6-phosphate deacetylase	3.5.1.25	CL274.Contig1;CL274.Contig2	CCM_04622	Polysaccharide metabolism
R990767	H2O[c] + GA6P[c] -> F6P[c] + NH3[c]	Glucosamine-6-phosphate deaminase	3.5.99.6	Unigene4096	CCM_04624	Polysaccharide metabolism
R990768	CHITO[e] -> GCSMN[e]	Chitosanase	3.2.1.132	Unigene7900	CCM_04645; CCM_09571	Polysaccharide metabolism
R990769	SHCR[e] -> SIHM[e]	Sirohydrochlorin ferrochelatase	4.99.1.4	CCM_04648;CCM_00963	CCM_04648;CCM_00963	Porphyrin and Chlorophyll metabolism
R990770	NAD[e] + PRECOR[e] -> NADH[e] + SHCR[e]	Precorrin-2 dehydrogenase	1.3.1.76	Unigene6225;CL1564.Contig1;CL1564.Contig2	CCM_04648;CCM_00963	Porphyrin and Chlorophyll metabolism
R990771	GLN[c] + PRLP[c] <=> GLU[c] + DIMGP[c] + AICAR[c]	Glutamine amidotransferase	2.4.2.-:4.1.3.-	Unigene2710	CCM_04678	Histidine metabolism
R990772	GLN[c] + PRLP[c] <=> GLU[c] + DIMGP[c] + AICAR[c]	Glutamine amidotransferase	2.4.2.-:4.1.3.-	Unigene2710	CCM_04678	Histidine metabolism
R990773	GLN[c] + PRLP[c] <=> GLU[c] + DIMGP[c] + AICAR[c]	Glutamine amidotransferase	2.4.2.-:4.1.3.-	Unigene2710	CCM_04678	Histidine metabolism
R990774	SAM[c] + CCANOL[c] -> SAH[c] + MCCANOL[c]	Sterol 24-C-methyltransferase	2.1.1.41	CL1653.Contig1;CL1653.Contig2;Unigene5838;Unigene2397;	CCM_04684;CCM_08656	Biosynthesis of episterol
R990775	SAM[c] + ZYMST[c] -> SAH[c] + FEST[c]	S-adenosyl-methionine delta-24-sterol-c-methyltransferase	2.1.1.41	CL1653.Contig1;CL1653.Contig2;Unigene5838;Unigene2397;	CCM_04684;CCM_08656	Biosynthesis of ergosterol
R990776	ALA[m] + OIVAL[m] <=> PYR[m] + VAL[m]	Valine-pyruvate aminotransferase	2.6.1.66	CCM_04689;CCM_06850;CCM_09580	CCM_04689;CCM_06850;CCM_09580	Valine, leucine and isoleucine metabolism
R990777	AKG[c] + ILE[c] <=> GLU[c] + OMVAL[c]	Branched chain amino acid aminotransferase	2.6.1.42	Unigene6569;CL1243.Contig2;CL1243.Contig3;CL1243.Contig5;CL1243.Contig4;Unigene6692;Unigene3782	CCM_04689;CCM_06850;CCM_09580	Valine, leucine and isoleucine metabolism
R990778	AKG[m] + ILE[m] <=> GLU[m] + OMVAL[m]	Branched chain amino acid aminotransferase	2.6.1.42	Unigene6569;CL1243.Contig2;CL1243.Contig3;CL1243.Contig5;CL1243.Contig4;Unigene6692;Unigene3782	CCM_04689;CCM_06850;CCM_09580	Valine, leucine and isoleucine metabolism
R990779	AKG[c] + VAL[c] <=> GLU[c] + OIVAL[c]	Branched chain amino acid aminotransferase	2.6.1.42	Unigene6569;CL1243.Contig2;CL1243.Contig3;CL1243.Contig5;CL1243.Contig4;Unigene6692;Unigene3782	CCM_04689;CCM_06850;CCM_09580	Valine, leucine and isoleucine metabolism
R990780	AKG[m] + VAL[m] <=> GLU[m] + OIVAL[m]	Branched chain amino acid aminotransferase	2.6.1.42	Unigene6569;CL1243.Contig2;CL1243.Contig3;CL1243.Contig5;CL1243.Contig4;Unigene6692;Unigene3782	CCM_04689;CCM_06850;CCM_09580	Valine, leucine and isoleucine metabolism
R990781	AKG[c] + LEU[c] <=> GLU[c] + OICAP[c]	Branched chain amino acid aminotransferase	2.6.1.42	Unigene6569;CL1243.Contig2;CL1243.Contig3;CL1243.Contig5;CL1243.Contig4;Unigene6692;Unigene3782	CCM_04689;CCM_06850;CCM_09580	Valine, leucine and isoleucine metabolism
R990782	AKG[m] + LEU[m] <=> GLU[m] + OICAP[m]	Branched chain amino acid aminotransferase	2.6.1.42	Unigene6569;CL1243.Contig2;CL1243.Contig3;CL1243.Contig5;CL1243.Contig4;Unigene6692;Unigene3782	CCM_04689;CCM_06850;CCM_09580	Valine, leucine and isoleucine metabolism
R990783	SAM[b] + PE[b] -> SAH[b] + PMME[b]	Phosphatidylethalamine methyltransferase	2.1.1.17	Unigene6609	CCM_04704	Glycerophospholipid biosynthesis
R990784	HIS[c] -> HISTAMINE[c] + CO2[c]	Aromatic-L-amino-acid decarboxylase	4.1.1.28	CL877.Contig3;CL877.Contig4	CCM_04742	Histidine metabolism
R990785	34DLPALA[c] -> DOPA[c] + CO2[c]	Aromatic-L-amino-acid decarboxylase	4.1.1.28	CL877.Contig3;CL877.Contig4	CCM_04742	Phenylalanine, tyrosine and tryptophan biosynthesis
R990786	TYR[c] -> TYRAMINE[c] + CO2[c]	Aromatic-L-amino-acid decarboxylase	4.1.1.28	CL877.Contig3;CL877.Contig4	CCM_04742	Phenylalanine, tyrosine and tryptophan biosynthesis
R990787	PHE[c] -> PEA[c] + CO2[c]	Aromatic-L-amino-acid decarboxylase	4.1.1.28	CL877.Contig3;CL877.Contig4	CCM_04742	Phenylalanine, tyrosine and tryptophan biosynthesis
R990788	HKYN5[c] -> HKYN5MINE[c] + CO2[c]	Aromatic-L-amino-acid decarboxylase	4.1.1.28	CL877.Contig3;CL877.Contig4	CCM_04742	Phenylalanine, tyrosine and tryptophan biosynthesis
R990789	5HYDXTRP[c] -> SERNIN[c] + CO2[c]	Aromatic-L-amino-acid decarboxylase	4.1.1.28	CL877.Contig3;CL877.Contig4	CCM_04742	Phenylalanine, tyrosine and tryptophan biosynthesis
R990790	TRP[c] -> TRYPTAMINE[c] + CO2[c]	Aromatic-L-amino-acid decarboxylase	4.1.1.28	CL877.Contig3;CL877.Contig4	CCM_04742	Phenylalanine, tyrosine and tryptophan biosynthesis
R990791	ATP[c] + TRNA[c] + ILE[c] -> AMP[c] + PPI[c] + LILEUTRNA[c]	Isoleucyl-tRNA synthetase	6.1.1.5	Unigene7922;Unigene1424;CL1961.Contig2;CL1961.Contig1;Unigene5223;Unigene4843;Unigene5186	CCM_04746;CCM_07464	Valine, leucine and isoleucine metabolism
R990792	ATP[m] + TRNA[m] + ILE[m] -> PPI[m] + AMP[m] + LILEUTRNA[m]	Isoleucyl-tRNA synthetase	6.1.1.5	Unigene7922;Unigene1424;CL1961.Contig2;CL1961.Contig1;Unigene5223;Unigene4843;Unigene5186	CCM_04746;CCM_07464	Valine, leucine and isoleucine metabolism
R990793	NADP[c] + XYL[c] -> NADPH[c] + XYLLAC[c]	D-xylose 1-dehydrogenase (NADP)	1.1.1.179	Unigene4921	CCM_04763	Pentose sugar metabolism
R990794	SPRMD[c] + F5ALYS[c] -> 13DIAMINOPRO[c] + F5ADPS[c]	Deoxyhypusine synthase	2.5.1.46	CL743.Contig1;CL743.Contig2;CL743.Contig3	CCM_04765	beta-Alanine metabolism
R990795	SAM[c] + MALACP[c] -> SAH[c] + MALACP_MES[c]	Malonyl-[acyl-carrier protein] O-methyltransferase	2.1.1.197	Unigene7826	CCM_04790	Biotin Metabolism
R990796	ATP[c] + CHO[c] -> ADP[c] + PCHO[c]	Choline kinase	2.7.1.32	Unigene2682;Unigene4826;CL644.Contig2;CL644.Contig1;Unigene6215;Unigene2161;Unigene4582	CCM_04857	Glycerophospholipid biosynthesis
R990797	GLY[m] + LIPO[m] <=> CO2[m] + SAP[m]	Glycine dehydrogenase	1.4.4.2	Unigene5218	CCM_04861	Glycine, serine and threonine metabolism
R990798	GLY[c] + LIPO[c] <=> CO2[c] + SAP[c]	Glycine dehydrogenase	1.4.4.2	Unigene5218	CCM_04861	Glycine, serine and threonine metabolism
R990799	C80ACP[c] + 2 SSC[c] + 2 SAM[c] + 2 RFERN[c] -> LIPACP[c] + 2 SCARR[c] + 2 MET[c] + 2 5DA[c] + 2 OFERN[c]	Lipoyl synthase	2.8.1.8	Unigene7536	CCM_04889	Lipoic acid metabolism
R990800	PROTEIN_C80L[c] + 2 SSC[c] + 2 SAM[c] + 2 RFERN[c] -> PROTEIN_LIPL[c] + 2 SCARR[c] + 2 MET[c] + 2 5DA[c] + 2 OFERN[c]	Lipoyl synthase	2.8.1.8	Unigene7536	CCM_04889	Lipoic acid metabolism
R990801	SAM[c] <=> CO2[c] + DSAM[c]	S-adenosylmethionine decarboxylase	4.1.1.50	Unigene1363	CCM_04914	Arginine and proline metabolism
R990802	GALNT[c] <=> 2D2DGAL[c] + H2O[c]	Galactonate dehydratase	4.2.1.6	Unigene229;CL1704.Contig1;CL1704.Contig2	CCM_04918	Galactose metabolism
R990803	GCSMN[e] -> GLCN[e]	Exo-1,4-beta-D-glucosaminidase	3.2.1.165	Unigene2367;CL205.Contig2;Unigene4793	CCM_04923	Polysaccharide metabolism
R990804	H2O[c] + MLT[c] -> 2 GLC[c]	Alpha-glucosidase	3.2.1.20	Unigene2323;Unigene31;Unigene713;CL1383.Contig4;CL1383.Contig3;Unigene3617;Unigene631;Unigene98	CCM_04926;CCM_04953;CCM_06740;CCM_06931;CCM_07128;CCM_08695	Disaccharide metabolism
R990805	H2O[e] + MLT[e] -> 2 GLC[e]	Alpha-glucosidase	3.2.1.20	Unigene2323;Unigene31;Unigene713;CL1383.Contig4;CL1383.Contig3;Unigene3617;Unigene631;Unigene98	CCM_04926;CCM_04953;CCM_06740;CCM_06931;CCM_07128;CCM_08695	Disaccharide metabolism
R990806	H2O[c] + SUC[c] -> GLC[c] + FRU[c]	Alpha-glucosidase	3.2.1.20	Unigene2323;Unigene31;Unigene713;CL1383.Contig4;CL1383.Contig3;Unigene3617;Unigene631;Unigene98	CCM_04926;CCM_04953;CCM_06740;CCM_06931;CCM_07128;CCM_08695	Disaccharide metabolism
R990807	H2O[e] + SUC[e] -> GLC[e] + FRU[e]	Alpha-glucosidase	3.2.1.20	Unigene2323;Unigene31;Unigene713;CL1383.Contig4;CL1383.Contig3;Unigene3617;Unigene631;Unigene98	CCM_04926;CCM_04953;CCM_06740;CCM_06931;CCM_07128;CCM_08695	Disaccharide metabolism
R990808	H2O[e] + MLTIOSE[e] -> GLC[e] + MLT[e]	Alpha-glucosidase	3.2.1.20	Unigene2323;Unigene31;Unigene713;CL1383.Contig4;CL1383.Contig3;Unigene3617;Unigene631;Unigene98	CCM_04926;CCM_04953;CCM_06740;CCM_06931;CCM_07128;CCM_08695	Polysaccharide metabolism
R990809	H2O[c] + MLTIOSE[c] -> GLC[c] + MLT[c]	Alpha-glucosidase	3.2.1.20	Unigene2323;Unigene31;Unigene713;CL1383.Contig4;CL1383.Contig3;Unigene3617;Unigene631;Unigene98	CCM_04926;CCM_04953;CCM_06740;CCM_06931;CCM_07128;CCM_08695	Polysaccharide metabolism
R990810	ATP[c] + NAD[c] -> ADP[c] + NADP[c]	NAD kinase	2.7.1.23	Unigene7;CL501.Contig1;CL501.Contig3;Unigene5147;	CCM_04929;CCM_05592;CCM_06179	Nicotinate and nicotinamide metabolism
R990811	NAD[m] + ATP[m] -> ADP[m] + NADP[m]	NAD kinase	2.7.1.23	Unigene7;CL501.Contig1;CL501.Contig3;Unigene5147;	CCM_04929;CCM_05592;CCM_06179	Nicotinate and nicotinamide metabolism
R990812	LGLAC[c] + NAD[c] <=> LGLAC1,4[c] + NADH[c]	L-galactose 1-dehydrogenase	1.1.1.316	Unigene4953	CCM_04947	Ascorbate and aldarate metabolism
R990813	GLUCRE[c] + H2O[c] -> GLUCN[c] + ALCOH[c]	Beta-glucuronidase	3.2.1.31	Unigene3983;CL2138.Contig2;CL2138.Contig3;Unigene966;	CCM_04958	Pentose and glucuronate interconversions
R990814	ARG[c] + GLY[c] <=> ORN[c] + GUANOA[c]	Glycine amidinotransferase	2.1.4.1	CCM_04987	CCM_04987	Glycine, serine and threonine metabolism
R990815	H2O[c] + NICD[c] -> NH3[c] + NICNATE[c]	Nicotinamidase	3.5.1.19	Unigene1707;Unigene7326;Unigene5081	CCM_04993	Nicotinate and nicotinamide metabolism
R990816	2 NADP[c] + COA[c] + MVL[c] <=> 2 NADPH[c] + H3MCOA[c]	Hydroxymethylglutaryl CoA reductase	1.1.1.34	CL632.Contig1;CL632.Contig2	CCM_04994	Biosynthesis of lanosterol
R990817	LEUKA[c] + H2O[c] -> LEUKB[c]	Leukotriene-A4 hydrolase	3.3.2.6	Unigene5322;Unigene4313	CCM_04998	Arachidonic acid metabolism
R990818	DAGLY[c] + 0.3544 C160COA[c] + 0.3423 C181COA[c] + 0.1421 C182COA[c] + 0.1201 C183COA[c] + 0.041 C180COA[c] -> TAGLY[c] + COA[c]	Diacylglycerol O-acyltransferase	2.3.1.20	CL772.Contig1;CL772.Contig2	CCM_05029	Glycerolipid biosynthesis
R990819	D45PI[c] -> TPI[c] + DAGLY[c]	Phosphoinositide phospholipase C	3.1.4.11	CL2104.Contig1;CL478.Contig1;CL200.Contig2;CL200.Contig1;CL200.Contig3;Unigene3695;Unigene6074;CL478.Contig2;CL478.Contig3;Unigene8210	CCM_05033;CCM_06860	Phospholipid metabolism
R990820	D45PI[b] -> TPI[b] + DAGLY[b]	Phosphoinositide phospholipase C	3.1.4.11	CL2104.Contig1;CL478.Contig1;CL200.Contig2;CL200.Contig1;CL200.Contig3;Unigene3695;Unigene6074;CL478.Contig2;CL478.Contig3;Unigene8210	CCM_05033;CCM_06860	Phospholipid metabolism
R990821	D45PI[m] -> TPI[m] + DAGLY[m]	Phosphoinositide phospholipase C	3.1.4.11	CL2104.Contig1;CL478.Contig1;CL200.Contig2;CL200.Contig1;CL200.Contig3;Unigene3695;Unigene6074;CL478.Contig2;CL478.Contig3;Unigene8210	CCM_05033;CCM_06860	Phospholipid metabolism
R990822	D45PI[p] -> TPI[p] + DAGLY[p]	Phosphoinositide phospholipase C	3.1.4.11	CL2104.Contig1;CL478.Contig1;CL200.Contig2;CL200.Contig1;CL200.Contig3;Unigene3695;Unigene6074;CL478.Contig2;CL478.Contig3;Unigene8210	CCM_05033;CCM_06860	Phospholipid metabolism
R990823	NADPH[c] + A6RP5P[c] -> NADP[c] + A6RP5P2[c]	5-amino-6-(5-phosphoribosylamino)uracil reductase	1.1.1.193	Unigene2211	CCM_05051	Riboflavin, FMN and FAD metabolism
R990824	FPP[c] + CAAX[c] -> SFNYP[c] + PPI[c]	Protein farnesyltransferase	2.5.1.58	CL536.Contig1;CL536.Contig2;Unigene678	CCM_05066;CCM_07935	Biosynthesis of lanosterol
R990825	ATP[c] + COA[c] + C160[c] -> AMP[c] + PPI[c] + C160COA[c]	Fatty-acid-CoA ligase	6.2.1.3	Unigene3132;Unigene3188;CL654.Contig1;CL654.Contig2;Unigene6040;Unigene6173;Unigene3318;Unigene8831;Unigene1795;Unigene7912	CCM_05072;CCM_05216;CCM_05423;CCM_05690;CCM_06701;CCM_07930;CCM_08889	Fatty acid biosynthesis
R990826	ATP[m] + COA[m] + C160[m] -> AMP[m] + PPI[m] + C160COA[m]	Fatty-acid-CoA ligase	6.2.1.3	Unigene3132;Unigene3188;CL654.Contig1;CL654.Contig2;Unigene6040;Unigene6173;Unigene3318;Unigene8831;Unigene1795;Unigene7912	CCM_05072;CCM_05216;CCM_05423;CCM_05690;CCM_06701;CCM_07930;CCM_08889	Fatty acid biosynthesis
R990827	ATP[b] + COA[b] + C160[b] -> AMP[b] + PPI[b] + C160COA[b]	Fatty-acid-CoA ligase	6.2.1.3	Unigene3132;Unigene3188;CL654.Contig1;CL654.Contig2;Unigene6040;Unigene6173;Unigene3318;Unigene8831;Unigene1795;Unigene7912	CCM_05072;CCM_05216;CCM_05423;CCM_05690;CCM_06701;CCM_07930;CCM_08889	Fatty acid biosynthesis
R990828	ATP[c] + COA[c] + C161[c] -> AMP[c] + PPI[c] + C161COA[c]	Fatty-acid-CoA ligase	6.2.1.3	Unigene3132;Unigene3188;CL654.Contig1;CL654.Contig2;Unigene6040;Unigene6173;Unigene3318;Unigene8831;Unigene1795;Unigene7912	CCM_05072;CCM_05216;CCM_05423;CCM_05690;CCM_06701;CCM_07930;CCM_08889	Fatty acid biosynthesis
R990829	COA[m] + ATP[m] + C161[m] -> PPI[m] + AMP[m] + C161COA[m]	Fatty-acid-CoA ligase	6.2.1.3	Unigene3132;Unigene3188;CL654.Contig1;CL654.Contig2;Unigene6040;Unigene6173;Unigene3318;Unigene8831;Unigene1795;Unigene7912	CCM_05072;CCM_05216;CCM_05423;CCM_05690;CCM_06701;CCM_07930;CCM_08889	Fatty acid biosynthesis
R990830	ATP[b] + COA[b] + C161[b] -> AMP[b] + PPI[b] + C161COA[b]	Fatty-acid-CoA ligase	6.2.1.3	Unigene3132;Unigene3188;CL654.Contig1;CL654.Contig2;Unigene6040;Unigene6173;Unigene3318;Unigene8831;Unigene1795;Unigene7912	CCM_05072;CCM_05216;CCM_05423;CCM_05690;CCM_06701;CCM_07930;CCM_08889	Fatty acid biosynthesis
R990831	ATP[c] + COA[c] + C181[c] -> AMP[c] + PPI[c] + C181COA[c]	Fatty-acid-CoA ligase	6.2.1.3	Unigene3132;Unigene3188;CL654.Contig1;CL654.Contig2;Unigene6040;Unigene6173;Unigene3318;Unigene8831;Unigene1795;Unigene7912	CCM_05072;CCM_05216;CCM_05423;CCM_05690;CCM_06701;CCM_07930;CCM_08889	Fatty acid biosynthesis
R990832	COA[m] + ATP[m] + C181[m] -> PPI[m] + AMP[m] + C181COA[m]	Fatty-acid-CoA ligase	6.2.1.3	Unigene3132;Unigene3188;CL654.Contig1;CL654.Contig2;Unigene6040;Unigene6173;Unigene3318;Unigene8831;Unigene1795;Unigene7912	CCM_05072;CCM_05216;CCM_05423;CCM_05690;CCM_06701;CCM_07930;CCM_08889	Fatty acid biosynthesis
R990833	ATP[b] + COA[b] + C181[b] -> AMP[b] + PPI[b] + C181COA[b]	Fatty-acid-CoA ligase	6.2.1.3	Unigene3132;Unigene3188;CL654.Contig1;CL654.Contig2;Unigene6040;Unigene6173;Unigene3318;Unigene8831;Unigene1795;Unigene7912	CCM_05072;CCM_05216;CCM_05423;CCM_05690;CCM_06701;CCM_07930;CCM_08889	Fatty acid biosynthesis
R990834	ATP[c] + COA[c] + C182[c] -> AMP[c] + PPI[c] + C182COA[c]	Fatty-acid-CoA ligase	6.2.1.3	Unigene3132;Unigene3188;CL654.Contig1;CL654.Contig2;Unigene6040;Unigene6173;Unigene3318;Unigene8831;Unigene1795;Unigene7912	CCM_05072;CCM_05216;CCM_05423;CCM_05690;CCM_06701;CCM_07930;CCM_08889	Fatty acid biosynthesis
R990835	COA[m] + ATP[m] + C182[m] -> PPI[m] + AMP[m] + C182COA[m]	Fatty-acid-CoA ligase	6.2.1.3	Unigene3132;Unigene3188;CL654.Contig1;CL654.Contig2;Unigene6040;Unigene6173;Unigene3318;Unigene8831;Unigene1795;Unigene7912	CCM_05072;CCM_05216;CCM_05423;CCM_05690;CCM_06701;CCM_07930;CCM_08889	Fatty acid biosynthesis
R990836	ATP[b] + COA[b] + C182[b] -> AMP[b] + PPI[b] + C182COA[b]	Fatty-acid-CoA ligase	6.2.1.3	Unigene3132;Unigene3188;CL654.Contig1;CL654.Contig2;Unigene6040;Unigene6173;Unigene3318;Unigene8831;Unigene1795;Unigene7912	CCM_05072;CCM_05216;CCM_05423;CCM_05690;CCM_06701;CCM_07930;CCM_08889	Fatty acid biosynthesis
R990837	ATP[c] + COA[c] + C183[c] -> AMP[c] + PPI[c] + C183COA[c]	Fatty-acid-CoA ligase	6.2.1.3	Unigene3132;Unigene3188;CL654.Contig1;CL654.Contig2;Unigene6040;Unigene6173;Unigene3318;Unigene8831;Unigene1795;Unigene7912	CCM_05072;CCM_05216;CCM_05423;CCM_05690;CCM_06701;CCM_07930;CCM_08889	Fatty acid biosynthesis
R990838	COA[m] + ATP[m] + C183[m] -> PPI[m] + AMP[m] + C183COA[m]	Fatty-acid-CoA ligase	6.2.1.3	Unigene3132;Unigene3188;CL654.Contig1;CL654.Contig2;Unigene6040;Unigene6173;Unigene3318;Unigene8831;Unigene1795;Unigene7912	CCM_05072;CCM_05216;CCM_05423;CCM_05690;CCM_06701;CCM_07930;CCM_08889	Fatty acid biosynthesis
R990839	ATP[b] + COA[b] + C183[b] -> AMP[b] + PPI[b] + C183COA[b]	Fatty-acid-CoA ligase	6.2.1.3	Unigene3132;Unigene3188;CL654.Contig1;CL654.Contig2;Unigene6040;Unigene6173;Unigene3318;Unigene8831;Unigene1795;Unigene7912	CCM_05072;CCM_05216;CCM_05423;CCM_05690;CCM_06701;CCM_07930;CCM_08889	Fatty acid biosynthesis
R990840	MELI[c] + H2O[c] -> GLC[c] + GLAC[c]	Alpha-galactosidase	3.2.1.22	Unigene7078;Unigene9166;Unigene8684;Unigene9334;Unigene1691;Unigene8741	CCM_05073;CCM_08208;CCM_09074	Disaccharide metabolism
R990841	STAOSE[c] + H2O[c] -> GLAC[c] + MELI[c]	Alpha-galactosidase	3.2.1.22	Unigene7078;Unigene9166;Unigene8684;Unigene9334;Unigene1691;Unigene8741	CCM_05073;CCM_08208;CCM_09074	Disaccharide metabolism
R990842	RGT[c] + MTHGXL[c] <=> LGT[c]	Lactoylglutathione lyase	4.4.1.5	Unigene6464;CL1302.Contig1;CL1302.Contig2;CL898.Contig2;Unigene3747	CCM_05095	Pyruvate metabolism
R990843	NADPH[c] + IIZYMST[c] -> NADP[c] + ZYMST[c]	C-3 sterol keto reductase (zymosterol)	1.1.1.270	Unigene115;CL483.Contig2	CCM_05105	Biosynthesis of zymosterol
R990844	UDPNAG[b] + PINS[b] -> UDP[b] + NAGPMIL[b]	Phosphatidylinositol N-acetylglucosaminyltransferase	2.4.1.198	Unigene2444	CCM_05129	Glycosylphosphatidylinositol (GPI)-anchor biosynthesis
R990845	GCPPD[c] + H2O[c] -> ALCOH[c] + GL3P[c]	Glycerophosphodiester phosphodiesterase	3.1.4.46	CL1777.Contig1;CL1777.Contig2;Unigene6115;CL145.Contig2;Unigene7778;CL145.Contig6;CL145.Contig3	CCM_05136	Glycerophospholipid biosynthesis
R990846	ACPC[c] + H2O[c] <=> OBUT[c] + NH3[c]	1-aminocyclopropane-1-carboxylate deaminase	3.5.99.7	Unigene8077	CCM_05164	Methionine metabolism
R990847	COA[c] + H3MCOA[c] -> ACCOA[c] + ACTAC[c]	3-hydroxymethyl-3-methylglutaryl-CoA lyase	4.1.3.4	CL2117.Contig1;CL2117.Contig2;Unigene7225	CCM_05188	Valine, leucine and isoleucine metabolism
R990848	ATP[c] + FMN[c] -> PPI[c] + FAD[c]	FMN adenylyltransferase	2.7.7.2	Unigene6378;Unigene1013	CCM_05212	Riboflavin, FMN and FAD metabolism
R990849	PRPP[c] + QA[c] -> CO2[c] + PPI[c] + NICNUCLE[c]	Nicotinate-nucleotide Pyriphosphorylase	2.4.2.19	Unigene311;Unigene2599;Unigene901	CCM_05219	Nicotinate and nicotinamide metabolism
R990850	2 NADPH[c] + PYVYLTRIN[c] -> 2 NADP[c] + THBOPRIN[c]	Sepiapterin reductase	1.1.1.153	Unigene3723	CCM_05251	Folate biosynthesis
R990851	SUFT[c] + H2O[c] <=> GACER[c] + SLF[c]	Arylsulfatase	3.1.6.1	CL566.Contig1;CL566.Contig2;Unigene8015;Unigene2534;Unigene9072	CCM_05254;CCM_07457;CCM_08538;CCM_09356	Sphingolipid biosynthesis
R990852	OMP[c] -> CO2[c] + UMP[c]	Orotidine 5-phosphate decarboxylase	4.1.1.23	Unigene4992	CCM_05256	Pyrimidine metabolism
R990853	CDPDG[b] + MYOI[b] -> CMP[b] + PINS[b]	Phosphatidylinositol synthase	2.7.8.11	CL582.Contig1;CL582.Contig2	CCM_05258	Inositol phosphate metabolism
R990854	NAD[m] + MAL[m] <=> NADH[m] + OA[m]	NAD-dependent malate dehydrogenase	1.1.1.37	CL993.Contig1;CL962.Contig2;Unigene5980;CL962.Contig1;Unigene5892;Unigene8926	CCM_05260;CCM_05784;CCM_05876	Tricarboxylic acid cycle
R990855	NAD[c] + MAL[c] <=> NADH[c] + OA[c]	NAD-dependent malate dehydrogenase	1.1.1.37	CL993.Contig1;CL962.Contig2;Unigene5980;CL962.Contig1;Unigene5892;Unigene8926	CCM_05260;CCM_05784;CCM_05876	Tricarboxylic acid cycle
R990856	NAD[p] + MAL[p] <=> NADH[p] + OA[p]	NAD-dependent malate dehydrogenase	1.1.1.37	CL993.Contig1;CL962.Contig2;Unigene5980;CL962.Contig1;Unigene5892;Unigene8926	CCM_05260;CCM_05784;CCM_05876	Tricarboxylic acid cycle
R990857	H2O[c] + O2[c] + DASP[c] -> OA[c] + H2O2[c] + NH3[c]	D-aspartate oxidase	1.4.3.1	CL1870.Contig1;CL1870.Contig2;CL697.Contig2;CL697.Contig1;	CCM_05276;CCM_08638	Alanine/aspartate and asparagine metabolism
R990858	H2O[e] + O2[e] + DASP[e] -> H2O2[e] + OA[e] + NH3[e]	D-aspartate oxidase	1.4.3.1	CL1870.Contig1;CL1870.Contig2;CL697.Contig2;CL697.Contig1;	CCM_05276;CCM_08638	Alanine/aspartate and asparagine metabolism
R990859	PRPP[c] + HYXN[c] -> PPI[c] + IMP[c]	Xanthine-guanine phosphoribosyltransferase	2.4.2.8	CCM_05303	CCM_05303	Nucleotide salvage pathway
R990860	PRPP[c] + GN[c] -> PPI[c] + GMP[c]	Xanthine-guanine phosphoribosyltransferase	2.4.2.8	CCM_05303	CCM_05303	Nucleotide salvage pathway
R990861	ATP[c] + BT[c] <=> PPI[c] + BTAMP[c]	Biotin propionyl-CoA carboxylase ligase	6.3.4.10	CL1966.Contig2;CL1966.Contig1	CCM_05319	Biotin Metabolism
R990862	BTAMP[c] + APOCARB[c] <=> AMP[c] + BCCP[c]	Biotin propionyl-CoA carboxylase ligase	6.3.4.10	CL1966.Contig2;CL1966.Contig1	CCM_05319	Biotin Metabolism
R990863	ATP[c] + BT[c] -> PPI[c] + BTAMP[c]	Biotin acetyl-CoA carboxylase ligase	6.3.4.15	CL1966.Contig2;CL1966.Contig1	CCM_05319	Biotin Metabolism
R990864	BTAMP[c] + APOCARB[c] -> AMP[c] + BCCP[c]	Biotin acetyl-CoA carboxylase ligase	6.3.4.15	CL1966.Contig2;CL1966.Contig1	CCM_05319	Biotin Metabolism
R990865	HYDGLR[c] + FAD[c] <=> AKG[c] + FADH2[c]	L-2-hydroxyglutarate dehydrogenase	1.1.99.2	CCM_05328	CCM_05328	Propanoate and butanoate metabolism
R990866	CATCH[c] + O2[c] <=> 2CISMUCON[c]	Catechol dioxygenase	1.13.11.1	Unigene3271;Unigene5549;Unigene317;Unigene6317;	CCM_05331;CCM_06440;CCM_08212	Benzoate degradation
R990867	ATP[c] + RIB[c] -> ADP[c] + R5P[c]	Ribokinase	2.7.1.15	Unigene6349	CCM_05337	Pentose-phosphate pathway
R990868	ATP[c] + 2 H2O[c] + 5OXOPRO[c] -> ADP[c] + PI[c] + GLU[c]	5-oxoprolinase (ATP-hydrolysing)	3.5.2.9	CL1793.Contig1;Unigene1927;Unigene2756;Unigene6993;	CCM_05361;CCM_07164	Glutathione biosynthesis
R990869	COA[p] + AACCOA[p] <=> 2 ACCOA[p]	Acetoacetyl-CoA thiolase	2.3.1.9	Unigene7615;Unigene8454	CCM_05367;CCM_07659	Fatty acid oxidation
R990870	COA[m] + AACCOA[m] <=> 2 ACCOA[m]	Acetoacetyl-CoA thiolase	2.3.1.9	Unigene7615;Unigene8454	CCM_05367;CCM_07659	Fatty acid oxidation
R990871	COA[c] + AACCOA[c] <=> 2 ACCOA[c]	Acetoacetyl-CoA thiolase	2.3.1.9	Unigene7615;Unigene8454	CCM_05367;CCM_07659	Fatty acid oxidation
R990872	ATP[c] + PMVL[c] -> ADP[c] + PPMVL[c]	Phosphomevalonate kinase	2.7.4.2	Unigene6077	CCM_05380	Biosynthesis of lanosterol
R990873	OA[m] + GLU[m] <=> AKG[m] + ASP[m]	Aspartate transaminase	2.6.1.1	Unigene4995;Unigene616;Unigene10014	CCM_05388;CCM_07489	Alanine/aspartate and asparagine metabolism
R990874	OA[c] + GLU[c] <=> AKG[c] + ASP[c]	Aspartate transaminase	2.6.1.1	Unigene4995;Unigene616;Unigene10014	CCM_05388;CCM_07489	Alanine/aspartate and asparagine metabolism
R990875	AKG[c] + TYR[c] <=> GLU[c] + 4HPP[c]	Aspartate transaminase	2.6.1.1	Unigene4995;Unigene616;Unigene10014	CCM_05388;CCM_07489	Phenylalanine, tyrosine and tryptophan biosynthesis
R990876	AKG[m] + TYR[m] <=> GLU[m] + 4HPP[m]	Aspartate transaminase	2.6.1.1	Unigene4995;Unigene616;Unigene10014	CCM_05388;CCM_07489	Phenylalanine, tyrosine and tryptophan biosynthesis
R990877	LAOL[e] + NAD[e] <=> LXUL[e] + NADH[e]	D-arabinitol 4-dehydrogenase	1.1.1.12	CL1331.Contig1	CCM_05393	L-Arabinose/Arabitol and D-Xylose/D,L-Xylulose/Xylitol metabolism
R990878	LAOL[c] + NAD[c] <=> LXUL[c] + NADH[c]	D-arabinitol 4-dehydrogenase	1.1.1.12	CL1331.Contig1	CCM_05393	L-Arabinose/Arabitol and D-Xylose/D,L-Xylulose/Xylitol metabolism
R990879	LAOL[b] + NAD[b] <=> LXUL[b] + NADH[b]	D-arabinitol 4-dehydrogenase	1.1.1.12	CL1331.Contig1	CCM_05393	L-Arabinose/Arabitol and D-Xylose/D,L-Xylulose/Xylitol metabolism
R990880	NAD[c] + SOT[c] -> FRU[c] + NADH[c]	Sorbitol dehydrogenase	1.1.1.14	CL1331.Contig1;Unigene5808	CCM_05393;CCM_06561;CCM_09082	Hexose sugar metabolism
R990881	NAD[m] + SOT[m] -> FRU[m] + NADH[m]	Sorbitol dehydrogenase	1.1.1.14	CL1331.Contig1;Unigene5808	CCM_05393;CCM_06561;CCM_09082	Hexose sugar metabolism
R990882	NAD[c] + IMP[c] -> NADH[c] + XMP[c]	IMP dehydrogenase	1.1.1.205	Unigene579	CCM_05418	Purine Metabolism
R990883	NAD[m] + IMP[m] -> NADH[m] + XMP[m]	IMP dehydrogenase	1.1.1.205	Unigene579	CCM_05418	Purine Metabolism
R990884	NADPH[c] + OTHIO[c] -> NADP[c] + RTHIO[c]	Thioredoxin reductase	1.8.1.9	Unigene7556;CL99.Contig1;CL99.Contig2	CCM_05420	Pyrimidine metabolism
R990885	2 NAD[c] + HISOL[c] -> 2 NADH[c] + HIS[c]	Histidinol dehydrogenase	1.1.1.23	CCM_05425	CCM_05425	Histidine metabolism
R990886	PRBAMP[c] -> PRFP[c]	Phosphoribosyl-AMP cyclohydrolase	3.5.4.19	CCM_05425	CCM_05425	Histidine metabolism
R990887	PRBATP[c] -> PPI[c] + PRBAMP[c]	Phosphoribosyl-ATP diphosphatase	3.6.1.31	CCM_05425	CCM_05425	Histidine metabolism
R990888	UTP[c] + NAGA1P[c] <=> PPI[c] + UDPNAG[c]	UDP-N-acetylglucosamine pyrophosphorylase	2.7.7.23	CL1447.Contig2;CL1447.Contig1;Unigene5634	CCM_05430	Polysaccharide metabolism
R990889	ATP[c] + ALA[c] + TRNA[c] -> AMP[c] + PPI[c] + LAlaTRNA[c]	Alanyl-tRNA synthetase	6.1.1.7	Unigene4852;Unigene1144	CCM_05475	Alanine/aspartate and asparagine metabolism
R990890	AICAR[c] + FTHF[c] -> THF[c] + PRFICA[c]	Phosphoribosylaminoimidazolecarboxamide formyltransferase	2.1.2.3	Unigene5705	CCM_05543	Purine Metabolism
R990891	PRFICA[c] <=> IMP[c]	IMP cyclohydrolase	3.5.4.10	Unigene5705	CCM_05543	Purine Metabolism
R990892	ASP[c] <=> DASP[c]	Aspartate racemase	5.1.1.13	Unigene5222	CCM_05547	Alanine/aspartate and asparagine metabolism
R990893	ICIT[p] -> GLX[p] + SUCC[p]	Isocitrate lyase	4.1.3.1	CCM_05551	CCM_05551	Glyoxylate and dicarboxylate metabolism
R990894	GGPP[c] + CAAX[c] <=> SGRGP[c] + PPI[c]	Protein geranylgeranyltransferase Type ll	2.5.1.60	Unigene2879;Unigene7167;CL70.Contig1;Unigene7006;	CCM_05579;CCM_07472	Biosynthesis of lanosterol
R990895	LGT[c] + H2O[c] -> RGT[c] + LAC[c]	Hydroxyacylglutathione hydrolase	3.1.2.6	Unigene5476;Unigene1583;CL506.Contig2;CL506.Contig9;CL506.Contig8;CL506.Contig7;CL506.Contig10;CL506.Contig3;CL506.Contig6	CCM_05589	Pyruvate metabolism
R990896	LGT[e] + H2O[e] -> RGT[e] + LAC[e]	Hydroxyacylglutathione hydrolase	3.1.2.6	Unigene5476;Unigene1583;CL506.Contig2;CL506.Contig9;CL506.Contig8;CL506.Contig7;CL506.Contig10;CL506.Contig3;CL506.Contig6	CCM_05589	Pyruvate metabolism
R990897	FRU[c] + ATP[c] -> ADP[c] + FRU1P[c]	Ketohexokinase	2.7.1.3	CL501.Contig2;Unigene6016	CCM_05591	Glycolysis/gluconeogenesis
R990898	FRU[b] + ATP[b] -> ADP[b] + FRU1P[b]	Ketohexokinase	2.7.1.3	CL501.Contig2;Unigene6016	CCM_05591	Glycolysis/gluconeogenesis
R990899	MFEST[b] -> MLEPNOL[b]	C-8,7 sterol isomerase (lump reaction)	5.3.3.5	Unigene5211;CL1656.Contig1;CL1656.Contig4;CL1656.Contig2;CL1656.Contig3;CL2193.Contig2;CL2193.Contig1;Unigene7169;Unigene9747	CCM_05593;CCM_07516;CCM_07586;CCM_08895	Biosynthesis of episterol
R990900	ZYMST[c] -> DMSTL[c]	C-8,7 sterol isomerase (lump reaction)	5.3.3.5	Unigene5211;CL1656.Contig1;CL1656.Contig4;CL1656.Contig2;CL1656.Contig3;CL2193.Contig2;CL2193.Contig1;Unigene7169;Unigene9747	CCM_05593;CCM_07516;CCM_07586;CCM_08895	Biosynthesis of ergosterol
R990901	FEST[c] -> EPST[c]	C-8,7 sterol isomerase (lump reaction)	5.3.3.5	Unigene5211;CL1656.Contig1;CL1656.Contig4;CL1656.Contig2;CL1656.Contig3;CL2193.Contig2;CL2193.Contig1;Unigene7169;Unigene9747	CCM_05593;CCM_07516;CCM_07586;CCM_08895	Biosynthesis of ergosterol
R990902	DOLDP[c] + H2O[c] -> DOLP[c] + PI[c]	Dolichyl diphosphatase	3.6.1.43	CCM_05596	CCM_05596	N-Glycan biosynthesis
R990903	FKYN[c] -> FOR[c] + KYN[c]	Arylformamidase	3.5.1.9	Unigene5013;CL327.Contig2;CL327.Contig1	CCM_05607	Phenylalanine, tyrosine and tryptophan biosynthesis
R990904	PS[c] -> CO2[c] + PE[c]	Phosphatidylserine decarboxylase	4.1.1.65	Unigene1446;CL1526.Contig1;CL352.Contig1;CL352.Contig3;CL352.Contig2;CL352.Contig4;CL1593.Contig3;CL1107.Contig4;CL1107.Contig3;CL1107.Contig1;CL849.Contig1;CL849.Contig2;CL849.Contig3;Unigene8417	CCM_05648;CCM_06063;CCM_07932;CCM_08421;CCM_09213	Glycerophospholipid biosynthesis
R990905	ATP[c] + GLN[c] + TRNA[c] -> AMP[c] + PPI[c] + LGLNTRNA[c]	Glutaminyl-tRNA synthetase	6.1.1.18	CL1013.Contig1;CL1013.Contig3;CL1013.Contig2;Unigene4809;	CCM_05656;CCM_05672	Glutamate and glutamine metabolism
R990906	2MICIT[c] <=> PYR[c] + SUCC[c]	Methylisocitrate lyase	4.1.3.30	Unigene1584	CCM_05661	Propanoate and butanoate metabolism
R990907	T3P2[c] + 0.243 C160COA[c] + 0.264 C181COA[c] + 0.255 C182COA[c] + 0.209 C183COA[c] + 0.029 C180COA[c] -> COA[c] + AT3P2[c]	Glycerone-phosphate O-acyltransferase	2.3.1.42	Unigene7056	CCM_05669	Glycerophospholipid biosynthesis
R990908	T3P2[m] + 0.243 C160COA[m] + 0.264 C181COA[m] + 0.255 C182COA[m] + 0.209 C183COA[m] + 0.029 C180COA[m] -> COA[m] + AT3P2[m]	Glycerone-phosphate O-acyltransferase	2.3.1.42	Unigene7056	CCM_05669	Glycerophospholipid biosynthesis
R990909	ATP[m] + PANT[m] + bALA[m] -> PPI[m] + AMP[m] + PNTO[m]	Pantoate-beta-alanine ligase	6.3.2.1	CCM_05670	CCM_05670	Coenzyme A and pantothenate biosynthesis
R990910	ATP[c] + NH3[c] + GLU[c] -> ADP[c] + PI[c] + GLN[c]	Glutamine synthetase	6.3.1.2	Unigene5818;Unigene6453	CCM_05697;CCM_08119	Glutamate and glutamine metabolism
R990911	CARBXCP[c] <=> 3HDHPP[c] + CO2[c]	Carboxyvinyl-carboxyphosphonate phosphorylmutase	2.7.8.23	Unigene7582	CCM_05734	Phosphonate and phosphinate metabolism
R990912	ARABIN[e] -> LARAB[e]	Alpha-L-arabinofuranosidase	3.2.1.55	Unigene7909	CCM_05740	Polysaccharide metabolism
R990913	ARABIN[c] -> LARAB[c]	Alpha-L-arabinofuranosidase	3.2.1.55	Unigene7909	CCM_05740	Polysaccharide metabolism
R990914	ARABIN[b] -> LARAB[b]	Alpha-L-arabinofuranosidase	3.2.1.55	Unigene7909	CCM_05740	Polysaccharide metabolism
R990915	SUCCOA[m] + GDP[m] + PI[m] <=> COA[m] + GTP[m] + SUCC[m]	Succinate-CoA ligase (GDP-forming)	6.2.1.4	Unigene181;Unigene4057;Unigene113;Unigene3915;Unigene9662;Unigene4057;Unigene113;Unigene3915;Unigene7989;Unigene9662;Unigene181;Unigene7989	CCM_05749;CCM_09028	Tricarboxylic acid cycle
R990916	SUCCOA[c] + GDP[c] + PI[c] <=> COA[c] + GTP[c] + SUCC[c]	Succinate-CoA ligase (GDP-forming)	6.2.1.4	Unigene181;Unigene4057;Unigene113;Unigene3915;Unigene9662;Unigene4057;Unigene113;Unigene3915;Unigene7989;Unigene9662;Unigene181;Unigene7989	CCM_05749;CCM_09028	Tricarboxylic acid cycle
R990917	SUCCOA[m] + PI[m] + ADP[m] <=> COA[m] + SUCC[m] + ATP[m]	Succinate-CoA ligase (ADP-forming)	6.2.1.5	Unigene181;Unigene4057;Unigene113;Unigene3915;Unigene9662;Unigene4057;Unigene113;Unigene3915;Unigene7989;Unigene9662;Unigene181;Unigene7989	CCM_05757;CCM_07140	Tricarboxylic acid cycle
R990918	SUCCOA[c] + ADP[c] + PI[c] <=> ATP[c] + COA[c] + SUCC[c]	Succinate-CoA ligase (ADP-forming)	6.2.1.5	Unigene181;Unigene4057;Unigene113;Unigene3915;Unigene9662;Unigene4057;Unigene113;Unigene3915;Unigene7989;Unigene9662;Unigene181;Unigene7989	CCM_05757;CCM_07140	Tricarboxylic acid cycle
R990919	SAICAR[c] <=> FUM[c] + AICAR[c]	Adenylosuccinate lyase	4.3.2.2	Unigene654	CCM_05789	Purine Metabolism
R990920	ASUC[c] <=> FUM[c] + AMP[c]	Adenylosuccinate lyase	4.3.2.2	Unigene654	CCM_05789	Purine Metabolism
R990921	ATP[m] + TRNA[m] + TRP[m] -> PPI[m] + AMP[m] + TRPTRNA[m]	Tryptophan-tRNA synthetase	6.1.1.2	Unigene4563;CL915.Contig3;CL1901.Contig2;CL1901.Contig1;CL915.Contig1;CL915.Contig2;CL915.Contig4;CL915.Contig5	CCM_05821;CCM_05857	Phenylalanine, tyrosine and tryptophan biosynthesis
R990922	ATP[c] + TRNA[c] + TRP[c] -> AMP[c] + PPI[c] + TRPTRNA[c]	Tryptophan-tRNA synthetase	6.1.1.2	Unigene4563;CL915.Contig3;CL1901.Contig2;CL1901.Contig1;CL915.Contig1;CL915.Contig2;CL915.Contig4;CL915.Contig5	CCM_05821;CCM_05857	Phenylalanine, tyrosine and tryptophan biosynthesis
R990923	O2[c] + DHYXPENT[c] -> FOR[c] + MTHIOBUT[c]	Acireductone dioxygenase [iron(II)-requiring]	1.13.11.54	CCM_05825	CCM_05825	Glutamate and glutamine metabolism
R990924	ACCOA[b] + LYSOPAF[b] -> COA[b] + PAF[b]	1-acylglycerophosphocholine O-acyltransferase	2.3.1.23	CL707.Contig1;Unigene304;CL707.Contig2	CCM_05827	Ether lipid metabolism
R990925	LPC[c] + 0.057 C160COA[c] + 0.211 C181COA[c] + 0.357 C182COA[c] + 0.361 C183COA[c] + 0.014 C180COA[c] -> COA[c] + PC[c]	1-acylglycerophosphocholine O-acyltransferase	2.3.1.23	CL707.Contig1;Unigene304;CL707.Contig2	CCM_05827	Glycerophospholipid biosynthesis
R990926	LPE[c] + 0.1898 C160COA[c] + 0.3193 C181COA[c] + 0.2108 C182COA[c] + 0.2751 C183COA[c] + 0.005 C180COA[c] -> COA[c] + PE[c]	1-acylglycerophosphocholine O-acyltransferase	2.3.1.23	CL707.Contig1;Unigene304;CL707.Contig2	CCM_05827	Glycerophospholipid biosynthesis
R990927	CLCDPDG[c] + PG[c] <=> CMP[c] + CL[c]	Cardiolipin synthase	2.7.8.41	CCM_05831	CCM_05831	Glycerophospholipid biosynthesis
R990928	H2O[c] + METHPENP[c] -> PI[c] + DHYXPENT[c]	Acireductone synthase	3.1.3.77	CL669.Contig3;CL669.Contig2;CL669.Contig1	CCM_05841	Methionine metabolism
R990929	ATP[c] + FGAM[c] -> ADP[c] + PI[c] + AIR[c]	Phosphoribosylformylglycinamidine cyclo-ligase	6.3.3.1	Unigene3108	CCM_05854	Purine Metabolism
R990930	H2O[c] + NAORN[c] -> ORN[c] + AC[c]	Aminoacylase	3.5.1.14	Unigene2836;Unigene3297	CCM_05862;CCM_07145	Arginine and proline metabolism
R990931	ACCOA[c] + OIVAL[c] -> COA[c] + IPPMAL[c]	2-isopropylmalate synthase	2.3.3.13	Unigene6095	CCM_05863	Valine, leucine and isoleucine metabolism
R990932	H2O[c] + CGLY[c] -> GLY[c] + CYS[c]	Leucyl aminopeptidase	3.4.11.1	Unigene5755;CL1285.Contig2;CL1285.Contig1;Unigene8482;Unigene9833	CCM_05888;CCM_07880;CCM_01695;CCM_01571	Glutathione biosynthesis
R990933	ALA[c] <=> DALA[c]	Alanine racemase	5.1.1.1	CCM_05940	CCM_05940	Alanine/aspartate and asparagine metabolism
R990934	ATP[c] + PDXAM[c] -> ADP[c] + PDXAM5PI[c]	Pyridoxal kinase	2.7.1.35	Unigene2603	CCM_05945	Vitamin B6 Metabolism
R990935	ATP[c] + PDXAL[c] -> ADP[c] + PDXL5PI[c]	Pyridoxal kinase	2.7.1.35	Unigene2603	CCM_05945	Vitamin B6 Metabolism
R990936	ATP[c] + PDXI[c] -> ADP[c] + PDXIPI[c]	Pyridoxal kinase	2.7.1.35	Unigene2603	CCM_05945	Vitamin B6 Metabolism
R990937	H2O[c] + DUTP[c] -> PPI[c] + DUMP[c]	dUTPase	3.6.1.23	CCM_05946	CCM_05946	Pyrimidine metabolism
R990938	H2O[m] + DUTP[m] -> PPI[m] + DUMP[m]	dUTPase	3.6.1.23	CCM_05946	CCM_05946	Pyrimidine metabolism
R990939	LATHOSTEROL[c] + NADP[c] <=> 5ACHOLESTA[c] + NADPH[c]	24-dehydrocholesterol reductase	1.3.1.72	Unigene1062;CL1510.Contig2;CL738.Contig2;CL738.Contig1;CL1510.Contig1;Unigene6926	CCM_05983	Steroid biosynthesis
R990940	DQT[c] -> DHSK[c]	3-dehydroquinate dehydratase	4.2.1.10	Unigene8158;Unigene4850;Unigene1386;Unigene3601;	CCM_05999	Phenylalanine, tyrosine and tryptophan biosynthesis
R990941	LQUIN[c] + NAD[c] <=> DQT[c] + NADH[c]	Quinate dehydrogenase	1.1.1.24	Unigene7799	CCM_06001	Phenylalanine, tyrosine and tryptophan biosynthesis
R990942	ACCOA[c] + H2O[c] + AKG[c] -> COA[c] + HCIT[c]	Homocitrate synthase	2.3.3.14	Unigene663	CCM_06007	Lysine metabolism
R990943	ACCOA[m] + H2O[m] + AKG[m] -> COA[m] + HCIT[m]	Homocitrate synthase	2.3.3.14	Unigene663	CCM_06007	Lysine metabolism
R990944	NADPH[m] + O2[m] + KYN[m] -> H2O[m] + NADP[m] + HKYN[m]	Kynurenine 3-monooxygenase	1.14.13.9	Unigene5697;Unigene150;Unigene7616;Unigene5072;CL2173.Contig1;Unigene735;Unigene172;Unigene7579;Unigene8064;Unigene7540;CL799.Contig1	CCM_06016	Phenylalanine, tyrosine and tryptophan biosynthesis
R990945	NAD[c] + HICIT[c] <=> NADH[c] + CO2[c] + AKA[c]	Homoisocitrate dehydrogenase	1.1.1.87	Unigene7220	CCM_06018	Lysine metabolism
R990946	TYR[c] + AKG[c] <=> GLU[c] + 4HPP[c]	Tyrosine aminotransferase	2.6.1.5	CL1232.Contig1;CL1232.Contig2	CCM_06021	Lysine metabolism
R990947	HYBUTATE[c] + NAD[c] <=> ACTAC[c] + NADH[c]	3-hydroxybutyrate dehydrogenase	1.1.1.30	Unigene160;CL1958.Contig1	CCM_06032	Propanoate and butanoate metabolism
R990948	H2O[e] + O2[e] + H2SO3[e] -> SLF[e] + H2O2[e]	Sulfite oxidase	1.8.3.1	Unigene1976	CCM_06046	Oxidative phosphorylation
R990949	ADP[c] + PEP[c] -> ATP[c] + PYR[c]	Pyruvate kinase	2.7.1.40	Unigene4819;Unigene1400	CCM_06062	Glycolysis/gluconeogenesis
R990950	AKG[m] + O2[m] + PRO[m] -> CO2[m] + SUCC[m] + HYPRO[m]	Procollagen-proline dioxygenase	1.14.11.2	Unigene1125;Unigene7731;CL1145.Contig2;CL1145.Contig1;Unigene4706;CL1112.Contig1;CL1112.Contig2;Unigene4933;Unigene9805;Unigene6387;Unigene1755;Unigene1070	CCM_06083;CCM_06081;CCM_07872;CCM_03263;CCM_02519;CCM_09091	Arginine and proline metabolism
R990951	CELLOB[c] + Q[c] <=> CELLOB1,5[c] + HYDROQ[c]	Cellobiose dehydrogenase	1.1.99.18	Unigene8215;CL2078.Contig1;Unigene5169;CL1619.Contig2;Unigene7643	CCM_06091	Polysaccharide metabolism
R990952	CELLOB[c] + O2[c] <=> CELLOB1,5[c] + H2O2[c]	Cellobiose dehydrogenase	1.1.99.18	Unigene8215;CL2078.Contig1;Unigene5169;CL1619.Contig2;Unigene7643	CCM_06091	Polysaccharide metabolism
R990953	GLU[m] -> CO2[m] + GABA[m]	Glutamate decarboxylase	4.1.1.15	Unigene724;Unigene6539;Unigene4524	CCM_06124;CCM_08740;CCM_08965	Glutamate and glutamine metabolism
R990954	GLU[c] -> CO2[c] + GABA[c]	Glutamate decarboxylase	4.1.1.15	Unigene724;Unigene6539;Unigene4524	CCM_06124;CCM_08740;CCM_08965	Glutamate and glutamine metabolism
R990955	CYSTE[c] -> CO2[c] + TAUR[c]	Glutamate decarboxylase	4.1.1.15	Unigene724;Unigene6539;Unigene4524	CCM_06124;CCM_08740;CCM_08965	Taurine and hypotaurine metabolism
R990956	CYSTE[m] -> CO2[m] + TAUR[m]	Glutamate decarboxylase	4.1.1.15	Unigene724;Unigene6539;Unigene4524	CCM_06124;CCM_08740;CCM_08965	Taurine and hypotaurine metabolism
R990957	ACCOA[c] + HSER[c] -> COA[c] + OAHSER[c]	Homoserine O-acetyltransferase	2.3.1.31	Unigene2788;CL704.Contig2;Unigene7629	CCM_06127;CCM_09306	Cysteine metabolism
R990958	NICBERIBO[c] + H2O[c] <=> NICD[c] + RIB[c]	Purine nucleosidase	3.2.2.1	CL2257.Contig1;CL2257.Contig2	CCM_06141;CCM_09682	Nicotinate and nicotinamide metabolism
R990959	ADN[c] + H2O[c] <=> AD[c] + RIB[c]	Purine nucleosidase	3.2.2.1	CL2257.Contig1;CL2257.Contig2	CCM_06141;CCM_09682	Purine Metabolism
R990960	GSN[c] + H2O[c] <=> GN[c] + RIB[c]	Purine nucleosidase	3.2.2.1	CL2257.Contig1;CL2257.Contig2	CCM_06141;CCM_09682	Purine Metabolism
R990961	INS[c] + H2O[c] <=> HYXN[c] + RIB[c]	Purine nucleosidase	3.2.2.1	CL2257.Contig1;CL2257.Contig2	CCM_06141;CCM_09682	Purine Metabolism
R990962	XTSINE[c] + H2O[c] <=> XAN[c] + RIB[c]	Purine nucleosidase	3.2.2.1	CL2257.Contig1;CL2257.Contig2	CCM_06141;CCM_09682	Purine Metabolism
R990963	GLAC[c] + O2[c] -> GALNT[c] + H2O2[c]	Galactose oxidase	1.1.3.9	Unigene44;Unigene5728;Unigene3368	CCM_06213	Galactose metabolism
R990964	MNT1P[c] + NAD[c] <=> F6P[c] + NADH[c]	Mannitol-1-phosphate dehydrogenase	1.1.1.17	CL684.Contig2;CL684.Contig1;Unigene7529;Unigene302;	CCM_06214;CCM_09287	Mannose/Mannitol, Fructose and Sorbose/Sorbitol metabolism
R990965	G1P[c] + UTP[c] <=> PPI[c] + UDPG[c]	UDP glucose Pyrophosphorylase	2.7.7.9	Unigene7796	CCM_06235	Galactose metabolism
R990966	ATP[m] + NAGLU[m] -> ADP[m] + NAGLUP[m]	Acetylglutamate kinase	2.7.2.8	Unigene7565	CCM_06281	Arginine and proline metabolism
R990967	PPI[c] -> 2 PI[c]	Inorganic pyrophosphatase	3.6.1.1	Unigene4629	CCM_06284;CCM_08573	Oxidative phosphorylation
R990968	METHIR1P[c] -> H2O[c] + METHPENP[c]	Methylthioribulose 1-phosphate dehydratase	4.2.1.109	CCM_06287	CCM_06287	Methionine metabolism
R990969	METHIR1P[m] -> H2O[m] + METHPENP[m]	Methylthioribulose 1-phosphate dehydratase	4.2.1.109	CCM_06287	CCM_06287	Methionine metabolism
R990970	NAD[m] + COA[m] + MMSHY[m] -> NADH[m] + CO2[m] + PROPCOA[m]	Methylmalonate-semialdehyde dehydrogenase	1.2.1.27	Unigene2443	CCM_06293	Valine, leucine and isoleucine metabolism
R990971	NAD[c] + COA[c] + MMSHY[c] -> NADH[c] + CO2[c] + PROPCOA[c]	Methylmalonate-semialdehyde dehydrogenase	1.2.1.27	Unigene2443	CCM_06293	Valine, leucine and isoleucine metabolism
R990972	LLAC[c] + O2[c] <=> AC[c] + CO2[c] + H2O[c]	FMN dependent dehydrogenase,	1.13.12.4	CCM_06299	CCM_06299	Pyruvate metabolism
R990973	CIT[c] <=> OA[c] + AC[c]	Citrate lyase	4.1.3.6	CL1030.Contig1;CL1030.Contig2;CL677.Contig4;CL677.Contig5;	CCM_06348	Tricarboxylic acid cycle
R990974	LRHAM[c] + NAD[c] <=> LRHAM14L[c] + NADH[c]	L-rhamnose 1-dehydrogenase	1.1.1.173	Unigene4505	CCM_06363	Mannose/Mannitol, Fructose and Sorbose/Sorbitol metabolism
R990975	ATP[c] + TRNA[c] + VAL[c] -> AMP[c] + PPI[c] + LValTRNA[c]	Valyl-tRNA synthetase	6.1.1.9	CL520.Contig1;Unigene2866;Unigene5505;CL520.Contig2;Unigene4919	CCM_06387	Valine, leucine and isoleucine metabolism
R990976	MANNAN[c] -> MAN[c]	Alpha-mannosidase	3.2.1.24	Unigene994	CCM_06392	Polysaccharide metabolism
R990977	ATP[c] + SLF[c] -> PPI[c] + APS[c]	Sulfate adenylyltransferase	2.7.7.4	Unigene4160;Unigene2770;Unigene7407;CL48.Contig2;CL48.Contig1;Unigene4778;Unigene1516	CCM_06434	Purine Metabolism
R990978	ATP[m] + SLF[m] -> PPI[m] + APS[m]	Sulfate adenylyltransferase	2.7.7.4	Unigene4160;Unigene2770;Unigene7407;CL48.Contig2;CL48.Contig1;Unigene4778;Unigene1516	CCM_06434	Purine Metabolism
R990979	DOLMANP[c] + Protein[c] -> MANNP[c] + DOLP[c]	Dolichyl phosphate mannose protein mannosyltransferase	2.4.1.109	CL1198.Contig2;Unigene2329;CL1733.Contig1;CL1733.Contig2;	CCM_06553;CCM_08903	N-Glycan biosynthesis
R990980	NAD[e] + DEXG[e] <=> NADH[e] + DEHXG[e]	2-deoxy-D-gluconate 3-dehydrogenase	1.1.1.125	Unigene9465;Unigene3023	CCM_06562;CCM_07943	Pentose and glucuronate interconversions
R990981	NAD[m] + DEXG[m] <=> NADH[m] + DEHXG[m]	2-deoxy-D-gluconate 3-dehydrogenase	1.1.1.125	Unigene9465;Unigene3023	CCM_06562;CCM_07943	Pentose and glucuronate interconversions
R990982	NAD[c] + DEXG[c] <=> NADH[c] + DEHXG[c]	2-deoxy-D-gluconate 3-dehydrogenase	1.1.1.125	Unigene9465;Unigene3023	CCM_06562;CCM_07943	Pentose and glucuronate interconversions
R990983	H2O[c] + CYTS[c] -> NH3[c] + URA[c]	Cytosine deaminase	3.5.4.1	CL1748.Contig1;CL1748.Contig2;Unigene4787;Unigene3489;Unigene3674;Unigene10565;Unigene9829	CCM_06584	Pyrimidine metabolism
R990984	H2O[m] + CYTS[m] -> NH3[m] + URA[m]	Cytosine deaminase	3.5.4.1	CL1748.Contig1;CL1748.Contig2;Unigene4787;Unigene3489;Unigene3674;Unigene10565;Unigene9829	CCM_06584	Pyrimidine metabolism
R990985	GLYCP[c] + H2O[c] <=> GL[c] + PI[c]	Glycerol-3-phosphatase	3.1.3.21	Unigene6302	CCM_06603	Glycerolipid biosynthesis
R990986	3DDAH7P[c] -> PI[c] + DQT[c]	3-dehydroquinate synthase	4.2.3.4	Unigene1386;Unigene3601;Unigene1039	CCM_06613	Phenylalanine, tyrosine and tryptophan biosynthesis
R990987	H2O[c] + ADPRIB[c] -> AMP[c] + R5P[c]	ADP-ribose diphosphatase	3.6.1.13	Unigene6028	CCM_06624	Purine Metabolism
R990988	ATP[c] + APS[c] -> ADP[c] + PAPS[c]	Adenylylsulfate kinase	2.7.1.25	Unigene1014;CL171.Contig1;CL171.Contig2;Unigene4586;	CCM_06642	Purine Metabolism
R990989	2PG[c] <=> PEP[c] + H2O[c]	Enolase	4.2.1.11	Unigene1552;Unigene1721;Unigene7103	CCM_06659	Glycolysis/gluconeogenesis
R990990	DAGLY[c] + PC[c] -> TAGLY[c] + LPC[c]	Phospholipid:diacylglycerol acyltransferase	2.3.1.158	Unigene7604;Unigene3620	CCM_06662	Glycerolipid biosynthesis
R990991	UPGIII[c] -> 4 CO2[c] + CPGIII[c]	Uroporphyrinogen decarboxylase	4.1.1.37	CL2022.Contig1;CL2022.Contig2	CCM_06673	Porphyrin and Chlorophyll metabolism
R990992	UPGIII[m] -> 4 CO2[m] + CPGIII[m]	Uroporphyrinogen decarboxylase	4.1.1.37	CL2022.Contig1;CL2022.Contig2	CCM_06673	Porphyrin and Chlorophyll metabolism
R990993	ATP[c] + PRPP[c] -> PPI[c] + PRBATP[c]	ATP phosphoribosyltransferase	2.4.2.17	Unigene2403	CCM_06676	Histidine metabolism
R990994	D6RP5P[c] -> NH3[c] + A6RP5P[c]	Diaminohydroxyphosphoribosylaminopyrimidine deaminase	3.5.4.26	Unigene2211	CCM_06732;CCM_05051	Riboflavin, FMN and FAD metabolism
R990995	D6RP5P[e] -> NH3[c] + A6RP5P[e]	Diaminohydroxyphosphoribosylaminopyrimidine deaminase	3.5.4.26	Unigene2211	CCM_06732;CCM_05051	Riboflavin, FMN and FAD metabolism
R990996	ATP[c] + FTHF[c] -> ADP[c] + PI[c] + MTHF[c]	5-formyltetrahydrofolate cyclo-ligase	6.3.3.2	Unigene8053	CCM_06760	Folate biosynthesis
R990997	GTP[c] + ASP[c] + IMP[c] -> PI[c] + GDP[c] + ASUC[c]	Adenylosuccinate synthetase	6.3.4.4	Unigene3668;Unigene10216;Unigene3436;Unigene6126;Unigene3526;Unigene9396;Unigene6883;Unigene2638	CCM_06768;CCM_07353	Purine Metabolism
R990998	F26P[c] + H2O[c] -> F6P[c] + PI[c]	Fructose-2,6-bisphosphatase	3.1.3.46	CL1665.Contig2;CL1665.Contig3;CL1665.Contig1	CCM_06790	Hexose sugar metabolism
R990999	A6RP[c] + DB4P[c] -> PI[c] + 2 H2O[c] + D8RL[c]	6,7-dimethyl-8-ribityllumazine synthase	2.5.1.78	Unigene191	CCM_06814	Riboflavin, FMN and FAD metabolism
R991000	D8RL[c] -> A6RP[c] + RIBFLAV[c]	Riboflavin synthase	2.5.1.9	Unigene6312	CCM_06814;CCM_06886	Riboflavin, FMN and FAD metabolism
R991001	NAD[m] + GLY[m] + THF[m] -> NADH[m] + CO2[m] + NH3[m] + METTHF[m]	Aminomethyltransferase	2.1.2.10	Unigene1847;Unigene7532;Unigene4413;Unigene2945;Unigene4455	CCM_06828;CCM_08027	Glycine, serine and threonine metabolism
R991002	C181COA[c] + NADH[c] + O2[c] -> C182COA[c] + NAD[c] + 2 H2O[c]	Delta-12 fatty acid desaturase	1.14.19.6	Unigene748;Unigene6588	CCM_06866	Fatty acid biosynthesis
R991003	C181COA[b] + NADH[b] + O2[b] -> C182COA[b] + NAD[b] + 2 H2O[b]	Delta-12 fatty acid desaturase	1.14.19.6	Unigene748;Unigene6588	CCM_06866	Fatty acid biosynthesis
R991004	C182COA[c] + NADH[c] + O2[c] -> C183COA[c] + NAD[c] + 2 H2O[c]	Delta-6 fatty acid desaturase	1.14.19.6	Unigene748;Unigene6588	CCM_06866	Fatty acid biosynthesis
R991005	C182COA[b] + NADH[b] + O2[b] -> C183COA[b] + NAD[b] + 2 H2O[b]	Delta-6 fatty acid desaturase	1.14.19.6	Unigene748;Unigene6588	CCM_06866	Fatty acid biosynthesis
R991006	CAIR[c] <=> CO2[c] + AIR[c]	Phosphoribosyl-aminoimidazole carboxylase	4.1.1.21	Unigene1412	CCM_06867	Purine Metabolism
R991007	NADP[c] + D6PGC[c] -> CO2[c] + NADPH[c] + RL5P[c]	Phosphogluconate dehydrogenase (decarboxylating)	1.1.1.44	CL272.Contig1;CL272.Contig2;Unigene267;CL2255.Contig1;CL2255.Contig2;CL388.Contig1;CL388.Contig2;CL388.Contig3	CCM_06873;CCM_06897	Pentose-phosphate pathway
R991008	NADP[c] + GLUGSAL[c] -> NADPH[c] + GLU[c]	Delta-1-Pyrroline-5-carboxylate dehydrogenase	1.2.1.88	CL1350.Contig1;CL1350.Contig2;Unigene5874	CCM_06901	Arginine and proline metabolism
R991009	ATP[b] -> PPI[b] + cAMP[b]	Adenylate cyclase	4.6.1.1	CL366.Contig2;CL366.Contig1;Unigene4052;Unigene7482;CL1190.Contig2;CL1190.Contig1;CL1029.Contig2;CL1029.Contig3	CCM_06928	Purine Metabolism
R991010	ATP[c] -> PPI[c] + cAMP[c]	Adenylate cyclase	4.6.1.1	CL366.Contig2;CL366.Contig1;Unigene4052;Unigene7482;CL1190.Contig2;CL1190.Contig1;CL1029.Contig2;CL1029.Contig3	CCM_06928	Purine Metabolism
R991011	2 FERO[c] + H2O2[c] <=> 2 FERI[c] + 2 H2O[c]	Cytochrome-c peroxidase	1.11.1.5	CL808.Contig2;CL808.Contig1	CCM_06954	Glyoxylate and dicarboxylate metabolism
R991012	H2O[b] + D45PI[b] -> PINS4P[b] + PI[b]	Phosphatidylinositol-bisphosphatase	3.1.3.36	CL873.Contig2;Unigene2319;CL1429.Contig2;CL1429.Contig1;Unigene5749;Unigene6089;CL960.Contig1;CL1927.Contig2;CL1570.Contig1;Unigene3154;Unigene3286;Unigene592;Unigene8186;Unigene3177	CCM_06956	Inositol phosphate metabolism
R991013	H2O[c] + D45PI[c] -> PINS4P[c] + PI[c]	Phosphatidylinositol-bisphosphatase	3.1.3.36	CL873.Contig2;Unigene2319;CL1429.Contig2;CL1429.Contig1;Unigene5749;Unigene6089;CL960.Contig1;CL1927.Contig2;CL1570.Contig1;Unigene3154;Unigene3286;Unigene592;Unigene8186;Unigene3177	CCM_06956	Inositol phosphate metabolism
R991014	H2O[b] + TPI[b] -> MYOBISPI[b] + PI[b]	inositol-1,4,5-trisphosphate 5-phosphatase	3.1.3.56	Unigene3154	CCM_06956	Inositol phosphate metabolism
R991015	bDG6P[c] + NADP[c] -> NADPH[c] + D6PGL[c]	Glucose-6-phosphate 1-dehydrogenase	1.1.1.49	Unigene2462	CCM_06983	Pentose-phosphate pathway
R991016	3 O2[m] + PPGIX[m] -> 3 H2O[m] + PPRIX[m]	Protoporphyrinogen oxidase	1.3.3.4	CL2208.Contig1;CL2208.Contig2	CCM_06985	Porphyrin and Chlorophyll metabolism
R991017	GLU[c] + AKA[c] <=> AKG[c] + AMA[c]	2-aminoadipate transaminase	2.6.1.39	Unigene1509	CCM_06988	Lysine metabolism
R991018	LLCT[c] -> NH3[c] + CYS[c] + OBUT[c]	Cystathionine gamma-lyase	4.4.1.1	Unigene8392	CCM_07010	Methionine metabolism
R991019	LLCT[m] -> NH3[m] + CYS[m] + OBUT[m]	Cystathionine gamma-lyase	4.4.1.1	Unigene8392	CCM_07010	Methionine metabolism
R991020	GLUG1SAL[c] <=> AMIEVUL[c]	Glutamate-1-semialdehyde 2,1-aminomutase	5.4.3.8	Unigene2044;CL1623.Contig2;CL1623.Contig1	CCM_07021	Porphyrin and Chlorophyll metabolism
R991021	F6P[c] + GLN[c] -> GA6P[c] + GLU[c]	Glucosamine-fructose-6-phosphate aminotransferase	2.6.1.16	Unigene8374	CCM_07033	Glutamate and glutamine metabolism
R991022	NADP[c] + ICZYMST[c] -> CO2[c] + NADPH[c] + IIZYMST[c]	C-3 sterol dehydrogenase	1.1.1.170	Unigene680	CCM_07037	Biosynthesis of zymosterol
R991023	NAGA6P[c] <=> NAGA1P[c]	Phosphoacetylglucosamine mutase	5.4.2.3	CL2261.Contig1;CL2261.Contig2	CCM_07039	Polysaccharide metabolism
R991024	ATP[c] + DGDP[c] <=> ADP[c] + DGTP[c]	Nucleoside diphosphate kinase	2.7.4.6	Unigene5285;Unigene10509	CCM_07126	Nucleotide salvage pathway
R991025	ATP[m] + DGDP[m] <=> ADP[m] + DGTP[m]	Nucleoside diphosphate kinase	2.7.4.6	Unigene5285;Unigene10509	CCM_07126	Nucleotide salvage pathway
R991026	ATP[c] + DUDP[c] <=> ADP[c] + DUTP[c]	Nucleoside diphosphate kinase	2.7.4.6	Unigene5285;Unigene10509	CCM_07126	Nucleotide salvage pathway
R991027	ATP[m] + DUDP[m] <=> ADP[m] + DUTP[m]	Nucleoside diphosphate kinase	2.7.4.6	Unigene5285;Unigene10509	CCM_07126	Nucleotide salvage pathway
R991028	ATP[c] + DCDP[c] <=> ADP[c] + DCTP[c]	Nucleoside diphosphate kinase	2.7.4.6	Unigene5285;Unigene10509	CCM_07126	Nucleotide salvage pathway
R991029	ATP[m] + DCDP[m] <=> ADP[m] + DCTP[m]	Nucleoside diphosphate kinase	2.7.4.6	Unigene5285;Unigene10509	CCM_07126	Nucleotide salvage pathway
R991030	ATP[c] + DTDP[c] <=> ADP[c] + DTTP[c]	Nucleoside diphosphate kinase	2.7.4.6	Unigene5285;Unigene10509	CCM_07126	Nucleotide salvage pathway
R991031	ATP[m] + DTDP[m] <=> ADP[m] + DTTP[m]	Nucleoside diphosphate kinase	2.7.4.6	Unigene5285;Unigene10509	CCM_07126	Nucleotide salvage pathway
R991032	ATP[c] + DADP[c] <=> ADP[c] + DATP[c]	Nucleoside diphosphate kinase	2.7.4.6	Unigene5285;Unigene10509	CCM_07126	Nucleotide salvage pathway
R991033	ATP[m] + DADP[m] <=> ADP[m] + DATP[m]	Nucleoside diphosphate kinase	2.7.4.6	Unigene5285;Unigene10509	CCM_07126	Nucleotide salvage pathway
R991034	ATP[c] + UDP[c] <=> ADP[c] + UTP[c]	Nucleoside diphosphate kinase	2.7.4.6	Unigene5285;Unigene10509	CCM_07126	Nucleotide salvage pathway
R991035	ATP[m] + UDP[m] <=> ADP[m] + UTP[m]	Nucleoside diphosphate kinase	2.7.4.6	Unigene5285;Unigene10509	CCM_07126	Nucleotide salvage pathway
R991036	ATP[c] + CDP[c] <=> ADP[c] + CTP[c]	Nucleoside diphosphate kinase	2.7.4.6	Unigene5285;Unigene10509	CCM_07126	Nucleotide salvage pathway
R991037	ATP[m] + CDP[m] <=> ADP[m] + CTP[m]	Nucleoside diphosphate kinase	2.7.4.6	Unigene5285;Unigene10509	CCM_07126	Nucleotide salvage pathway
R991038	ATP[c] + GDP[c] <=> ADP[c] + GTP[c]	Nucleoside diphosphate kinase	2.7.4.6	Unigene5285;Unigene10509	CCM_07126	Nucleotide salvage pathway
R991039	GDP[m] + ATP[m] <=> GTP[m] + ADP[m]	Nucleoside diphosphate kinase	2.7.4.6	Unigene5285;Unigene10509	CCM_07126	Nucleotide salvage pathway
R991040	ATP[c] + IDP[c] <=> ADP[c] + ITP[c]	Nucleoside diphosphate kinase	2.7.4.6	Unigene5285;Unigene10509	CCM_07126	Nucleotide salvage pathway
R991041	ATP[m] + IDP[m] <=> ADP[m] + ITP[m]	Nucleoside diphosphate kinase	2.7.4.6	Unigene5285;Unigene10509	CCM_07126	Nucleotide salvage pathway
R991042	AD[c] + H2O[c] <=> HYXN[c] + NH3[c]	Adenine deaminase	3.5.4.2	Unigene3297	CCM_07145	Cordycepin metabolism
R991043	GLN[c] + CHOR[c] -> GLU[c] + ADCHOR[c]	Para-aminobenzoate synthetase	2.6.1.85	Unigene3201;Unigene5713	CCM_07158	Folate biosynthesis
R991044	CELLU[e] -> 14GLUCAN[e] + CELLOB[e]	Endoglucanase	3.2.1.4	Unigene4435;Unigene5829;Unigene5008;CL414.Contig1;CL414.Contig2;Unigene5007;Unigene4517	CCM_07175;CCM_09183	Polysaccharide metabolism
R991045	DOLP[b] + UDPG[b] -> UDP[b] + DOLGPI[b]	Dolichyl-phosphate beta-glucosyltransferase	2.4.1.117	CCM_07183	CCM_07183	N-Glycan biosynthesis
R991046	O2[b] + SQL[b] + NADPH[b] <=> S23E[b] + NADP[b]	Squalene mooxygenase	1.14.14.17	Unigene3996	CCM_07184	Biosynthesis of lanosterol
R991047	O2[c] + SQL[c] + NADPH[c] <=> S23E[c] + NADP[c]	Squalene mooxygenase	1.14.14.17	Unigene3996	CCM_07184	Biosynthesis of lanosterol
R991048	CPAD5P[c] -> CO2[c] + IGP[c]	Indole-3-glycerol-phosphate synthase	4.1.1.48	Unigene3958	CCM_07240	Phenylalanine, tyrosine and tryptophan biosynthesis
R991049	NPRAN[c] -> CPAD5P[c]	Phosphoribosylanthranilate isomerase	5.3.1.24	Unigene3958	CCM_07240	Phenylalanine, tyrosine and tryptophan biosynthesis
R991050	SAH[c] -> HCYS[c] + ADN[c]	Adenosylhomocysteinase	3.3.1.1	Unigene4127;Unigene5782	CCM_07244	Methionine metabolism
R991051	AKG[c] + ORN[c] -> GLU[c] + GLUGSAL[c]	Ornithine aminotransferase	2.6.1.13	CL2186.Contig2;CL2186.Contig1	CCM_07280	Arginine and proline metabolism
R991052	HISOLP[c] -> PI[c] + HISOL[c]	Histidinol-phosphatase	3.1.3.15	CCM_07335	CCM_07335	Histidine metabolism
R991053	NAD[c] + H2O[c] -> AMP[c] + NMN[c]	NAD diphosphatase	3.6.1.22	CCM_07360	CCM_07360	Nicotinate and nicotinamide metabolism
R991054	ATP[c] + GLY[c] + PRAM[c] -> ADP[c] + PI[c] + GAR[c]	Phosphoribosylamine-glycine ligase	6.3.4.13	CCM_07381	CCM_07381	Purine Metabolism
R991055	GLYNIN[c] -> STAR[c]	1,4-alpha-glucan branching enzyme	2.4.1.18	Unigene2247	CCM_07425	Polysaccharide metabolism
R991056	AKA[c] -> CO2[c] + GLTCOA[c]	2-oxoglutarate dehydrogenase	1.2.4.2	Unigene5301;Unigene1540	CCM_07430	Phenylalanine, tyrosine and tryptophan biosynthesis
R991057	AKA[m] -> CO2[m] + GLTCOA[m]	2-oxoglutarate dehydrogenase	1.2.4.2	Unigene5301;Unigene1540	CCM_07430	Phenylalanine, tyrosine and tryptophan biosynthesis
R991058	AKG[c] + COA[c] + NAD[c] <=> SUCCOA[c] + CO2[c] + NADH[c]	2-Oxoglutarate dehydrogenase complex	1.2.4.2:2.3.1.61:1.8.1.4	CCM_07430:CCM_01205:CCM_01222	CCM_07430:CCM_01205:CCM_01222	Tricarboxylic acid cycle
R991059	AKG[c] + COA[c] + NAD[c] <=> SUCCOA[c] + CO2[c] + NADH[c]	2-Oxoglutarate dehydrogenase complex	1.2.4.2:2.3.1.61:1.8.1.4	CCM_07430:CCM_01205:CCM_01222	CCM_07430:CCM_01205:CCM_01222	Tricarboxylic acid cycle
R991060	AKG[c] + COA[c] + NAD[c] <=> SUCCOA[c] + CO2[c] + NADH[c]	2-Oxoglutarate dehydrogenase complex	1.2.4.2:2.3.1.61:1.8.1.4	Unigene5301;Unigene1540	CCM_07430:CCM_01205:CCM_01222	Tricarboxylic acid cycle
R991061	AKG[c] + COA[c] + NAD[c] <=> SUCCOA[c] + CO2[c] + NADH[c]	2-Oxoglutarate dehydrogenase complex	1.2.4.2:2.3.1.61:1.8.1.4	Unigene7628;Unigene7614;Unigene1546;Unigene2252;CL531.Contig2;CL531.Contig1;Unigene1004;CL977.Contig2;Unigene760	CCM_07430:CCM_01205:CCM_01222	Tricarboxylic acid cycle
R991062	PEP[c] + SME3P[c] -> PI[c] + 3PSME[c]	3-phosphoshikimate 1-carboxyvinyltransferase	2.5.1.19	Unigene1386;Unigene3601	CCM_07445	Phenylalanine, tyrosine and tryptophan biosynthesis
R991063	NADPH[m] + DHSK[m] -> NADP[m] + SME[m]	Shikimate dehydrogenase	1.1.1.25	Unigene4914;Unigene1386;Unigene3601	CCM_07445	Phenylalanine, tyrosine and tryptophan biosynthesis
R991064	ATP[c] + DPCOA[c] -> ADP[c] + COA[c]	Dephospho-CoA kinase	2.7.1.24	Unigene1203	CCM_07447	Coenzyme A and pantothenate biosynthesis
R991065	O2[c] + CPGIII[c] -> 2 H2O[c] + 2 CO2[c] + PPGIX[c]	Coproporphyrinogen III oxidase	1.3.3.3	CL1153.Contig1;CL1153.Contig2	CCM_07483	Porphyrin and Chlorophyll metabolism
R991066	SER[c] + IGP[c] -> T3P1[c] + TRP[c]	Tryptophan synthase	4.2.1.20	Unigene3790;Unigene976;Unigene8056	CCM_07486	Phenylalanine, tyrosine and tryptophan biosynthesis
R991067	PHEN[c] -> CO2[c] + PHPYR[c]	Prephenate dehydratase	4.2.1.51	CL730.Contig1;CL730.Contig2	CCM_07493	Phenylalanine, tyrosine and tryptophan biosynthesis
R991068	2 RGT[c] + MASCORBATE[c] <=> RGTDS[c] + ASCOBATE[c]	Glutathione dehydrogenase (ascorbate)	1.8.5.1	CCM_07575	CCM_07575	Ascorbate and aldarate metabolism
R991069	NADPH[c] + 2 Q[c] -> NADP[c] + 2 SEMIQ[c]	Quinone oxidoreductase	1.6.5.5	CL1349.Contig2;CL1349.Contig1;CL647.Contig1;CL647.Contig2;Unigene3715;Unigene7800;Unigene1097;CL1025.Contig1;CL1025.Contig3	CCM_07582	Tricarboxylic acid cycle
R991070	UDPGAL[c] <=> UDPG[c]	UDP-glucose 4-epimerase	5.1.3.2	Unigene3349;Unigene3094	CCM_07583	Galactose metabolism
R991071	UDPGAL[m] <=> UDPG[m]	UDP-glucose 4-epimerase	5.1.3.2	Unigene3349;Unigene3094	CCM_07583	Galactose metabolism
R991072	NADH[m] + C60COA[m] <=> NAD[m] + C6HCOA[m]	3-hydroxyacyl-CoA dehydrogenase	1.1.1.35	CL1710.Contig2;CL1710.Contig1;CL1504.Contig1	CCM_07593	Fatty acid elongation
R991073	NADH[m] + C80COA[m] <=> NAD[m] + C8HCOA[m]	3-hydroxyacyl-CoA dehydrogenase	1.1.1.35	CL1710.Contig2;CL1710.Contig1;CL1504.Contig1	CCM_07593	Fatty acid elongation
R991074	NADH[m] + C100COA[m] <=> NAD[m] + C10HCOA[m]	3-hydroxyacyl-CoA dehydrogenase	1.1.1.35	CL1710.Contig2;CL1710.Contig1;CL1504.Contig1	CCM_07593	Fatty acid elongation
R991075	NADH[m] + C120COA[m] <=> NAD[m] + C120HCOA[m]	3-hydroxyacyl-CoA dehydrogenase	1.1.1.35	CL1710.Contig2;CL1710.Contig1;CL1504.Contig1	CCM_07593	Fatty acid elongation
R991076	NADH[m] + C140COA[m] <=> NAD[m] + C140HCOA[m]	3-hydroxyacyl-CoA dehydrogenase	1.1.1.35	CL1710.Contig2;CL1710.Contig1;CL1504.Contig1	CCM_07593	Fatty acid elongation
R991077	NADH[m] + C160COA[m] <=> NAD[m] + C160HCOA[m]	3-hydroxyacyl-CoA dehydrogenase	1.1.1.35	CL1710.Contig2;CL1710.Contig1;CL1504.Contig1	CCM_07593	Fatty acid elongation
R991078	NADH[m] + C16OCOA[m] <=> NAD[m] + C16HCOA[m]	3-hydroxyacyl-CoA dehydrogenase	1.1.1.35	CL1710.Contig2;CL1710.Contig1;CL1504.Contig1	CCM_07593	Fatty acid oxidation
R991079	NADH[m] + C14OCOA[m] <=> NAD[m] + C14HCOA[m]	3-hydroxyacyl-CoA dehydrogenase	1.1.1.35	CL1710.Contig2;CL1710.Contig1;CL1504.Contig1	CCM_07593	Fatty acid oxidation
R991080	NADH[m] + C12OCOA[m] <=> NAD[m] + C12HCOA[m]	3-hydroxyacyl-CoA dehydrogenase	1.1.1.35	CL1710.Contig2;CL1710.Contig1;CL1504.Contig1	CCM_07593	Fatty acid oxidation
R991081	NADH[m] + C10OCOA[m] <=> NAD[m] + C10HCOA[m]	3-hydroxyacyl-CoA dehydrogenase	1.1.1.35	CL1710.Contig2;CL1710.Contig1;CL1504.Contig1	CCM_07593	Fatty acid oxidation
R991082	NADH[m] + C8OCOA[m] <=> NAD[m] + C8HCOA[m]	3-hydroxyacyl-CoA dehydrogenase	1.1.1.35	CL1710.Contig2;CL1710.Contig1;CL1504.Contig1	CCM_07593	Fatty acid oxidation
R991083	NADH[m] + C6OCOA[m] <=> NAD[m] + C6HCOA[m]	3-hydroxyacyl-CoA dehydrogenase	1.1.1.35	CL1710.Contig2;CL1710.Contig1;CL1504.Contig1	CCM_07593	Fatty acid oxidation
R991084	NADH[m] + AACCOA[m] <=> NAD[m] + C4HCOA[m]	3-hydroxyacyl-CoA dehydrogenase	1.1.1.35	CL1710.Contig2;CL1710.Contig1;CL1504.Contig1	CCM_07593	Fatty acid oxidation
R991085	NAD[m] + METBYCOA[m] <=> NADH[m] + MCECOA[m]	3-hydroxyacyl-CoA dehydrogenase	1.1.1.35	CL1710.Contig2;CL1710.Contig1;CL1504.Contig1	CCM_07593	Valine, leucine and isoleucine metabolism
R991086	NAD[b] + METBYCOA[b] <=> NADH[b] + MCECOA[b]	3-hydroxy-2-methylbutyryl-CoA dehydrogenase	1.1.1.178	Unigene2872	CCM_07593	Valine, leucine and isoleucine metabolism
R991087	ATP[c] + PINSP[c] -> ADP[c] + PHOSPT35P[c]	1-phosphatidylinositol-3-phosphate 5-kinase	2.7.1.150	CL705.Contig1;CL705.Contig3;Unigene1832;CL705.Contig4;Unigene4024;Unigene2305;Unigene6947;CL1844.Contig1;Unigene3707;Unigene5690	CCM_07600	Inositol phosphate metabolism
R991088	H2O[c] + PRPP[c] + NICNATE[c] -> PPI[c] + NICNUCLE[c]	Nicotinate phosphoribosyltransferase	2.4.2.11	CL1620.Contig2;CL1620.Contig1	CCM_07624	Nicotinate and nicotinamide metabolism
R991089	NADPH[c] + 2 FPP[c] -> NADP[c] + 2 PPI[c] + SQL[c]	Squalene synthase	2.5.1.21	Unigene892	CCM_07634	Biosynthesis of lanosterol
R991090	SUCC[c] + NAD[c] -> FUM[c] + NADH[c]	Fumarate reductase	1.3.1.6	Unigene2269	CCM_07675	Tricarboxylic acid cycle
R991091	AKG[m] + O2[m] + TMLS[m] -> CO2[m] + SUCC[m] + HTMLS[m]	Trimethyllysine dioxygenase	1.14.11.8	Unigene4296;Unigene3328	CCM_07727	Lysine metabolism
R991092	H2O[c] + GDP[c] -> PI[c] + GMP[c]	Guanosine-diphosphatase	3.6.1.42	Unigene4376	CCM_07752	Nucleotide salvage pathway
R991093	MAL[c] + NADP[c] -> PYR[c] + CO2[c] + NADPH[c]	NADP-dependent malic enzyme	1.1.1.40	CL764.Contig2;CL764.Contig6;CL764.Contig5;Unigene677;CL764.Contig1;CL764.Contig3;CL764.Contig4	CCM_07785	Pyruvate metabolism
R991094	MAL[m] + NADP[m] -> PYR[m] + CO2[m] + NADPH[m]	NADP-dependent malic enzyme	1.1.1.40	CL764.Contig2;CL764.Contig6;CL764.Contig5;Unigene677;CL764.Contig1;CL764.Contig3;CL764.Contig4	CCM_07785	Pyruvate metabolism
R991095	HCIT[c] <=> HICIT[c]	Homoaconitase	4.2.1.36	Unigene6424;Unigene1360	CCM_07793	Lysine metabolism
R991096	HCIT[c] <=> HACN[c] + H2O[c]	Homoaconitase	4.2.1.36	Unigene6424;Unigene1360	CCM_07793	Lysine metabolism
R991097	HCIT[m] <=> HACN[m] + H2O[m]	Homoaconitase	4.2.1.36	Unigene6424;Unigene1360	CCM_07793	Lysine metabolism
R991098	HCIT[b] <=> HACN[b] + H2O[b]	Homoaconitase	4.2.1.36	Unigene6424;Unigene1360	CCM_07793	Lysine metabolism
R991099	GLU[c] + PHP[c] -> AKG[c] + 3PSER[c]	Phosphoserine aminotransferase	2.6.1.52	Unigene653	CCM_07814	Glycine, serine and threonine metabolism
R991100	SAM[c] + STERIGM[c] <=> SAH[c] + OMETHYS[c]	Sterigmatocystin 8-O-methyltransferase	2.1.1.110	CL1558.Contig2;CL1558.Contig4;CL1558.Contig1;CL1558.Contig3;CL1179.Contig2;CL1179.Contig1;Unigene1497	CCM_07823	Aflatoxin biosynthesis
R991101	SAM[c] + DIHYDROSTERIGM[c] <=> SAH[c] + DIHYDROOMETHYS[c]	Sterigmatocystin 8-O-methyltransferase	2.1.1.110	CL1558.Contig2;CL1558.Contig4;CL1558.Contig1;CL1558.Contig3;CL1179.Contig2;CL1179.Contig1;Unigene1497	CCM_07823	Aflatoxin biosynthesis
R991102	ERGOST[c] + 0.076 C160COA[c] + 0.312 C181COA[c] + 0.281 C182COA[c] + 0.317 C183COA[c] + 0.014 C180COA[c] -> COA[c] + ERGOSE[c]	Sterol O-acyltransferase	2.3.1.26	Unigene8508	CCM_07840	Biosynthesis of ergosterol
R991103	XOL[c] + NADP[c] <=> LXUL[c] + NADPH[c]	L-xylulose reductase	1.1.1.10	Unigene2045	CCM_07859	Pentose sugar metabolism
R991104	ACCOA[c] + PHOPTRIN[c] -> COA[c] + APHOPTRIN[c]	Phosphinothricin acetyltransferase	2.3.1.183	Unigene1140	CCM_07875	Phosphonate and phosphinate metabolism
R991105	ORN[c] -> CO2[c] + PTRSC[c]	Ornithine decarboxylase	4.1.1.17	CCM_07906	CCM_07906	Arginine and proline metabolism
R991106	ATP[c] + MVL[c] -> ADP[c] + PMVL[c]	Mevalonate kinase (ATP)	2.7.1.36	Unigene526	CCM_07937	Biosynthesis of lanosterol
R991107	CTP[c] + MVL[c] -> CDP[c] + PMVL[c]	Mevalonate kinase (CTP)	2.7.1.36	Unigene526	CCM_07937	Biosynthesis of lanosterol
R991108	GTP[c] + MVL[c] -> GDP[c] + PMVL[c]	Mevalonate kinase (GTP)	2.7.1.36	Unigene526	CCM_07937	Biosynthesis of lanosterol
R991109	UTP[c] + MVL[c] -> UDP[c] + PMVL[c]	Mevalonate kinase (UTP)	2.7.1.36	Unigene526	CCM_07937	Biosynthesis of lanosterol
R991110	NAD[c] + LLAC[c] -> NADH[c] + PYR[c]	L-lactate dehydrogenase	1.1.1.27	Unigene5814	CCM_08025	Pyruvate metabolism
R991111	METHOL[c] + H2O2[c] -> FALD[c] + 2 H2O[c]	Peroxidase	1.11.1.7	Unigene7462	CCM_08032	Glyoxylate and dicarboxylate metabolism
R991112	NAGPMIL[c] + H2O[c] <=> NGPMIL[c] + AC[c]	N-acetylglucosaminylphosphatidylinositol deacetylase	3.5.1.89	Unigene2416;CL1039.Contig1;CL1039.Contig2	CCM_08051	Glycosylphosphatidylinositol (GPI)-anchor biosynthesis
R991113	SER[c] + HCYS[c] -> LLCT[c]	Cystathionine beta-synthase	4.2.1.22	Unigene3307	CCM_08097	Glycine, serine and threonine metabolism
R991114	SER[m] + HCYS[m] -> LLCT[m]	Cystathionine beta-synthase	4.2.1.22	Unigene3307	CCM_08097	Glycine, serine and threonine metabolism
R991115	CYS[m] + ECYS[m] -> ALA[m] + ESULFCYS[m]	Cysteine desulfurase	2.8.1.7	Unigene9938;CL1296.Contig2;CL1622.Contig2;CL1622.Contig3;CL1140.Contig1;CL1140.Contig2;CL1776.Contig1;CL1776.Contig2;CL621.Contig1;Unigene6142	CCM_08125;CCM_09542	Alanine/aspartate and asparagine metabolism
R991116	H2O[b] + HIURTE[b] -> ATN[b] + CO2[b]	Hydroxyisourate hydrolase	3.5.2.17	Unigene1914	CCM_08140	Purine Metabolism
R991117	H2O[e] + HIURTE[e] -> ATN[e] + CO2[e]	Hydroxyisourate hydrolase	3.5.2.17	Unigene1914	CCM_08140	Purine Metabolism
R991118	H2O[b] + CER2[b] -> ACOOH[b] + SPH[b]	Ceramidase	3.5.1.23	Unigene1995;CL1660.Contig1;CL1660.Contig2;CL1732.Contig1;CL1732.Contig2	CCM_08188	Sphingolipid biosynthesis
R991119	CER3[e] + H2O[e] -> ACOOH[e] + PSPH[e]	Ceramidase	3.5.1.23	Unigene1995;CL1660.Contig1;CL1660.Contig2;CL1732.Contig1;CL1732.Contig2	CCM_08188	Sphingolipid biosynthesis
R991120	CER2[e] + H2O[e] -> ACOOH[e] + SPH[e]	Ceramidase	3.5.1.23	Unigene1995;CL1660.Contig1;CL1660.Contig2;CL1732.Contig1;CL1732.Contig2	CCM_08188	Sphingolipid biosynthesis
R991121	CER1[e] + H2O[e] -> ACOOH[e] + SPSE[e]	Ceramidase	3.5.1.23	Unigene1995;CL1660.Contig1;CL1660.Contig2;CL1732.Contig1;CL1732.Contig2	CCM_08188	Sphingolipid biosynthesis
R991122	NADP[c] + APROA[c] + H2O[c] <=> bALA[c] + NADPH[c]	NADP-dependent aldehyde dehydrogenase	1.2.1.5	CL1977.Contig2;CL1977.Contig1;CL1418.Contig4;CL1418.Contig5;CL1418.Contig6;CL1418.Contig7	CCM_08195	beta-Alanine metabolism
R991123	NADP[b] + ACAL[b] + H2O[b] <=> AC[b] + NADPH[b]	NADP-dependent aldehyde dehydrogenase	1.2.1.5	CL1977.Contig2;CL1977.Contig1;CL1418.Contig4;CL1418.Contig5;CL1418.Contig6;CL1418.Contig7	CCM_08195	Pyruvate metabolism
R991124	NADP[m] + ACAL[m] + H2O[m] <=> AC[m] + NADPH[m]	NADP-dependent aldehyde dehydrogenase	1.2.1.5	CL1977.Contig2;CL1977.Contig1;CL1418.Contig4;CL1418.Contig5;CL1418.Contig6;CL1418.Contig7	CCM_08195	Pyruvate metabolism
R991125	O2[c] + DOROA[c] <=> H2O2[c] + OROA[c]	Dihydroorotate oxidase	1.3.98.1	CCM_08217	CCM_08217	Pyrimidine metabolism
R991126	DOROA[c] + FUM[c] <=> SUCC[c] + OROA[c]	Dihydroorotate dehydrogenase (fumarate)	1.3.98.1	CCM_08217	CCM_08217	Pyrimidine metabolism
R991127	ADP[c] + 13PDG[c] <=> ATP[c] + 3PG[c]	Phosphoglycerate kinase	2.7.2.3	CL1403.Contig2;Unigene9293	CCM_08269	Glycolysis/gluconeogenesis
R991128	MAL[c] + NAD[c] -> PYR[c] + CO2[c] + NADH[c]	NAD-dependent malic enzyme	1.1.1.38	Unigene1570	CCM_08301	Pyruvate metabolism
R991129	H2O[c] + APPPPA[c] -> ATP[c] + AMP[c]	bis(5'-nucleosidyl)-tetraphosphatase	3.6.1.17	CCM_08362	CCM_08362	Purine Metabolism
R991130	G6P[c] -> MI1P[c]	Myo-inositol-1-phosphate synthase	5.5.1.4	Unigene577	CCM_08408	Inositol phosphate metabolism
R991131	CTP[c] + PCHO[c] -> PPI[c] + CDPCHO[c]	Cholinephosphate cytidylyltransferase	2.7.7.15	Unigene5253	CCM_08417	Glycerophospholipid biosynthesis
R991132	CAASP[c] <=> DOROA[c]	Dihydroorotase	3.5.2.3	Unigene2904	CCM_08454	Pyrimidine metabolism
R991133	H2O[c] + CYNE[c] -> CABM[c]	Cyanate lyase	4.2.1.104	Unigene2152	CCM_08457	Nitrogen metabolism
R991134	NADP[c] + ICIT[c] -> CO2[c] + NADPH[c] + AKG[c]	NADP-dependent isocitrate dehydrogenase	1.1.1.42	Unigene567	CCM_08506	Tricarboxylic acid cycle
R991135	HCYS[c] + MTHF[c] -> THF[c] + MET[c]	Methionine synthase	2.1.1.13	Unigene1031	CCM_08535	Methionine metabolism
R991136	HCYS[c] + MTHPTGLU[c] -> THPTGLU[c] + MET[c]	5-methyltetrahydropteroyltriglutamate-homocysteine S-methyltransferase	2.1.1.14	Unigene4970	CCM_08535	Methionine metabolism
R991137	H2O[c] + PHSER[c] -> PI[c] + THR[c]	Threonine synthase	4.2.3.1	Unigene6137;Unigene2344	CCM_08537	Glycine, serine and threonine metabolism
R991138	H2O[c] + D6PGL[c] -> D6PGC[c]	6-phosphoglucolactonase	3.1.1.31	CL1788.Contig1;Unigene1859;Unigene7884	CCM_08546	Pentose-phosphate pathway
R991139	ATP[c] + PPMVL[c] -> ADP[c] + PI[c] + CO2[c] + IPPP[c]	Mevalonate pyrophoshate decarboxylase	4.1.1.33	Unigene7219	CCM_08582	Biosynthesis of lanosterol
R991140	PTATE[c] + H2O[c] <=> PTATE[c] + GALUNT[c]	Galacturan 1,4-alpha-galacturonidase	3.2.1.67	Unigene9521	CCM_08599	Galactose metabolism
R991141	DIGALUNT[c] + H2O[c] <=> 2 GALUNT[c]	Galacturan 1,4-alpha-galacturonidase	3.2.1.67	Unigene9521	CCM_08599	Galactose metabolism
R991142	ATP[c] + CO2[c] + DANNA[c] -> ADP[c] + PI[c] + DTB[c]	Dethiobiotin synthase	6.3.3.3	Unigene8376	CCM_08605	Biotin Metabolism
R991143	ALA[c] + CHCOA[c] -> CO2[c] + COA[c] + AONA[c]	8-amino-7-oxononanoate synthase	2.3.1.47	Unigene3262	CCM_08606	Biotin Metabolism
R991144	ALA[m] + CHCOA[m] -> COA[m] + CO2[m] + AONA[m]	8-amino-7-oxononanoate synthase	2.3.1.47	Unigene3262	CCM_08606	Biotin Metabolism
R991145	2 SAM[c] + DTB[c] + S[c] -> 2 MET[c] + 2 DA[c] + BT[c]	Biotin synthase	2.8.1.6	Unigene2695;Unigene3204;Unigene1436;Unigene6720;CL2037.Contig2	CCM_08607	Biotin Metabolism
R991146	2 SAM[m] + DTB[m] + S[m] -> 2 MET[m] + BT[m] + 2 DA[m]	Biotin synthase	2.8.1.6	Unigene2695;Unigene3204;Unigene1436;Unigene6720;CL2037.Contig2	CCM_08607	Biotin Metabolism
R991147	ATP[c] + GLN[c] + FGAR[c] -> ADP[c] + PI[c] + GLU[c] + FGAM[c]	Phosphoribosylformylglycinamidine synthase	6.3.5.3	Unigene2290	CCM_08622	Purine Metabolism
R991148	C160COA[c] + H2O[c] -> C160[c] + COA[c]	Palmitoyl[protein] hydrolase	3.1.2.22	Unigene1293	CCM_08626;CCM_08725;CCM_08776	Fatty acid elongation
R991149	UDPG[c] + GAL1P[c] <=> G1P[c] + UDPGAL[c]	UDP-glucose-hexose-1-phosphate uridylyltransferase	2.7.7.12	Unigene9408;Unigene793;Unigene1169;Unigene1694;CL1281.Contig1;CL1281.Contig2;CL1281.Contig3	CCM_08634;CCM_09317	Galactose metabolism
R991150	C4DACP[c] + NADH[c] <=> C40ACP[c] + NAD[c]	Acetyl coenzyme A-acyl-carrier-protein transacylase	1.3.1.9	Unigene1166;CL638.Contig2;CL638.Contig1;Unigene2352;	CCM_08645	Fatty acid biosynthesis
R991151	C6DACP[c] + NADH[c] <=> C60ACP[c] + NAD[c]	Acetyl coenzyme A-acyl-carrier-protein transacylase	1.3.1.9	Unigene1166;CL638.Contig2;CL638.Contig1;Unigene2352;	CCM_08645	Fatty acid biosynthesis
R991152	C8DACP[c] + NADH[c] <=> C80ACP[c] + NAD[c]	Acetyl coenzyme A-acyl-carrier-protein transacylase	1.3.1.9	Unigene1166;CL638.Contig2;CL638.Contig1;Unigene2352;	CCM_08645	Fatty acid biosynthesis
R991153	C10DACP[c] + NADH[c] <=> C100ACP[c] + NAD[c]	Acetyl coenzyme A-acyl-carrier-protein transacylase	1.3.1.9	Unigene1166;CL638.Contig2;CL638.Contig1;Unigene2352;	CCM_08645	Fatty acid biosynthesis
R991154	C12DACP[c] + NADH[c] <=> C120ACP[c] + NAD[c]	Acetyl coenzyme A-acyl-carrier-protein transacylase	1.3.1.9	Unigene1166;CL638.Contig2;CL638.Contig1;Unigene2352;	CCM_08645	Fatty acid biosynthesis
R991155	C14DACP[c] + NADH[c] <=> C140ACP[c] + NAD[c]	Acetyl coenzyme A-acyl-carrier-protein transacylase	1.3.1.9	Unigene1166;CL638.Contig2;CL638.Contig1;Unigene2352;	CCM_08645	Fatty acid biosynthesis
R991156	C16DACP[c] + NADH[c] <=> C160ACP[c] + NAD[c]	Acetyl coenzyme A-acyl-carrier-protein transacylase	1.3.1.9	Unigene1166;CL638.Contig2;CL638.Contig1;Unigene2352;	CCM_08645	Fatty acid biosynthesis
R991157	C18DACP[c] + NADH[c] <=> C180ACP[c] + NAD[c]	Acetyl coenzyme A-acyl-carrier-protein transacylase	1.3.1.9	Unigene1166;CL638.Contig2;CL638.Contig1;Unigene2352;	CCM_08645	Fatty acid biosynthesis
R991158	NSLLDMH[c] + H2O[c] <=> SUCC[c] + LLDMH[c]	Succinyl-diaminopimelate desuccinylase	3.5.1.18	CL389.Contig3;CL389.Contig2;CL466.Contig2;Unigene6085;CL466.Contig1;CL192.Contig1;CL192.Contig5	CCM_08717	Lysine biosynthesis
R991159	GLN[c] + PRPP[c] -> PPI[c] + GLU[c] + PRAM[c]	Amidophosphoribosyltransferase	2.4.2.14	Unigene8489	CCM_08738	Purine Metabolism
R991160	THR[c] -> ACAL[c] + GLY[c]	Threonine aldolase	4.1.2.5	Unigene4976;Unigene4585;Unigene1389	CCM_08747;CCM_09574	Glycine, serine and threonine metabolism
R991161	THR[m] -> ACAL[m] + GLY[m]	Threonine aldolase	4.1.2.5	Unigene4976;Unigene4585;Unigene1389	CCM_08747;CCM_09574	Glycine, serine and threonine metabolism
R991162	GTP[c] + ADMANNOSEP[c] -> PPI[c] + GDPMAN[c]	Mannose-1-phosphate guanylyltransferase	2.7.7.13	Unigene3252	CCM_08766	Mannose/Mannitol, Fructose and Sorbose/Sorbitol metabolism
R991163	H2O[c] + CHIT[c] -> AC[c] + CHITO[c]	Chitin deacetylase	3.5.1.41	Unigene4066;Unigene885	CCM_08780	Polysaccharide metabolism
R991164	H2O[e] + CHIT[e] -> AC[e] + CHITO[e]	Chitin deacetylase	3.5.1.41	Unigene4066;Unigene885	CCM_08780	Polysaccharide metabolism
R991165	G3D5TP[c] + H2O[c] <=> G35DBDP[c] + PI[c]	Exopolyphosphatase	3.6.1.11	Unigene6541;CL25.Contig1;CL25.Contig2;Unigene5850;	CCM_08801	Purine Metabolism
R991166	STAR[c] -> GLC[c]	Glucoamylase	3.2.1.3	Unigene4798	CCM_08811	Polysaccharide metabolism
R991167	STAR[b] -> GLC[b]	Glucoamylase	3.2.1.3	Unigene4798	CCM_08811	Polysaccharide metabolism
R991168	STAR[e] -> GLC[e]	Glucoamylase	3.2.1.3	Unigene4798	CCM_08811	Polysaccharide metabolism
R991169	AKG[c] + O2[c] + TAUR[c] -> CO2[c] + SUCC[c] + H2S[c] + AMIACE[c]	Alpha-ketoglutarate-dependent taurine dioxygenase	1.14.11.17	Unigene6651;CL293.Contig2;CL293.Contig1	CCM_08827;CCM_08680	Taurine and hypotaurine metabolism
R991170	ORN[c] + CAP[c] -> PI[c] + CITR[c]	Ornithine carbamoyltransferase	2.1.3.3	Unigene7019	CCM_08846	Arginine and proline metabolism
R991171	CHOR[c] + GLN[c] -> PYR[c] + GLU[c] + AN[c]	Anthranilate synthase	4.1.3.27	CL502.Contig1;Unigene10482	CCM_08857	Phenylalanine, tyrosine and tryptophan biosynthesis
R991172	CHOR[m] + GLN[m] -> PYR[m] + GLU[m] + AN[m]	Anthranilate synthase	4.1.3.27	CL502.Contig1;Unigene10482	CCM_08857	Phenylalanine, tyrosine and tryptophan biosynthesis
R991173	ATP[c] + H2O[c] + 3.87 H_PO[c] -> ADP[c] + PI[c] + 3.87 H_PO[e]	H+transporting ATPase	3.6.3.6	Unigene6618	CCM_08873	Oxidative phosphorylation
R991174	ATP[m] + H2O[m] + 3.87 H_PO[m] -> ADP[m] + PI[m] + 3.87 H_PO[c]	H+transporting ATPase	3.6.3.6	Unigene6618	CCM_08873	Oxidative phosphorylation
R991175	ATP[c] + TRNA[c] + CYS[c] -> AMP[c] + PPI[c] + LCysTRNA[c]	Cysteinyl-tRNA synthetase	6.1.1.16	CL1559.Contig2;CL221.Contig2;CL221.Contig1;Unigene3995;	CCM_08883	Cysteine metabolism
R991176	GLU[m] + NAGLUS[m] -> AKG[m] + NAORN[m]	Acetylornithine aminotransferase	2.6.1.11	CCM_08964	CCM_08964	Arginine and proline metabolism
R991177	GLU[c] + NAGLUS[c] -> AKG[c] + NAORN[c]	Acetylornithine aminotransferase	2.6.1.11	CCM_08964	CCM_08964	Arginine and proline metabolism
R991178	XAN[p] + NADP[p] + H2O[p] -> URATE[p] + NADH[p]	Xanthine dehydrogenase	1.17.1.4	Unigene4311	CCM_08980	Purine Metabolism
R991179	GLN[m] -> GLU[m] + NH3[m]	Glutaminase	3.5.1.2	Unigene936;Unigene4416;Unigene7784	CCM_09001	Glutamate and glutamine metabolism
R991180	GLN[c] -> GLU[c] + NH3[c]	Glutaminase	3.5.1.2	Unigene936;Unigene4416;Unigene7784	CCM_09001	Glutamate and glutamine metabolism
R991181	GLN[b] -> GLU[b] + NH3[b]	Glutaminase	3.5.1.2	Unigene936;Unigene4416;Unigene7784	CCM_09001	Glutamate and glutamine metabolism
R991182	GLN[p] -> GLU[p] + NH3[p]	Glutaminase	3.5.1.2	Unigene936;Unigene4416;Unigene7784	CCM_09001	Glutamate and glutamine metabolism
R991183	NAD[c] + HYGTA[c] -> NADH[c] + FGT[c]	S-(hydroxymethyl)glutathione dehydrogenase	1.1.1.284	Unigene8465	CCM_09050	Pyruvate metabolism
R991184	GAR[c] + FTHF[c] -> THF[c] + FGAR[c]	5-phosphoribosylglycinamide formyltransferase	2.1.2.2	CL1692.Contig1;CL1692.Contig2;Unigene3013	CCM_09067	Purine Metabolism
R991185	NAGDPD[c] + UDPNAG[c] -> UDP[c] + CHIBDPD[c]	N-acetylglucosaminyldiphosphodolichol N-acetylglucosaminyltransferase	2.4.1.141	Unigene8100	CCM_09129;CCM_09110	N-Glycan biosynthesis
R991186	ACP[c] + MALCOA[c] -> COA[c] + MALACP[c]	ACP-malonyltransferase	2.3.1.39	CL1283.Contig1;Unigene10700;CL1283.Contig2;Unigene9809;Unigene929;Unigene6855;Unigene10031;Unigene10073;Unigene6114;Unigene4511;Unigene4084	CCM_09164	Fatty acid biosynthesis
R991187	MALCOA[m] + ACP[m] -> COA[m] + MALACP[m]	ACP-malonyltransferase	2.3.1.39	CL1283.Contig1;Unigene10700;CL1283.Contig2;Unigene9809;Unigene929;Unigene6855;Unigene10031;Unigene10073;Unigene6114;Unigene4511;Unigene4084	CCM_09164	Fatty acid biosynthesis
R991188	NAGLUP[m] + NADP[m] + PI[m] -> NADPH[m] + ACGLU5PI[m]	N-acetyl-gamma-glutamyl-phosphate reductase	1.2.1.38	CL846.Contig1;CL846.Contig2;Unigene7473	CCM_09169	Arginine and proline metabolism
R991189	NADPH[c] + OGT[c] -> NADP[c] + 2 RGT[c]	Glutathione reductase (NADPH)	1.8.1.7	Unigene1853	CCM_09201	Glutathione biosynthesis
R991190	ATT[c] <=> UGC[c] + UREA[c]	Allantoicase	3.5.3.4	CL1531.Contig2;CL1531.Contig1	CCM_09208	Nitrogen metabolism
R991191	ATP[c] + HSER[c] -> ADP[c] + PHSER[c]	Homoserine kinase	2.7.1.39	Unigene3653	CCM_09223	Glycine, serine and threonine metabolism
R991192	G6P[c] <=> F6P[c]	Glucose-6-phosphate isomerase	5.3.1.9	CL999.Contig1;CL999.Contig2;Unigene8842	CCM_09292	Glycolysis/gluconeogenesis
R991193	ATP[c] + HCO3[c] + BCCP[c] -> ADP[c] + PI[c] + CBCCP[c]	Biotin carboxylase	6.3.4.14	CL248.Contig2;CL248.Contig1	CCM_09369	Fatty acid biosynthesis
R991194	ATP[c] + HCO3[c] + ACCOA[c] -> ADP[c] + PI[c] + MALCOA[c]	Acetyl-CoA carboxylase	6.4.1.2	CL248.Contig2;CL248.Contig1	CCM_09369	Fatty acid biosynthesis
R991195	ATP[c] + RIBFLAV[c] -> ADP[c] + FMN[c]	Riboflavin kinase	2.7.1.26	Unigene7182	CCM_09383	Riboflavin, FMN and FAD metabolism
R991196	FTHF[c] + H2O[c] <=> FOR[c] + THF[c]	Formyltetrahydrofolate deformylase	3.5.1.10	Unigene6777	CCM_09394	Folate biosynthesis
R991197	NADPH[c] + NAD[c] <=> NADP[c] + NADH[c]	NAD(P) transhydrogenase	1.6.1.2	Unigene586	CCM_09408	Nicotinate and nicotinamide metabolism
R991198	CLCDPDG[e] + GL3P[e] -> CMP[e] + CLPIGP[e]	CDP-diacylglycerol-glycerol-3-phosphate 3-phosphatidyltransferase	2.7.8.5	CL2108.Contig1	CCM_09410	Glycerophospholipid biosynthesis
R991199	GL3P[m] + CLCDPDG[m] -> CMP[m] + CLPIGP[m]	CDP-diacylglycerol-glycerol-3-phosphate 3-phosphatidyltransferase	2.7.8.5	CL2108.Contig1	CCM_09410	Glycerophospholipid biosynthesis
R991200	H2O[p] + O2[p] + URATE[p] -> H2O2[p] + HIURTE[p]	Urate oxidase	1.7.3.3	Unigene4488	CCM_09432	Purine Metabolism
R991201	ATP[c] + AHM[c] -> ADP[c] + AHMP[c]	Hydroxymethylpyrimidine kinase	2.7.1.49	CL1091.Contig1;CL1091.Contig2;Unigene4062	CCM_09434	Thiamine Metabolism
R991202	ATP[c] + AHMP[c] -> ADP[c] + AHMPP[c]	Phosphomethylpyrimidine kinase	2.7.4.7	CL1091.Contig1;CL1091.Contig2;Unigene4062	CCM_09434	Thiamine Metabolism
R991203	NAD[c] + GLU[c] <=> NADH[c] + AKG[c] + NH3[c]	NAD-dependent glutamate dehydrogenase	1.4.1.2	CL505.Contig1;CL505.Contig2	CCM_09444	Glutamate and glutamine metabolism
R991204	NADP[c] + PHEN[c] -> CO2[c] + NADPH[c] + 4HPP[c]	Prephenate dehydrogenase	1.3.1.13	CL902.Contig4;CL902.Contig2;CL902.Contig1;CL902.Contig3;	CCM_09467	Phenylalanine, tyrosine and tryptophan biosynthesis
R991205	TAT[c] + NAD[c] <=> OXGCO[c] + NADH[c]	Tartrate dehydrogenase	1.1.1.93	Unigene4588	CCM_09493	Glyoxylate and dicarboxylate metabolism
R991206	METHOL[c] + O2[c] <=> FALD[c] + H2O2[c]	Alcohol oxidase	1.1.3.13	Unigene4791;CL518.Contig3;CL518.Contig4;Unigene4405;	CCM_09512	Glyoxylate and dicarboxylate metabolism
R991207	ALCOH[c] + O2[c] <=> ALDEHYDE[c] + H2O2[c]	Alcohol oxidase	1.1.3.13	Unigene4791;CL518.Contig3;CL518.Contig4;Unigene4405;	CCM_09512	Glyoxylate and dicarboxylate metabolism
R991208	UDPG[b] + CER1[b] -> UDP[b] + GLYLCR[b]	Ceramide glucosyltransferase	2.4.1.80	CL112.Contig2;CL112.Contig1	CCM_09521	Sphingolipid biosynthesis
R991209	AKG[c] + O2[c] + TMAMMOBNATE[c] -> CO2[c] + SUCC[c] + CAR[c]	Gamma-butyrobetaine dioxygenase	1.14.11.1	Unigene4098	CCM_09523	Lysine metabolism
R991210	RL5P[c] <=> XUL5P[c]	Ribulose-phosphate 3-epimerase	5.1.3.1	CCM_09525	CCM_09525	Pentose-phosphate pathway
R991211	S23E[c] -> LNST[c]	Lanosterol synthase	5.4.99.7	Unigene4007	CCM_09526	Biosynthesis of lanosterol
R991212	STAR[c] + H2O[c] <=> DEXTRIN[c] + STAR[c]	Alpha-amylase	3.2.1.1	Unigene104	CCM_09551	Polysaccharide metabolism
R991213	STAR[c] <=> DEXTRIN[c] + MLT[c]	Alpha-amylase	3.2.1.1	Unigene104	CCM_09551	Polysaccharide metabolism
R991214	MDEXTRIN[c] + H2O[c] <=> MLT[c]	Alpha-amylase	3.2.1.1	Unigene104	CCM_09551	Polysaccharide metabolism
R991215	H2O[c] + UDPGE[c] -> UDP[c] + GLUCRE[c]	UDP-glucurosyltransferase	2.4.1.17	Unigene4493	CCM_09558	Pentose and glucuronate interconversions
R991216	H2O[m] + UDPGE[m] -> UDP[m] + GLUCRE[m]	UDP-glucurosyltransferase	2.4.1.17	Unigene4493	CCM_09558	Pentose and glucuronate interconversions
R991217	H2O[p] + UDPGE[p] -> UDP[p] + GLUCRE[p]	UDP-glucurosyltransferase	2.4.1.17	Unigene4493	CCM_09558	Pentose and glucuronate interconversions
R991218	H2O[b] + UDPGE[b] -> UDP[b] + GLUCRE[b]	UDP-glucurosyltransferase	2.4.1.17	Unigene4493	CCM_09558	Pentose and glucuronate interconversions
R991219	CTP[c] + PETHM[c] -> PPI[c] + CDPETN[c]	Phosphoethalamine transferase	2.7.7.14	Unigene1492	CCM_09577	Glycerophospholipid biosynthesis
R991220	ATP[c] + DHYDROPT[c] + GLU[c] -> ADP[c] + PI[c] + DHYDROPTG[c]	Dihydrofolate synthetase	6.3.2.12	Unigene5700	CCM_09601	Folate biosynthesis
R991221	SPH[b] <=> PSPH[b]	Sphingolipid delta-4 desaturase	1.14.19.17	Unigene5015	CCM_09611	Sphingolipid biosynthesis
R991222	CER2[c] <=> CER3[c]	Sphingolipid delta-4 desaturase	1.14.19.17	Unigene5015	CCM_09611	Sphingolipid biosynthesis
R991223	MAN6P[c] <=> F6P[c]	Mannose-6-phosphate isomerase	5.3.1.8	Unigene1567;Unigene1349	CCM_09643	Hexose sugar metabolism
R991224	GTP[c] -> PPI[c] + FOR[c] + D6RP5P[c]	GTP cyclohydrolase II	3.5.4.25	Unigene5846;CL1330.Contig3	CCM_09652	Riboflavin, FMN and FAD metabolism
R991225	H2O[c] + AMP[c] -> NH3[c] + IMP[c]	AMP deaminase	3.5.4.6	Unigene6665;CL1416.Contig1;CL1416.Contig2	CCM_09680	Purine Metabolism
R991226	ATP[c] + XUL[c] -> ADP[c] + XUL5P[c]	D-xylulose kinase	2.7.1.17	Unigene9327;Unigene5167	CCM_09684	Pentose sugar metabolism
R991227	O2[m] + 2NPMP[m] -> 2NPMB[m]	2-octaprenyl-6-methoxyphenol hydroxylase	1.14.13.-	CL1345.Contig1;CL1345.Contig2;Unigene3565;CL1498.Contig1;CL1498.Contig2;Unigene2777;Unigene509	Gap	Ubiquinone biosynthesis
R991228	O2[m] + 2NPMMB[m] -> 2NMHMB[m]	2-octaprenyl-3-methyl-6-methoxy-1,4-benzoquinone hydroxylase	1.14.13.-	CL1345.Contig1;CL1345.Contig2;Unigene3565;CL1498.Contig1;CL1498.Contig2;Unigene2777;Unigene509	Gap	Ubiquinone biosynthesis
R991229	O2[c] + 2NPMMB[c] -> 2NMHMB[c]	2-octaprenyl-3-methyl-6-methoxy-1,4-benzoquinone hydroxylase	1.14.13.-	CL1345.Contig1;CL1345.Contig2;Unigene3565;CL1498.Contig1;CL1498.Contig2;Unigene2777;Unigene509	Gap	Ubiquinone biosynthesis
R991230	H2O[c] + A6RP5P2[c] -> PI[c] + A6RP[c]	Phosphoric monoester hydrolases	3.1.3.-	CL1583.Contig1;Unigene6744;CL1583.Contig2;Unigene883;	Gap	Riboflavin, FMN and FAD metabolism
R991231	ADP[c] + ATP[c] -> APPPPA[c] + PI[c]	ATP adenylyltransferase	2.7.7.53	CL572.Contig2;CL572.Contig1;CL572.Contig3;Unigene1211;Unigene2464	Gap	Purine Metabolism
R991232	ORN[c] <=> NH3[c] + PRO[c]	Ornithine cyclodeaminase	4.3.1.12	Unigene1869	Gap	Arginine and proline metabolism
R991233	ORN[m] <=> NH3[m] + PRO[m]	Ornithine cyclodeaminase	4.3.1.12	Unigene1869	Gap	Arginine and proline metabolism
R991234	CHOR[c] -> PYR[c] + 4HBZ[c]	Chorismate pyruvate lyase	4.1.3.-	Unigene2710	Gap	Porphyrin and Chlorophyll metabolism
R991235	SAM[c] + HCYS[c] -> 2 MET[c]	Homocysteine S-methyltransferase	2.1.1.10	Unigene6038	Gap	Methionine metabolism
R991236	SAM[c] + 2NPMB[c] -> SAH[c] + 2NPMMB[c]	Ubiquinone biosynthesis methlytransferase	2.1.1.-	Unigene7088;Unigene4152;Unigene8445;Unigene132;CL1749.Contig1;Unigene6170	Gap	Ubiquinone biosynthesis
R991237	PHEME[b] -> HEME_O[b]	Protohaem IX farnesyltransferase	2.5.1.-	Unigene7598	Gap	Porphyrin and Chlorophyll metabolism
R991238	4HBZ[b] + NPP[b] -> PPI[b] + N4HBZ[b]	4-hydroxybenzoate octaprenyltransferase	2.5.1.-	Unigene7598	Gap	Ubiquinone biosynthesis
R991239	SPRMD[c] + O2[c] + H2O[c] <=> 13DIAMINOPRO[c] + AMINOBUTYAL[c] + H2O2[c]	Polyamine oxidase	1.5.3.14	Gap	Gap	beta-Alanine metabolism
R991240	SPRMD[c] + O2[c] + H2O[c] <=> 13DIAMINOPRO[c] + AMINOBUTYAL[c] + H2O2[c]	Spermidine dehydrogenase	1.5.99.6	Gap	Gap	beta-Alanine metabolism
R991241	S23E[c] -> CCANOL[c]	Cycloartenol synthase	5.4.99.8	Gap	Gap	Biosynthesis of episterol
R991242	CCECNOL[c] -> OBSFUL[c]	Cycloeucalel cycloisomerase	5.5.1.9	Gap	Gap	Biosynthesis of episterol
R991243	ATP[c] + COA[c] + 6CARHEX[c] -> AMP[c] + PPI[c] + CHCOA[c]	6-carboxyhexanoate-CoA ligase	6.2.1.14	Gap	Gap	Biotin Metabolism
R991244	AHTD[c] -> 3 PI[c] + PYVYLTRIN[c]	6-pyruvoyl tetrahydrobiopterin synthase	4.2.3.12	Gap	Gap	Folate biosynthesis
R991245	AHTD[m] -> 3 PI[m] + PYVYLTRIN[m]	6-pyruvoyl tetrahydrobiopterin synthase	4.2.3.12	Gap	Gap	Folate biosynthesis
R991246	ATP[c] + FOR[c] + THF[c] -> ADP[c] + PI[c] + FTHF[c]	Formate-tetrahydrofolate ligase	6.3.4.3	Gap	Gap	Folate biosynthesis
R991247	HTMLS[m] -> GLY[m] + TMAMMOBNAL[m]	Aldehyde-lyases	4.1.2.-	Gap	Gap	Lysine metabolism
R991248	H2O[c] + NMN[c] -> R5P[c] + NICD[c]	Nicotinamide mononucleotide nucleosidase	3.2.2.14	Gap	Gap	Nicotinate and nicotinamide metabolism
R991249	O2[c] + PHE[c] + TTHBOTR[c] -> TYR[c] + HYTTHBOTR[c]	Phenylalanine 4-monooxygenase	1.14.16.1	Gap	Gap	Phenylalanine, tyrosine and tryptophan biosynthesis
R991250	4HPP[c] <=> HYHYPREATE[c]	Phenylpyruvate tautomerase	5.3.2.1	Gap	Gap	Phenylalanine, tyrosine and tryptophan biosynthesis
R991251	ATP[c] + COBNM[c] -> 3 PI[c] + ADCOBNM[c]	cob(I)yrinic acid a,c-diamide adenosyltransferase	2.5.1.17	Gap	Gap	Porphyrin and Chlorophyll metabolism
R991252	HEME_O[b] -> HEME_A[b]	Cytochrome oxidase assembly factor COX15	-	Gap	Gap	Porphyrin and Chlorophyll metabolism
R991253	URI[c] + PI[c] <=> R1P[c] + URA[c]	Uridine phosphorylase	2.4.2.3	Gap	Gap	Pyrimidine metabolism
R991254	H2O[c] + ACCOA[c] -> COA[c] + AC[c]	Acetyl-CoA hydrolase	3.1.2.1	Gap	Gap	Pyruvate metabolism
R991255	ATP[c] + THME[c] -> ADP[c] + THMP[c]	Thiamine kinase	2.7.1.89	Gap	Gap	Thiamine Metabolism
R991256	ATP[c] + THMP[c] <=> ADP[c] + THDP[c]	Thiamine-phosphate kinase	2.7.4.16	Gap	Gap	Thiamine Metabolism
R991257	O2[c] + 2NPPP[c] -> 2N6H[c]	2-octaprenylphenol hydroxylase	1.13.14.-	Gap	Gap	Ubiquinone biosynthesis
R991258	NADPH[c] + O2[c] + 4HBZ[c] -> H2O[c] + NADP[c] + PCACE[c]	P-hydroxybenzoate hydroxylase	1.14.13.2	Gap	Gap	Ubiquinone biosynthesis
R991259	N4HBZ[c] -> CO2[c] + 2NPPP[c]	3-octaprenyl-4-hydroxybenzoate carboxy-lyase	4.1.1.-	Gap	Gap	Ubiquinone biosynthesis
R991260	DMSF[c] + O2[c] + NADH[c] + H[c] <=> METHIOL[c] + FALD[c] + NAD[c] + H2O[c]	dimethyl-sulfide monooxygenase	1.14.13.131	CL1001.Contig1;CL1001.Contig2	New reaction	Pyruvate metabolism
R991261	SAM[c] + POLEFAT[c] <=> SAH[c] + CYCLOFAT[c]	cyclopropane-fatty-acyl-phospholipid synthase	2.1.1.79	CL1081.Contig1;CL1081.Contig2;Unigene6043;Unigene7618;	New reaction	Fatty acid biosynthesis
R991262	C160COA[c] + PLCYS[c] <=> PSPLCYS[c] + COA[c]	palmitoyltransferase	2.3.1.225	CL1165.Contig1;Unigene3121;Unigene7411	New reaction	Fatty acid biosynthesis
R991263	UDPGAL[e] -> UDPGAL[c]	UDP-galactose transporter	Transport reaction	CL1252.Contig1;CL1252.Contig2	New reaction	Transport reaction
R991264	GLUCRE[e] <=> GLUCRE[c]	bile acid transporter	Transport reaction	CL1335.Contig1;Unigene4510;CL2286.Contig1;Unigene6905;Unigene7970;Unigene7974;Unigene799;Unigene604;CL226.Contig1;CL226.Contig2	New reaction	Transport reaction
R991265	GL[c] + NADP[c] <=> GLYN[c] + NADPH[c] + H[c]	glycerol 2-dehydrogenase	1.1.1.156	CL1338.Contig1;CL1338.Contig2;CL1338.Contig3;Unigene2765;	New reaction	Glycerolipid biosynthesis
R991266	SUCC[c] + FUM[m] -> SUCC[m] + FUM[c]	succinate/fumarate mitochondrial transporter	Transport reaction	CL1361.Contig1	New reaction	Transport reaction
R991267	ACOOH[e] -> ACOOH[c]	carboxylate permease	Transport reaction	CL1366.Contig1;CL2279.Contig1;CL2279.Contig2;CL546.Contig1;CL546.Contig6;CL546.Contig7;Unigene742;CL311.Contig1;CL311.Contig2;CL49.Contig1;CL49.Contig2;Unigene5827	New reaction	Transport reaction
R991268	UDPNAG[e] -> UDPNAG[c]	UDP-N-acetyl-D-glucosamine transporter	Transport reaction	CL1416.Contig3	New reaction	Transport reaction
R991269	MANNITOL[c] + NADP[c] <=> FRU[c] + NADPH[c]	mannitol 2-dehydrogenase	1.1.1.138	CL1432.Contig1;Unigene1848;CL1432.Contig2;CL108.Contig1;CL108.Contig2;Unigene7349	New reaction	Mannose/Mannitol, Fructose and Sorbose/Sorbitol metabolism
R991270	2HALOAC[c] + H2O[c] <=> 2HXYAC[c] + HALIDE[c]	haloacid dehalogenase	3.8.1.2	CL156.Contig1;CL156.Contig3;CL156.Contig2;CL481.Contig2;CL996.Contig1;Unigene1161;Unigene4939;Unigene6344	New reaction	Glyoxylate and dicarboxylate metabolism
R991271	DGLC[c] + QUINONE[c] <=> GLC15LAC[c] + QUINOL[c]	glucose dehydrogenase	1.1.5.9	CL1561.Contig1;CL1561.Contig2;Unigene3639	New reaction	Glycolysis/gluconeogenesis
R991272	ALA[e] -> ALA[c]	amino acid permease	Transport reaction	CL1588.Contig1;CL213.Contig5;CL419.Contig2;CL419.Contig3;CL419.Contig4;CL419.Contig5;CL419.Contig6;CL428.Contig1;CL74.Contig1;Unigene3447;CL1452.Contig1;CL1452.Contig2;CL1686.Contig2;CL213.Contig1;CL213.Contig2;CL213.Contig3;CL213.Contig4;CL419.Contig1;Unigene2273;Unigene6871;Unigene7892;CL1321.Contig2;CL74.Contig2;CL74.Contig3;Unigene10791;Unigene3123;Unigene5337;Unigene576;Unigene7030;CL428.Con…	New reaction	Transport reaction
R991273	ARG[e] -> ARG[c]	amino acid permease	Transport reaction	CL1588.Contig1;CL213.Contig5;CL419.Contig2;CL419.Contig3;CL419.Contig4;CL419.Contig5;CL419.Contig6;CL428.Contig1;CL74.Contig1;Unigene3447;CL1452.Contig1;CL1452.Contig2;CL1686.Contig2;CL213.Contig1;CL213.Contig2;CL213.Contig3;CL213.Contig4;CL419.Contig1;Unigene2273;Unigene6871;Unigene7892;CL1321.Contig2;CL74.Contig2;CL74.Contig3;Unigene10791;Unigene3123;Unigene5337;Unigene576;Unigene7030;CL428.Con…	New reaction	Transport reaction
R991274	ASN[e] -> ASN[c]	amino acid permease	Transport reaction	CL1588.Contig1;CL213.Contig5;CL419.Contig2;CL419.Contig3;CL419.Contig4;CL419.Contig5;CL419.Contig6;CL428.Contig1;CL74.Contig1;Unigene3447;CL1452.Contig1;CL1452.Contig2;CL1686.Contig2;CL213.Contig1;CL213.Contig2;CL213.Contig3;CL213.Contig4;CL419.Contig1;Unigene2273;Unigene6871;Unigene7892;CL1321.Contig2;CL74.Contig2;CL74.Contig3;Unigene10791;Unigene3123;Unigene5337;Unigene576;Unigene7030;CL428.Con…	New reaction	Transport reaction
R991275	ASP[e] -> ASP[c]	amino acid permease	Transport reaction	CL1588.Contig1;CL213.Contig5;CL419.Contig2;CL419.Contig3;CL419.Contig4;CL419.Contig5;CL419.Contig6;CL428.Contig1;CL74.Contig1;Unigene3447;CL1452.Contig1;CL1452.Contig2;CL1686.Contig2;CL213.Contig1;CL213.Contig2;CL213.Contig3;CL213.Contig4;CL419.Contig1;Unigene2273;Unigene6871;Unigene7892;CL1321.Contig2;CL74.Contig2;CL74.Contig3;Unigene10791;Unigene3123;Unigene5337;Unigene576;Unigene7030;CL428.Con…	New reaction	Transport reaction
R991276	CYS[e] -> CYS[c]	amino acid permease	Transport reaction	CL1588.Contig1;CL213.Contig5;CL419.Contig2;CL419.Contig3;CL419.Contig4;CL419.Contig5;CL419.Contig6;CL428.Contig1;CL74.Contig1;Unigene3447;CL1452.Contig1;CL1452.Contig2;CL1686.Contig2;CL213.Contig1;CL213.Contig2;CL213.Contig3;CL213.Contig4;CL419.Contig1;Unigene2273;Unigene6871;Unigene7892;CL1321.Contig2;CL74.Contig2;CL74.Contig3;Unigene10791;Unigene3123;Unigene5337;Unigene576;Unigene7030;CL428.Con…	New reaction	Transport reaction
R991277	GLY[e] -> GLY[c]	amino acid permease	Transport reaction	CL1588.Contig1;CL213.Contig5;CL419.Contig2;CL419.Contig3;CL419.Contig4;CL419.Contig5;CL419.Contig6;CL428.Contig1;CL74.Contig1;Unigene3447;CL1452.Contig1;CL1452.Contig2;CL1686.Contig2;CL213.Contig1;CL213.Contig2;CL213.Contig3;CL213.Contig4;CL419.Contig1;Unigene2273;Unigene6871;Unigene7892;CL1321.Contig2;CL74.Contig2;CL74.Contig3;Unigene10791;Unigene3123;Unigene5337;Unigene576;Unigene7030;CL428.Con…	New reaction	Transport reaction
R991278	GLU[e] -> GLU[c]	amino acid permease	Transport reaction	CL1588.Contig1;CL213.Contig5;CL419.Contig2;CL419.Contig3;CL419.Contig4;CL419.Contig5;CL419.Contig6;CL428.Contig1;CL74.Contig1;Unigene3447;CL1452.Contig1;CL1452.Contig2;CL1686.Contig2;CL213.Contig1;CL213.Contig2;CL213.Contig3;CL213.Contig4;CL419.Contig1;Unigene2273;Unigene6871;Unigene7892;CL1321.Contig2;CL74.Contig2;CL74.Contig3;Unigene10791;Unigene3123;Unigene5337;Unigene576;Unigene7030;CL428.Con…	New reaction	Transport reaction
R991279	GLN[e] -> GLN[c]	amino acid permease	Transport reaction	CL1588.Contig1;CL213.Contig5;CL419.Contig2;CL419.Contig3;CL419.Contig4;CL419.Contig5;CL419.Contig6;CL428.Contig1;CL74.Contig1;Unigene3447;CL1452.Contig1;CL1452.Contig2;CL1686.Contig2;CL213.Contig1;CL213.Contig2;CL213.Contig3;CL213.Contig4;CL419.Contig1;Unigene2273;Unigene6871;Unigene7892;CL1321.Contig2;CL74.Contig2;CL74.Contig3;Unigene10791;Unigene3123;Unigene5337;Unigene576;Unigene7030;CL428.Con…	New reaction	Transport reaction
R991280	HIS[e] -> HIS[c]	amino acid permease	Transport reaction	CL1588.Contig1;CL213.Contig5;CL419.Contig2;CL419.Contig3;CL419.Contig4;CL419.Contig5;CL419.Contig6;CL428.Contig1;CL74.Contig1;Unigene3447;CL1452.Contig1;CL1452.Contig2;CL1686.Contig2;CL213.Contig1;CL213.Contig2;CL213.Contig3;CL213.Contig4;CL419.Contig1;Unigene2273;Unigene6871;Unigene7892;CL1321.Contig2;CL74.Contig2;CL74.Contig3;Unigene10791;Unigene3123;Unigene5337;Unigene576;Unigene7030;CL428.Con…	New reaction	Transport reaction
R991281	ILE[e] -> ILE[c]	amino acid permease	Transport reaction	CL1588.Contig1;CL213.Contig5;CL419.Contig2;CL419.Contig3;CL419.Contig4;CL419.Contig5;CL419.Contig6;CL428.Contig1;CL74.Contig1;Unigene3447;CL1452.Contig1;CL1452.Contig2;CL1686.Contig2;CL213.Contig1;CL213.Contig2;CL213.Contig3;CL213.Contig4;CL419.Contig1;Unigene2273;Unigene6871;Unigene7892;CL1321.Contig2;CL74.Contig2;CL74.Contig3;Unigene10791;Unigene3123;Unigene5337;Unigene576;Unigene7030;CL428.Con…	New reaction	Transport reaction
R991282	LEU[e] -> LEU[c]	amino acid permease	Transport reaction	CL1588.Contig1;CL213.Contig5;CL419.Contig2;CL419.Contig3;CL419.Contig4;CL419.Contig5;CL419.Contig6;CL428.Contig1;CL74.Contig1;Unigene3447;CL1452.Contig1;CL1452.Contig2;CL1686.Contig2;CL213.Contig1;CL213.Contig2;CL213.Contig3;CL213.Contig4;CL419.Contig1;Unigene2273;Unigene6871;Unigene7892;CL1321.Contig2;CL74.Contig2;CL74.Contig3;Unigene10791;Unigene3123;Unigene5337;Unigene576;Unigene7030;CL428.Con…	New reaction	Transport reaction
R991283	MET[e] -> MET[c]	amino acid permease	Transport reaction	CL1588.Contig1;CL213.Contig5;CL419.Contig2;CL419.Contig3;CL419.Contig4;CL419.Contig5;CL419.Contig6;CL428.Contig1;CL74.Contig1;Unigene3447;CL1452.Contig1;CL1452.Contig2;CL1686.Contig2;CL213.Contig1;CL213.Contig2;CL213.Contig3;CL213.Contig4;CL419.Contig1;Unigene2273;Unigene6871;Unigene7892;CL1321.Contig2;CL74.Contig2;CL74.Contig3;Unigene10791;Unigene3123;Unigene5337;Unigene576;Unigene7030;CL428.Con…	New reaction	Transport reaction
R991284	PHE[e] -> PHE[c]	amino acid permease	Transport reaction	CL1588.Contig1;CL213.Contig5;CL419.Contig2;CL419.Contig3;CL419.Contig4;CL419.Contig5;CL419.Contig6;CL428.Contig1;CL74.Contig1;Unigene3447;CL1452.Contig1;CL1452.Contig2;CL1686.Contig2;CL213.Contig1;CL213.Contig2;CL213.Contig3;CL213.Contig4;CL419.Contig1;Unigene2273;Unigene6871;Unigene7892;CL1321.Contig2;CL74.Contig2;CL74.Contig3;Unigene10791;Unigene3123;Unigene5337;Unigene576;Unigene7030;CL428.Con…	New reaction	Transport reaction
R991285	PRO[e] -> PRO[c]	amino acid permease	Transport reaction	CL1588.Contig1;CL213.Contig5;CL419.Contig2;CL419.Contig3;CL419.Contig4;CL419.Contig5;CL419.Contig6;CL428.Contig1;CL74.Contig1;Unigene3447;CL1452.Contig1;CL1452.Contig2;CL1686.Contig2;CL213.Contig1;CL213.Contig2;CL213.Contig3;CL213.Contig4;CL419.Contig1;Unigene2273;Unigene6871;Unigene7892;CL1321.Contig2;CL74.Contig2;CL74.Contig3;Unigene10791;Unigene3123;Unigene5337;Unigene576;Unigene7030;CL428.Con…	New reaction	Transport reaction
R991286	TRP[e] -> TRP[c]	amino acid permease	Transport reaction	CL1588.Contig1;CL213.Contig5;CL419.Contig2;CL419.Contig3;CL419.Contig4;CL419.Contig5;CL419.Contig6;CL428.Contig1;CL74.Contig1;Unigene3447;CL1452.Contig1;CL1452.Contig2;CL1686.Contig2;CL213.Contig1;CL213.Contig2;CL213.Contig3;CL213.Contig4;CL419.Contig1;Unigene2273;Unigene6871;Unigene7892;CL1321.Contig2;CL74.Contig2;CL74.Contig3;Unigene10791;Unigene3123;Unigene5337;Unigene576;Unigene7030;CL428.Con…	New reaction	Transport reaction
R991287	TYR[e] -> TYR[c]	amino acid permease	Transport reaction	CL1588.Contig1;CL213.Contig5;CL419.Contig2;CL419.Contig3;CL419.Contig4;CL419.Contig5;CL419.Contig6;CL428.Contig1;CL74.Contig1;Unigene3447;CL1452.Contig1;CL1452.Contig2;CL1686.Contig2;CL213.Contig1;CL213.Contig2;CL213.Contig3;CL213.Contig4;CL419.Contig1;Unigene2273;Unigene6871;Unigene7892;CL1321.Contig2;CL74.Contig2;CL74.Contig3;Unigene10791;Unigene3123;Unigene5337;Unigene576;Unigene7030;CL428.Con…	New reaction	Transport reaction
R991288	VAL[e] -> VAL[c]	amino acid permease	Transport reaction	CL1588.Contig1;CL213.Contig5;CL419.Contig2;CL419.Contig3;CL419.Contig4;CL419.Contig5;CL419.Contig6;CL428.Contig1;CL74.Contig1;Unigene3447;CL1452.Contig1;CL1452.Contig2;CL1686.Contig2;CL213.Contig1;CL213.Contig2;CL213.Contig3;CL213.Contig4;CL419.Contig1;Unigene2273;Unigene6871;Unigene7892;CL1321.Contig2;CL74.Contig2;CL74.Contig3;Unigene10791;Unigene3123;Unigene5337;Unigene576;Unigene7030;CL428.Con…	New reaction	Transport reaction
R991289	SER[e] -> SER[c]	amino acid permease	Transport reaction	CL1588.Contig1;CL213.Contig5;CL419.Contig2;CL419.Contig3;CL419.Contig4;CL419.Contig5;CL419.Contig6;CL428.Contig1;CL74.Contig1;Unigene3447;CL1452.Contig1;CL1452.Contig2;CL1686.Contig2;CL213.Contig1;CL213.Contig2;CL213.Contig3;CL213.Contig4;CL419.Contig1;Unigene2273;Unigene6871;Unigene7892;CL1321.Contig2;CL74.Contig2;CL74.Contig3;Unigene10791;Unigene3123;Unigene5337;Unigene576;Unigene7030;CL428.Con…	New reaction	Transport reaction
R991290	THR[e] -> THR[c]	amino acid permease	Transport reaction	CL1588.Contig1;CL213.Contig5;CL419.Contig2;CL419.Contig3;CL419.Contig4;CL419.Contig5;CL419.Contig6;CL428.Contig1;CL74.Contig1;Unigene3447;CL1452.Contig1;CL1452.Contig2;CL1686.Contig2;CL213.Contig1;CL213.Contig2;CL213.Contig3;CL213.Contig4;CL419.Contig1;Unigene2273;Unigene6871;Unigene7892;CL1321.Contig2;CL74.Contig2;CL74.Contig3;Unigene10791;Unigene3123;Unigene5337;Unigene576;Unigene7030;CL428.Con…	New reaction	Transport reaction
R991291	LYS[e] -> LYS[c]	amino acid permease	Transport reaction	CL1588.Contig1;CL213.Contig5;CL419.Contig2;CL419.Contig3;CL419.Contig4;CL419.Contig5;CL419.Contig6;CL428.Contig1;CL74.Contig1;Unigene3447;CL1452.Contig1;CL1452.Contig2;CL1686.Contig2;CL213.Contig1;CL213.Contig2;CL213.Contig3;CL213.Contig4;CL419.Contig1;Unigene2273;Unigene6871;Unigene7892;CL1321.Contig2;CL74.Contig2;CL74.Contig3;Unigene10791;Unigene3123;Unigene5337;Unigene576;Unigene7030;CL428.Con…	New reaction	Transport reaction
R991292	NICD[e] -> NICD[c]	nicotinic acid transporter	Transport reaction	CL159.Contig1;CL368.Contig1;CL159.Contig4;Unigene1086;CL368.Contig2	New reaction	Transport reaction
R991293	Cu[e] -> Cu[c]	copper transporter	Transport reaction	CL1604.Contig1;CL901.Contig3;CL901.Contig2;Unigene7841;CL1604.Contig2;Unigene2065	New reaction	Transport reaction
R991294	PNTO[e] -> PNTO[c]	pantothenate transporter	Transport reaction	CL1629.Contig1;CL604.Contig2;CL98.Contig2;CL1629.Contig2;CL604.Contig1;CL604.Contig3;CL604.Contig5;CL604.Contig6;CL98.Contig1;Unigene1338;Unigene1765;Unigene3703;Unigene6287	New reaction	Transport reaction
R991295	Ni[e] -> Ni[c]	nickel transporter	Transport reaction	CL1635.Contig1;CL1635.Contig2	New reaction	Transport reaction
R991296	ADN[c] + PRPP[c] + ATP[c] -> PTN[c]	Cns3 (CCM_04438)	2.4.2.17	CL1730.Contig1;CL1730.Contig2	New reaction	Cordycepin metabolism
R991297	ADN[c] + ATP[c] -> 3AMP[c] + ADP[c]	Cns3 (CCM_04438)	2.4.2.17	CL1730.Contig1;CL1730.Contig2	New reaction	Cordycepin metabolism
R991298	SUCCOA[c] + H3MGLU[c] <=> SUCC[c] + H3MCOA[c]	succinate-hydroxymethylglutarate CoA-transferase	2.8.3.13	CL1731.Contig2;Unigene5878	New reaction	Tricarboxylic acid cycle
R991299	AKG[c] + O2[c] <=> CH4[c] + 3 CO2[c] + H2O[c]	2-oxoglutarate-dependent ethylene/succinate-forming enzyme	1.13.12.19	CL1827.Contig2;CL1827.Contig1	New reaction	Alanine/aspartate and asparagine metabolism
R991300	AKG[c] + ARG[c] + O2[c] <=> SUCC[c] + CO2[c] + GUANIDINE[c] + P5C[c] + H2O[c]	2-oxoglutarate-dependent ethylene/succinate-forming enzyme	1.14.11.34	CL1827.Contig2;CL1827.Contig1	New reaction	Alanine/aspartate and asparagine metabolism
R991301	Na[e] + Ca[e] -> Na[c] + Ca[c]	sodium/calcium transporter	Transport reaction	CL1849.Contig1;CL1849.Contig2;Unigene264	New reaction	Transport reaction
R991302	GDPMAN[e] -> GDPMAN[c]	GDP-mannose transporter	Transport reaction	CL1855.Contig1;Unigene5002	New reaction	Transport reaction
R991303	H2O[e] <=> H2O[c]	aquaporin transporter	Transport reaction	CL1965.Contig4;CL1965.Contig1;CL1965.Contig5;CL1965.Contig2;Unigene2913	New reaction	Transport reaction
R991304	ATT[p] <=> ATT[c]	allantoate permease	Transport reaction	CL1989.Contig1;CL331.Contig1;CL331.Contig2;CL331.Contig3;CL331.Contig4;Unigene2786;CL1989.Contig2;CL1989.Contig3;Unigene1060;Unigene2221;Unigene2799;Unigene4197	New reaction	Transport reaction
R991305	GABA[e] -> GABA[c]	GABA permease	Transport reaction	CL2006.Contig1;CL2006.Contig2;CL2006.Contig3;Unigene4810;	New reaction	Transport reaction
R991306	UREAp <=> UREA[c]	urea active transporter	Transport reaction	CL2013.Contig1;CL2013.Contig2;CL1680.Contig2;CL1680.Contig3;	New reaction	Transport reaction
R991307	ORN[c] + NADH[c] + H[c] + O2[c] <=> N5HORN[c] + NAD[c] + H2O[c]	L-ornithine N5-monooxygenase	1.14.13.196	CL2082.Contig2;CL2082.Contig1;CL2082.Contig3;Unigene10428;	New reaction	Arginine and proline metabolism
R991308	ORN[c] + NADPH[c] + H[c] + O2[c] <=> N5HORN[c] + NADP[c] + H2O[c]	L-ornithine N5-monooxygenase	1.14.13.196	CL2082.Contig2;CL2082.Contig1;CL2082.Contig3;Unigene10428;	New reaction	Arginine and proline metabolism
R991309	XUL5P[c] + FALD[c] <=> T3P1[c] + GLYN[c]	dihydroxyacetone synthase	2.2.1.3	CL2097.Contig1;CL2097.Contig2	New reaction	Glycolysis/gluconeogenesis
R991310	Na[e] <=> Na[c] + H[e]	Na(+)/H(+) antiporter 2	Transport reaction	CL2202.Contig1;CL2202.Contig2;CL2202.Contig3	New reaction	Transport reaction
R991311	LACT[e] -> LACT[c]	lactose permease	Transport reaction	CL27.Contig1;CL27.Contig2	New reaction	Transport reaction
R991312	BT[e] -> BT[c]	biotin transporter	Transport reaction	CL271.Contig1;CL271.Contig4;CL271.Contig3;CL538.Contig1;Unigene136;CL271.Contig5;CL538.Contig2;CL538.Contig3;Unigene7948	New reaction	Transport reaction
R991313	Ca[e] -> Ca[c]	calcium permease	Transport reaction	CL301.Contig1;CL301.Contig3;CL301.Contig2;Unigene623;Unigene3966;Unigene600;Unigene8510;CL301.Contig4;CL301.Contig6	New reaction	Transport reaction
R991314	ALLOTHR[c] + NADP[c] <=> AMINOACETONE[c] + CO2[c] + NADPH[c]	3-hydroxy acid dehydrogenase	1.1.1.381	CL355.Contig1;Unigene2351;CL355.Contig2;Unigene8086;Unigene8467	New reaction	Glycine, serine and threonine metabolism
R991315	BENZOATE[c] + NADPH[c] + H[c] + O2[c] <=> 4HBZ[c] + NADP[c] + H2O[c]	benzoate 4-monooxygenase	1.14.13.12	CL37.Contig7;Unigene1602;CL1371.Contig1;CL1371.Contig2;CL37.Contig1;CL37.Contig2;CL37.Contig4;CL37.Contig5;CL37.Contig6;CL37.Contig8;Unigene1508;Unigene2672	New reaction	Ubiquinone biosynthesis
R991316	3DA[c] + H2O[c] -> DIN[c] + NH3[c]	Cordycepin deaminase	3.5.4.4	CL397.Contig1;CL397.Contig2;Unigene1426	New reaction	Cordycepin metabolism
R991317	ATP[c] + DALA[c] + PRIBP[c] -> AMP[c] + PPI[c] + ODALA[c]	D-alanine—poly(phosphoribitol) ligase	6.1.1.13	CL438.Contig1;CL438.Contig1;Unigene8581	New reaction	Alanine/aspartate and asparagine metabolism
R991318	GLC[e] -> GLC[c]	MFS monosaccharide transporter	Transport reaction	CL508.Contig1;CL508.Contig11;CL508.Contig6;CL608.Contig1;CL73.Contig1;CL73.Contig2;CL73.Contig4;CL73.Contig6;CL73.Contig7;CL73.Contig8;CL815.Contig1;CL815.Contig3;Unigene1815;Unigene1825;Unigene4047;Unigene9500;CL815.Contig2;Unigene4189;Unigene657;Unigene7734;CL608.Contig2;Unigene23;Unigene2675;Unigene3464;Unigene5168;Unigene566;Unigene6544;Unigene1830;CL508.Contig3;CL508.Contig4;CL508.Contig7	New reaction	Transport reaction
R991319	bDGLC[e] -> bDGLC[c]	MFS monosaccharide transporter	Transport reaction	CL508.Contig1;CL508.Contig11;CL508.Contig6;CL608.Contig1;CL73.Contig1;CL73.Contig2;CL73.Contig4;CL73.Contig6;CL73.Contig7;CL73.Contig8;CL815.Contig1;CL815.Contig3;Unigene1815;Unigene1825;Unigene4047;Unigene9500;CL815.Contig2;Unigene4189;Unigene657;Unigene7734;CL608.Contig2;Unigene23;Unigene2675;Unigene3464;Unigene5168;Unigene566;Unigene6544;Unigene1830;CL508.Contig3;CL508.Contig4;CL508.Contig7	New reaction	Transport reaction
R991320	GLAC[e] -> GLAC[c]	MFS monosaccharide transporter	Transport reaction	CL508.Contig1;CL508.Contig11;CL508.Contig6;CL608.Contig1;CL73.Contig1;CL73.Contig2;CL73.Contig4;CL73.Contig6;CL73.Contig7;CL73.Contig8;CL815.Contig1;CL815.Contig3;Unigene1815;Unigene1825;Unigene4047;Unigene9500;CL815.Contig2;Unigene4189;Unigene657;Unigene7734;CL608.Contig2;Unigene23;Unigene2675;Unigene3464;Unigene5168;Unigene566;Unigene6544;Unigene1830;CL508.Contig3;CL508.Contig4;CL508.Contig7	New reaction	Transport reaction
R991321	FRU[e] -> FRU[c]	MFS monosaccharide transporter	Transport reaction	CL508.Contig1;CL508.Contig11;CL508.Contig6;CL608.Contig1;CL73.Contig1;CL73.Contig2;CL73.Contig4;CL73.Contig6;CL73.Contig7;CL73.Contig8;CL815.Contig1;CL815.Contig3;Unigene1815;Unigene1825;Unigene4047;Unigene9500;CL815.Contig2;Unigene4189;Unigene657;Unigene7734;CL608.Contig2;Unigene23;Unigene2675;Unigene3464;Unigene5168;Unigene566;Unigene6544;Unigene1830;CL508.Contig3;CL508.Contig4;CL508.Contig7	New reaction	Transport reaction
R991322	MAN[e] -> MAN[c]	MFS monosaccharide transporter	Transport reaction	CL508.Contig1;CL508.Contig11;CL508.Contig6;CL608.Contig1;CL73.Contig1;CL73.Contig2;CL73.Contig4;CL73.Contig6;CL73.Contig7;CL73.Contig8;CL815.Contig1;CL815.Contig3;Unigene1815;Unigene1825;Unigene4047;Unigene9500;CL815.Contig2;Unigene4189;Unigene657;Unigene7734;CL608.Contig2;Unigene23;Unigene2675;Unigene3464;Unigene5168;Unigene566;Unigene6544;Unigene1830;CL508.Contig3;CL508.Contig4;CL508.Contig7	New reaction	Transport reaction
R991323	DGLC[e] -> DGLC[c]	glucose transporter	Transport reaction	CL519.Contig2;Unigene7100;Unigene1791;Unigene3088;CL519.Contig1	New reaction	Transport reaction
R991324	FERSAC[c] -> FERULATE[c] + SACC[c]	feruloyl esterase	3.1.1.73	CL605.Contig1;CL605.Contig3;CL605.Contig2;CL605.Contig4;CL1993.Contig1;CL1993.Contig2;CL2050.Contig1;CL2050.Contig2	New reaction	Polysaccharide metabolism
R991325	CHO[e] -> CHO[c]	choline transport protein	Transport reaction	CL623.Contig1;CL623.Contig2	New reaction	Transport reaction
R991326	GLAC[e] -> GLAC[c]	galactose transporter	Transport reaction	CL658.Contig2;Unigene5142;CL1008.Contig1;CL658.Contig1;CL658.Contig3	New reaction	Transport reaction
R991327	ARG[e] -> ARG[c]	arginine transporter	Transport reaction	CL773.Contig2;CL773.Contig1	New reaction	Transport reaction
R991328	MET[e] -> MET[c]	methionine permease	Transport reaction	CL874.Contig2;CL874.Contig1;Unigene7134;Unigene10128;Unigene6587	New reaction	Transport reaction
R991329	OA[c] <=> OA[m]	mitochondrial oxaloacetate transporter	Transport reaction	Unigene10305	New reaction	Transport reaction
R991330	MLTIOSE[e] -> MLTIOSE[c]	alpha-glucoside permease	Transport reaction	Unigene1095	New reaction	Transport reaction
R991331	14AGLUCAN[e] -> 14AGLUCAN[c]	alpha-glucoside permease	Transport reaction	Unigene1095	New reaction	Transport reaction
R991332	1ACP1C[c] + ASCOBATE[c] + O2[c] <=> CH4[c] + CYANIDE[c] + MASCORBATE[c] + CO2[c] + 2 H2O[c]	aminocyclopropanecarboxylate oxidase	1.14.17.4	Unigene1100	New reaction	Ascorbate and aldarate metabolism
R991333	3HDAC[p] <=> 2ENOYLC[p] + H2O[p]	peroxisomal enoyl-CoA hydratase	4.2.1.119	Unigene1148;CL287.Contig2;CL287.Contig1;Unigene3266;Unigene7255	New reaction	Glyoxylate and dicarboxylate metabolism
R991334	SLF[e] -> SLF[c]	sulfate permease	Transport reaction	Unigene1483;Unigene5173;Unigene2234;Unigene9770;CL899.Contig2;Unigene1521	New reaction	Transport reaction
R991335	MYOI[e] -> MYOI[c]	myo-inositol transporter	Transport reaction	Unigene1495	New reaction	Inositol phosphate metabolism
R991336	13AGLUCAN[c] -> GLC[c]	glucan endo-1,3-α-glucosidase	3.2.1.59	Unigene1505;Unigene4556	New reaction	Polysaccharide metabolism
R991337	13AGLUCAN[e] -> GLC[e]	glucan endo-1,3-α-glucosidase	3.2.1.59	Unigene1505;Unigene4556	New reaction	Polysaccharide metabolism
R991338	13AGLUCAN[b] -> GLC[b]	glucan endo-1,3-α-glucosidase	3.2.1.59	Unigene1505;Unigene4556	New reaction	Polysaccharide metabolism
R991339	LACTALAL[c] + NADP[c] <=> OXOPPAL[c] + NADPH[c] + H[c]	methylglyoxal reductase	1.1.1.283	Unigene1683;Unigene1838;Unigene3467;Unigene5708;	New reaction	Glyoxylate and dicarboxylate metabolism
R991340	PRO[e] -> PRO[c]	proline permease	Transport reaction	Unigene1764;CL1433.Contig1	New reaction	Transport reaction
R991341	MAL[p] -> MAL[c]	malic acid transport protein	Transport reaction	Unigene1842	New reaction	Transport reaction
R991342	NAD[e] -> NAD[c]	nicotinamide dinucleotide transporter	Transport reaction	Unigene2224	New reaction	Transport reaction
R991343	CYTS[e] -> CYTS[c]	purine-cytosine permease	Transport reaction	Unigene2243;CL122.Contig1;Unigene8298;CL122.Contig2;Unigene2812;Unigene2967;Unigene3345;Unigene4807;Unigene762;Unigene3702	New reaction	Transport reaction
R991344	AD[e] -> AD[c]	purine-cytosine permease	Transport reaction	Unigene2243;CL122.Contig1;Unigene8298;CL122.Contig2;Unigene2812;Unigene2967;Unigene3345;Unigene4807;Unigene762;Unigene3702	New reaction	Transport reaction
R991345	GN[e] -> GN[c]	purine-cytosine permease	Transport reaction	Unigene2243;CL122.Contig1;Unigene8298;CL122.Contig2;Unigene2812;Unigene2967;Unigene3345;Unigene4807;Unigene762;Unigene3702	New reaction	Transport reaction
R991346	Fe[e] -> Fe[c]	iron transporter	Transport reaction	Unigene2254;Unigene4957;CL980.Contig1;CL980.Contig2;Unigene4994;Unigene5333;Unigene1443;CL2273.Contig1;CL2273.Contig2;Unigene2719;Unigene792;CL115.Contig1;CL115.Contig2;Unigene2648;Unigene6583;Unigene1359	New reaction	Transport reaction
R991347	GALNTL[c] + NADP[c] <=> GALNT[c] + NADPH[c]	D-galacturonate reductase	1.1.1.365	Unigene2372;Unigene7242	New reaction	Galactose metabolism
R991348	3AMP[c] -> 2C3DA[c]	Cns1:Cns2 (CCM_04436:CCM_04437)	6.3.2.6	Unigene2410;Unigene960	New reaction	Cordycepin metabolism
R991349	2C3DA[c] -> 3DA[c]	Cns1:Cns2 (CCM_04436:CCM_04437)	6.3.2.6	Unigene2410;Unigene960	New reaction	Cordycepin metabolism
R991350	URA[e] -> URA[c]	uracil permease	Transport reaction	Unigene2627;Unigene9349	New reaction	Transport reaction
R991351	SUCC[c] + PI[m] -> SUCC[m] + PI[c]	carboxylic acid transport protein	Transport reaction	Unigene2665	New reaction	Transport reaction
R991352	MAL[c] + SUCC[m] <=> MAL[m] + SUCC[c]	carboxylic acid transport protein	Transport reaction	Unigene2665	New reaction	Transport reaction
R991353	MAL[c] + PI[m] <=> MAL[m] + PI[c]	carboxylic acid transport protein	Transport reaction	Unigene2665	New reaction	Transport reaction
R991354	ACCOA[e] -> ACCOA[c]	acetyl-CoA transporter	Transport reaction	Unigene2721	New reaction	Transport reaction
R991355	T3P1[e] -> T3P1[c]	glyceraldehyde 3-phosphate transporter	Transport reaction	Unigene2771	New reaction	Transport reaction
R991356	RIBITOL[c] + NAD[c] <=> RL[c] + NADH[c]	ribitol 2-dehydrogenase	1.1.1.56	Unigene2789	New reaction	Pentose sugar metabolism
R991357	UDPGALAC[c] + MYOI[c] <=> UDP[c] + GALACMYOI[c]	inositol 3-alpha-galactosyltransferase	2.4.1.123	Unigene2877	New reaction	Inositol phosphate metabolism
R991358	SUC[e] -> SUC[c]	sucrose transporter	Transport reaction	Unigene2968;CL1072.Contig1;Unigene8033	New reaction	Transport reaction
R991359	mRNA[c] -> 23cAMP[c]	ribonuclease	-	Unigene1454;Unigene6962;Unigene437;CL103.Contig1;CL103.Contig2;CL103.Contig3;CL509.Contig2;Unigene1481;Unigene1585;Unigene2140;Unigene2760;Unigene3052;Unigene3699;Unigene4009;Unigene4886;Unigene5239;Unigene5489;Unigene5743;Unigene6750;Unigene7329;Unigene8382;CL1540.Contig1;Unigene3104	New reaction	Cordycepin metabolism
R991360	23cAMP[c] -> 3AMP[c] + 2AMP[c]	phosphodiesterase	-	Unigene3104;Unigene1454;Unigene6962;Unigene437;CL103.Contig1;CL103.Contig2;CL103.Contig3;CL509.Contig2;Unigene1481;Unigene1585;Unigene2140;Unigene2760;Unigene3052;Unigene3699;Unigene4009;Unigene4886;Unigene5239;Unigene5489;Unigene5743;Unigene6750;Unigene7329;Unigene8382;CL1540.Contig1	New reaction	Cordycepin metabolism
R991361	XYLOGLUCAN[e] -> XYLOGLUCANO[e]	xyloglucanase	3.2.1.151	Unigene3220	New reaction	Polysaccharide metabolism
R991362	XYLOGLUCAN[b] -> XYLOGLUCANO[b]	xyloglucanase	3.2.1.151	Unigene3220	New reaction	Polysaccharide metabolism
R991363	XYLOGLUCAN[c] -> XYLOGLUCANO[c]	xyloglucanase	3.2.1.151	Unigene3220	New reaction	Polysaccharide metabolism
R991364	PI[e] -> PI[c]	phosphate transporter	Transport reaction	Unigene3239;Unigene528;Unigene5875;Unigene3678;Unigene4846;Unigene2271;Unigene4	New reaction	Transport reaction
R991365	Na[e] <=> Na[c]	Na+-exporting ATPase	Transport reaction	Unigene3675;Unigene8126	New reaction	Transport reaction
R991366	CYTS[e] + Na[e] -> CYTS[c] + Na[c]	sodium/nucleoside cotransporter	Transport reaction	Unigene3702	New reaction	Transport reaction
R991367	AD[e] + Na[e] -> AD[c] + Na[c]	sodium/nucleoside cotransporter	Transport reaction	Unigene3702	New reaction	Transport reaction
R991368	GN[e] + Na[e] -> GN[c] + Na[c]	sodium/nucleoside cotransporter	Transport reaction	Unigene3702	New reaction	Transport reaction
R991369	UDPGLCOSAMINE[c] + BDMANR[c] -> UDP[c] + 4GLCOSAMINE[c]	beta-1,4-mannosyl-glycoprotein beta-1,4-N-acetylglucosaminyltransferase	2.4.1.144	Unigene3742;CL805.Contig3;CL805.Contig2;CL805.Contig5;CL805.Contig6;CL805.Contig7;Unigene1849;Unigene3710;Unigene5824	New reaction	N-Glycan biosynthesis
R991370	Mg[e] -> Mg[c]	magnesium transporter	Transport reaction	Unigene3991;Unigene4631;Unigene3680	New reaction	Transport reaction
R991371	LQUIN[e] -> LQUIN[c]	quinate transporter	Transport reaction	Unigene4148;CL318.Contig5;CL1131.Contig1;Unigene6022;CL1131.Contig2;Unigene3314;Unigene5884	New reaction	Transport reaction
R991372	CAR[m] + ACAR[c] -> CAR[c] + ACAR[m]	Carnitine carrier	Transport reaction	Unigene4293	New reaction	Transport reaction
R991373	SOT[e] -> SOT[c]	hexose transporter	Transport reaction	Unigene4367	New reaction	Transport reaction
R991374	DGLC[e] -> DGLC[c]	hexose transporter	Transport reaction	Unigene4367	New reaction	Transport reaction
R991375	MAN[e] -> MAN[c]	hexose transporter	Transport reaction	Unigene4367	New reaction	Transport reaction
R991376	FRU[e] -> FRU[b]	hexose transporter	Transport reaction	Unigene4367	New reaction	Transport reaction
R991377	GLCN[e] -> GLCN[c]	hexose transporter	Transport reaction	Unigene4367	New reaction	Transport reaction
R991378	CYCLOFAT[e] -> CYCLOFAT[c]	phospholipid transporter	Transport reaction	Unigene5065	New reaction	Transport reaction
R991379	POLEFAT[e] -> POLEFAT[c]	phospholipid transporter	Transport reaction	Unigene5065	New reaction	Transport reaction
R991380	PINS[e] -> PINS[b]	phosphatidylinositol transporter	Transport reaction	Unigene547	New reaction	Transport reaction
R991381	NH3[e] -> NH3[c]	ammonium transporter	Transport reaction	Unigene5508;Unigene3988	New reaction	Transport reaction
R991382	HNO3[e] -> HNO3[c]	nitrate transporter	Transport reaction	Unigene5795	New reaction	Transport reaction
R991383	K[e] + H[e] <=> K[c]	potassium transporter	Transport reaction	Unigene6099	New reaction	Transport reaction
R991384	PTN[c] -> PTN[e]	Cns4 (CCM_04439)	Transport reaction	Unigene610	New reaction	Cordycepin metabolism
R991385	FUCOSE[e] -> FUCOSE[c]	l-fucose permease	Transport reaction	Unigene6210	New reaction	Transport reaction
R991386	GLYCOLATE[c] + NADP[c] <=> GLX[c] + NADPH[c]	glyoxylate reductase	1.1.1.79	Unigene6406	New reaction	Glyoxylate and dicarboxylate metabolism
R991387	DGLYCTE[c] + NAD[c] <=> HXPYR[c] + NADH[c]	hydroxypyruvate reductase	1.1.1.81	Unigene6406	New reaction	Glyoxylate and dicarboxylate metabolism
R991388	DGLYCTE[c] + NADP[c] <=> HXPYR[c] + NADPH[c]	hydroxypyruvate reductase	1.1.1.81	Unigene6406	New reaction	Glyoxylate and dicarboxylate metabolism
R991389	CELLU[c] -> 13GLUCAN[c]	endo-1,3(4)-beta-glucanase	3.2.1.6	Unigene655;Unigene7398;Unigene3291;Unigene6842;Unigene2302;Unigene4299;Unigene1874;Unigene2440;Unigene303;Unigene3084;Unigene3646;Unigene9;Unigene3238;Unigene3689;Unigene2580	New reaction	Polysaccharide metabolism
R991390	CELLU[e] -> 13GLUCAN[e]	endo-1,3(4)-beta-glucanase	3.2.1.6	Unigene655;Unigene7398;Unigene3291;Unigene6842;Unigene2302;Unigene4299;Unigene1874;Unigene2440;Unigene303;Unigene3084;Unigene3646;Unigene9;Unigene3238;Unigene3689;Unigene2580	New reaction	Polysaccharide metabolism
R991391	CELLU[c] -> 14GLUCAN[c]	endo-1,3(4)-beta-glucanase	3.2.1.6	Unigene655;Unigene7398;Unigene3291;Unigene6842;Unigene2302;Unigene4299;Unigene1874;Unigene2440;Unigene303;Unigene3084;Unigene3646;Unigene9;Unigene3238;Unigene3689;Unigene2580	New reaction	Polysaccharide metabolism
R991392	CELLU[e] -> 14GLUCAN[e]	endo-1,3(4)-beta-glucanase	3.2.1.6	Unigene655;Unigene7398;Unigene3291;Unigene6842;Unigene2302;Unigene4299;Unigene1874;Unigene2440;Unigene303;Unigene3084;Unigene3646;Unigene9;Unigene3238;Unigene3689;Unigene2580	New reaction	Polysaccharide metabolism
R991393	CIT[c] <=> CIT[m]	mitochondrial tricarboxylate transporter	Transport reaction	Unigene7089	New reaction	Transport reaction
R991394	FFA[e] -> FFA[c]	free fatty acid transporter	Transport reaction	Unigene7478;Unigene6603	New reaction	Transport reaction
R991395	PI[e] + Na[c] <=> PI[c] + Na[e]	sodium/phosphate symporter	Transport reaction	Unigene7786	New reaction	Transport reaction
R991396	GL[e] <=> GL[c]	glycerol transporter	Transport reaction	Unigene7846	New reaction	Transport reaction
R991397	FUCOSIDE[c] + H2O[c] <=> FUCOSE[c] + ALCOH[c]	alpha-L-fucosidase	3.2.1.51	Unigene7926;Unigene6443;Unigene9800	New reaction	Hexose sugar metabolism
R991398	ANANDANIDE[c] + H2O[c] -> ARACIC[c] + ETHAM[c]	fatty-acid amide hydrolase	3.5.1.99	Unigene7939;CL496.Contig1;CL496.Contig2;CL496.Contig3;	New reaction	Fatty acid biosynthesis
R991399	OLEAMIDE[c] + H2O[c] -> OLEIC[c] + NH3[c]	fatty-acid amide hydrolase	3.5.1.99	Unigene7939;CL496.Contig1;CL496.Contig2;CL496.Contig3;	New reaction	Fatty acid biosynthesis
R991400	ATP[c] + N6DFL[c] <=> ADP[c] + N6OPDFL[c]	Fructosamine-3-kinase	2.7.1.171	Unigene8142	New reaction	Mannose/Mannitol, Fructose and Sorbose/Sorbitol metabolism
R991401	MLT[e] -> MLT[c]	maltose permease	Transport reaction	Unigene8501	New reaction	Transport reaction
R991402	AC[e] <=> AC[c]	acetate transporter	Transport reaction	Unigene9024	New reaction	Transport reaction
R991403	GLC15LAC[c] + H2O[c] <=> GLCNT[c]	gluconolactonase	3.1.1.17	Unigene9377	New reaction	Glycolysis/gluconeogenesis
R991404	Zn[e] -> Zn[c]	zinc transporter	Transport reaction	Unigene945;CL1872.Contig1;CL831.Contig1;CL831.Contig2;Unigene30	New reaction	Transport reaction
R991405	GLUGSAL[m] <=> H2O[m] + P5C[m]	Spontaneous conversion	Non-enzymatic rection	Non-enzymatic rection	Non-enzymatic rection	Arginine and proline metabolism
R991406	AFMU[c] <=> AAMU[c]	Spontaneous conversion	Non-enzymatic rection	Non-enzymatic rection	Non-enzymatic rection	Caffeine metabolism
R991407	C120CAR[c] + CAR[m] <=> C120CAR[m] + CAR[c]	Carnitine transport reaction	Non-enzymatic rection	Non-enzymatic rection	Non-enzymatic rection	Carnitine shuttle
R991408	C140CAR[c] + CAR[m] <=> C140CAR[m] + CAR[c]	Carnitine transport reaction	Non-enzymatic rection	Non-enzymatic rection	Non-enzymatic rection	Carnitine shuttle
R991409	C160CAR[c] + CAR[m] <=> C160CAR[m] + CAR[c]	Carnitine transport reaction	Non-enzymatic rection	Non-enzymatic rection	Non-enzymatic rection	Carnitine shuttle
R991410	C180CAR[c] + CAR[m] <=> C180CAR[m] + CAR[c]	Carnitine transport reaction	Non-enzymatic rection	Non-enzymatic rection	Non-enzymatic rection	Carnitine shuttle
R991411	0.2720 C160COA[c] + 0.0051 C161COA[c] + 0.0304 C180COA[c] + 0.1534 C181COA[c] + 0.6673 C182COA[c] + 0.0404 C183COA[c] -> FFA[c] + COA[c]	Free fatty acids formation	Non-enzymatic rection	Non-enzymatic rection	Non-enzymatic rection	Free fatty acids formation
R991412	DGLC[e] <=> 0.33 GLC[e] + 0.67 bDGLC[e]	Spontaneous conversion	Non-enzymatic rection	Non-enzymatic rection	Non-enzymatic rection	Glucose conversion
R991413	DGLC[c] <=> 0.33 GLC[c] + 0.67 bDGLC[c]	Spontaneous conversion	Non-enzymatic rection	Non-enzymatic rection	Non-enzymatic rection	Glucose conversion
R991414	0.2827 C160COA[c] + 0.3435 C181COA[c] + 0.1388 C182COA[c] + 0.2239 C183COA[c] + 0.0111 C180COA[c] + ACGLPE[c] -> COA[c] + PS[c]	Formation of long chain fatty acids for phosphatidylserine	Non-enzymatic rection	Non-enzymatic rection	Non-enzymatic rection	Glycerophospholipid biosynthesis
R991415	0.5488 C160COA[c] + 0.0222 C180COA[c] + 0.2336 C181COA[c] + 0.1450 C182COA[c] + 0.0504 C183COA[c] -> PINS[c] + COA[c]	Formation of long chain fatty acids for 1-phosphatidyl-1D-myo-inositols	Non-enzymatic rection	Non-enzymatic rection	Non-enzymatic rection	Glycerophospholipid biosynthesis
R991416	CMUSA[c] <=> H2O[c] + QA[c]	Spontaneous conversion	Non-enzymatic rection	Non-enzymatic rection	Non-enzymatic rection	Nicotinate and nicotinamide metabolism
R991417	H2O[c] + NH3[c] <=> NH4OH[c]	Spontaneous conversion	Non-enzymatic rection	Non-enzymatic rection	Non-enzymatic rection	Nitrogen metabolism
R991418	CABM[c] <=> CO2[c] + NH3[c]	Spontaneous conversion	Non-enzymatic rection	Non-enzymatic rection	Non-enzymatic rection	Nitrogen metabolism
R991419	AIR[c] -> AHM[c]	Thiamine biosynthesis protein (ThiC)	Non-enzymatic rection	Non-enzymatic rection	Non-enzymatic rection	Thiamine Metabolism

## Sheet: Table S2
Metabolite abbreviation name	Metabolite full name	Compartment
13DIAMINOPRO[c]	1,3-Diaminopropane	cytoplasm
13GLUCAN[b]	1,3-beta-D-glucan	plasma membrane
13GLUCAN[c]	1,3-beta-D-glucan	cytoplasm
13GLUCAN[e]	1,3-beta-D-glucan	extracellular space
13PDG[c]	3-phospho-D-glyceroyl phosphate	cytoplasm
14BMANNAN[c]	1,4-beta-D-mannan	cytoplasm
14GLUCAN[c]	1,4-beta-D-glucan	cytoplasm
14GLUCAN[e]	1,4-beta-D-glucan	extracellular space
14MLNST[c]	14-demethyl-lanosterol	cytoplasm
1PALM3P[c]	1-palmitoylglycerol 3-phosphate	cytoplasm
2CISMUCON[c]	cis,cis-muconate	cytoplasm
2D2DGAL[c]	2-dehydro-3-deoxy-D-galactonate	cytoplasm
2MACO[c]	2-Methylaconitate	cytoplasm
2MCIT[c]	2-Methylcitrate	cytoplasm
2MICIT[c]	2-Methylisocitrate	cytoplasm
2N6H[c]	6-hydroxy-2-octaprenylphenol	cytoplasm
2N6H[m]	6-hydroxy-2-octaprenylphenol	mitochondria
2NMHMB[c]	3-demethylubiquinone-8	cytoplasm
2NMHMB[m]	3-demethylubiquinone-8	mitochondria
2NPMB[c]	6-methoxy-2-octaprenyl-1,4-benzoquinone	cytoplasm
2NPMB[m]	6-methoxy-2-octaprenyl-1,4-benzoquinone	mitochondria
2NPMMB[c]	3-methyl-6-methoxy-2-octaprenyl-1,4-benzoquinone	cytoplasm
2NPMMB[m]	3-methyl-6-methoxy-2-octaprenyl-1,4-benzoquinone	mitochondria
2NPMP[c]	6-methoxy-2-octaprenylphenol	cytoplasm
2NPMP[m]	6-methoxy-2-octaprenylphenol	mitochondria
2NPPP[c]	2-octaprenylphenol	cytoplasm
2PG[c]	2-phospho-D-glycerate	cytoplasm
34DLPALA[c]	3,4-Dihydroxy-L-phenylalanine	cytoplasm
3DA[c]	3'-Deoxyadenosine or Cordycepin	cytoplasm
3DDAH7P[c]	2-dehydro-3-deoxy-D-arabino-heptonate 7-phosphate	cytoplasm
3HDHPP[c]	3-(hydrohydroxyphosphoryl)pyruvate	cytoplasm
3PG[c]	3-phospho-D-glycerate	cytoplasm
3PG[m]	3-phospho-D-glycerate	mitochondria
3PSER[c]	O-phospho-L-serine	cytoplasm
3PSME[c]	5-O-(1-carboxyvinyl)-3-phosphoshikimate	cytoplasm
3PSME[m]	5-O-(1-carboxyvinyl)-3-phosphoshikimate	mitochondria
3SULALA[c]	3-sulfino-L-alanine	cytoplasm
44MACHL[c]	4,4-dimethyl-cholesta-8,14,24-trienol	cytoplasm
45ERSOL[b]	4alpha-methyl-5alpha-ergosta-8,14,24(28)-trien-3beta-ol	plasma membrane
45ERSOL[c]	4alpha-methyl-5alpha-ergosta-8,14,24(28)-trien-3beta-ol	cytoplasm
4HBZ[b]	4-hydroxybenzoate	plasma membrane
4HBZ[c]	4-hydroxybenzoate	cytoplasm
4HPP[c]	3-(4-hydroxyphenyl)pyruvate	cytoplasm
4HPP[m]	3-(4-hydroxyphenyl)pyruvate	mitochondria
4NTP[c]	4-nitrophenol	cytoplasm
4NTPP[c]	4-nitrophenyl phosphate	cytoplasm
4PPNCYS[c]	N-((R)-4'-phosphopantothenoyl)-L-cysteine	cytoplasm
4PPNTE[c]	pantetheine 4'-phosphate	cytoplasm
4PPNTE[m]	pantetheine 4'-phosphate	mitochondria
4PPNTO[c]	(R)-4'-phosphopantothenate	cytoplasm
5ACHOLESTA[c]	5alpha-Cholesta-7,24-dien-3beta-ol	cytoplasm
5DA[c]	5'-deoxyadenosine	cytoplasm
5HFKYN[c]	5-Hydroxy-L-formylkynurenine	cytoplasm
5HYDXTRP[c]	5-Hydroxy-L-tryptophan	cytoplasm
5MTA[b]	5'-S-methyl-5'-thioadenosine	plasma membrane
5MTA[c]	5'-S-methyl-5'-thioadenosine	cytoplasm
5OXOPRO[c]	5-oxo-L-proline	cytoplasm
5THR1P[c]	S-methyl-5-thio-D-ribose 1-phosphate	cytoplasm
6CARHEX[c]	pimelate	cytoplasm
A6RP[c]	5-amino-6-ribityluracil	cytoplasm
A6RP5P[c]	5-amino-6-(5-phosphoribosylamino)uracil	cytoplasm
A6RP5P[e]	5-amino-6-(5-phosphoribosylamino)uracil	extracellular space
A6RP5P2[c]	5-amino-6-(5'-phosphoribitylamino)uracil	cytoplasm
AABUTNOL[c]	Acetyl amino butanol	cytoplasm
AACACP[c]	3-oxoacyl-[acp]	cytoplasm
AACACP[m]	3-oxoacyl-[acp]	mitochondria
AACCOA[c]	acetoacetyl-CoA	cytoplasm
AACCOA[m]	acetoacetyl-CoA	mitochondria
AACCOA[p]	acetoacetyl-CoA	peroxisome
AAMU[c]	5-Acetylamino-6-amino-3-methyluracil	cytoplasm
ABUT[c]	acetohydroxybutyrate	cytoplasm
ABUT[m]	acetohydroxybutyrate	mitochondria
AC[b]	acetate	plasma membrane
AC[c]	acetate	cytoplasm
AC[e]	acetate	extracellular space
AC[m]	acetate	mitochondria
AC[p]	acetate	peroxisome
ACACP[c]	acetyl-[acp]	cytoplasm
ACAL[b]	acetaldehyde	plasma membrane
ACAL[c]	acetaldehyde	cytoplasm
ACAL[e]	acetaldehyde	extracellular space
ACAL[m]	acetaldehyde	mitochondria
ACCOA[b]	acetyl-CoA	plasma membrane
ACCOA[c]	acetyl-CoA	cytoplasm
ACCOA[m]	acetyl-CoA	mitochondria
ACCOA[p]	acetyl-CoA	peroxisome
ACET[m]	acetone	mitochondria
ACGLPE[c]	1-acyl-sn-glycero-3-phosphoserine	cytoplasm
ACGLU5PI[m]	N-acetyl-L-glutamyl 5-phosphate	mitochondria
ACLAC[c]	2-acetolactate	cytoplasm
ACLAC[m]	2-acetolactate	mitochondria
ACO[c]	cis-aconitate	cytoplasm
ACO[m]	cis-aconitate	mitochondria
ACOA[b]	acyl-CoA	plasma membrane
ACOOH[b]	carboxylate	plasma membrane
ACOOH[c]	carboxylate	cytoplasm
ACOOH[e]	carboxylate	extracellular space
ACP[c]	acyl-carrier protein	cytoplasm
ACP[m]	acyl-carrier protein	mitochondria
ACPC[b]	1-aminocyclopropanecarboxylate	plasma membrane
ACPC[c]	1-aminocyclopropanecarboxylate	cytoplasm
ACTAC[c]	acetoacetate	cytoplasm
ACTAC[m]	acetoacetate	mitochondria
ACYLACPP[c]	Acyl-[acyl-carrier protein]	cytoplasm
ACYLACPP[m]	Acyl-[acyl-carrier protein]	mitochondria
ACYLPYR[c]	3-acylpyruvate	cytoplasm
ACYLPYR[m]	3-acylpyruvate	mitochondria
AD[c]	adenine	cytoplasm
ADCHOR[c]	4-amino-4-deoxychorismate	cytoplasm
ADCOBNM[c]	adenosylcobinamide	cytoplasm
ADMANNOSEP[c]	alpha-D-mannose 1-phosphate	cytoplasm
ADN[c]	adenosine	cytoplasm
ADP[b]	ADP	plasma membrane
ADP[c]	ADP	cytoplasm
ADP[e]	ADP	extracellular space
ADP[m]	ADP	mitochondria
ADPRIB[c]	5-deoxy-D-ribofuranos-5-yl-ADP	cytoplasm
AFLAB1[c]	Aflatoxin B1	cytoplasm
AFLAB2[c]	Aflatoxin B2	cytoplasm
AFMK[c]	Acetyl-N-formyl-5-methoxykynurenamine	cytoplasm
AFMU[c]	5-Acetylamino-6-formylamino-3-methyluracil	cytoplasm
AGL3P[c]	1-Acyl-sn-glycerol 3-phosphate	cytoplasm
AGL3P[m]	1-Acyl-sn-glycerol 3-phosphate	mitochondria
AGMT[c]	agmatine	cytoplasm
AHHMD[c]	(2-amino-4-hydroxy-7,8-dihydropteridin-6-yl)methyl trihydrogen diphosphate	cytoplasm
AHHMP[c]	2-amino-6-(hydroxymethyl)-7,8-dihydropteridin-4-ol	cytoplasm
AHM[c]	4-amino-5-hydroxymethyl-2-methylpyrimidine	cytoplasm
AHMP[c]	4-amino-2-methyl-5-phosphomethylpyrimidine	cytoplasm
AHMPP[c]	4-amino-2-methyl-5-diphosphomethylpyrimidine	cytoplasm
AHTD[c]	7,8-dihydroneopterin 3'-triphosphate	cytoplasm
AHTD[m]	7,8-dihydroneopterin 3'-triphosphate	mitochondria
AICAR[c]	5-amino-1-(5-phospho-D-ribosyl)imidazole-4-carboxamide	cytoplasm
AIR[c]	5-amino-1-(5-phospho-D-ribosyl)imidazole	cytoplasm
AKA[c]	2-oxoadipate	cytoplasm
AKA[m]	2-oxoadipate	mitochondria
AKG[c]	2-oxoglutarate	cytoplasm
AKG[m]	2-oxoglutarate	mitochondria
AKG[p]	2-oxoglutarate	peroxisome
AKP[c]	2-dehydropantoate	cytoplasm
AKP[m]	2-dehydropantoate	mitochondria
ALA[b]	L-alanine	plasma membrane
ALA[c]	L-alanine	cytoplasm
ALA[m]	L-alanine	mitochondria
ALAGLY[b]	L-gamma-glutamyl-L-alanine	plasma membrane
ALCOH[c]	alcohol	cytoplasm
ALDEHYDE[c]	Aldehyde	cytoplasm
ALTRNA[c]	L-arginyl-tRNA(Arg)	cytoplasm
ALTRNA[m]	L-arginyl-tRNA(Arg)	mitochondria
AMA[b]	L-2-aminoadipate	plasma membrane
AMA[c]	L-2-aminoadipate	cytoplasm
AMASA[b]	L-2-aminoadipate 6-semialdehyde	plasma membrane
AMASA[c]	L-2-aminoadipate 6-semialdehyde	cytoplasm
AMIACE[c]	aminoacetaldehyde	cytoplasm
AMIEVUL[c]	5-aminolevulinate	cytoplasm
AMIEVUL[m]	5-aminolevulinate	mitochondria
AMINOACETONE[c]	Aminoacetone	cytoplasm
AMINOBUTYAL[c]	4-Aminobutyraldehyde	cytoplasm
AMP[b]	AMP	plasma membrane
AMP[c]	AMP	cytoplasm
AMP[m]	AMP	mitochondria
AMP[p]	AMP	peroxisome
AMSEDH[c]	2-aminomuconate semialdehyde	cytoplasm
AN[c]	anthranilate	cytoplasm
AN[m]	anthranilate	mitochondria
AONA[c]	8-amino-7-oxononanoate	cytoplasm
AONA[m]	8-amino-7-oxononanoate	mitochondria
APEBU[c]	4-(2-Aminophenyl)-2,4-dioxobutanoate	cytoplasm
APHOPTRIN[c]	N-acetylphosphinothricin	cytoplasm
APOCARB[c]	apo-[carboxylase]	cytoplasm
APOCE[c]	apocytochrome C	cytoplasm
APOCE[m]	apocytochrome C	mitochondria
APOPROT[c]	apoprotein	cytoplasm
APPPA[c]	P1,P3-bis(5'-adenosyl) triphosphate	cytoplasm
APPPPA[c]	P1,P4-bis(5'-adenosyl) tetraphosphate	cytoplasm
APROA[c]	3-aminopropanal	cytoplasm
APRUT[c]	N-acetylputrescine	cytoplasm
APS[c]	5'-adenylyl sulfate	cytoplasm
APS[m]	5'-adenylyl sulfate	mitochondria
ARABIN[b]	Arabinan	plasma membrane
ARABIN[c]	Arabinan	cytoplasm
ARABIN[e]	Arabinan	extracellular space
ARG[c]	L-arginine	cytoplasm
ARG[m]	L-arginine	mitochondria
ARGSUCC[c]	N-(L-arginino)succinate	cytoplasm
ARYLAMINE[c]	arylamine	cytoplasm
ASCOBATE[c]	L-ascorbate	cytoplasm
ASCOBATE[e]	L-ascorbate	extracellular space
ASCOBATE[m]	L-ascorbate	mitochondria
ASER[c]	O-acetyl-L-serine	cytoplasm
ASER[m]	O-acetyl-L-serine	mitochondria
ASN[c]	L-asparagine	cytoplasm
ASN[m]	L-asparagine	mitochondria
ASNTRNA[c]	L-asparaginyl-tRNA(Asn)	cytoplasm
ASNTRNA[m]	L-asparaginyl-tRNA(Asn)	mitochondria
ASP[c]	L-aspartate	cytoplasm
ASP[m]	L-aspartate	mitochondria
ASPSA[c]	L-aspartate 4-semialdehyde	cytoplasm
ASPSA[m]	L-aspartate 4-semialdehyde	mitochondria
ASPTRNA[c]	L-aspartyl-tRNA(Asp)	cytoplasm
ASUC[c]	N6-(1,2-dicarboxyethyl)-AMP	cytoplasm
AT3P2[c]	acylglycerone phosphates	cytoplasm
AT3P2[m]	acylglycerone phosphates	mitochondria
ATN[b]	allantoin	plasma membrane
ATN[c]	allantoin	cytoplasm
ATN[e]	allantoin	extracellular space
ATP[b]	ATP	plasma membrane
ATP[c]	ATP	cytoplasm
ATP[e]	ATP	extracellular space
ATP[m]	ATP	mitochondria
ATP[p]	ATP	peroxisome
ATT[c]	allantoate	cytoplasm
bALA[c]	beta-alanine	cytoplasm
bALA[m]	beta-alanine	mitochondria
BASP[c]	4-phospho-L-aspartate	cytoplasm
BCCP[c]	holo-[carboxylase]	cytoplasm
bDG6P[c]	beta-D-glucose 6-phosphate	cytoplasm
bDGLC[c]	beta-D-glucose	cytoplasm
bDGLC[e]	beta-D-glucose	extracellular space
BETALD[c]	betaine aldehyde	cytoplasm
BETALD[e]	betaine aldehyde	extracellular space
BETALD[m]	betaine aldehyde	mitochondria
BLACTAM[c]	beta-lactam	cytoplasm
BT[c]	biotin	cytoplasm
BT[m]	biotin	mitochondria
BTAMP[c]	biotinyl-5'-AMP	cytoplasm
C100ACP[c]	decanoyl-[acp]	cytoplasm
C100COA[b]	decanoyl-CoA	plasma membrane
C100COA[c]	decanoyl-CoA	cytoplasm
C100COA[m]	decanoyl-CoA	mitochondria
C100COA[p]	decanoyl-CoA	peroxisome
C10DACP[c]	trans-dec-2-enoyl-[acp]	cytoplasm
C10DCOA[b]	trans-dec-2-enoyl-CoA	plasma membrane
C10DCOA[c]	trans-dec-2-enoyl-CoA	cytoplasm
C10DCOA[m]	trans-dec-2-enoyl-CoA	mitochondria
C10DCOA[p]	trans-dec-2-enoyl-CoA	peroxisome
C10HACP[c]	3-hydroxydecanoyl-[acp]	cytoplasm
C10HACP[m]	3-hydroxydecanoyl-[acp]	mitochondria
C10HCOA[c]	3-hydroxydecanoyl-CoA	cytoplasm
C10HCOA[m]	3-hydroxydecanoyl-CoA	mitochondria
C10OACP[c]	3-oxodecanoyl-[acp]	cytoplasm
C10OACP[m]	3-oxodecanoyl-[acp]	mitochondria
C10OCOA[m]	3-oxodecanoyl-CoA	mitochondria
C10OCOA[p]	3-oxodecanoyl-CoA	peroxisome
C120ACP[c]	lauroyl-[acp]	cytoplasm
C120CAR[c]	dodecanoyl-carnitine	cytoplasm
C120CAR[m]	dodecanoyl-carnitine	mitochondria
C120COA[b]	lauroyl-CoA	plasma membrane
C120COA[c]	lauroyl-CoA	cytoplasm
C120COA[m]	lauroyl-CoA	mitochondria
C120COA[p]	lauroyl-CoA	peroxisome
C120DCOA[c]	trans-lauroyl-CoA	cytoplasm
C120DCOA[m]	trans-lauroyl-CoA	mitochondria
C120HCOA[c]	3-hydroxylauroyl-CoA	cytoplasm
C120HCOA[m]	3-hydroxylauroyl-CoA	mitochondria
C12CCOA[m]	cis-3-dodecenoyl-CoA	mitochondria
C12DACP[c]	trans-dodec-2-enoyl-[acp]	cytoplasm
C12DCOA[b]	trans-dodec-2-enoyl-CoA	plasma membrane
C12DCOA[c]	trans-dodec-2-enoyl-CoA	cytoplasm
C12DCOA[m]	trans-dodec-2-enoyl-CoA	mitochondria
C12DCOA[p]	trans-dodec-2-enoyl-CoA	peroxisome
C12HACP[c]	3-hydrododecenoyl-[acp]	cytoplasm
C12HACP[m]	3-hydrododecenoyl-[acp]	mitochondria
C12HCOA[c]	3-hydrododecenoyl-CoA	cytoplasm
C12HCOA[m]	3-hydrododecenoyl-CoA	mitochondria
C12OACP[c]	3-oxolauroyl-[acp]	cytoplasm
C12OACP[m]	3-oxolauroyl-[acp]	mitochondria
C12OCOA[m]	3-oxolauroyl-CoA	mitochondria
C12OCOA[p]	3-oxolauroyl-CoA	peroxisome
C140[c]	myristate	cytoplasm
C140ACP[c]	myristoyl-[acp]	cytoplasm
C140CAR[c]	myristoyl-Carnitine	cytoplasm
C140CAR[m]	myristoyl-Carnitine	mitochondria
C140COA[b]	myristoyl-CoA	plasma membrane
C140COA[c]	myristoyl-CoA	cytoplasm
C140COA[m]	myristoyl-CoA	mitochondria
C140COA[p]	myristoyl-CoA	peroxisome
C140DCOA[c]	trans-myristoyl-CoA	cytoplasm
C140DCOA[m]	trans-myristoyl-CoA	mitochondria
C140HCOA[c]	3-hydroxymyristoyl-CoA	cytoplasm
C140HCOA[m]	3-hydroxymyristoyl-CoA	mitochondria
C14DACP[c]	trans-tetradec-2-enoyl-[acp]	cytoplasm
C14DCOA[b]	trans-tetradec-2-enoyl-CoA	plasma membrane
C14DCOA[c]	trans-tetradec-2-enoyl-CoA	cytoplasm
C14DCOA[m]	trans-tetradec-2-enoyl-CoA	mitochondria
C14DCOA[p]	trans-tetradec-2-enoyl-CoA	peroxisome
C14HACP[c]	(2E)-hydrotetradecenoyl-[acp]	cytoplasm
C14HACP[m]	(2E)-hydrotetradecenoyl-[acp]	mitochondria
C14HCOA[c]	(2E)-hydrotetradecenoyl-CoA	cytoplasm
C14HCOA[m]	(2E)-hydrotetradecenoyl-CoA	mitochondria
C14OACP[c]	3-oxomyristoyl-[acp]	cytoplasm
C14OACP[m]	3-oxomyristoyl-[acp]	mitochondria
C14OCOA[m]	3-oxomyristoyl-CoA	mitochondria
C14OCOA[p]	3-oxomyristoyl-CoA	peroxisome
C160[b]	palmitate	plasma membrane
C160[c]	palmitate	cytoplasm
C160[e]	palmitate	extracellular space
C160[m]	palmitate	mitochondria
C160ACP[c]	palmitoyl-[acp]	cytoplasm
C160CAR[c]	palmitoyl-carnitine	cytoplasm
C160CAR[m]	palmitoyl-carnitine	mitochondria
C160COA[b]	palmitoyl-CoA	plasma membrane
C160COA[c]	palmitoyl-CoA	cytoplasm
C160COA[m]	palmitoyl-CoA	mitochondria
C160COA[p]	palmitoyl-CoA	peroxisome
C160DCOA[c]	trans-palmitoyl-CoA	cytoplasm
C160DCOA[m]	trans-palmitoyl-CoA	mitochondria
C160HCOA[c]	3-hydroxypalmitoyl-CoA	cytoplasm
C160HCOA[m]	3-hydroxypalmitoyl-CoA	mitochondria
C161[b]	hexadecenoate	plasma membrane
C161[c]	hexadecenoate	cytoplasm
C161[m]	hexadecenoate	mitochondria
C161COA[b]	hexadecenoyl-CoA	plasma membrane
C161COA[c]	hexadecenoyl-CoA	cytoplasm
C161COA[m]	hexadecenoyl-CoA	mitochondria
C16A[m]	hexadecanal	mitochondria
C16DACP[c]	trans-hexadec-2-enoyl-[acp]	cytoplasm
C16DCOA[b]	trans-hexadec-2-enoyl-CoA	plasma membrane
C16DCOA[c]	trans-hexadec-2-enoyl-CoA	cytoplasm
C16DCOA[m]	trans-hexadec-2-enoyl-CoA	mitochondria
C16DCOA[p]	trans-hexadec-2-enoyl-CoA	peroxisome
C16HACP[c]	(2E)-hydrocyhexenoyl-[acp]	cytoplasm
C16HACP[m]	(2E)-hydrocyhexenoyl-[acp]	mitochondria
C16HCOA[c]	(2E)-hydrocyhexenoyl-CoA	cytoplasm
C16HCOA[m]	(2E)-hydrocyhexenoyl-CoA	mitochondria
C16OACP[c]	3-oxopalmitoyl-[acp]	cytoplasm
C16OACP[m]	3-oxopalmitoyl-[acp]	mitochondria
C16OCOA[m]	3-oxopalmitoyl-CoA	mitochondria
C16OCOA[p]	3-oxopalmitoyl-CoA	peroxisome
C180[c]	stearate	cytoplasm
C180[e]	stearate	extracellular space
C180ACP[c]	stearoyl-[acp]	cytoplasm
C180CAR[c]	stearoyl-Carnitine	cytoplasm
C180CAR[m]	stearoyl-Carnitine	mitochondria
C180COA[b]	stearoyl-CoA	plasma membrane
C180COA[c]	stearoyl-CoA	cytoplasm
C180COA[m]	stearoyl-CoA	mitochondria
C181[b]	oleic acid	plasma membrane
C181[c]	oleic acid	cytoplasm
C181[e]	oleic acid	extracellular space
C181[m]	oleic acid	mitochondria
C181COA[b]	oleoyl-CoA	plasma membrane
C181COA[c]	oleoyl-CoA	cytoplasm
C181COA[m]	oleoyl-CoA	mitochondria
C182[b]	linoleate	plasma membrane
C182[c]	linoleate	cytoplasm
C182[e]	linoleate	extracellular space
C182[m]	linoleate	mitochondria
C182COA[b]	linolenoyl-CoA	plasma membrane
C182COA[c]	linolenoyl-CoA	cytoplasm
C182COA[m]	linolenoyl-CoA	mitochondria
C183[b]	octadecatrienoic acid	plasma membrane
C183[c]	octadecatrienoic acid	cytoplasm
C183[e]	octadecatrienoic acid	extracellular space
C183[m]	octadecatrienoic acid	mitochondria
C183COA[b]	octadecatrienoyl-CoA	plasma membrane
C183COA[c]	octadecatrienoyl-CoA	cytoplasm
C183COA[m]	octadecatrienoyl-CoA	mitochondria
C18DACP[c]	trans-octadec-2-enoyl-[acp]	cytoplasm
C18HACP[c]	3-hydroxystearoyl-[acp]	cytoplasm
C18HACP[m]	3-hydroxystearoyl-[acp]	mitochondria
C18OACP[c]	3-oxostearoyl-[acp]	cytoplasm
C18OACP[m]	3-oxostearoyl-[acp]	mitochondria
C18PSPG[b]	Delta8-phytosphingenine	plasma membrane
C40ACP[c]	butyryl-[acp]	cytoplasm
C40COA[b]	butyryl-CoA	plasma membrane
C40COA[c]	butyryl-CoA	cytoplasm
C40COA[m]	butyryl-CoA	mitochondria
C40COA[p]	butyryl-CoA	peroxisome
C4DACP[c]	trans-but-2-enoyl-[acp]	cytoplasm
C4DCOA[c]	trans-but-2-enoyl-CoA	cytoplasm
C4DCOA[m]	trans-but-2-enoyl-CoA	mitochondria
C4HACP[c]	3-hydroxybutyryl-[acp]	cytoplasm
C4HACP[m]	3-hydroxybutyryl-[acp]	mitochondria
C4HCOA[b]	(S)-3-hydroxybutanoyl-CoA	plasma membrane
C4HCOA[c]	(S)-3-hydroxybutanoyl-CoA	cytoplasm
C4HCOA[m]	(S)-3-hydroxybutanoyl-CoA	mitochondria
C4HCOA[p]	(S)-3-hydroxybutanoyl-CoA	peroxisome
C60ACP[c]	hexanoyl-[acp]	cytoplasm
C60COA[b]	hexanoyl-CoA	plasma membrane
C60COA[c]	hexanoyl-CoA	cytoplasm
C60COA[m]	hexanoyl-CoA	mitochondria
C60COA[p]	hexanoyl-CoA	peroxisome
C6DACP[c]	trans-hex-2-enoyl-[acp]	cytoplasm
C6DCOA[b]	trans-hex-2-enoyl-CoA	plasma membrane
C6DCOA[c]	trans-hex-2-enoyl-CoA	cytoplasm
C6DCOA[m]	trans-hex-2-enoyl-CoA	mitochondria
C6HACP[c]	3-hydroxyhexanoyl-[acp]	cytoplasm
C6HACP[m]	3-hydroxyhexanoyl-[acp]	mitochondria
C6HCOA[c]	3-hydroxyhexanoyl-CoA	cytoplasm
C6HCOA[m]	3-hydroxyhexanoyl-CoA	mitochondria
C6HCOA[p]	3-hydroxyhexanoyl-CoA	peroxisome
C6OACP[c]	3-oxohexanoyl-[acp]	cytoplasm
C6OACP[m]	3-oxohexanoyl-[acp]	mitochondria
C6OCOA[m]	3-oxohexanoyl-CoA	mitochondria
C6OCOA[p]	3-oxohexanoyl-CoA	peroxisome
C80ACP[c]	octanoyl-[acp]	cytoplasm
C80COA[b]	octanoyl-CoA	plasma membrane
C80COA[c]	octanoyl-CoA	cytoplasm
C80COA[m]	octanoyl-CoA	mitochondria
C80COA[p]	octanoyl-CoA	peroxisome
C8DACP[c]	trans-oct-2-enoyl-[acp]	cytoplasm
C8DCOA[b]	trans-oct-2-enoyl-CoA	plasma membrane
C8DCOA[c]	trans-oct-2-enoyl-CoA	cytoplasm
C8DCOA[m]	trans-oct-2-enoyl-CoA	mitochondria
C8DCOA[p]	trans-oct-2-enoyl-CoA	peroxisome
C8HACP[c]	3-hydroxyoctanoyl-[acp]	cytoplasm
C8HACP[m]	3-hydroxyoctanoyl-[acp]	mitochondria
C8HCOA[c]	3-hydroxyoctanoyl-CoA	cytoplasm
C8HCOA[m]	3-hydroxyoctanoyl-CoA	mitochondria
C8OACP[c]	3-oxooctanoyl-[acp]	cytoplasm
C8OACP[m]	3-oxooctanoyl-[acp]	mitochondria
C8OCOA[m]	3-oxooctanoyl-CoA	mitochondria
C8OCOA[p]	3-oxooctanoyl-CoA	peroxisome
Ca[c]	Ca2+	cytoplasm
Ca[m]	Ca2+	mitochondria
CAASP[c]	N-carbamoyl-L-aspartate	cytoplasm
CAAX[c]	protein-cysteine	cytoplasm
CABM[c]	carbamate	cytoplasm
CAFFEATE[c]	Caffeate	cytoplasm
CAFYLAL[c]	Caffeyl alcohol	cytoplasm
CAFYLCOA[c]	Caffeoyl-CoA	cytoplasm
CAIR[c]	1-(5-phospho-D-ribosyl)-5-amino-4-imidazolecarboxylate	cytoplasm
CALH[c]	2-(3-amino-3-carboxypropyl)-L-histidine	cytoplasm
cAMP[b]	3',5'-cyclic AMP	plasma membrane
cAMP[c]	3',5'-cyclic AMP	cytoplasm
CAP[c]	carbamoyl phosphate	cytoplasm
CAP[e]	carbamoyl phosphate	extracellular space
CAR[c]	carnitine	cytoplasm
CAR[m]	carnitine	mitochondria
CARBEST[c]	carboxylic ester	cytoplasm
CARBO[c]	monocarboxylic acid anion	cytoplasm
CARBXCP[c]	1-carboxyvinyl carboxyphosphonate	cytoplasm
CATCH[c]	catechol	cytoplasm
CBCCP[c]	carboxybiotin-carboxyl-carrier protein	cytoplasm
CBHCAP[c]	3-isopropylmalate	cytoplasm
CCANOL[c]	cycloartenol	cytoplasm
CCECNOL[b]	cycloeucalenol	plasma membrane
CCECNOL[c]	cycloeucalenol	cytoplasm
CDP[c]	CDP	cytoplasm
CDP[m]	CDP	mitochondria
CDPCHO[c]	CDP-choline	cytoplasm
CDPDG[b]	CDP-diacylglycerols	plasma membrane
CDPETN[c]	CDP-ethanolamine	cytoplasm
CELLOB[c]	cellobiose	cytoplasm
CELLOB[e]	cellobiose	extracellular space
CELLOB1,5[c]	cellobiono-1,5-lactone	cytoplasm
CELLU[e]	cellulose	extracellular space
CER1[b]	ceramides	plasma membrane
CER1[c]	ceramides	cytoplasm
CER1[e]	ceramides	extracellular space
CER2[b]	dihydroceramides	plasma membrane
CER2[c]	dihydroceramides	cytoplasm
CER2[e]	dihydroceramides	extracellular space
CER3[c]	phytoceramides	cytoplasm
CER3[e]	phytoceramides	extracellular space
CGLY[b]	L-cysteinylglycine	plasma membrane
CGLY[c]	L-cysteinylglycine	cytoplasm
cGMP[b]	3',5'-cyclic GMP	plasma membrane
cGMP[c]	3',5'-cyclic GMP	cytoplasm
CHCOA[c]	pimeloyl-CoA	cytoplasm
CHCOA[m]	pimeloyl-CoA	mitochondria
CHIB[b]	chitobiose	plasma membrane
CHIB[c]	chitobiose	cytoplasm
CHIB[e]	chitobiose	extracellular space
CHIBDPD[c]	chitobiosyldiphosphodolichol	cytoplasm
CHIT[b]	chitin	plasma membrane
CHIT[c]	chitin	cytoplasm
CHIT[e]	chitin	extracellular space
CHITO[c]	chitosan	cytoplasm
CHITO[e]	chitosan	extracellular space
CHO[c]	choline	cytoplasm
CHO[e]	choline	extracellular space
CHO[m]	choline	mitochondria
CHOR[c]	chorismate	cytoplasm
CHOR[m]	chorismate	mitochondria
CINNABA[c]	Cinnabarinic acid	cytoplasm
CINNAMATE[c]	trans-Cinnamate	cytoplasm
CINYLCOA[c]	Cinnamoyl-CoA	cytoplasm
CIT[c]	citrate	cytoplasm
CIT[m]	citrate	mitochondria
CITR[c]	L-citrulline	cytoplasm
CL[c]	Diphosphatidylglycerol	cytoplasm
CLCDPDG[b]	CDP-diacylglycerol	plasma membrane
CLCDPDG[c]	CDP-diacylglycerol	cytoplasm
CLCDPDG[e]	CDP-diacylglycerol	extracellular space
CLCDPDG[m]	CDP-diacylglycerol	mitochondria
CLPIGP[e]	3(3-sn-phosphatidyl)-sn-glycerol 1-phosphate used for cardiolipin biosynthesis	extracellular space
CLPIGP[m]	3(3-sn-phosphatidyl)-sn-glycerol 1-phosphate used for cardiolipin biosynthesis	mitochondria
CMP[b]	CMP	plasma membrane
CMP[c]	CMP	cytoplasm
CMP[e]	CMP	extracellular space
CMP[m]	CMP	mitochondria
CMRYLAL[c]	4-Coumaryl alcohol	cytoplasm
CMRYLCOA[c]	4-coumaroyl-CoA	cytoplasm
CMUSA[c]	2-amino-3-carboxymuconate semialdehyde	cytoplasm
CO2[b]	CO2	plasma membrane
CO2[c]	CO2	cytoplasm
CO2[e]	CO2	extracellular space
CO2[m]	CO2	mitochondria
COA[b]	coenzyme A	plasma membrane
COA[c]	coenzyme A	cytoplasm
COA[m]	coenzyme A	mitochondria
COA[p]	coenzyme A	peroxisome
COBNM[c]	cobinamide	cytoplasm
COFYLAL[c]	Coniferyl alcohol	cytoplasm
COUMARATE[c]	4-Coumarate	cytoplasm
CPAD5P[c]	1-(2-carboxyphenylamino)-1-deoxy-D-ribulose 5-phosphate	cytoplasm
CPGIII[c]	coproporphyrinogen III	cytoplasm
CPGIII[m]	coproporphyrinogen III	mitochondria
CRONYLCOA[c]	crotonoyl-CoA	cytoplasm
CRONYLCOA[m]	crotonoyl-CoA	mitochondria
CSTBO[c]	cis-stilbene oxide	cytoplasm
CTP[b]	CTP	plasma membrane
CTP[c]	CTP	cytoplasm
CTP[m]	CTP	mitochondria
CYANIDE[c]	cyanide	cytoplasm
CYCLOH[c]	cyclohexanone	cytoplasm
CYMEC[c]	holocytochrome c	cytoplasm
CYMEC[m]	holocytochrome c	mitochondria
CYNE[c]	cyanate	cytoplasm
CYS[c]	L-cysteine	cytoplasm
CYS[m]	L-cysteine	mitochondria
CYSTE[c]	L-cysteate	cytoplasm
CYSTE[m]	L-cysteate	mitochondria
CYTD[b]	cytidine	plasma membrane
CYTD[c]	cytidine	cytoplasm
CYTD[e]	cytidine	extracellular space
CYTD[m]	cytidine	mitochondria
CYTS[c]	cytosine	cytoplasm
CYTS[m]	cytosine	mitochondria
D45PI[b]	1-phosphatidyl-1D-myo-inositol 4,5-bisphosphates	plasma membrane
D45PI[c]	1-phosphatidyl-1D-myo-inositol 4,5-bisphosphates	cytoplasm
D45PI[m]	1-phosphatidyl-1D-myo-inositol 4,5-bisphosphates	mitochondria
D45PI[p]	1-phosphatidyl-1D-myo-inositol 4,5-bisphosphates	peroxisome
D6PGC[c]	6-phospho-D-gluconate	cytoplasm
D6PGL[c]	6-O-phosphono-D-glucono-1,5-lactone	cytoplasm
D6RP5P[c]	2,5-diamino-6-hydroxy-4-(5'-phosphoribosylamino)-pyrimidine	cytoplasm
D6RP5P[e]	2,5-diamino-6-hydroxy-4-(5'-phosphoribosylamino)-pyrimidine	extracellular space
D8RL[c]	6,7-dimethyl-8-(1-D-ribityl)lumazine	cytoplasm
DA[c]	deoxyadenosine	cytoplasm
DA[m]	deoxyadenosine	mitochondria
DADP[c]	dADP	cytoplasm
DADP[m]	dADP	mitochondria
DAGLY[b]	diglycerides	plasma membrane
DAGLY[c]	diglycerides	cytoplasm
DAGLY[e]	diglycerides	extracellular space
DAGLY[m]	diglycerides	mitochondria
DAGLY[p]	diglycerides	peroxisome
DAGLYP[b]	1,2-diacylglycerol 3-phosphate	plasma membrane
DAGLYP[c]	1,2-diacylglycerol 3-phosphate	cytoplasm
DALA[c]	D-alanine	cytoplasm
DAMP[c]	dAMP	cytoplasm
DAMP[m]	dAMP	mitochondria
DANNA[c]	7,8-diaminononanoate	cytoplasm
DARAB[c]	D-arabinitol	cytoplasm
DASP[c]	D-aspartate	cytoplasm
DASP[e]	D-aspartate	extracellular space
DATP[c]	dATP	cytoplasm
DATP[m]	dATP	mitochondria
DB4P[c]	2-hydroxy-3-oxobutyl phosphate	cytoplasm
DC[c]	deoxycytidine	cytoplasm
DC[e]	deoxycytidine	extracellular space
DCDP[c]	dCDP	cytoplasm
DCDP[m]	dCDP	mitochondria
DCMP[c]	dCMP	cytoplasm
DCMP[m]	dCMP	mitochondria
DCTP[c]	dCTP	cytoplasm
DCTP[m]	dCTP	mitochondria
DEHXG[c]	3-dehydro-2-deoxy-D-gluconate	cytoplasm
DEHXG[e]	3-dehydro-2-deoxy-D-gluconate	extracellular space
DEHXG[m]	3-dehydro-2-deoxy-D-gluconate	mitochondria
DEHYDG[c]	2-dehydro-D-gluconate	cytoplasm
DEHYDROG[c]	dTDP-4-dehydro-6-deoxy-alpha-D-glucose	cytoplasm
DEMENAQ[c]	demethylmenaquinol	cytoplasm
DEMETHYS[c]	6-demethylsterigmatocystin	cytoplasm
DEXG[c]	2-deoxy-D-gluconic acid	cytoplasm
DEXG[e]	2-deoxy-D-gluconic acid	extracellular space
DEXG[m]	2-deoxy-D-gluconic acid	mitochondria
DEXTRIN[c]	Dextrin	cytoplasm
DG[c]	deoxyguanosine	cytoplasm
DGDP[c]	dGDP	cytoplasm
DGDP[m]	dGDP	mitochondria
DGLC[c]	D-glucose	cytoplasm
DGLC[e]	D-glucose	extracellular space
DGLYCTE[c]	D-glycerate	cytoplasm
DGMP[c]	dGMP	cytoplasm
DGTP[c]	dGTP	cytoplasm
DGTP[m]	dGTP	mitochondria
DHBOPRIN[c]	6,7-dihydropteridine	cytoplasm
DHDBZ[c]	2,3-dihydroxybenzoate	cytoplasm
DHDHDBZ[c]	(2S,3S)-2,3-dihydro-2,3-dihydroxybenzoate	cytoplasm
DHF[c]	dihydrofolate	cytoplasm
DHF[m]	dihydrofolate	mitochondria
DHMVA[c]	(R)-2,3-dihydroxy-3-methylbutanoate	cytoplasm
DHMVA[m]	(R)-2,3-dihydroxy-3-methylbutanoate	mitochondria
DHP[c]	7,8-dihydroneopterin	cytoplasm
DHPT[c]	dihydropteroate	cytoplasm
DHSK[c]	3-dehydroshikimate	cytoplasm
DHSK[m]	3-dehydroshikimate	mitochondria
DHSP[b]	sphinganine 1-phosphate	plasma membrane
DHSP[c]	sphinganine 1-phosphate	cytoplasm
DHSP[m]	sphinganine 1-phosphate	mitochondria
DHSPH[b]	3-dehydrosphinganine	plasma membrane
DHSPH[c]	3-dehydrosphinganine	cytoplasm
DHSPH[m]	3-dehydrosphinganine	mitochondria
DHVAL[c]	(R)-3-hydroxy-3-methyl-2-oxobutanoate	cytoplasm
DHVAL[m]	(R)-3-hydroxy-3-methyl-2-oxobutanoate	mitochondria
DHYDROPT[c]	7,8-dihydropteroate	cytoplasm
DHYDROPTG[c]	7,8-dihydropteroylglutamate	cytoplasm
DHYXPENT[c]	1,2-dihydroxy-5-(methylthio)pent-1-en-3-on	cytoplasm
DIACG[c]	1,2-diacyl-sn-glycerol	cytoplasm
DIDIPC[c]	(S)-2,3-dihydrodipicolinate	cytoplasm
DIGALUNT[c]	Digalacturonate	cytoplasm
DIHYDG[c]	2,5-didehydro-D-gluconate	cytoplasm
DIHYDROOMETHYS[c]	Dihydro-O-methylsterigmatocystin	cytoplasm
DIHYDROSTERIGM[c]	Dihydrosterigmatocystin	cytoplasm
DIMGP[c]	D-erythro-1-(imidazol-4-yl)glycerol 3-phosphate	cytoplasm
DIMP[c]	dIMP	cytoplasm
DIN[c]	deoxyinosine	cytoplasm
DIPHENTH[c]	(+)-(1R,2R)-1,2-diphenylethane-1,2-diol	cytoplasm
DITP[c]	dITP	cytoplasm
DMNAD[c]	deamido-NAD(+)	cytoplasm
DMPP[c]	dimethylallyl diphosphate	cytoplasm
DMSTL[c]	Desmosterol	cytoplasm
DMYOINSITOLCP[c]	1D-myo-inositol 1,2-cyclic phosphate	cytoplasm
DNACYS[c]	DNA containing cytosine	cytoplasm
DNAMCYS[c]	DNA containing 5-methylcytosine	cytoplasm
DOLDP[c]	dolichyl diphosphate	cytoplasm
DOLGPI[b]	dolichyl beta-D-glucosyl phosphate	plasma membrane
DOLMANP[b]	dolichyl beta-D-mannosyl phosphate	plasma membrane
DOLMANP[c]	dolichyl beta-D-mannosyl phosphate	cytoplasm
DOLP[b]	dolichyl phosphate	plasma membrane
DOLP[c]	dolichyl phosphate	cytoplasm
DOPA[c]	3,4-dihydroxyphenethylamine or Dopamine	cytoplasm
DOPAL[c]	3,4-dihydroxyphenylacetaldehyde	cytoplasm
DOPQ[c]	dopaquinone	cytoplasm
DOROA[c]	(S)-dihydroorotate	cytoplasm
DPCOA[c]	dephospho-CoA	cytoplasm
DPCOA[m]	dephospho-CoA	mitochondria
DPTH[c]	2[3-carboxy-3-(methylammonio)propyl]-L-histidine	cytoplasm
DQT[c]	3-dehydroquinate	cytoplasm
DR1P[c]	2-deoxyribose 1-phosphate	cytoplasm
DSAM[c]	S-adenosylmethioninamine	cytoplasm
DT[c]	thymidine	cytoplasm
DTB[c]	dethiobiotin	cytoplasm
DTB[m]	dethiobiotin	mitochondria
DTDP[c]	dTDP	cytoplasm
DTDP[m]	dTDP	mitochondria
DTDPG[c]	dTDP-alpha-D-glucose	cytoplasm
DTMP[c]	dTMP	cytoplasm
DTTP[c]	dTTP	cytoplasm
DTTP[m]	dTTP	mitochondria
DU[c]	deoxyuridine	cytoplasm
DU[e]	deoxyuridine	extracellular space
DUDP[c]	dUDP	cytoplasm
DUDP[m]	dUDP	mitochondria
DUMP[c]	dUMP	cytoplasm
DUMP[m]	dUMP	mitochondria
DUTP[c]	dUTP	cytoplasm
DUTP[m]	dUTP	mitochondria
E4P[c]	D-erythrose 4-phosphate	cytoplasm
ECYS[m]	cysteine-[enzyme]	mitochondria
EPST[b]	episterol	plasma membrane
EPST[c]	episterol	cytoplasm
ERGOSE[c]	sterol ester	cytoplasm
ERGOST[c]	ergosterol	cytoplasm
ERGOTET[c]	5,7,22,24(28)-Ergostatetraenol	cytoplasm
ERGOTRI[c]	5,7,24(28)-Ergostatrienol	cytoplasm
ESULFCYS[m]	S-sulfanylcysteine-[enzyme]	mitochondria
ETH[c]	ethanol	cytoplasm
ETH[m]	ethanol	mitochondria
ETHAM[c]	ethanolamine	cytoplasm
ETHYLN[c]	ethylnitronate	cytoplasm
F26P[c]	D-fructose 2,6-bisphosphate	cytoplasm
F5ADPS[c]	[eIF5A-precursor]-deoxyhypusine	cytoplasm
F5ALYS[c]	[eIF5A-precursor]-lysine	cytoplasm
F6P[b]	D-fructose 6-phosphate	plasma membrane
F6P[c]	D-fructose 6-phosphate	cytoplasm
FAD[c]	FAD	cytoplasm
FAD[m]	FAD	mitochondria
FADH2[c]	FADH2	cytoplasm
FADH2[m]	FADH2	mitochondria
FALD[c]	formaldehyde	cytoplasm
FALD[e]	formaldehyde	extracellular space
FALD[m]	formaldehyde	mitochondria
FDP[c]	beta-D-fructofuranose 1,6-bisphosphate	cytoplasm
FE[c]	Fe2+	cytoplasm
FE[m]	Fe2+	mitochondria
FERI[b]	ferricytochrome c	plasma membrane
FERI[c]	ferricytochrome c	cytoplasm
FERI[m]	ferricytochrome c	mitochondria
FERO[b]	ferrocytochrome c	plasma membrane
FERO[c]	ferrocytochrome c	cytoplasm
FERO[m]	ferrocytochrome c	mitochondria
FERRIB5[c]	ferricytochrome b5	cytoplasm
FERROB5[c]	ferrocytochrome b5	cytoplasm
FERULATE[c]	Ferulate	cytoplasm
FERYLCOA[c]	Feruloyl-CoA	cytoplasm
FEST[c]	fecosterol	cytoplasm
FFA[c]	free fatty acid	cytoplasm
FGAM[c]	2-formamido-N(1)-(5-phospho-D-ribosyl)acetamidine	cytoplasm
FGAR[c]	N(2)-formyl-N(1)-(5-phospho-D-ribosyl)glycinamide	cytoplasm
FGT[c]	S-formylglutathione	cytoplasm
FHKYN5MINE[c]	Formyl-5-hydroxykynurenamine	cytoplasm
FKYN[c]	L-formylkynurenine	cytoplasm
FMN[c]	FMN	cytoplasm
FMNH2[c]	Reduced FMN	cytoplasm
FOR[c]	formate	cytoplasm
FOR[m]	formate	mitochondria
FORAM[c]	formamide	cytoplasm
FPP[c]	2-trans,6-trans-farnesyl diphosphate	cytoplasm
FRU[b]	D-fructose	plasma membrane
FRU[c]	D-fructose	cytoplasm
FRU[e]	D-fructose	extracellular space
FRU[m]	D-fructose	mitochondria
FRU1P[b]	D-fructose 1-phosphate	plasma membrane
FRU1P[c]	D-fructose 1-phosphate	cytoplasm
FTHF[c]	10-formyltetrahydrofolate	cytoplasm
FUACAC[c]	4-fumarylacetoacetate	cytoplasm
FUM[c]	fumarate	cytoplasm
FUM[m]	fumarate	mitochondria
G1P[c]	alpha-D-glucose 1-phosphate	cytoplasm
G1P[e]	alpha-D-glucose 1-phosphate	extracellular space
G35DBDP[c]	Guanosine 3',5'-bis(diphosphate)	cytoplasm
G3D5TP[c]	Guanosine 3'-diphosphate 5'-triphosphate	cytoplasm
G6P[b]	alpha-D-glucose 6-phosphate	plasma membrane
G6P[c]	alpha-D-glucose 6-phosphate	cytoplasm
GA6P[b]	D-glucosamine 6-phosphate	plasma membrane
GA6P[c]	D-glucosamine 6-phosphate	cytoplasm
GABA[c]	gamma-aminobutyrate	cytoplasm
GABA[m]	gamma-aminobutyrate	mitochondria
GABA[p]	gamma-aminobutyrate	peroxisome
GACER[c]	Galactosylceramide	cytoplasm
GAL1P[c]	alpha-D-galactose 1-phosphate	cytoplasm
GALNT[c]	D-galactonate	cytoplasm
GALUNT[c]	D-galacturonate	cytoplasm
GAR[c]	N(1)-(5-phospho-D-ribosyl)glycinamide	cytoplasm
GC[c]	gamma-L-glutamyl-L-cysteine	cytoplasm
GCPPD[c]	glycerophosphodiester	cytoplasm
GCSMN	D-Glucosaminide	extracellular space
GDP[b]	GDP	plasma membrane
GDP[c]	GDP	cytoplasm
GDP[m]	GDP	mitochondria
GDPMAN[b]	GDP-mannose	plasma membrane
GDPMAN[c]	GDP-mannose	cytoplasm
GGPP[c]	geranylgeranyl diphosphate	cytoplasm
GL[b]	glycerol	plasma membrane
GL[c]	glycerol	cytoplasm
GL[e]	glycerol	extracellular space
GL[m]	glycerol	mitochondria
GL3P[b]	sn-glycerol 3-phosphate	plasma membrane
GL3P[c]	sn-glycerol 3-phosphate	cytoplasm
GL3P[e]	sn-glycerol 3-phosphate	extracellular space
GL3P[m]	sn-glycerol 3-phosphate	mitochondria
GLAC[b]	D-galactose	plasma membrane
GLAC[c]	D-galactose	cytoplasm
GLAL[c]	glycoaldehyde	cytoplasm
GLC[b]	alpha-D-glucose	plasma membrane
GLC[c]	alpha-D-glucose	cytoplasm
GLC[e]	alpha-D-glucose	extracellular space
GLCAADPP[b]	D-Glc-alpha-(1->3)-D-Man-alpha-(1->2)-D-Man-alpha-(1->2)-D-Man-alpha-(1->3)-[D-Man-alpha-(1->2)-D-Man-alpha-(1->3)-[D-Man-alpha-(1->2)-D-Man-alpha-(1->6)]-D-Man-alpha-(1->6)]-D-Man-beta-(1->4)-D-GlcNAc-beta-(1->4)-D-GlcNAc-diphosphodolichol	plasma membrane
GLCADP[b]	D-Glc-alpha-(1->3)-D-Glc-alpha-(1->3)-D-Man-alpha-(1->2)-D-Man-alpha-(1->2)-D-Man-alpha-(1->3)-[D-Man-alpha-(1->2)-D-Man-alpha-(1->3)-D-Man-alpha-(1->2)-D-Man-alpha-(1->6)]-D-Man-alpha-(1->6)]-D-Man-beta-(1->4)-D-GlcNAc-beta-(1->4)-D-GlcNAc-diphosphodolichol	plasma membrane
GLCADPP[b]	D-Glc-alpha-(1->2)-D-Glc-alpha-(1->3)-D-Glc-alpha-(1->3)-D-Man-alpha-(1->2)-D-Man-alpha-(1->2)-D-Man-alpha-(1->3)-[D-Man-alpha-(1->2)-D-Man-alpha-(1->3)-[D-Man-alpha-(1->2)-D-Man-alpha-(1->6)]-D-Man-alpha-(1->6)]-D-Man-beta-(1->4)-D-GlcNAc-beta-(1->4)-D-GlcNAc-diphosphodolichol	plasma membrane
GLCN[b]	D-glucosamine	plasma membrane
GLCN[c]	D-glucosamine	cytoplasm
GLCN[e]	D-glucosamine	extracellular space
GLCNT[c]	D-gluconate	cytoplasm
GLN[b]	L-glutamine	plasma membrane
GLN[c]	L-glutamine	cytoplasm
GLN[e]	L-glutamine	extracellular space
GLN[m]	L-glutamine	mitochondria
GLN[p]	L-glutamine	peroxisome
GLTCOA[c]	glutaryl-CoA	cytoplasm
GLTCOA[m]	glutaryl-CoA	mitochondria
GLU[b]	L-glutamate	plasma membrane
GLU[c]	L-glutamate	cytoplasm
GLU[e]	L-glutamate	extracellular space
GLU[m]	L-glutamate	mitochondria
GLU[p]	L-glutamate	peroxisome
GLUCN[c]	D-glucuronate	cytoplasm
GLUCRE[b]	beta-D-glucuronoside	plasma membrane
GLUCRE[c]	beta-D-glucuronoside	cytoplasm
GLUCRE[m]	beta-D-glucuronoside	mitochondria
GLUCRE[p]	beta-D-glucuronoside	peroxisome
GLUG1SAL[c]	L-glutamate 1-semialdehyde	cytoplasm
GLUGSAL[c]	L-glutamate 5-semialdehyde	cytoplasm
GLUGSAL[m]	L-glutamate 5-semialdehyde	mitochondria
GLUP[b]	D-alpha-glutamyl phosphate	plasma membrane
GLUP[c]	D-alpha-glutamyl phosphate	cytoplasm
GLUP[m]	D-alpha-glutamyl phosphate	mitochondria
GLX[c]	glyoxylate	cytoplasm
GLX[m]	glyoxylate	mitochondria
GLX[p]	glyoxylate	peroxisome
GLY[c]	glycine	cytoplasm
GLY[m]	glycine	mitochondria
GLYAL[c]	D-glyceraldehyde	cytoplasm
GLYAL[e]	D-glyceraldehyde	extracellular space
GLYAL[m]	D-glyceraldehyde	mitochondria
GLYBET[c]	Glycine betaine	cytoplasm
GLYBET[m]	Glycine betaine	mitochondria
GLYCEROCHO[b]	Glycerophosphocholine	plasma membrane
GLYCEROCHO[c]	Glycerophosphocholine	cytoplasm
GLYCEROETM[b]	Glycerophosphoethanolamine	plasma membrane
GLYCEROETM[c]	Glycerophosphoethanolamine	cytoplasm
GLYCODEX[c]	limited dextrin-[glycogen phosphorylase]	cytoplasm
GLYCODEX[e]	limited dextrin-[glycogen phosphorylase]	extracellular space
GLYCP[c]	glycerol 1-phosphate	cytoplasm
GLYLCR[b]	Glucosyl-ceramide	plasma membrane
GLYN[c]	glycerone	cytoplasm
GLYNIN[c]	glycogenin	cytoplasm
GLYTRNA[c]	glycyl-tRNA(Gly)	cytoplasm
GMP[b]	GMP	plasma membrane
GMP[c]	GMP	cytoplasm
GN[c]	guanine	cytoplasm
GN[e]	guanine	extracellular space
GPP[c]	geranyl diphosphate	cytoplasm
GSN[c]	guanosine	cytoplasm
GTP[b]	GTP	plasma membrane
GTP[c]	GTP	cytoplasm
GTP[m]	GTP	mitochondria
GUANOA[c]	guanidinoacetate	cytoplasm
GUAYLNIN[c]	Guaiacyl lignin	cytoplasm
GULACNE[m]	L-gulono-1,4-lactone	mitochondria
H_PO[b]	H(+)	plasma membrane
H_PO[c]	H(+)	cytoplasm
H_PO[e]	H(+)	extracellular space
H_PO[m]	H(+)	mitochondria
H2O[b]	H2O	plasma membrane
H2O[c]	H2O	cytoplasm
H2O[e]	H2O	extracellular space
H2O[m]	H2O	mitochondria
H2O[p]	H2O	peroxisome
H2O2[b]	hydrogen peroxide	plasma membrane
H2O2[c]	hydrogen peroxide	cytoplasm
H2O2[e]	hydrogen peroxide	extracellular space
H2O2[m]	hydrogen peroxide	mitochondria
H2O2[p]	hydrogen peroxide	peroxisome
H2S[c]	H2S	cytoplasm
H2S[m]	H2S	mitochondria
H2SO3[c]	sulfite	cytoplasm
H2SO3[e]	sulfite	extracellular space
H2SO3[m]	sulfite	mitochondria
H3MCOA[c]	(S)-3-hydroxy-3-methylglutaryl-CoA	cytoplasm
H3MCOA[m]	(S)-3-hydroxy-3-methylglutaryl-CoA	mitochondria
HACN[b]	homoaconitate	plasma membrane
HACN[c]	homoaconitate	cytoplasm
HACN[m]	homoaconitate	mitochondria
HAN[c]	3-hydroxyanthranilate	cytoplasm
HCIT[b]	homocitrate	plasma membrane
HCIT[c]	homocitrate	cytoplasm
HCIT[m]	homocitrate	mitochondria
HCO3[c]	HCO3	cytoplasm
HCO3[e]	HCO3	extracellular space
HCO3[m]	HCO3	mitochondria
HCOFYLAL[c]	5-Hydroxyconiferyl alcohol	cytoplasm
HCYS[c]	L-homocysteine	cytoplasm
HCYS[m]	L-homocysteine	mitochondria
HEME_A[b]	heme A	plasma membrane
HEME_O[b]	heme O	plasma membrane
HEX6LACT[c]	hexano-6-lactone	cytoplasm
HFERYLCOA[c]	5-Hydroxyferuloyl-CoA	cytoplasm
HFERYLIC[c]	5-Hydroxyferulic acid methyl ester	cytoplasm
HGUAYLNIN[c]	5-Hydroxy-guaiacyl lignin	cytoplasm
HHTRNA[c]	L-histidyl-tRNA(His)	cytoplasm
HICIT[c]	homoisocitrate	cytoplasm
HIS[c]	L-histidine	cytoplasm
HISLYS[c]	histone L-lysine	cytoplasm
HISOL[c]	L-histidinol	cytoplasm
HISOLP[c]	L-histidinol phosphate	cytoplasm
HISTAMINE[c]	Histamine	cytoplasm
HIURTE[b]	5-hydroxyisourate	plasma membrane
HIURTE[e]	5-hydroxyisourate	extracellular space
HIURTE[p]	5-hydroxyisourate	peroxisome
HKYN[c]	3-hydroxykynurenine	cytoplasm
HKYN[m]	3-hydroxykynurenine	mitochondria
HKYN5[c]	5-hydroxykynurenine	cytoplasm
HKYN5MINE[c]	5-Hydroxykynurenamine	cytoplasm
HMTB[c]	hydroxymethylbilane	cytoplasm
HMTB[m]	hydroxymethylbilane	mitochondria
HNO2[c]	nitrite	cytoplasm
HNO2[m]	nitrite	mitochondria
HNO3[c]	nitrate	cytoplasm
HOMOGEN[c]	homogentisate	cytoplasm
HPHNYLNIN[c]	p-Hydroxyphenyl lignin	cytoplasm
HSER[c]	L-homoserine	cytoplasm
HSER[m]	L-homoserine	mitochondria
HTMLS[m]	3-hydroxy-N6,N6,N6-trimethyl-L-lysine	mitochondria
HX[b]	HX	plasma membrane
HX[c]	HX	cytoplasm
HXPYR[c]	Hydroxypyruvate	cytoplasm
HYBUTATE[c]	(R)-3-hydroxybutanoate	cytoplasm
HYDBZ[c]	2,5-dihydroxybenzoate	cytoplasm
HYDGLR[c]	(S)-2-hydroxyglutarate	cytoplasm
HYDROQ[c]	Hydroquinone	cytoplasm
HYGTA[c]	S-(hydroxymethyl)glutathione	cytoplasm
HYHYPREATE[c]	2-Hydroxy-3-(4-hydroxyphenyl)propenoate	cytoplasm
HYISOBYCOA[b]	(S)-3-hydroxy-isobutyryl-CoA	plasma membrane
HYISOBYCOA[c]	(S)-3-hydroxy-isobutyryl-CoA	cytoplasm
HYISOBYCOA[m]	(S)-3-hydroxy-isobutyryl-CoA	mitochondria
HYISOBYR[b]	(S)-3-hydroxy-isobutyrate	plasma membrane
HYISOBYR[m]	(S)-3-hydroxy-isobutyrate	mitochondria
HYPRO[m]	trans-4-hydroxy-L-proline	mitochondria
HYTTHBOTR[c]	4a-hydroxytetrahydrobiopterin	cytoplasm
HYXN[c]	hypoxanthine	cytoplasm
HYXPDAL[c]	4-Hydroxyphenylacetaldehyde	cytoplasm
ICIT[c]	isocitrate	cytoplasm
ICIT[m]	isocitrate	mitochondria
ICIT[p]	isocitrate	peroxisome
ICZYMST[c]	4-Methylzymosterol-carboxylate	cytoplasm
IDP[c]	IDP	cytoplasm
IDP[m]	IDP	mitochondria
IGP[c]	1-(indol-3-yl)glycerol 3-phosphate	cytoplasm
IIZYMST[c]	intermediate zymosterol II	cytoplasm
ILE[c]	L-isoleucine	cytoplasm
ILE[m]	L-isoleucine	mitochondria
IMACP[c]	3-(imidazol-4-yl)-2-oxopropyl phosphate	cytoplasm
IMP[c]	IMP	cytoplasm
IMP[m]	IMP	mitochondria
INS[c]	inosine	cytoplasm
IPPMAL[c]	2-isopropylmalate	cytoplasm
IPPP[c]	isopentenyl diphosphate	cytoplasm
ISOBUCOA[c]	isobutyryl-CoA	cytoplasm
ITP[c]	ITP	cytoplasm
ITP[m]	ITP	mitochondria
KEMYOI[c]	2-keto-myo-inositol	cytoplasm
KYN[c]	L-kynurenine	cytoplasm
KYN[m]	L-kynurenine	mitochondria
LAC[c]	(R)-lactate	cytoplasm
LAC[e]	(R)-lactate	extracellular space
LAC[m]	(R)-lactate	mitochondria
LACT[b]	lactose	plasma membrane
LACT[c]	lactose	cytoplasm
LAlaTRNA[c]	L-alanyl-tRNA(Ala)	cytoplasm
LAOL[b]	L-Arabitol	plasma membrane
LAOL[c]	L-Arabitol	cytoplasm
LAOL[e]	L-Arabitol	extracellular space
LARAB[b]	L-arabinose	plasma membrane
LARAB[c]	L-arabinose	cytoplasm
LARAB[e]	L-arabinose	extracellular space
LATHOSTEROL[c]	Lathosterol	cytoplasm
LCysTRNA[c]	L-cysteinyl-tRNA(Cys)	cytoplasm
LEU[c]	L-leucine	cytoplasm
LEU[m]	L-leucine	mitochondria
LEUKA[c]	leukotriene A4	cytoplasm
LEUKB[c]	leukotriene B4	cytoplasm
LGLAC[c]	L-galactose	cytoplasm
LGLAC1,4[c]	L-galactono-1,4-lactone	cytoplasm
LGLNTRNA[c]	L-glutaminyl-tRNA(Gln)	cytoplasm
LGLUTRNA[c]	L-glutamyl-tRNA(Glu)	cytoplasm
LGLUTRNA[m]	L-glutamyl-tRNA(Glu)	mitochondria
LGT[c]	(R)-S-lactoylglutathione	cytoplasm
LGT[e]	(R)-S-lactoylglutathione	extracellular space
LILEUTRNA[c]	L-isoleucyl-tRNA(Ile)	cytoplasm
LILEUTRNA[m]	L-isoleucyl-tRNA(Ile)	mitochondria
LIPACP[c]	Lipoyl-ACP	cytoplasm
LIPAMP[c]	lipoyl-AMP	cytoplasm
LIPIC[c]	lipoic acid	cytoplasm
LIPO[c]	lipoamide	cytoplasm
LIPO[m]	lipoamide	mitochondria
LLAC[c]	(S)-lactate	cytoplasm
LLCT[c]	L-cystathionine	cytoplasm
LLCT[m]	L-cystathionine	mitochondria
LLDMH[c]	LL-2,6-diaminoheptanedioate	cytoplasm
LLeuTRNA[c]	L-leucyl-tRNA(Leu)	cytoplasm
LLeuTRNA[m]	L-leucyl-tRNA(Leu)	mitochondria
LLTRNA[c]	L-lysyl-tRNA(Lys)	cytoplasm
LMETTRNA[c]	L-methionyl-tRNA(Met)	cytoplasm
LMETTRNA[m]	L-methionyl-tRNA(Met)	mitochondria
LNST[c]	lanosterol	cytoplasm
LPA[c]	lysophosphatidate	cytoplasm
LPA[m]	lysophosphatidate	mitochondria
LPC[b]	lysophosphatidylcholine	plasma membrane
LPC[c]	lysophosphatidylcholine	cytoplasm
LPE[b]	Lysophosphatidylethanolamine	plasma membrane
LPE[c]	Lysophosphatidylethanolamine	cytoplasm
LPheTRNA[c]	L-phenylalanyl-tRNA(Phe)	cytoplasm
LPROTRNA[c]	L-prolyl-tRNA(Pro)	cytoplasm
LPROTRNA[m]	L-prolyl-tRNA(Pro)	mitochondria
LQUIN[c]	L-quinate	cytoplasm
LRHAM[c]	L-rhamnofuranose	cytoplasm
LRHAM14L[c]	L-Rhamnono-1,4-lactone	cytoplasm
LSERTRNA[c]	L-seryl-tRNA(Ser)	cytoplasm
LSERTRNA[m]	L-seryl-tRNA(Ser)	mitochondria
LTHETRNA[c]	L-threonyl-tRNA(Thr)	cytoplasm
LTyrTRNA[c]	L-tyrosyl-tRNA(Tyr)	cytoplasm
LTyrTRNA[m]	L-tyrosyl-tRNA(Tyr)	mitochondria
LValTRNA[c]	L-valyl-tRNA(Val)	cytoplasm
LXUL[b]	L-xylulose	plasma membrane
LXUL[c]	L-xylulose	cytoplasm
LXUL[e]	L-xylulose	extracellular space
LYS[c]	L-lysine	cytoplasm
LYS[m]	L-lysine	mitochondria
LYSOPAF[b]	1-alkyl-sn-glycero-3-phosphocholine	plasma membrane
MACAC[c]	4-maleylacetoacetate	cytoplasm
MAGLY[c]	1-monoglycerides	cytoplasm
MAGLY[e]	1-monoglycerides	extracellular space
MAL[c]	(S)-malate	cytoplasm
MAL[m]	(S)-malate	mitochondria
MAL[p]	(S)-malate	peroxisome
MALACP[c]	malonyl-[acp]	cytoplasm
MALACP[m]	malonyl-[acp]	mitochondria
MALACP_MES[c]	malonyl-[acyl-carrier protein] methyl ester	cytoplasm
MALCOA[c]	malonyl-CoA	cytoplasm
MALCOA[m]	malonyl-CoA	mitochondria
MAN[b]	D-mannose	plasma membrane
MAN[c]	D-mannose	cytoplasm
MAN[e]	D-mannose	extracellular space
MAN1P[c]	D-mannose 1-phosphate	cytoplasm
MAN1P[m]	D-mannose 1-phosphate	mitochondria
MAN6P[b]	D-mannose 6-phosphate	plasma membrane
MAN6P[c]	D-mannose 6-phosphate	cytoplasm
MAN6P[m]	D-mannose 6-phosphate	mitochondria
MANCHIBDPD[c]	beta-(1->4)-D-mannosylchitobiosyldiphosphodolichol	cytoplasm
MANDPP[c]	D-Man-alpha-(1->3)-D-Man-beta-(1->4)-D-GlcNAc-beta-(1->4)-D-GlcNAc-diphosphodolichol	cytoplasm
MANDPPD[b]	D-Man-alpha-(1->3)-[D-Man-alpha-(1->6)]-D-Man-beta-(1->4)-D-GlcNAc-beta-(1->4)-D-GlcNAc-diphosphodolichol	plasma membrane
MANDPPD[c]	D-Man-alpha-(1->3)-[D-Man-alpha-(1->6)]-D-Man-beta-(1->4)-D-GlcNAc-beta-(1->4)-D-GlcNAc-diphosphodolichol	cytoplasm
MANNACD[b]	D-Man-alpha-(1->2)-D-Man-alpha-(1->2)-D-Man-alpha-(1->3)-[D-Man-alpha-(1->6)]-D-Man-beta-(1->4)-D-GlcNAc-beta-(1->4)-D-GlcNAc-diphosphodolichol	plasma membrane
MANNACDD[b]	D-Man-alpha-(1->2)-D-Man-alpha-(1->2)-D-Man-alpha-(1->3)-(D-Man-alpha-(1->3)-D-Man-alpha-(1->6))-D-Man-beta-(1->4)-D-GlcNAc-beta-(1->4)-D-GlcNAc-diphosphodolichol	plasma membrane
MANNAN[b]	mannan	plasma membrane
MANNAN[c]	mannan	cytoplasm
MANNAN[e]	mannan	extracellular space
MANNP[c]	O-D-mannosylprotein	cytoplasm
MANTRIOSE[c]	Manninotriose	cytoplasm
MASCORBATE[c]	monodehydroascorbate	cytoplasm
MASCORBATE[e]	monodehydroascorbate	extracellular space
MASCORBATE[m]	monodehydroascorbate	mitochondria
MAYLPYR[c]	maleylpyruvate	cytoplasm
MCCANOL[b]	24-Methylene-cycloartenol	plasma membrane
MCCANOL[c]	24-Methylene-cycloartenol	cytoplasm
MCECOA[b]	2-methylacetoacetyl-CoA	plasma membrane
MCECOA[c]	2-methylacetoacetyl-CoA	cytoplasm
MCECOA[m]	2-methylacetoacetyl-CoA	mitochondria
MCECOA[p]	2-methylacetoacetyl-CoA	peroxisome
MCRCOA[c]	3-methylbut-2-enoyl-CoA	cytoplasm
MCRCOA[m]	3-methylbut-2-enoyl-CoA	mitochondria
MCRLCOA[c]	Methacrylyl CoA	cytoplasm
MCRLCOA[m]	Methacrylyl CoA	mitochondria
MDEXTRIN[c]	Maltodextrin	cytoplasm
MEBUELCOA[c]	trans2-methyl-but-2-enoyl coA	cytoplasm
MEBUELCOA[m]	trans2-methyl-but-2-enoyl coA	mitochondria
MELATONIN[c]	Melatonin	cytoplasm
MELI[c]	melibiose	cytoplasm
MENAQ[c]	menaquinol	cytoplasm
MET[c]	L-methionine	cytoplasm
MET[m]	L-methionine	mitochondria
METBUCOA[c]	2-methylbutanoyl-CoA	cytoplasm
METBUCOA[m]	2-methylbutanoyl-CoA	mitochondria
METBYCOA[b]	2-methyl-2-hydroxybutyryl-CoA	plasma membrane
METBYCOA[c]	2-methyl-2-hydroxybutyryl-CoA	cytoplasm
METBYCOA[m]	2-methyl-2-hydroxybutyryl-CoA	mitochondria
METHF[c]	5,10-methenyltetrahydrofolate	cytoplasm
METHF[m]	5,10-methenyltetrahydrofolate	mitochondria
METHIR1P[c]	S-methyl-5-thio-D-ribulose 1-phosphate	cytoplasm
METHIR1P[m]	S-methyl-5-thio-D-ribulose 1-phosphate	mitochondria
METHOL[c]	methanol	cytoplasm
METHOL[e]	methanol	extracellular space
METHOL[m]	methanol	mitochondria
METHPENP[c]	5-(methylthio)-2,3-dioxopentyl phosphate	cytoplasm
METHPENP[m]	5-(methylthio)-2,3-dioxopentyl phosphate	mitochondria
METNIC[c]	1-methylnicotinamide	cytoplasm
METTHF[c]	5,10-methylenetetrahydrofolate	cytoplasm
METTHF[m]	5,10-methylenetetrahydrofolate	mitochondria
MFEST[b]	Methylfecosterol	plasma membrane
MGCOA[c]	trans-3-methylglutaconyl-CoA	cytoplasm
MGCOA[m]	trans-3-methylglutaconyl-CoA	mitochondria
MI1P[c]	1D-myo-inositol 3-phosphate	cytoplasm
MLEPL[b]	4,4-dimethyl-5alpha-cholest-7-en-3beta-ol	plasma membrane
MLEPNOL[b]	24-Methylene-lophenol	plasma membrane
MLT[c]	maltose	cytoplasm
MLT[e]	maltose	extracellular space
MLTIOSE[c]	maltotriose	cytoplasm
MLTIOSE[e]	maltotriose	extracellular space
MLTOSE[c]	maltotetraose	cytoplasm
MMSHY[c]	Methylmalonate semialdehyde	cytoplasm
MMSHY[m]	Methylmalonate semialdehyde	mitochondria
MNT1P[c]	D-Mannitol 1-phosphate	cytoplasm
MONOCBAMIDE[c]	Monocarboxylic acid amide	cytoplasm
MTHF[c]	5-methyltetrahydrofolate	cytoplasm
MTHGXL[c]	methylglyoxal	cytoplasm
MTHIOBUT[c]	4-(methylthio)-2-oxobutanoate	cytoplasm
MTHPTGLU[c]	5-methyltetrahydropteroyltri-L-glutamate	cytoplasm
MTHYLAMINE[c]	Methylamine	cytoplasm
MVL[c]	(R)-mevalonate	cytoplasm
MYOBISPI[b]	1D-myo-inositol 1,4-bisphosphate	plasma membrane
MYOI[b]	myo-inositol	plasma membrane
MYOI[c]	myo-inositol	cytoplasm
N4HBZ[b]	4-hydroxy-3-octaprenylbenzoate	plasma membrane
N4HBZ[c]	4-hydroxy-3-octaprenylbenzoate	cytoplasm
NAC6P[c]	N-acetylmuramate 6-phosphate	cytoplasm
NACET[c]	N-acetylarylamine	cytoplasm
NAD[b]	NAD(+)	plasma membrane
NAD[c]	NAD(+)	cytoplasm
NAD[e]	NAD(+)	extracellular space
NAD[m]	NAD(+)	mitochondria
NAD[p]	NAD(+)	peroxisome
NADH[b]	NADH	plasma membrane
NADH[c]	NADH	cytoplasm
NADH[e]	NADH	extracellular space
NADH[m]	NADH	mitochondria
NADH[p]	NADH	peroxisome
NADP[b]	NADP(+)	plasma membrane
NADP[c]	NADP(+)	cytoplasm
NADP[m]	NADP(+)	mitochondria
NADP[p]	NADP(+)	peroxisome
NADPH[b]	NADPH	plasma membrane
NADPH[c]	NADPH	cytoplasm
NADPH[m]	NADPH	mitochondria
NAG[b]	N-acetyl-D-glucosamine	plasma membrane
NAG[c]	N-acetyl-D-glucosamine	cytoplasm
NAG[e]	N-acetyl-D-glucosamine	extracellular space
NAGA1P[c]	N-acetyl-D-glucosamine 1-phosphate	cytoplasm
NAGA6P[c]	N-acetyl-D-glucosamine 6-phosphate	cytoplasm
NAGDPD[b]	N-acetyl-D-glucosaminyl-diphosphodolichol	plasma membrane
NAGDPD[c]	N-acetyl-D-glucosaminyl-diphosphodolichol	cytoplasm
NAGLU[c]	N-acetyl-L-glutamate	cytoplasm
NAGLU[m]	N-acetyl-L-glutamate	mitochondria
NAGLUP[m]	N-acetyl-L-gamma-glutamyl phosphate	mitochondria
NAGLUS[c]	N-acetyl-L-glutamate 5-semialdehyde	cytoplasm
NAGLUS[m]	N-acetyl-L-glutamate 5-semialdehyde	mitochondria
NAGPMIL[b]	6-(N-acetyl-alpha-D-glucosaminyl)-1-phosphatidyl-1D-myo-inositol	plasma membrane
NAGPMIL[c]	6-(N-acetyl-alpha-D-glucosaminyl)-1-phosphatidyl-1D-myo-inositol	cytoplasm
NAORN[c]	N2-acetyl-L-ornithine	cytoplasm
NAORN[m]	N2-acetyl-L-ornithine	mitochondria
NGPMIL[c]	6-(alpha-D-Glucosaminyl)-1-phosphatidyl-1D-myo-inositol;	cytoplasm
NH3[b]	NH3	plasma membrane
NH3[c]	NH3	cytoplasm
NH3[e]	NH3	extracellular space
NH3[m]	NH3	mitochondria
NH3[p]	NH3	peroxisome
NH4OH[c]	ammonium hydroxide	cytoplasm
NICBERIBO[c]	Nicotinamide beta riboside	cytoplasm
NICD[c]	nicotinamide	cytoplasm
NICNATE[c]	nicotinate	cytoplasm
NICNUCLE[c]	nicotinate D-ribonucleotide	cytoplasm
NIDRINE[c]	nicotinamide ribonucleotide	cytoplasm
NITE[c]	nitrile	cytoplasm
NITROPRO[m]	2-nitropropane	mitochondria
NMN[c]	nicotinamide mononucleotide	cytoplasm
NPEPTIDE[c]	Nalpha-acetylpeptide	cytoplasm
NPP[b]	octaprenyl diphosphate	plasma membrane
NPRAN[c]	N-(5-phospho-D-ribosyl)anthranilate	cytoplasm
NSLLDMH[c]	N-succinyl-LL-2,6-diaminoheptanedioate	cytoplasm
O2[b]	oxygen	plasma membrane
O2[c]	oxygen	cytoplasm
O2[e]	oxygen	extracellular space
O2[m]	oxygen	mitochondria
O2[p]	oxygen	peroxisome
OA[c]	oxaloacetate	cytoplasm
OA[e]	oxaloacetate	extracellular space
OA[m]	oxaloacetate	mitochondria
OA[p]	oxaloacetate	peroxisome
OAHSER[c]	O-acetyl-L-homoserine	cytoplasm
OBSFUL[c]	obtusifoliol	cytoplasm
OBUT[c]	2-oxobutanoate	cytoplasm
OBUT[m]	2-oxobutanoate	mitochondria
OFERN[c]	oxidized [2Fe-2S] ferredoxin	cytoplasm
OGT[b]	oxidized glutathione	plasma membrane
OGT[c]	oxidized glutathione	cytoplasm
OICAP[c]	(2S)-2-isopropyl-3-oxosuccinate	cytoplasm
OICAP[m]	(2S)-2-isopropyl-3-oxosuccinate	mitochondria
OIVAL[c]	(R)-3-methyl-2-oxobutanoate	cytoplasm
OIVAL[m]	(R)-3-methyl-2-oxobutanoate	mitochondria
OMETHYS[c]	O-Methylsterigmatocystin	cytoplasm
OMP[c]	orotidine 5'-phosphate	cytoplasm
OMVAL[c]	2-keto-3-methyl-valerate	cytoplasm
OMVAL[m]	2-keto-3-methyl-valerate	mitochondria
ORN[c]	L-ornithine	cytoplasm
ORN[m]	L-ornithine	mitochondria
OROA[c]	orotate	cytoplasm
OTHIO[c]	thioredoxin disulfide	cytoplasm
OXAL[c]	oxalate	cytoplasm
OXGCO[c]	oxaloglycolate	cytoplasm
OXOGLU[c]	2-oxoglutaramate	cytoplasm
OXOSUCC[c]	2-oxosuccinamate	cytoplasm
P5C[c]	(S)-1-pyrroline-5-carboxylate	cytoplasm
P5C[m]	(S)-1-pyrroline-5-carboxylate	mitochondria
PA[b]	phosphatidate	plasma membrane
PA[c]	phosphatidate	cytoplasm
PA[m]	phosphatidate	mitochondria
PABA[c]	4-aminobenzoate	cytoplasm
PAF[b]	2-acetyl-1-alkyl-sn-glycero-3-phosphocholine	plasma membrane
PALMP[c]	palmitoylglycerone phosphate	cytoplasm
PANT[c]	(R)-pantoate	cytoplasm
PANT[m]	(R)-pantoate	mitochondria
PAP[c]	adenosine 3',5'-bisphosphate	cytoplasm
PAPS[c]	3'-phospho-5'-adenylyl sulfate	cytoplasm
PARAXAN[c]	Paraxanthine	cytoplasm
PAYL[c]	3'-phospho-adenylate	cytoplasm
PC[b]	phosphatidylcholines	plasma membrane
PC[c]	phosphatidylcholines	cytoplasm
PC[m]	phosphatidylcholines	mitochondria
PCACE[c]	3,4-dihydroxybenzoate	cytoplasm
PCHO[c]	choline phosphate	cytoplasm
PCHO[e]	choline phosphate	extracellular space
PDME[b]	phosphatidyl-N-dimethylethanolamine	plasma membrane
PDXAL[c]	pyridoxal	cytoplasm
PDXAM[c]	pyridoxamine	cytoplasm
PDXAM5PI[c]	pyridoxamine 5'-phosphate	cytoplasm
PDXI[c]	pyridoxine	cytoplasm
PDXIPI[c]	pyridoxine-phosphate	cytoplasm
PDXL5PI[c]	pyridoxal 5'-phosphate	cytoplasm
PE[b]	phosphatidylethanolamines	plasma membrane
PE[c]	phosphatidylethanolamines	cytoplasm
PE[m]	phosphatidylethanolamines	mitochondria
PEA[c]	Phenethylamine	cytoplasm
PEAIDE[c]	Phenylacetamide	cytoplasm
PEAL[c]	Phenylacetaldehyde	cytoplasm
PEP[c]	phosphoenolpyruvate	cytoplasm
PEPTIDE[c]	peptide	cytoplasm
PETHM[c]	ethanolamine phosphate	cytoplasm
PETHM[m]	ethanolamine phosphate	mitochondria
PG[c]	phosphatidylglycerol	cytoplasm
PG[m]	phosphatidylglycerol	mitochondria
PHE[c]	L-phenylalanine	cytoplasm
PHE[m]	L-phenylalanine	mitochondria
PHEME[b]	protoheme	plasma membrane
PHEME[c]	protoheme	cytoplasm
PHEME[m]	protoheme	mitochondria
PHEN[c]	prephenate	cytoplasm
PHOPTRIN[c]	phosphinothricin	cytoplasm
PHOSPT35P[c]	1-phosphatidyl-1D-myo-inositol 3,5-bisphosphate	cytoplasm
PHP[c]	3-phosphonooxypyruvate	cytoplasm
PHP[m]	3-phosphonooxypyruvate	mitochondria
PHPYR[c]	keto-phenylpyruvate	cytoplasm
PHPYR[m]	keto-phenylpyruvate	mitochondria
PHSER[c]	O-phospho-L-homoserine	cytoplasm
PHSP[b]	phytosphingosine 1-phosphate	plasma membrane
PHSP[c]	phytosphingosine 1-phosphate	cytoplasm
PHSP[m]	phytosphingosine 1-phosphate	mitochondria
PI[b]	phosphate	plasma membrane
PI[c]	phosphate	cytoplasm
PI[e]	phosphate	extracellular space
PI[m]	phosphate	mitochondria
PINS[b]	1-phosphatidyl-1D-myo-inositols	plasma membrane
PINS[c]	1-phosphatidyl-1D-myo-inositols	cytoplasm
PINS4P[b]	1-phosphatidyl-1D-myo-inositol 4-phosphates	plasma membrane
PINS4P[c]	1-phosphatidyl-1D-myo-inositol 4-phosphates	cytoplasm
PINS4P[m]	1-phosphatidyl-1D-myo-inositol 4-phosphates	mitochondria
PINSP[c]	1-phosphatidyl-1D-myo-inositol 3-phosphates	cytoplasm
PMME[b]	phosphatidyl-N-methylethanolamines	plasma membrane
PMVL[c]	(R)-5-phosphomevalonate	cytoplasm
PNTO[c]	(R)-pantothenate	cytoplasm
PNTO[m]	(R)-pantothenate	mitochondria
PPBG[c]	porphobilinogen	cytoplasm
PPBG[m]	porphobilinogen	mitochondria
PPGIX[c]	Protoporphyrinogen-IX	cytoplasm
PPGIX[m]	Protoporphyrinogen-IX	mitochondria
PPI[b]	diphosphate	plasma membrane
PPI[c]	diphosphate	cytoplasm
PPI[m]	diphosphate	mitochondria
PPI[p]	diphosphate	peroxisome
PPMAL[c]	2-isopropylmaleate	cytoplasm
PPMVL[c]	(R)-5-diphosphomevalonate	cytoplasm
PPRIX[c]	protoporphyrin	cytoplasm
PPRIX[m]	protoporphyrin	mitochondria
PQ[c]	Pyrroloquinoline quinone	cytoplasm
PQ[e]	Pyrroloquinoline quinone	extracellular space
PQH2[c]	Pyrroloquinoline quinol	cytoplasm
PQH2[e]	Pyrroloquinoline quinol	extracellular space
PRAM[c]	5-phospho-D-ribosylamine	cytoplasm
PRBAMP[c]	phosphoribosyl-AMP	cytoplasm
PRBATP[c]	1-(5-phospho-D-ribosyl)-ATP	cytoplasm
PRECOR[c]	precorrins	cytoplasm
PRECOR[e]	precorrins	extracellular space
PRFICA[c]	5-formamido-1-(5-phospho-D-ribosyl)imidazole-4-carboxamide	cytoplasm
PRFP[c]	1-(5-phospho-D-ribosyl)-5-[(5-phospho-D-ribosylamino)methylideneamino]imidazole-4-carboxamide	cytoplasm
PRLP[c]	-5[(5-phospho-1-deoxy-D-ribulos-1-ylamino)methylideneamino]-1-(5-phospho-D-ribosyl)imidazole-4-carboxamide	cytoplasm
PRO[c]	L-proline	cytoplasm
PRO[m]	L-proline	mitochondria
PROP[c]	propionate	cytoplasm
PROPCOA[c]	propionyl-CoA	cytoplasm
PROPCOA[m]	propionyl-CoA	mitochondria
PROPCOA[p]	propionyl-CoA	peroxisome
Protein[c]	Protein	cytoplasm
PROTEIN_C80L[c]	protein N6-(octanoyl)lysine	cytoplasm
PROTEIN_LIPL[c]	protein N6-(lipoyl)lysine	cytoplasm
PRPP[c]	5-phospho-alpha-D-ribose 1-diphosphate	cytoplasm
PS[b]	phosphatidylserine	plasma membrane
PS[c]	phosphatidylserine	cytoplasm
PS[m]	phosphatidylserine	mitochondria
PSPH[b]	phytosphingosine	plasma membrane
PSPH[c]	phytosphingosine	cytoplasm
PSPH[e]	phytosphingosine	extracellular space
PSPH[m]	phytosphingosine	mitochondria
PTATE[c]	pectate	cytoplasm
PTRSC[c]	putrescine	cytoplasm
PURI5P[c]	pseudouridine 5'-phosphate	cytoplasm
PYR[c]	pyruvate	cytoplasm
PYR[m]	pyruvate	mitochondria
PYR[p]	pyruvate	peroxisome
PYTE[c]	Phytic acid	cytoplasm
PYVYLTRIN[c]	6-pyruvoyl-5,6,7,8-tetrahydropterin	cytoplasm
PYVYLTRIN[m]	6-pyruvoyl-5,6,7,8-tetrahydropterin	mitochondria
Q[c]	ubiquinone	cytoplasm
Q[m]	ubiquinone	mitochondria
QA[c]	quinolinate	cytoplasm
QH2[c]	ubiquinol	cytoplasm
QH2[m]	ubiquinol	mitochondria
R1P[c]	D-ribose 1-phosphate	cytoplasm
R5P[c]	D-ribose 5-phosphate	cytoplasm
RAF[c]	raffinose	cytoplasm
RFERN[c]	reduced [2Fe-2S] ferredoxin	cytoplasm
RGT[b]	glutathione	plasma membrane
RGT[c]	glutathione	cytoplasm
RGT[e]	glutathione	extracellular space
RGTDS[c]	glutathione disulfide	cytoplasm
RIB[c]	D-ribose	cytoplasm
RIBFLAV[c]	riboflavin	cytoplasm
RL[c]	D-ribulose	cytoplasm
RL5P[c]	D-ribulose 5-phosphate	cytoplasm
RMETTHL[c]	(2R)-2-methylacyl-CoA	cytoplasm
ROH[c]	ROH	cytoplasm
ROOH[c]	Hydroperoxide	cytoplasm
RTHIO[c]	thioredoxin dithiol	cytoplasm
RX[b]	RX	plasma membrane
RX[c]	RX	cytoplasm
S[c]	sulfur	cytoplasm
S[m]	sulfur	mitochondria
S23E[b]	(S)-2,3-epoxysqualene	plasma membrane
S23E[c]	(S)-2,3-epoxysqualene	cytoplasm
S7P[c]	sedoheptulose 7-phosphate	cytoplasm
SACP[c]	L-saccharopine	cytoplasm
SACP[m]	L-saccharopine	mitochondria
SAH[b]	S-adenosyl-L-homocysteine	plasma membrane
SAH[c]	S-adenosyl-L-homocysteine	cytoplasm
SAH[m]	S-adenosyl-L-homocysteine	mitochondria
SAICAR[c]	(2S)-2-[5-amino-1-(5-phospho-beta-D-ribosyl)imidazole-4-carboxamido]succinic acid	cytoplasm
SALIC[c]	salicylate	cytoplasm
SAM[b]	S-adenosyl-L-methionine	plasma membrane
SAM[c]	S-adenosyl-L-methionine	cytoplasm
SAM[m]	S-adenosyl-L-methionine	mitochondria
SAMOB[c]	S-adenosyl-4-methylthio-2-oxobutanoate	cytoplasm
SAP[c]	S-aminomethyldihydrolipoylprotein	cytoplasm
SAP[m]	S-aminomethyldihydrolipoylprotein	mitochondria
SARC[c]	sarcosine	cytoplasm
SBAMINO[c]	substituted beta-amino acid	cytoplasm
SBP[c]	sedoheptulose 1,7-bisphosphate	cytoplasm
SCARR[c]	sulfur carrier	cytoplasm
SEMIQ[c]	semiquinone	cytoplasm
SER[b]	L-serine	plasma membrane
SER[c]	L-serine	cytoplasm
SER[m]	L-serine	mitochondria
SERNIN[c]	Serotonin	cytoplasm
SFNYP[c]	S-farnesyl protein	cytoplasm
SGRGP[c]	S-geranylgeranyl-protein	cytoplasm
SHCR[e]	sirohydrochlorin	extracellular space
SHSP[b]	sphingosine 1-phosphate	plasma membrane
SHSP[c]	sphingosine 1-phosphate	cytoplasm
SHSP[m]	sphingosine 1-phosphate	mitochondria
SIHM[e]	siroheme	extracellular space
SINAPATE[c]	Sinapate	cytoplasm
SIPYLAL[c]	Sinapyl alcohol	cytoplasm
SIPYLCOA[c]	Sinapoyl-CoA	cytoplasm
SLF[c]	sulfate	cytoplasm
SLF[e]	sulfate	extracellular space
SLF[m]	sulfate	mitochondria
SME[c]	shikimate	cytoplasm
SME[m]	shikimate	mitochondria
SME3P[c]	shikimate 3-phosphate	cytoplasm
SMETTHL[c]	(2S)-2-methylacyl-CoA	cytoplasm
SOT[c]	D-sorbitol	cytoplasm
SOT[m]	D-sorbitol	mitochondria
SPH[b]	sphinganine	plasma membrane
SPH[c]	sphinganine	cytoplasm
SPH[e]	sphinganine	extracellular space
SPH[m]	sphinganine	mitochondria
SPMYLIN[c]	ceramide phosphocholines	cytoplasm
SPMYLIN[e]	ceramide phosphocholines	extracellular space
SPRM[c]	spermine	cytoplasm
SPRMD[c]	spermidine	cytoplasm
SPSE[b]	Sphingosine	plasma membrane
SPSE[c]	Sphingosine	cytoplasm
SPSE[e]	Sphingosine	extracellular space
SPSE[m]	Sphingosine	mitochondria
SQL[b]	squalene	plasma membrane
SQL[c]	squalene	cytoplasm
SSC[c]	sulfur-(sulfur carrier)	cytoplasm
STAOSE[c]	stachyose	cytoplasm
STAR[b]	starch	plasma membrane
STAR[c]	starch	cytoplasm
STAR[e]	starch	extracellular space
STERIGM[c]	sterigmatocystin	cytoplasm
SUC[c]	sucrose	cytoplasm
SUC[e]	sucrose	extracellular space
SUC6P[c]	Sucrose-6-phosphate	cytoplasm
SUCC[c]	succinate	cytoplasm
SUCC[m]	succinate	mitochondria
SUCC[p]	succinate	peroxisome
SUCCOA[c]	succinyl-CoA	cytoplasm
SUCCOA[m]	succinyl-CoA	mitochondria
SUCCSAL[c]	succinate semialdehyde	cytoplasm
SUCCSAL[m]	succinate semialdehyde	mitochondria
SUCCSAL[p]	succinate semialdehyde	peroxisome
SUFT[c]	Sulfatide	cytoplasm
SUPERO[c]	superoxide	cytoplasm
SYGYLNIN[c]	Syringyl lignin	cytoplasm
T3P1[c]	D-glyceraldehyde 3-phosphate	cytoplasm
T3P2[c]	glycerone phosphate	cytoplasm
T3P2[m]	glycerone phosphate	mitochondria
TAGLY[c]	triglycerides	cytoplasm
TAGLY[e]	triglycerides	extracellular space
TAT[c]	tartrate	cytoplasm
TAUR[c]	taurine	cytoplasm
TAUR[m]	taurine	mitochondria
TDDH[c]	trans-2,3-didehydroacyl-CoA	cytoplasm
THBOPRIN[c]	L-erythro-7,8-dihydrobiopterin	cytoplasm
THDP[c]	thiamin diphosphate	cytoplasm
THF[c]	tetrahydrofolate	cytoplasm
THF[m]	tetrahydrofolate	mitochondria
THFG[c]	tetrahydrofolyl-(Glu)n	cytoplasm
THFG[m]	tetrahydrofolyl-(Glu)n	mitochondria
THIOCYAN[c]	thiocyanate	cytoplasm
THIOS[c]	thiosulfate	cytoplasm
THME[c]	thiamin	cytoplasm
THMP[c]	thiamin monophosphate	cytoplasm
THPTGLU[c]	tetrahydropteroyltri-L-glutamate	cytoplasm
THR[c]	L-threonine	cytoplasm
THR[m]	L-threonine	mitochondria
THZ[c]	5-(2-hydroxyethyl)-4-methylthiazole	cytoplasm
THZP[c]	4-methyl-5-(2-phosphonooxyethyl)thiazole	cytoplasm
TMAMMOBNAL[c]	4-Trimethylammoniobutanal	cytoplasm
TMAMMOBNAL[m]	4-Trimethylammoniobutanal	mitochondria
TMAMMOBNATE[c]	4-Trimethylammoniobutanoate	cytoplasm
TMAMMOBNATE[m]	4-Trimethylammoniobutanoate	mitochondria
TMLS[c]	N6,N6,N6-trimethyl-L-lysine	cytoplasm
TMLS[m]	N6,N6,N6-trimethyl-L-lysine	mitochondria
TPI[b]	1D-myo-inositol 1,4,5-trisphosphate	plasma membrane
TPI[c]	1D-myo-inositol 1,4,5-trisphosphate	cytoplasm
TPI[m]	1D-myo-inositol 1,4,5-trisphosphate	mitochondria
TPI[p]	1D-myo-inositol 1,4,5-trisphosphate	peroxisome
TRE[c]	alpha,alpha-trehalose	cytoplasm
TRE[e]	alpha,alpha-trehalose	extracellular space
TRE6P[c]	alpha,alpha'-trehalose 6-phosphate	cytoplasm
TRNA[c]	transfer RNA	cytoplasm
TRNA[m]	transfer RNA	mitochondria
TRP[c]	L-tryptophan	cytoplasm
TRP[m]	L-tryptophan	mitochondria
TRPTRNA[c]	L-tryptophanyl-tRNA(Trp)	cytoplasm
TRPTRNA[m]	L-tryptophanyl-tRNA(Trp)	mitochondria
TRYPANOTHIONE[c]	Trypanothione	cytoplasm
TRYPANOTHIONESS[c]	Trypanothione disulfide	cytoplasm
TRYPAREDOXIN[c]	Tryparedoxin	cytoplasm
TRYPAREDOXINSS[c]	Tryparedoxin disulfide	cytoplasm
TRYPTAMINE[c]	Tryptamine	cytoplasm
TTHBOTR[c]	tetrahydrobiopterin	cytoplasm
TTTTDH[c]	trans,trans-2,3,4,5-tetradehydroacyl-CoA	cytoplasm
TYR[c]	L-tyrosine	cytoplasm
TYR[m]	L-tyrosine	mitochondria
TYRAMINE[c]	Tyramine	cytoplasm
UDP[b]	UDP	plasma membrane
UDP[c]	UDP	cytoplasm
UDP[e]	UDP	extracellular space
UDP[m]	UDP	mitochondria
UDP[p]	UDP	peroxisome
UDPG[b]	UDP-glucose	plasma membrane
UDPG[c]	UDP-glucose	cytoplasm
UDPG[m]	UDP-glucose	mitochondria
UDPGAL[c]	UDP-D-galactose	cytoplasm
UDPGAL[m]	UDP-D-galactose	mitochondria
UDPGE[b]	UDP-D-glucuronate	plasma membrane
UDPGE[c]	UDP-D-glucuronate	cytoplasm
UDPGE[m]	UDP-D-glucuronate	mitochondria
UDPGE[p]	UDP-D-glucuronate	peroxisome
UDPNAG[b]	UDP-N-acetyl-D-glucosamine	plasma membrane
UDPNAG[c]	UDP-N-acetyl-D-glucosamine	cytoplasm
UDPNAG[e]	UDP-N-acetyl-D-glucosamine	extracellular space
UGC[c]	(-)-ureidoglycolate	cytoplasm
UMP[b]	UMP	plasma membrane
UMP[c]	UMP	cytoplasm
UMP[m]	UMP	mitochondria
UPGIII[c]	uroporphyrinogen III	cytoplasm
UPGIII[m]	uroporphyrinogen III	mitochondria
URA[c]	uracil	cytoplasm
URA[m]	uracil	mitochondria
URATE[p]	urate	peroxisome
UREA[c]	urea	cytoplasm
UREA1C[c]	urea-1-carboxylate	cytoplasm
URI[b]	uridine	plasma membrane
URI[c]	uridine	cytoplasm
URI[e]	uridine	extracellular space
URI[m]	uridine	mitochondria
UTP[c]	UTP	cytoplasm
UTP[m]	UTP	mitochondria
VAL[c]	L-valine	cytoplasm
VAL[m]	L-valine	mitochondria
XAN[c]	xanthine	cytoplasm
XAN[e]	xanthine	extracellular space
XAN[p]	xanthine	peroxisome
XMP[c]	xanthosine 5'-phosphate	cytoplasm
XMP[m]	xanthosine 5'-phosphate	mitochondria
XOL[c]	xylitol	cytoplasm
XTP[c]	XTP	cytoplasm
XTSINE[c]	xanthosine	cytoplasm
XUL[c]	D-xylulose	cytoplasm
XUL5P[c]	D-xylulose 5-phosphate	cytoplasm
XYL[c]	D-xylose	cytoplasm
XYLACNE[m]	L-xylo-hex-2-ulono-1,4-lactone	mitochondria
XYLLAC[c]	D-xylono-1,5-lactone	cytoplasm
ZYMST[c]	zymosterol	cytoplasm
13AGLUCAN[e]	1,3-alpha-D-glucan	extracellular space
XYLOGLUCAN[e]	xyloglucan	extracellular space
XYLOGLUCANO[e]	xyloglucan oligosaccharide	extracellular space
13AGLUCAN[b]	1,3-alpha-D-glucan	plasma membrane
XYLOGLUCAN[b]	xyloglucan	plasma membrane
XYLOGLUCANO[b]	xyloglucan oligosaccharide	plasma membrane
13AGLUCAN[b]	1,3-alpha-D-glucan	cytoplasm
XYLOGLUCAN[b]	xyloglucan	cytoplasm
XYLOGLUCANO[b]	xyloglucan oligosaccharide	cytoplasm
UDPGLCOSAMINE[c]	UDP-N-acetyl-D-glucosamine	cytoplasm
BDMANR[c]	beta-D-mannosyl-R	cytoplasm
4GLCOSAMINE[c]	4-(N-acetyl-beta-D-glucosaminyl)-beta-D-mannosyl-R	cytoplasm
PRIBP[c]	poly(ribitol phosphate)	cytoplasm
ODALA[c]	O-D-alanyl-poly(ribitol phosphate)	cytoplasm
ANANDANIDE[c]	anandamide	cytoplasm
ARACIC[c]	arachidonic acid	cytoplasm
OLEAMIDE[c]	oleamide	cytoplasm
OLEIC[c]	oleic acid	cytoplasm
FERSAC[c]	feruloyl-polysaccharide	cytoplasm
FERULATE[c]	ferulate	cytoplasm
SACC[c]	polysaccharide	cytoplasm
POLEFAT[c]	phospholipid olefinic fatty acid	cytoplasm
CYCLOFAT[c]	phospholipid cyclopropane fatty acid	cytoplasm
MANNITOL[c]	D-mannitol	cytoplasm
H3MGLU[c]	3-hydroxy-3-methylglutarate	cytoplasm
ALLOTHR[c]	L-allo-threonine	cytoplasm
BENZOATE[c]	benzoate	cytoplasm
GALNTL[c]	L-galactonate	cytoplasm
mRNA[c]	mRNA	cytoplasm
23cAMP[c]	2'3'-cyclic monophosphate	cytoplasm
3AMP[c]	adenosine-3'-monophosphate	cytoplasm
2AMP[c]	adenosine-2'-monophosphate	cytoplasm
2C3DA[c]	2'-carbonyl-3'-deoxyadenosine	cytoplasm
PTN[c]	pentostatin	cytoplasm
N6OPDFL[c]	protein-N6-(3-O-phospho-D-fructosyl)-L-lysine	cytoplasm
N6DFL[c]	protein-N6-D-fructosyl-L-lysine	cytoplasm
GLC15LAC[c]	D-glucono-1,5-lactone	cytoplasm
QUINONE[c]	quinone	cytoplasm
QUINOL[c]	quinol	cytoplasm
PLCYS[c]	protein-L-cysteine	cytoplasm
PSPLCYS[c]	protein-S-palmitoyl-L-cysteine	cytoplasm
3HDAC[p]	(3R)-3-hydroxyacyl-CoA	cytoplasm
2ENOYLC[p]	(2E)-2-enoyl-CoA	cytoplasm
GLYCOLATE[c]	glycolate	cytoplasm
2HALOAC[c]	(S)-2-haloacid	cytoplasm
2HXYAC[c]	(R)-2-hydroxyacid	cytoplasm
HALIDE[c]	halide	cytoplasm
UDPGALAC[c]	UDP-alpha-D-galactose	cytoplasm
GALACMYOI[c]	O-alpha-D-galactosyl-(1->3)-1D-myo-inositol	cytoplasm
N5HORN[c]	N5-hydroxy-L-ornithine	cytoplasm
LACTALAL[c]	(S)-lactaldehyde	cytoplasm
OXOPPAL[c]	2-oxopropanal	cytoplasm
DMSF[c]	dimethyl sulfide	cytoplasm
METHIOL[c]	methanethiol	cytoplasm
1ACP1C[c]	1-aminocyclopropane-1-carboxylate	cytoplasm
CH4[c]	ethylene	cytoplasm
GUANIDINE[c]	guanidine	cytoplasm
RIBITOL[c]	ribitol	cytoplasm
FUCOSIDE[c]	alpha-L-fucoside	cytoplasm
FUCOSE[c]	L-fucose	cytoplasm
GLCSIDE[c]	alpha-glucoside	cytoplasm
14AGLUCAN[c]	1,4-alpha-D-glucan	cytoplasm

## Sheet: Table S3
Rxn ID	Biochemical reaction	Protein function	Genes
R991263	UDPGAL[e] -> UDPGAL[c]	UDP-galactose transporter	CL1252.Contig1;CL1252.Contig2
R991264	GLUCRE[e] <=> GLUCRE[c]	bile acid transporter	CL1335.Contig1;Unigene4510;CL2286.Contig1;Unigene6905;Unigene7970;Unigene7974;Unigene799;Unigene604;CL226.Contig1;CL226.Contig2
R991266	SUCC[c] + FUM[m] -> SUCC[m] + FUM[c]	succinate/fumarate mitochondrial transporter	CL1361.Contig1
R991267	ACOOH[e] -> ACOOH[c]	carboxylate permease	CL1366.Contig1;CL2279.Contig1;CL2279.Contig2;CL546.Contig1;CL546.Contig6;CL546.Contig7;Unigene742;CL311.Contig1;CL311.Contig2;CL49.Contig1;CL49.Contig2;Unigene5827
R991268	UDPNAG[e] -> UDPNAG[c]	UDP-N-acetyl-D-glucosamine transporter	CL1416.Contig3
R991272	ALA[e] -> ALA[c]	amino acid permease	42 genes a
R991273	ARG[e] -> ARG[c]	amino acid permease	42 genes a
R991274	ASN[e] -> ASN[c]	amino acid permease	42 genes a
R991275	ASP[e] -> ASP[c]	amino acid permease	42 genes a
R991276	CYS[e] -> CYS[c]	amino acid permease	42 genes a
R991277	GLY[e] -> GLY[c]	amino acid permease	42 genes a
R991278	GLU[e] -> GLU[c]	amino acid permease	42 genes a
R991279	GLN[e] -> GLN[c]	amino acid permease	42 genes a
R991280	HIS[e] -> HIS[c]	amino acid permease	42 genes a
R991281	ILE[e] -> ILE[c]	amino acid permease	42 genes a
R991282	LEU[e] -> LEU[c]	amino acid permease	42 genes a
R991283	MET[e] -> MET[c]	amino acid permease	42 genes a
R991284	PHE[e] -> PHE[c]	amino acid permease	42 genes a
R991285	PRO[e] -> PRO[c]	amino acid permease	42 genes a
R991286	TRP[e] -> TRP[c]	amino acid permease	42 genes a
R991287	TYR[e] -> TYR[c]	amino acid permease	42 genes a
R991288	VAL[e] -> VAL[c]	amino acid permease	42 genes a
R991289	SER[e] -> SER[c]	amino acid permease	42 genes a
R991290	THR[e] -> THR[c]	amino acid permease	42 genes a
R991291	LYS[e] -> LYS[c]	amino acid permease	42 genes a
R991292	NICD[e] -> NICD[c]	nicotinic acid transporter	42 genes a
R991293	Cu[e] -> Cu[c]	copper transporter	CL1604.Contig1;CL901.Contig3;CL901.Contig2;Unigene7841;CL1604.Contig2;Unigene2065
R991294	PNTO[e] -> PNTO[c]	pantothenate transporter	CL1629.Contig1;CL604.Contig2;CL98.Contig2;CL1629.Contig2;CL604.Contig1;CL604.Contig3;CL604.Contig5;CL604.Contig6;CL98.Contig1;Unigene1338;Unigene1765;Unigene3703;Unigene6287
R991295	Ni[e] -> Ni[c]	nickel transporter	CL1635.Contig1;CL1635.Contig2
R991301	Na[e] + Ca[e] -> Na[c] + Ca[c]	sodium/calcium transporter	CL1849.Contig1;CL1849.Contig2;Unigene264
R991302	GDPMAN[e] -> GDPMAN[c]	GDP-mannose transporter	CL1855.Contig1;Unigene5002
R991303	H2O[e] <=> H2O[c]	aquaporin transporter	CL1965.Contig4;CL1965.Contig1;CL1965.Contig5;CL1965.Contig2;Unigene2913
R991304	ATT[p] <=> ATT[c]	allantoate permease	CL1989.Contig1;CL331.Contig1;CL331.Contig2;CL331.Contig3;CL331.Contig4;Unigene2786;CL1989.Contig2;CL1989.Contig3;Unigene1060;Unigene2221;Unigene2799;Unigene4197
R991305	GABA[e] -> GABA[c]	GABA permease	CL2006.Contig1;CL2006.Contig2;CL2006.Contig3;Unigene4810;
R991306	UREAp <=> UREA[c]	urea active transporter	CL2013.Contig1;CL2013.Contig2;CL1680.Contig2;CL1680.Contig3;
R991310	Na[e] <=> Na[c] + H[e]	Na(+)/H(+) antiporter 2	CL2202.Contig1;CL2202.Contig2;CL2202.Contig3
R991311	LACT[e] -> LACT[c]	lactose permease	CL27.Contig1;CL27.Contig2
R991312	BT[e] -> BT[c]	biotin transporter	CL271.Contig1;CL271.Contig4;CL271.Contig3;CL538.Contig1;Unigene136;CL271.Contig5;CL538.Contig2;CL538.Contig3;Unigene7948
R991313	Ca[e] -> Ca[c]	calcium permease	CL301.Contig1;CL301.Contig3;CL301.Contig2;Unigene623;Unigene3966;Unigene600;Unigene8510;CL301.Contig4;CL301.Contig6
R991318	GLC[e] -> GLC[c]	MFS monosaccharide transporter	31 genes b
R991319	bDGLC[e] -> bDGLC[c]	MFS monosaccharide transporter	31 genes b
R991320	GLAC[e] -> GLAC[c]	MFS monosaccharide transporter	31 genes b
R991321	FRU[e] -> FRU[c]	MFS monosaccharide transporter	31 genes b
R991322	MAN[e] -> MAN[c]	MFS monosaccharide transporter	31 genes b
R991323	DGLC[e] -> DGLC[c]	glucose transporter	CL519.Contig2;Unigene7100;Unigene1791;Unigene3088;CL519.Contig1
R991325	CHO[e] -> CHO[c]	choline transport protein	CL623.Contig1;CL623.Contig2
R991326	GLAC[e] -> GLAC[c]	galactose transporter	CL658.Contig2;Unigene5142;CL1008.Contig1;CL658.Contig1;CL658.Contig3
R991327	ARG[e] -> ARG[c]	arginine transporter	CL773.Contig2;CL773.Contig1
R991328	MET[e] -> MET[c]	methionine permease	CL874.Contig2;CL874.Contig1;Unigene7134;Unigene10128;Unigene6587
R991329	OA[c] <=> OA[m]	mitochondrial oxaloacetate transporter	Unigene10305
R991330	MLTIOSE[e] -> MLTIOSE[c]	alpha-glucoside permease	Unigene1095
R991331	14AGLUCAN[e] -> 14AGLUCAN[c]	alpha-glucoside permease	Unigene1095
R991334	SLF[e] -> SLF[c]	sulfate permease	Unigene1483;Unigene5173;Unigene2234;Unigene9770;CL899.Contig2;Unigene1521
R991340	PRO[e] -> PRO[c]	proline permease	Unigene1764;CL1433.Contig1
R991341	MAL[p] -> MAL[c]	malic acid transport protein	Unigene1842
R991342	NAD[e] -> NAD[c]	nicotinamide dinucleotide transporter	Unigene2224
R991343	CYTS[e] -> CYTS[c]	purine-cytosine permease	Unigene2243;CL122.Contig1;Unigene8298;CL122.Contig2;Unigene2812;Unigene2967;Unigene3345;Unigene4807;Unigene762;Unigene3702
R991344	AD[e] -> AD[c]	purine-cytosine permease	Unigene2243;CL122.Contig1;Unigene8298;CL122.Contig2;Unigene2812;Unigene2967;Unigene3345;Unigene4807;Unigene762;Unigene3702
R991345	GN[e] -> GN[c]	purine-cytosine permease	Unigene2243;CL122.Contig1;Unigene8298;CL122.Contig2;Unigene2812;Unigene2967;Unigene3345;Unigene4807;Unigene762;Unigene3702
R991346	Fe[e] -> Fe[c]	iron transporter	Unigene2254;Unigene4957;CL980.Contig1;CL980.Contig2;Unigene4994;Unigene5333;Unigene1443;CL2273.Contig1;CL2273.Contig2;Unigene2719;Unigene792;CL115.Contig1;CL115.Contig2;Unigene2648;Unigene6583;Unigene1359
R991350	URA[e] -> URA[c]	uracil permease	Unigene2627;Unigene9349
R991351	SUCC[c] + PI[m] -> SUCC[m] + PI[c]	carboxylic acid transport protein	Unigene2665
R991352	MAL[c] + SUCC[m] <=> MAL[m] + SUCC[c]	carboxylic acid transport protein	Unigene2665
R991353	MAL[c] + PI[m] <=> MAL[m] + PI[c]	carboxylic acid transport protein	Unigene2665
R991354	ACCOA[e] -> ACCOA[c]	acetyl-CoA transporter	Unigene2721
R991355	T3P1[e] -> T3P1[c]	glyceraldehyde 3-phosphate transporter	Unigene2771
R991358	SUC[e] -> SUC[c]	sucrose transporter	Unigene2968;CL1072.Contig1;Unigene8033
R991364	PI[e] -> PI[c]	phosphate transporter	Unigene3239;Unigene528;Unigene5875;Unigene3678;Unigene4846;Unigene2271;Unigene4
R991365	Na[e] <=> Na[c]	Na+-exporting ATPase	Unigene3675;Unigene8126
R991366	CYTS[e] + Na[e] -> CYTS[c] + Na[c]	sodium/nucleoside cotransporter	Unigene3702
R991367	AD[e] + Na[e] -> AD[c] + Na[c]	sodium/nucleoside cotransporter	Unigene3702
R991368	GN[e] + Na[e] -> GN[c] + Na[c]	sodium/nucleoside cotransporter	Unigene3702
R991370	Mg[e] -> Mg[c]	magnesium transporter	Unigene3991;Unigene4631;Unigene3680
R991371	LQUIN[e] -> LQUIN[c]	quinate transporter	Unigene4148;CL318.Contig5;CL1131.Contig1;Unigene6022;CL1131.Contig2;Unigene3314;Unigene5884
R991372	CAR[m] + ACAR[c] -> CAR[c] + ACAR[m]	Carnitine carrier	Unigene4293
R991373	SOT[e] -> SOT[c]	hexose transporter	Unigene4367
R991374	DGLC[e] -> DGLC[c]	hexose transporter	Unigene4367
R991375	MAN[e] -> MAN[c]	hexose transporter	Unigene4367
R991376	FRU[e] -> FRU[b]	hexose transporter	Unigene4367
R991377	GLCN[e] -> GLCN[c]	hexose transporter	Unigene4367
R991378	CYCLOFAT[e] -> CYCLOFAT[c]	phospholipid transporter	Unigene5065
R991379	POLEFAT[e] -> POLEFAT[c]	phospholipid transporter	Unigene5065
R991380	PINS[e] -> PINS[b]	phosphatidylinositol transporter	Unigene547
R991381	NH3[e] -> NH3[c]	ammonium transporter	Unigene5508;Unigene3988
R991382	HNO3[e] -> HNO3[c]	nitrate transporter	Unigene5795
R991383	K[e] + H[e] <=> K[c]	potassium transporter	Unigene6099
R991385	FUCOSE[e] -> FUCOSE[c]	l-fucose permease	Unigene6210
R991393	CIT[c] <=> CIT[m]	mitochondrial tricarboxylate transporter	Unigene7089
R991394	FFA[e] -> FFA[c]	free fatty acid transporter	Unigene7478;Unigene6603
R991395	PI[e] + Na[c] <=> PI[c] + Na[e]	sodium/phosphate symporter	Unigene7786
R991396	GL[e] <=> GL[c]	glycerol transporter	Unigene7846
R991401	MLT[e] -> MLT[c]	maltose permease	Unigene8501
R991402	AC[e] <=> AC[c]	acetate transporter	Unigene9024
R991404	Zn[e] -> Zn[c]	zinc transporter	Unigene945;CL1872.Contig1;CL831.Contig1;CL831.Contig2;Unigene30
	a 42 genes encoding for amino acid permease:
	CL1588.Contig1;CL213.Contig5;CL419.Contig2;CL419.Contig3;CL419.Contig4;CL419.Contig5;CL419.Contig6;CL428.Contig1;CL74.Contig1;Unigene3447;CL1452.Contig1;CL1452.Contig2;CL1686.Contig2;CL213.Contig1;CL213.Contig2;CL213.Contig3;CL213.Contig4;CL419.Contig1;Unigene2273;Unigene6871;Unigene7892;CL1321.Contig2;CL74.Contig2;CL74.Contig3;Unigene10791;Unigene3123;Unigene5337;Unigene576;Unigene7030;CL428.Con…
	b 31 genes encoding for MFS monosaccharide transporter: CL508.Contig1;CL508.Contig11;CL508.Contig6;CL608.Contig1;CL73.Contig1;CL73.Contig2;CL73.Contig4;CL73.Contig6;CL73.Contig7;CL73.Contig8;CL815.Contig1;CL815.Contig3;Unigene1815;Unigene1825;Unigene4047;Unigene9500;CL815.Contig2;Unigene4189;Unigene657;Unigene7734;CL608.Contig2;Unigene23;Unigene2675;Unigene3464;Unigene5168;Unigene566;Unigene6544;…
